# Supplementary material for: Congruency Sequence Effects without Feature Integration or Contingency Learning Confounds
Source: PLoS One. 2014 Jul 14;9(7):e102337. doi: 10.1371/journal.pone.0102337 (PMC4096924; doi:10.1371/journal.pone.0102337)
Supplement: Raw Data S1 — The raw data collected from each participant in Experiments 1 and 2. (ZIP) [file pone.0102337.s001.zip]

Archive with 35 entries (32 files):
- RAW DATA/
- RAW DATA/Experiment1/
- RAW DATA/Experiment1/Prime_Arrow_Flanker_Subject_10_log.txt
- RAW DATA/Experiment1/Prime_Arrow_Flanker_Subject_11_log.txt
- RAW DATA/Experiment1/Prime_Arrow_Flanker_Subject_12_log.txt
- RAW DATA/Experiment1/Prime_Arrow_Flanker_Subject_13_log.txt
- RAW DATA/Experiment1/Prime_Arrow_Flanker_Subject_14_log.txt
- RAW DATA/Experiment1/Prime_Arrow_Flanker_Subject_15_log.txt
- RAW DATA/Experiment1/Prime_Arrow_Flanker_Subject_16_log.txt
- RAW DATA/Experiment1/Prime_Arrow_Flanker_Subject_1_log.txt
- RAW DATA/Experiment1/Prime_Arrow_Flanker_Subject_2_log.txt
- RAW DATA/Experiment1/Prime_Arrow_Flanker_Subject_3_log.txt
- RAW DATA/Experiment1/Prime_Arrow_Flanker_Subject_4_log.txt
- RAW DATA/Experiment1/Prime_Arrow_Flanker_Subject_5_log.txt
- RAW DATA/Experiment1/Prime_Arrow_Flanker_Subject_6_log.txt
- RAW DATA/Experiment1/Prime_Arrow_Flanker_Subject_7_log.txt
- RAW DATA/Experiment1/Prime_Arrow_Flanker_Subject_8_log.txt
- RAW DATA/Experiment1/Prime_Arrow_Flanker_Subject_9_log.txt
- RAW DATA/Experiment2/
- RAW DATA/Experiment2/Prime_Word_Flanker_3D_Subject_10_log.txt
- RAW DATA/Experiment2/Prime_Word_Flanker_3D_Subject_11_log.txt
- RAW DATA/Experiment2/Prime_Word_Flanker_3D_Subject_12_log.txt
- RAW DATA/Experiment2/Prime_Word_Flanker_3D_Subject_13_log.txt
- RAW DATA/Experiment2/Prime_Word_Flanker_3D_Subject_14_log.txt
- RAW DATA/Experiment2/Prime_Word_Flanker_3D_Subject_15_log.txt
- RAW DATA/Experiment2/Prime_Word_Flanker_3D_Subject_16_log.txt
- RAW DATA/Experiment2/Prime_Word_Flanker_3D_Subject_1_log.txt
- RAW DATA/Experiment2/Prime_Word_Flanker_3D_Subject_2_log.txt
- RAW DATA/Experiment2/Prime_Word_Flanker_3D_Subject_3_log.txt
- RAW DATA/Experiment2/Prime_Word_Flanker_3D_Subject_4_log.txt
- RAW DATA/Experiment2/Prime_Word_Flanker_3D_Subject_5_log.txt
- RAW DATA/Experiment2/Prime_Word_Flanker_3D_Subject_6_log.txt
- RAW DATA/Experiment2/Prime_Word_Flanker_3D_Subject_7_log.txt
- RAW DATA/Experiment2/Prime_Word_Flanker_3D_Subject_8_log.txt
- RAW DATA/Experiment2/Prime_Word_Flanker_3D_Subject_9_log.txt
