# Supplementary material for: Congruency Sequence Effects without Feature Integration or Contingency Learning Confounds
Source: PLoS One. 2014 Jul 14;9(7):e102337. doi: 10.1371/journal.pone.0102337 (PMC4096924; doi:10.1371/journal.pone.0102337)
Supplement: Raw Data S1 — The raw data collected from each participant in Experiments 1 and 2. (ZIP) [file pone.0102337.s001.zip › RAW DATA/Experiment1/Prime_Arrow_Flanker_Subject_10_log.txt]

Experiment ID	Arrow_Flanker_Paradigm
Subject	10
Run Time	11-Apr-2013 15:13:15
Run Number	Trial Number	Task	Stimulus	Current Trial Type	Previous Trial Type	StimulusOnsetTime	StimulusOffsetTime	Response	RT	Accuracy	PreviousAccuracy
practice	1	Flanker_LR	RRR	Congruent	None	1.999845	2.299850	g	1.249548	Correct	None
practice	2	Flanker_UD	DDD	Congruent	Congruent	3.999684	4.299657	n	1.001777	Correct	Correct
practice	3	Flanker_LR	LRL	Incongruent	Congruent	5.999498	6.299500	g	0.585844	Correct	Correct
practice	4	Flanker_UD	UDU	Incongruent	Incongruent	7.999373	8.299344	n	0.753900	Correct	Correct
practice	5	Flanker_LR	LRL	Incongruent	Incongruent	9.999230	10.299225	g	0.490005	Correct	Correct
practice	6	Flanker_UD	UUU	Congruent	Incongruent	11.999060	12.299029	j	0.986110	Correct	Correct
practice	7	Flanker_LR	RRR	Congruent	Congruent	13.998899	14.298870	g	0.546501	Correct	Correct
practice	8	Flanker_UD	UUU	Congruent	Congruent	15.998745	16.298716	j	0.570482	Correct	Correct
practice	9	Flanker_LR	RLR	Incongruent	Congruent	17.998585	18.298587	f	0.626483	Correct	Correct
practice	10	Flanker_UD	UUU	Congruent	Incongruent	19.998429	20.298401	j	0.994604	Correct	Correct
practice	11	Flanker_LR	RLR	Incongruent	Congruent	21.998269	22.298242	f	0.618735	Correct	Correct
practice	12	Flanker_UD	DUD	Incongruent	Incongruent	23.998119	24.298086	j	0.523057	Correct	Correct
practice	13	Flanker_LR	LRL	Incongruent	Incongruent	25.997981	26.297954	g	0.498969	Correct	Correct
practice	14	Flanker_UD	DDD	Congruent	Incongruent	27.997797	28.297772	n	0.386462	Correct	Correct
practice	15	Flanker_LR	LLL	Congruent	Congruent	29.997613	30.297615	f	0.458530	Correct	Correct
practice	16	Flanker_UD	DDD	Congruent	Congruent	31.997484	32.297458	n	0.378748	Correct	Correct
practice	17	Flanker_LR	RRR	Congruent	Congruent	33.997328	34.297328	g	0.674968	Correct	Correct
practice	18	Flanker_UD	UDU	Incongruent	Congruent	35.997174	36.313808	n	0.434927	Correct	Correct
practice	19	Flanker_LR	LLL	Congruent	Incongruent	37.997014	38.313650	f	0.363074	Correct	Correct
practice	20	Flanker_UD	DUD	Incongruent	Congruent	39.996850	40.313509	j	0.555144	Correct	Correct
practice	21	Flanker_LR	RLR	Incongruent	Incongruent	41.996725	42.313334	f	0.667278	Correct	Correct
practice	22	Flanker_UD	UDU	Incongruent	Incongruent	43.996543	44.313179	n	0.411866	Correct	Correct
practice	23	Flanker_LR	LLL	Congruent	Incongruent	45.996386	46.313021	f	0.427723	Correct	Correct
practice	24	Flanker_UD	DUD	Incongruent	Congruent	47.996228	48.312863	j	0.555649	Correct	Correct
1	1	Flanker_LR	RRR	Congruent	None	1.999887	2.299820	g	0.464533	Correct	None
1	2	Flanker_UD	UDU	Incongruent	Congruent	3.999686	4.299656	n	0.480622	Correct	Correct
1	3	Flanker_LR	LRL	Incongruent	Incongruent	5.999529	6.299499	g	0.448873	Correct	Correct
1	4	Flanker_UD	UUU	Congruent	Incongruent	7.999372	8.299341	j	0.481032	Correct	Correct
1	5	Flanker_LR	LLL	Congruent	Congruent	9.999233	10.299185	f	0.369023	Correct	Correct
1	6	Flanker_UD	UUU	Congruent	Congruent	11.999026	12.299027	j	0.393129	Correct	Correct
1	7	Flanker_LR	LRL	Incongruent	Congruent	13.998901	14.298870	g	0.401271	Correct	Correct
1	8	Flanker_UD	UUU	Congruent	Incongruent	15.998743	16.298711	j	0.353353	Correct	Correct
1	9	Flanker_LR	RRR	Congruent	Congruent	17.998601	18.298555	g	0.641566	Correct	Correct
1	10	Flanker_UD	DDD	Congruent	Congruent	19.998426	20.298400	n	0.353647	Correct	Correct
1	11	Flanker_LR	RLR	Incongruent	Congruent	21.998270	22.298240	f	0.457824	Correct	Correct
1	12	Flanker_UD	UDU	Incongruent	Incongruent	23.998118	24.298082	n	0.394352	Correct	Correct
1	13	Flanker_LR	LRL	Incongruent	Incongruent	25.997929	26.297932	g	0.385963	Correct	Correct
1	14	Flanker_UD	UUU	Congruent	Incongruent	27.997800	28.297768	j	0.345447	Correct	Correct
1	15	Flanker_LR	LRL	Incongruent	Congruent	29.997610	30.297610	g	0.417589	Correct	Correct
1	16	Flanker_UD	DDD	Congruent	Incongruent	31.997485	32.297451	n	0.329789	Correct	Correct
1	17	Flanker_LR	RLR	Incongruent	Congruent	33.997346	34.297301	f	0.409805	Correct	Correct
1	18	Flanker_UD	DDD	Congruent	Incongruent	35.997169	36.313805	n	0.361922	Correct	Correct
1	19	Flanker_LR	LRL	Incongruent	Congruent	37.997006	38.313646	g	0.354053	Correct	Correct
1	20	Flanker_UD	DDD	Congruent	Incongruent	39.996855	40.313488	n	0.306307	Correct	Correct
1	21	Flanker_LR	RRR	Congruent	Congruent	41.996695	42.313331	g	0.394382	Correct	Correct
1	22	Flanker_UD	UDU	Incongruent	Congruent	43.996540	44.313173	n	0.386404	Correct	Correct
1	23	Flanker_LR	RLR	Incongruent	Incongruent	45.996383	46.313015	f	0.506758	Correct	Correct
1	24	Flanker_UD	DDD	Congruent	Incongruent	47.996225	48.312858	n	0.314752	Correct	Correct
1	25	Flanker_LR	LRL	Incongruent	Congruent	49.996067	50.312700	g	0.386814	Correct	Correct
1	26	Flanker_UD	UDU	Incongruent	Incongruent	51.995904	52.312548	n	0.386880	Correct	Correct
1	27	Flanker_LR	LLL	Congruent	Incongruent	53.995752	54.312387	f	0.443096	Correct	Correct
1	28	Flanker_UD	UUU	Congruent	Congruent	55.995596	56.312234	j	0.419141	Correct	Correct
1	29	Flanker_LR	RRR	Congruent	Congruent	57.995438	58.312071	g	0.363303	Correct	Correct
1	30	Flanker_UD	UUU	Congruent	Congruent	59.995281	60.311913	j	0.563418	Correct	Correct
1	31	Flanker_LR	LRL	Incongruent	Congruent	61.995124	62.311721	g	0.435654	Correct	Correct
1	32	Flanker_UD	UDU	Incongruent	Incongruent	63.994958	64.311597	n	0.403641	Correct	Correct
1	33	Flanker_LR	RLR	Incongruent	Incongruent	65.994806	66.311441	f	0.427814	Correct	Correct
1	34	Flanker_UD	DUD	Incongruent	Incongruent	67.994649	68.311282	j	0.475975	Correct	Correct
1	35	Flanker_LR	RLR	Incongruent	Incongruent	69.994493	70.311124	f	0.484040	Correct	Correct
1	36	Flanker_UD	DDD	Congruent	Incongruent	71.994335	72.310971	n	0.340101	Correct	Correct
1	37	Flanker_LR	RLR	Incongruent	Congruent	73.994176	74.310811	f	0.460240	Correct	Correct
1	38	Flanker_UD	DUD	Incongruent	Incongruent	75.994013	76.310651	j	0.428436	Correct	Correct
1	39	Flanker_LR	LLL	Congruent	Incongruent	77.993860	78.310503	f	0.436579	Correct	Correct
1	40	Flanker_UD	UDU	Incongruent	Congruent	80.010366	80.310338	n	0.404648	Correct	Correct
1	41	Flanker_LR	RLR	Incongruent	Incongruent	82.010203	82.310182	f	0.468807	Correct	Correct
1	42	Flanker_UD	DUD	Incongruent	Incongruent	84.010022	84.310023	j	0.468889	Correct	Correct
1	43	Flanker_LR	LRL	Incongruent	Incongruent	86.009894	86.309867	g	0.413048	Correct	Correct
1	44	Flanker_UD	DUD	Incongruent	Incongruent	88.009730	88.309709	n	0.245103	Error	Correct
1	45	Flanker_LR	LLL	Congruent	Incongruent	89.992913	90.309552	f	0.901290	Correct	Error
1	46	Flanker_UD	UUU	Congruent	Congruent	92.009431	92.309395	j	0.405385	Correct	Correct
1	47	Flanker_LR	RRR	Congruent	Congruent	94.009274	94.309239	g	0.405557	Correct	Correct
1	48	Flanker_UD	DDD	Congruent	Congruent	96.009116	96.309080	n	0.373656	Correct	Correct
1	49	Flanker_LR	RLR	Incongruent	Congruent	98.008952	98.308924	Omission	5000.000000	Omission	Correct
1	50	Flanker_UD	DDD	Congruent	Incongruent	100.008784	100.308766	n	0.806084	Correct	Omission
1	51	Flanker_LR	LLL	Congruent	Congruent	102.008641	102.308608	f	0.390053	Correct	Correct
1	52	Flanker_UD	UUU	Congruent	Congruent	104.008450	104.308450	j	0.406121	Correct	Correct
1	53	Flanker_LR	LLL	Congruent	Congruent	106.008322	106.308292	f	0.414183	Correct	Correct
1	54	Flanker_UD	UUU	Congruent	Congruent	108.008165	108.308135	j	0.494342	Correct	Correct
1	55	Flanker_LR	RRR	Congruent	Congruent	110.008009	110.307978	g	0.398522	Correct	Correct
1	56	Flanker_UD	UDU	Incongruent	Congruent	112.007851	112.307819	n	0.406660	Correct	Correct
1	57	Flanker_LR	RRR	Congruent	Incongruent	114.007692	114.307665	g	0.774794	Correct	Correct
1	58	Flanker_UD	DDD	Congruent	Congruent	116.007503	116.307506	n	0.766916	Correct	Correct
1	59	Flanker_LR	RLR	Incongruent	Congruent	118.007346	118.307349	f	0.535028	Correct	Correct
1	60	Flanker_UD	DUD	Incongruent	Incongruent	120.007213	120.307212	j	0.751148	Correct	Correct
1	61	Flanker_LR	RRR	Congruent	Incongruent	122.007064	122.307034	g	0.447175	Correct	Correct
1	62	Flanker_UD	DDD	Congruent	Congruent	124.006911	124.306876	n	0.383425	Correct	Correct
1	63	Flanker_LR	LLL	Congruent	Congruent	126.006749	126.306729	f	0.447517	Correct	Correct
1	64	Flanker_UD	UUU	Congruent	Congruent	128.006594	128.306560	j	0.463617	Correct	Correct
1	65	Flanker_LR	RLR	Incongruent	Congruent	130.006433	130.306403	f	0.615760	Correct	Correct
1	66	Flanker_UD	UUU	Congruent	Incongruent	132.006277	132.306244	j	0.399767	Correct	Correct
1	67	Flanker_LR	LRL	Incongruent	Congruent	134.006153	134.306130	g	0.471932	Correct	Correct
1	68	Flanker_UD	DUD	Incongruent	Incongruent	136.005961	136.305930	j	0.640103	Correct	Correct
1	69	Flanker_LR	LLL	Congruent	Incongruent	138.005804	138.305773	f	0.496269	Correct	Correct
1	70	Flanker_UD	DDD	Congruent	Congruent	140.005615	140.305617	n	0.464282	Correct	Correct
1	71	Flanker_LR	LLL	Congruent	Congruent	142.005483	142.305492	f	0.424459	Correct	Correct
1	72	Flanker_UD	UDU	Incongruent	Congruent	144.005332	144.305301	n	0.560540	Correct	Correct
1	73	Flanker_LR	LLL	Congruent	Incongruent	146.005175	146.305145	f	0.432658	Correct	Correct
1	74	Flanker_UD	DUD	Incongruent	Congruent	148.005018	148.304986	j	0.504841	Correct	Correct
1	75	Flanker_LR	RRR	Congruent	Incongruent	150.004860	150.304858	g	0.432955	Correct	Correct
1	76	Flanker_UD	DUD	Incongruent	Congruent	152.004720	152.304673	j	0.489245	Correct	Correct
1	77	Flanker_LR	RLR	Incongruent	Incongruent	154.004544	154.304516	f	0.513168	Correct	Correct
1	78	Flanker_UD	DDD	Congruent	Incongruent	156.004389	156.304357	n	0.465390	Correct	Correct
1	79	Flanker_LR	RRR	Congruent	Congruent	158.004230	158.304240	g	0.433473	Correct	Correct
1	80	Flanker_UD	UDU	Incongruent	Congruent	160.004074	160.304043	n	0.561602	Correct	Correct
1	81	Flanker_LR	RLR	Incongruent	Incongruent	162.003886	162.303887	f	0.497668	Correct	Correct
1	82	Flanker_UD	DUD	Incongruent	Incongruent	164.003761	164.303729	j	0.745965	Correct	Correct
1	83	Flanker_LR	RRR	Congruent	Incongruent	166.003608	166.303585	g	0.409979	Correct	Correct
1	84	Flanker_UD	DUD	Incongruent	Congruent	168.003445	168.303413	j	0.466027	Correct	Correct
1	85	Flanker_LR	LRL	Incongruent	Incongruent	170.003287	170.303256	g	0.506692	Correct	Correct
1	86	Flanker_UD	UUU	Congruent	Incongruent	172.003131	172.303100	j	0.530312	Correct	Correct
1	87	Flanker_LR	LLL	Congruent	Congruent	174.002973	174.302941	f	0.482463	Correct	Correct
1	88	Flanker_UD	UDU	Incongruent	Congruent	176.002783	176.302783	n	0.450720	Correct	Correct
1	89	Flanker_LR	LLL	Congruent	Incongruent	178.002658	178.302628	f	0.442635	Correct	Correct
1	90	Flanker_UD	DUD	Incongruent	Congruent	180.002503	180.302470	j	0.450803	Correct	Correct
1	91	Flanker_LR	LRL	Incongruent	Incongruent	182.002344	182.302342	g	0.490923	Correct	Correct
1	92	Flanker_UD	UDU	Incongruent	Incongruent	184.002185	184.302156	n	0.410973	Correct	Correct
1	93	Flanker_LR	RRR	Congruent	Incongruent	186.002028	186.301999	g	0.467827	Correct	Correct
1	94	Flanker_UD	DUD	Incongruent	Congruent	188.001877	188.301841	j	0.611272	Correct	Correct
1	95	Flanker_LR	LRL	Incongruent	Incongruent	190.001722	190.301702	g	0.403348	Correct	Correct
1	96	Flanker_UD	UDU	Incongruent	Incongruent	192.001551	192.301527	n	0.411514	Correct	Correct
2	1	Flanker_LR	LLL	Congruent	None	1.999845	2.299815	f	0.478724	Correct	None
2	2	Flanker_UD	DUD	Incongruent	Congruent	3.999655	4.299659	j	0.470805	Correct	Correct
2	3	Flanker_LR	LLL	Congruent	Incongruent	5.999529	6.299501	f	0.494942	Correct	Correct
2	4	Flanker_UD	DDD	Congruent	Congruent	7.999373	8.299346	n	0.399104	Correct	Correct
2	5	Flanker_LR	LLL	Congruent	Congruent	9.999215	10.299186	f	0.503317	Correct	Correct
2	6	Flanker_UD	DDD	Congruent	Congruent	11.999065	12.299031	n	0.447294	Correct	Correct
2	7	Flanker_LR	RRR	Congruent	Congruent	13.998901	14.298874	g	0.351437	Correct	Correct
2	8	Flanker_UD	DUD	Incongruent	Congruent	15.998744	16.298717	j	0.487454	Correct	Correct
2	9	Flanker_LR	RRR	Congruent	Incongruent	17.998555	18.298578	g	0.383688	Correct	Correct
2	10	Flanker_UD	DDD	Congruent	Congruent	19.998429	20.298402	n	0.424397	Correct	Correct
2	11	Flanker_LR	LRL	Incongruent	Congruent	21.998272	22.298244	g	0.487955	Correct	Correct
2	12	Flanker_UD	UUU	Congruent	Incongruent	23.998116	24.298088	j	0.472066	Correct	Correct
2	13	Flanker_LR	RRR	Congruent	Congruent	25.997959	26.297930	g	0.328130	Correct	Correct
2	14	Flanker_UD	UDU	Incongruent	Congruent	27.997802	28.297774	n	0.423597	Correct	Correct
2	15	Flanker_LR	LLL	Congruent	Incongruent	29.997644	30.297616	f	0.472532	Correct	Correct
2	16	Flanker_UD	DUD	Incongruent	Congruent	31.997488	32.297459	j	0.511829	Correct	Correct
2	17	Flanker_LR	RLR	Incongruent	Incongruent	33.997331	34.297301	f	0.455943	Correct	Correct
2	18	Flanker_UD	UDU	Incongruent	Incongruent	35.997172	36.313809	n	0.392128	Correct	Correct
2	19	Flanker_LR	RRR	Congruent	Incongruent	37.996986	38.313654	j	0.424282	Error	Correct
2	20	Flanker_UD	DUD	Incongruent	Congruent	39.996855	40.313515	j	0.608326	Correct	Error
2	21	Flanker_LR	RRR	Congruent	Incongruent	41.996743	42.313341	g	0.384438	Correct	Correct
2	22	Flanker_UD	DUD	Incongruent	Congruent	43.996524	44.313183	j	0.504568	Correct	Correct
2	23	Flanker_LR	RLR	Incongruent	Incongruent	45.996399	46.313026	f	0.480694	Correct	Correct
2	24	Flanker_UD	UDU	Incongruent	Incongruent	47.996241	48.312887	n	0.976859	Correct	Correct
2	25	Flanker_LR	LLL	Congruent	Incongruent	49.996053	50.312713	f	0.440912	Correct	Correct
2	26	Flanker_UD	UDU	Incongruent	Congruent	51.995926	52.312555	n	0.457023	Correct	Correct
2	27	Flanker_LR	RRR	Congruent	Incongruent	53.995774	54.312398	g	0.337187	Correct	Correct
2	28	Flanker_UD	DDD	Congruent	Congruent	55.995581	56.312291	n	0.409257	Correct	Correct
2	29	Flanker_LR	LLL	Congruent	Congruent	57.995457	58.312085	f	0.377461	Correct	Correct
2	30	Flanker_UD	UUU	Congruent	Congruent	59.995299	60.311933	j	0.409617	Correct	Correct
2	31	Flanker_LR	RRR	Congruent	Congruent	61.995143	62.311772	g	0.321661	Correct	Correct
2	32	Flanker_UD	UUU	Congruent	Congruent	63.994986	64.311626	j	0.441838	Correct	Correct
2	33	Flanker_LR	LLL	Congruent	Congruent	65.994827	66.311457	f	0.521916	Correct	Correct
2	34	Flanker_UD	DUD	Incongruent	Congruent	67.994671	68.311300	j	0.586031	Correct	Correct
2	35	Flanker_LR	LLL	Congruent	Incongruent	69.994514	70.311145	f	0.530396	Correct	Correct
2	36	Flanker_UD	UDU	Incongruent	Congruent	71.994359	72.310993	n	0.426308	Correct	Correct
2	37	Flanker_LR	LRL	Incongruent	Incongruent	73.994201	74.310830	g	0.514384	Correct	Correct
2	38	Flanker_UD	DUD	Incongruent	Incongruent	75.994039	76.310673	j	0.770705	Correct	Correct
2	39	Flanker_LR	LLL	Congruent	Incongruent	77.993885	78.310515	f	0.482652	Correct	Correct
2	40	Flanker_UD	DDD	Congruent	Congruent	79.993731	80.310371	n	0.522801	Correct	Correct
2	41	Flanker_LR	RRR	Congruent	Congruent	81.993572	82.310202	g	0.378833	Correct	Correct
2	42	Flanker_UD	UDU	Incongruent	Congruent	83.993414	84.310044	n	0.435084	Correct	Correct
2	43	Flanker_LR	RLR	Incongruent	Incongruent	85.993259	86.309889	f	0.427115	Correct	Correct
2	44	Flanker_UD	DDD	Congruent	Incongruent	87.993099	88.309756	n	0.355318	Correct	Correct
2	45	Flanker_LR	LRL	Incongruent	Congruent	90.009607	90.309574	g	0.443381	Correct	Correct
2	46	Flanker_UD	DUD	Incongruent	Incongruent	92.009419	92.309417	j	0.459528	Correct	Correct
2	47	Flanker_LR	LRL	Incongruent	Incongruent	94.009296	94.309278	g	0.387638	Correct	Correct
2	48	Flanker_UD	DUD	Incongruent	Incongruent	96.009169	96.309126	j	0.436138	Correct	Correct
2	49	Flanker_LR	RRR	Congruent	Incongruent	98.008983	98.308948	g	0.395941	Correct	Correct
2	50	Flanker_UD	DDD	Congruent	Congruent	100.008824	100.308791	n	0.468165	Correct	Correct
2	51	Flanker_LR	LRL	Incongruent	Congruent	102.008668	102.308634	g	0.452041	Correct	Correct
2	52	Flanker_UD	DUD	Incongruent	Incongruent	104.008525	104.308501	j	0.476266	Correct	Correct
2	53	Flanker_LR	LLL	Congruent	Incongruent	106.008354	106.308320	f	0.500539	Correct	Correct
2	54	Flanker_UD	UUU	Congruent	Congruent	108.008201	108.308164	j	0.548627	Correct	Correct
2	55	Flanker_LR	LLL	Congruent	Congruent	110.008043	110.308006	f	0.476606	Correct	Correct
2	56	Flanker_UD	DDD	Congruent	Congruent	112.007891	112.307862	n	0.380811	Correct	Correct
2	57	Flanker_LR	RRR	Congruent	Congruent	114.007727	114.307694	g	0.340826	Correct	Correct
2	58	Flanker_UD	UUU	Congruent	Congruent	116.007574	116.307536	j	0.892971	Correct	Correct
2	59	Flanker_LR	RLR	Incongruent	Congruent	118.007414	118.307380	f	0.701156	Correct	Correct
2	60	Flanker_UD	UUU	Congruent	Incongruent	120.007236	120.307248	j	0.517222	Correct	Correct
2	61	Flanker_LR	LRL	Incongruent	Congruent	122.007070	122.307065	g	0.469375	Correct	Correct
2	62	Flanker_UD	DUD	Incongruent	Incongruent	124.006944	124.306911	j	0.781430	Correct	Correct
2	63	Flanker_LR	RLR	Incongruent	Incongruent	126.006789	126.306752	f	0.517567	Correct	Correct
2	64	Flanker_UD	UDU	Incongruent	Incongruent	128.006636	128.306621	n	0.541746	Correct	Correct
2	65	Flanker_LR	LRL	Incongruent	Incongruent	130.006473	130.306440	g	0.509751	Correct	Correct
2	66	Flanker_UD	UUU	Congruent	Incongruent	132.006321	132.306282	j	0.485983	Correct	Correct
2	67	Flanker_LR	RLR	Incongruent	Congruent	134.006131	134.306127	f	0.494068	Correct	Correct
2	68	Flanker_UD	DDD	Congruent	Incongruent	136.006019	136.305986	n	0.462191	Correct	Correct
2	69	Flanker_LR	RLR	Incongruent	Congruent	138.005816	138.305813	f	0.454365	Correct	Correct
2	70	Flanker_UD	UDU	Incongruent	Incongruent	140.005693	140.305657	n	0.398543	Correct	Correct
2	71	Flanker_LR	LRL	Incongruent	Incongruent	142.005532	142.305502	g	0.438514	Correct	Correct
2	72	Flanker_UD	UDU	Incongruent	Incongruent	144.005382	144.305368	n	0.438697	Correct	Correct
2	73	Flanker_LR	LRL	Incongruent	Incongruent	146.005190	146.305187	g	0.454847	Correct	Correct
2	74	Flanker_UD	UDU	Incongruent	Incongruent	148.005066	148.305029	n	0.446933	Correct	Correct
2	75	Flanker_LR	LRL	Incongruent	Incongruent	150.004906	150.304871	g	0.591034	Correct	Correct
2	76	Flanker_UD	UUU	Congruent	Incongruent	152.004755	152.304742	j	0.935165	Correct	Correct
2	77	Flanker_LR	RLR	Incongruent	Congruent	154.004592	154.304559	f	0.495231	Correct	Correct
2	78	Flanker_UD	UUU	Congruent	Incongruent	156.004439	156.304402	j	0.543454	Correct	Correct
2	79	Flanker_LR	RRR	Congruent	Congruent	158.004282	158.304245	g	0.447533	Correct	Correct
2	80	Flanker_UD	UUU	Congruent	Congruent	160.004134	160.304114	j	0.471632	Correct	Correct
2	81	Flanker_LR	RRR	Congruent	Congruent	162.003977	162.303933	g	0.399804	Correct	Correct
2	82	Flanker_UD	DUD	Incongruent	Congruent	164.003812	164.303777	j	0.511878	Correct	Correct
2	83	Flanker_LR	LRL	Incongruent	Incongruent	166.003654	166.303620	g	0.415931	Correct	Correct
2	84	Flanker_UD	DDD	Congruent	Incongruent	168.003467	168.303488	n	1.128074	Correct	Correct
2	85	Flanker_LR	LLL	Congruent	Congruent	170.003335	170.303306	f	0.560245	Correct	Correct
2	86	Flanker_UD	UDU	Incongruent	Congruent	172.003184	172.303148	n	0.440482	Correct	Correct
2	87	Flanker_LR	LRL	Incongruent	Incongruent	174.003029	174.302993	g	0.488460	Correct	Correct
2	88	Flanker_UD	DDD	Congruent	Incongruent	176.002908	176.302870	n	0.392652	Correct	Correct
2	89	Flanker_LR	RLR	Incongruent	Congruent	178.002718	178.302682	f	0.624707	Correct	Correct
2	90	Flanker_UD	UUU	Congruent	Incongruent	180.002528	180.302530	j	0.544808	Correct	Correct
2	91	Flanker_LR	RLR	Incongruent	Congruent	182.002403	182.302367	f	0.521081	Correct	Correct
2	92	Flanker_UD	UUU	Congruent	Incongruent	184.002262	184.302236	j	0.529099	Correct	Correct
2	93	Flanker_LR	RLR	Incongruent	Congruent	186.002060	186.302053	f	0.561411	Correct	Correct
2	94	Flanker_UD	DDD	Congruent	Incongruent	188.001937	188.301899	n	0.417351	Correct	Correct
2	95	Flanker_LR	RLR	Incongruent	Congruent	190.001776	190.301748	f	0.393418	Correct	Correct
2	96	Flanker_UD	UDU	Incongruent	Incongruent	192.001643	192.301617	n	0.433533	Correct	Correct
3	1	Flanker_LR	LRL	Incongruent	None	1.999837	2.299813	g	0.730414	Correct	None
3	2	Flanker_UD	DDD	Congruent	Incongruent	3.999672	4.299652	n	0.450476	Correct	Correct
3	3	Flanker_LR	LRL	Incongruent	Congruent	5.999526	6.299497	g	0.458697	Correct	Correct
3	4	Flanker_UD	UUU	Congruent	Incongruent	7.999333	8.299339	j	0.594740	Correct	Correct
3	5	Flanker_LR	LLL	Congruent	Congruent	9.999200	10.299169	f	0.450888	Correct	Correct
3	6	Flanker_UD	UDU	Incongruent	Congruent	11.999072	12.299030	n	0.483037	Correct	Correct
3	7	Flanker_LR	LLL	Congruent	Incongruent	13.998892	14.298855	f	0.363160	Correct	Correct
3	8	Flanker_UD	DDD	Congruent	Congruent	15.998736	16.298715	n	0.339228	Correct	Correct
3	9	Flanker_LR	LRL	Incongruent	Congruent	17.998581	18.298548	g	0.451356	Correct	Correct
3	10	Flanker_UD	DUD	Incongruent	Incongruent	19.998455	20.298421	j	0.667575	Correct	Correct
3	11	Flanker_LR	LRL	Incongruent	Incongruent	21.998266	22.298233	g	0.483863	Correct	Correct
3	12	Flanker_UD	DUD	Incongruent	Incongruent	23.998108	24.298078	j	0.587808	Correct	Correct
3	13	Flanker_LR	RLR	Incongruent	Incongruent	25.997951	26.297922	f	0.531924	Correct	Correct
3	14	Flanker_UD	UDU	Incongruent	Incongruent	27.997814	28.297783	n	0.499989	Correct	Correct
3	15	Flanker_LR	RRR	Congruent	Incongruent	29.997637	30.297606	g	0.443491	Correct	Correct
3	16	Flanker_UD	UDU	Incongruent	Congruent	31.997485	32.297452	n	0.395631	Correct	Correct
3	17	Flanker_LR	RLR	Incongruent	Incongruent	33.997324	34.297292	f	0.515674	Correct	Correct
3	18	Flanker_UD	DDD	Congruent	Incongruent	35.997137	36.313803	n	0.395777	Correct	Correct
3	19	Flanker_LR	LLL	Congruent	Congruent	37.997012	38.313646	f	0.555911	Correct	Correct
3	20	Flanker_UD	DUD	Incongruent	Congruent	39.996823	40.313493	j	0.484787	Correct	Correct
3	21	Flanker_LR	LLL	Congruent	Incongruent	41.996699	42.313338	f	0.476227	Correct	Correct
3	22	Flanker_UD	DUD	Incongruent	Congruent	43.996558	44.313177	j	0.700262	Correct	Correct
3	23	Flanker_LR	LRL	Incongruent	Incongruent	45.996386	46.313019	g	0.420448	Correct	Correct
3	24	Flanker_UD	UUU	Congruent	Incongruent	47.996231	48.312865	j	0.444599	Correct	Correct
3	25	Flanker_LR	LLL	Congruent	Congruent	49.996073	50.312713	f	0.492651	Correct	Correct
3	26	Flanker_UD	DUD	Incongruent	Congruent	51.995940	52.312554	j	0.572764	Correct	Correct
3	27	Flanker_LR	LLL	Congruent	Incongruent	53.995760	54.312394	f	0.444891	Correct	Correct
3	28	Flanker_UD	DUD	Incongruent	Congruent	55.995573	56.312238	j	0.693007	Correct	Correct
3	29	Flanker_LR	RLR	Incongruent	Incongruent	57.995449	58.312089	f	0.501155	Correct	Correct
3	30	Flanker_UD	UDU	Incongruent	Incongruent	59.995328	60.311925	n	0.493349	Correct	Correct
3	31	Flanker_LR	LLL	Congruent	Incongruent	61.995135	62.311768	f	0.493465	Correct	Correct
3	32	Flanker_UD	UUU	Congruent	Congruent	63.994945	64.311613	j	0.573563	Correct	Correct
3	33	Flanker_LR	RRR	Congruent	Congruent	65.994790	66.311464	g	0.429673	Correct	Correct
3	34	Flanker_UD	UDU	Incongruent	Congruent	67.994699	68.311300	n	0.461786	Correct	Correct
3	35	Flanker_LR	RLR	Incongruent	Incongruent	69.994508	70.311143	f	0.829879	Correct	Correct
3	36	Flanker_UD	UDU	Incongruent	Incongruent	71.994354	72.310987	n	0.502037	Correct	Correct
3	37	Flanker_LR	RRR	Congruent	Incongruent	73.994196	74.310837	g	0.446607	Correct	Correct
3	38	Flanker_UD	DUD	Incongruent	Congruent	75.994026	76.310674	j	0.638260	Correct	Correct
3	39	Flanker_LR	RRR	Congruent	Incongruent	77.993881	78.310518	g	0.438667	Correct	Correct
3	40	Flanker_UD	UUU	Congruent	Congruent	79.993698	80.310363	j	0.526512	Correct	Correct
3	41	Flanker_LR	RLR	Incongruent	Congruent	82.010234	82.310206	f	0.926646	Correct	Correct
3	42	Flanker_UD	UUU	Congruent	Incongruent	84.010080	84.310050	j	0.510784	Correct	Correct
3	43	Flanker_LR	LRL	Incongruent	Congruent	86.009898	86.309893	g	0.494803	Correct	Correct
3	44	Flanker_UD	UDU	Incongruent	Incongruent	88.009765	88.309739	n	0.438913	Correct	Correct
3	45	Flanker_LR	LRL	Incongruent	Incongruent	90.009610	90.309581	g	0.487143	Correct	Correct
3	46	Flanker_UD	DUD	Incongruent	Incongruent	92.009455	92.309425	j	0.607189	Correct	Correct
3	47	Flanker_LR	RRR	Congruent	Incongruent	94.009297	94.309268	g	0.359314	Correct	Correct
3	48	Flanker_UD	UDU	Incongruent	Congruent	96.009142	96.309114	n	0.399498	Correct	Correct
3	49	Flanker_LR	RLR	Incongruent	Incongruent	98.009001	98.308956	f	0.503610	Correct	Correct
3	50	Flanker_UD	DUD	Incongruent	Incongruent	100.008829	100.308800	j	0.831737	Correct	Correct
3	51	Flanker_LR	RRR	Congruent	Incongruent	102.008674	102.308644	g	0.463798	Correct	Correct
3	52	Flanker_UD	UUU	Congruent	Congruent	104.008518	104.308489	j	0.487893	Correct	Correct
3	53	Flanker_LR	RRR	Congruent	Congruent	106.008364	106.308342	g	0.400106	Correct	Correct
3	54	Flanker_UD	DUD	Incongruent	Congruent	108.008209	108.308175	j	0.688154	Correct	Correct
3	55	Flanker_LR	LRL	Incongruent	Incongruent	110.008049	110.308023	g	0.480288	Correct	Correct
3	56	Flanker_UD	UDU	Incongruent	Incongruent	112.007893	112.307862	n	0.432400	Correct	Correct
3	57	Flanker_LR	RRR	Congruent	Incongruent	114.007742	114.307706	g	0.400605	Correct	Correct
3	58	Flanker_UD	DDD	Congruent	Congruent	116.007584	116.307550	n	0.560723	Correct	Correct
3	59	Flanker_LR	RRR	Congruent	Congruent	118.007422	118.307394	g	0.392808	Correct	Correct
3	60	Flanker_UD	DUD	Incongruent	Congruent	120.007271	120.307239	j	0.648858	Correct	Correct
3	61	Flanker_LR	LLL	Congruent	Incongruent	122.007138	122.307090	f	0.441090	Correct	Correct
3	62	Flanker_UD	DDD	Congruent	Congruent	124.006955	124.306925	n	0.425301	Correct	Correct
3	63	Flanker_LR	RLR	Incongruent	Congruent	126.006769	126.306768	f	0.553336	Correct	Correct
3	64	Flanker_UD	UUU	Congruent	Incongruent	128.006644	128.306613	j	0.409378	Correct	Correct
3	65	Flanker_LR	RLR	Incongruent	Congruent	130.006511	130.306466	g	0.249477	Error	Correct
3	66	Flanker_UD	DDD	Congruent	Incongruent	132.006328	132.306302	n	0.521620	Correct	Error
3	67	Flanker_LR	LLL	Congruent	Congruent	134.006183	134.306149	f	0.489740	Correct	Correct
3	68	Flanker_UD	UDU	Incongruent	Congruent	136.005995	136.305989	n	0.473824	Correct	Correct
3	69	Flanker_LR	RRR	Congruent	Incongruent	138.005873	138.305842	g	0.402039	Correct	Correct
3	70	Flanker_UD	DDD	Congruent	Congruent	140.005716	140.305676	n	0.474147	Correct	Correct
3	71	Flanker_LR	LLL	Congruent	Congruent	142.005558	142.305522	f	0.898213	Correct	Correct
3	72	Flanker_UD	UUU	Congruent	Congruent	144.005404	144.305365	j	0.498404	Correct	Correct
3	73	Flanker_LR	LLL	Congruent	Congruent	146.005261	146.305210	f	0.546498	Correct	Correct
3	74	Flanker_UD	DDD	Congruent	Congruent	148.005091	148.305054	n	0.394666	Correct	Correct
3	75	Flanker_LR	RRR	Congruent	Congruent	150.004935	150.304897	g	0.482708	Correct	Correct
3	76	Flanker_UD	UUU	Congruent	Congruent	152.004749	152.304739	j	0.522919	Correct	Correct
3	77	Flanker_LR	RLR	Incongruent	Congruent	154.004652	154.304586	f	0.810966	Correct	Correct
3	78	Flanker_UD	DUD	Incongruent	Incongruent	156.004435	156.304427	j	0.699117	Correct	Correct
3	79	Flanker_LR	LRL	Incongruent	Incongruent	158.004310	158.304272	g	0.499182	Correct	Correct
3	80	Flanker_UD	UDU	Incongruent	Incongruent	160.004153	160.304085	n	0.507393	Correct	Correct
3	81	Flanker_LR	RLR	Incongruent	Incongruent	162.004011	162.303961	f	0.595400	Correct	Correct
3	82	Flanker_UD	DDD	Congruent	Incongruent	164.003841	164.303804	n	0.387623	Correct	Correct
3	83	Flanker_LR	RLR	Incongruent	Congruent	166.003686	166.303648	n	0.435713	Error	Correct
3	84	Flanker_UD	UUU	Congruent	Incongruent	168.003517	168.303490	j	0.571857	Correct	Error
3	85	Flanker_LR	LLL	Congruent	Congruent	170.003378	170.303335	f	0.443936	Correct	Correct
3	86	Flanker_UD	DDD	Congruent	Congruent	172.003208	172.303179	n	0.404107	Correct	Correct
3	87	Flanker_LR	LRL	Incongruent	Congruent	174.003052	174.303020	g	0.492137	Correct	Correct
3	88	Flanker_UD	DDD	Congruent	Incongruent	176.002895	176.302867	n	0.636332	Correct	Correct
3	89	Flanker_LR	RRR	Congruent	Congruent	178.002764	178.302710	g	0.412616	Correct	Correct
3	90	Flanker_UD	UUU	Congruent	Congruent	180.002583	180.302555	j	0.524506	Correct	Correct
3	91	Flanker_LR	RLR	Incongruent	Congruent	182.002397	182.302397	f	0.492755	Correct	Correct
3	92	Flanker_UD	DDD	Congruent	Incongruent	184.002265	184.302240	n	0.428742	Correct	Correct
3	93	Flanker_LR	LRL	Incongruent	Congruent	186.002160	186.302096	g	0.524888	Correct	Correct
3	94	Flanker_UD	UUU	Congruent	Incongruent	188.001960	188.301929	j	0.541082	Correct	Correct
3	95	Flanker_LR	LRL	Incongruent	Congruent	190.001805	190.301774	g	0.541255	Correct	Correct
3	96	Flanker_UD	UDU	Incongruent	Incongruent	192.001652	192.301618	n	0.597236	Correct	Correct
4	1	Flanker_LR	RRR	Congruent	None	1.999852	2.299822	g	0.361378	Correct	None
4	2	Flanker_UD	UUU	Congruent	Congruent	3.999716	4.299668	j	0.417568	Correct	Correct
4	3	Flanker_LR	LLL	Congruent	Congruent	5.999542	6.299514	f	0.361699	Correct	Correct
4	4	Flanker_UD	DDD	Congruent	Congruent	7.999357	8.299357	n	0.321866	Correct	Correct
4	5	Flanker_LR	LLL	Congruent	Congruent	9.999230	10.299201	f	0.385860	Correct	Correct
4	6	Flanker_UD	UUU	Congruent	Congruent	11.999089	12.299046	j	0.386088	Correct	Correct
4	7	Flanker_LR	RLR	Incongruent	Congruent	13.998917	14.298889	f	0.538139	Correct	Correct
4	8	Flanker_UD	UDU	Incongruent	Incongruent	15.998761	16.298734	n	0.474267	Correct	Correct
4	9	Flanker_LR	LRL	Incongruent	Incongruent	17.998608	18.298579	g	0.586394	Correct	Correct
4	10	Flanker_UD	DDD	Congruent	Incongruent	19.998465	20.298421	n	0.290515	Correct	Correct
4	11	Flanker_LR	RLR	Incongruent	Congruent	21.998296	22.298266	f	0.482639	Correct	Correct
4	12	Flanker_UD	DUD	Incongruent	Incongruent	23.998138	24.298110	n	0.226648	Error	Correct
4	13	Flanker_LR	RLR	Incongruent	Incongruent	25.997979	26.297955	f	0.746806	Correct	Error
4	14	Flanker_UD	UUU	Congruent	Incongruent	27.997851	28.297798	j	0.394358	Correct	Correct
4	15	Flanker_LR	LLL	Congruent	Congruent	29.997678	30.297644	f	0.794382	Correct	Correct
4	16	Flanker_UD	UDU	Incongruent	Congruent	31.997523	32.297486	n	0.442571	Correct	Correct
4	17	Flanker_LR	RRR	Congruent	Incongruent	33.997361	34.297330	g	0.410673	Correct	Correct
4	18	Flanker_UD	DDD	Congruent	Congruent	35.997215	36.313841	n	0.394777	Correct	Correct
4	19	Flanker_LR	LRL	Incongruent	Congruent	37.997054	38.313686	g	0.506963	Correct	Correct
4	20	Flanker_UD	UDU	Incongruent	Incongruent	39.996900	40.313572	n	0.419091	Correct	Correct
4	21	Flanker_LR	RLR	Incongruent	Incongruent	41.996743	42.313374	f	0.499137	Correct	Correct
4	22	Flanker_UD	DUD	Incongruent	Incongruent	43.996590	44.313218	n	0.259319	Error	Correct
4	23	Flanker_LR	RRR	Congruent	Incongruent	45.996418	46.313060	g	0.803407	Correct	Error
4	24	Flanker_UD	DDD	Congruent	Congruent	47.996266	48.312927	n	0.387482	Correct	Correct
4	25	Flanker_LR	LRL	Incongruent	Congruent	49.996111	50.312748	f	0.219589	Error	Correct
4	26	Flanker_UD	DDD	Congruent	Incongruent	51.995949	52.312594	Omission	5000.000000	Omission	Error
4	27	Flanker_LR	RLR	Incongruent	Congruent	53.995795	54.312435	f	0.763841	Correct	Omission
4	28	Flanker_UD	DUD	Incongruent	Incongruent	55.995644	56.312320	j	0.755920	Correct	Correct
4	29	Flanker_LR	RLR	Incongruent	Incongruent	57.995481	58.312124	f	0.492123	Correct	Correct
4	30	Flanker_UD	UDU	Incongruent	Incongruent	59.995332	60.311968	n	0.580296	Correct	Correct
4	31	Flanker_LR	LRL	Incongruent	Incongruent	61.995175	62.311812	g	0.492305	Correct	Correct
4	32	Flanker_UD	DUD	Incongruent	Incongruent	63.995022	64.311690	j	0.500518	Correct	Correct
4	33	Flanker_LR	LLL	Congruent	Incongruent	65.994864	66.311502	f	0.420595	Correct	Correct
4	34	Flanker_UD	UUU	Congruent	Congruent	67.994708	68.311345	j	0.396777	Correct	Correct
4	35	Flanker_LR	LRL	Incongruent	Congruent	69.994553	70.311190	g	0.556830	Correct	Correct
4	36	Flanker_UD	UDU	Incongruent	Incongruent	71.994398	72.311063	n	0.373014	Correct	Correct
4	37	Flanker_LR	RRR	Congruent	Incongruent	73.994241	74.310879	g	0.421093	Correct	Correct
4	38	Flanker_UD	UDU	Incongruent	Congruent	75.994054	76.310720	n	0.389797	Correct	Correct
4	39	Flanker_LR	LLL	Congruent	Incongruent	77.993922	78.310567	f	0.373260	Correct	Correct
4	40	Flanker_UD	DUD	Incongruent	Congruent	80.010405	80.310458	j	0.573402	Correct	Correct
4	41	Flanker_LR	LRL	Incongruent	Incongruent	82.010278	82.310255	g	0.509552	Correct	Correct
4	42	Flanker_UD	DDD	Congruent	Incongruent	84.010125	84.310098	n	0.269661	Correct	Correct
4	43	Flanker_LR	RRR	Congruent	Congruent	86.009969	86.309944	g	0.205705	Correct	Correct
4	44	Flanker_UD	UUU	Congruent	Congruent	88.009811	88.309834	j	0.517909	Correct	Correct
4	45	Flanker_LR	RRR	Congruent	Congruent	90.009627	90.309632	g	0.422048	Correct	Correct
4	46	Flanker_UD	UUU	Congruent	Congruent	92.009502	92.309477	j	0.350194	Correct	Correct
4	47	Flanker_LR	LRL	Incongruent	Congruent	94.009347	94.309321	g	0.598310	Correct	Correct
4	48	Flanker_UD	DDD	Congruent	Incongruent	96.009193	96.309194	n	0.318372	Correct	Correct
4	49	Flanker_LR	LRL	Incongruent	Congruent	98.009035	98.309010	g	0.598585	Correct	Correct
4	50	Flanker_UD	UDU	Incongruent	Incongruent	100.008847	100.308853	n	0.422697	Correct	Correct
4	51	Flanker_LR	RLR	Incongruent	Incongruent	102.008694	102.308697	f	0.518794	Correct	Correct
4	52	Flanker_UD	DDD	Congruent	Incongruent	104.008539	104.308550	n	0.358863	Correct	Correct
4	53	Flanker_LR	LRL	Incongruent	Congruent	106.008412	106.308385	g	0.535089	Correct	Correct
4	54	Flanker_UD	DDD	Congruent	Incongruent	108.008259	108.308229	n	0.503250	Correct	Correct
4	55	Flanker_LR	LRL	Incongruent	Congruent	110.008102	110.308075	g	0.495251	Correct	Correct
4	56	Flanker_UD	UUU	Congruent	Incongruent	112.007945	112.307921	j	0.391329	Correct	Correct
4	57	Flanker_LR	RRR	Congruent	Congruent	114.007791	114.307764	g	0.335511	Correct	Correct
4	58	Flanker_UD	DDD	Congruent	Congruent	116.007635	116.307608	n	0.391684	Correct	Correct
4	59	Flanker_LR	RLR	Incongruent	Congruent	118.007479	118.307452	f	0.535645	Correct	Correct
4	60	Flanker_UD	UUU	Congruent	Incongruent	120.007327	120.307294	j	0.423862	Correct	Correct
4	61	Flanker_LR	LLL	Congruent	Congruent	122.007166	122.307141	f	0.623942	Correct	Correct
4	62	Flanker_UD	DUD	Incongruent	Congruent	124.007014	124.306984	j	1.008143	Correct	Correct
4	63	Flanker_LR	LLL	Congruent	Incongruent	126.006856	126.306829	f	0.680210	Correct	Correct
4	64	Flanker_UD	UDU	Incongruent	Congruent	128.006669	128.306699	n	0.456310	Correct	Correct
4	65	Flanker_LR	LLL	Congruent	Incongruent	130.006544	130.306518	f	0.368516	Correct	Correct
4	66	Flanker_UD	UDU	Incongruent	Congruent	132.006391	132.306361	n	0.416583	Correct	Correct
4	67	Flanker_LR	LLL	Congruent	Incongruent	134.006233	134.306206	f	0.496647	Correct	Correct
4	68	Flanker_UD	DUD	Incongruent	Congruent	136.006053	136.306085	j	0.488775	Correct	Correct
4	69	Flanker_LR	LRL	Incongruent	Incongruent	138.005922	138.305895	g	0.472893	Correct	Correct
4	70	Flanker_UD	UDU	Incongruent	Incongruent	140.005766	140.305737	n	0.457044	Correct	Correct
4	71	Flanker_LR	RLR	Incongruent	Incongruent	142.005615	142.305584	f	0.537198	Correct	Correct
4	72	Flanker_UD	DDD	Congruent	Incongruent	144.005458	144.305427	n	0.361322	Correct	Correct
4	73	Flanker_LR	RLR	Incongruent	Congruent	146.005267	146.305272	f	0.561473	Correct	Correct
4	74	Flanker_UD	UDU	Incongruent	Incongruent	148.005144	148.305115	n	0.385553	Correct	Correct
4	75	Flanker_LR	RLR	Incongruent	Incongruent	150.004982	150.304961	f	0.553711	Correct	Correct
4	76	Flanker_UD	UUU	Congruent	Incongruent	152.004832	152.304813	j	0.473830	Correct	Correct
4	77	Flanker_LR	RRR	Congruent	Congruent	154.004675	154.304649	g	0.442074	Correct	Correct
4	78	Flanker_UD	UUU	Congruent	Congruent	156.004526	156.304494	j	0.490051	Correct	Correct
4	79	Flanker_LR	RRR	Congruent	Congruent	158.004365	158.304341	g	0.482256	Correct	Correct
4	80	Flanker_UD	DUD	Incongruent	Congruent	160.004212	160.304181	j	0.602552	Correct	Correct
4	81	Flanker_LR	LRL	Incongruent	Incongruent	162.004053	162.304028	g	0.562417	Correct	Correct
4	82	Flanker_UD	DDD	Congruent	Incongruent	164.003898	164.303871	n	0.258538	Correct	Correct
4	83	Flanker_LR	LLL	Congruent	Congruent	166.003742	166.303715	f	0.242662	Correct	Correct
4	84	Flanker_UD	DUD	Incongruent	Congruent	168.003587	168.303559	j	0.626707	Correct	Correct
4	85	Flanker_LR	RLR	Incongruent	Incongruent	170.003431	170.303405	f	0.538882	Correct	Correct
4	86	Flanker_UD	DUD	Incongruent	Incongruent	172.003245	172.303247	j	0.546964	Correct	Correct
4	87	Flanker_LR	RRR	Congruent	Incongruent	174.003122	174.303092	g	0.395185	Correct	Correct
4	88	Flanker_UD	DUD	Incongruent	Congruent	176.002965	176.302935	j	0.491275	Correct	Correct
4	89	Flanker_LR	LLL	Congruent	Incongruent	178.002808	178.302781	f	0.515371	Correct	Correct
4	90	Flanker_UD	UUU	Congruent	Congruent	180.002655	180.302625	j	0.443447	Correct	Correct
4	91	Flanker_LR	RRR	Congruent	Congruent	182.002495	182.302470	g	0.435626	Correct	Correct
4	92	Flanker_UD	UUU	Congruent	Congruent	184.002343	184.302313	j	0.435757	Correct	Correct
4	93	Flanker_LR	LLL	Congruent	Congruent	186.002195	186.302159	f	0.260033	Correct	Correct
4	94	Flanker_UD	UDU	Incongruent	Congruent	188.002031	188.302003	j	0.227931	Error	Correct
4	95	Flanker_LR	RRR	Congruent	Incongruent	190.001876	190.301849	g	0.307999	Correct	Error
4	96	Flanker_UD	DUD	Incongruent	Congruent	192.001729	192.301694	Omission	5000.000000	Omission	Correct
5	1	Flanker_LR	LRL	Incongruent	None	1.999846	2.299815	g	0.430386	Correct	None
5	2	Flanker_UD	UDU	Incongruent	Incongruent	3.999713	4.299661	j	0.182415	Error	Correct
5	3	Flanker_LR	RRR	Congruent	Incongruent	5.999532	6.299507	f	0.230584	Error	Error
5	4	Flanker_UD	DDD	Congruent	Congruent	7.999376	8.299350	n	0.430667	Correct	Error
5	5	Flanker_LR	LRL	Incongruent	Congruent	9.999223	10.299193	g	0.414786	Correct	Correct
5	6	Flanker_UD	DUD	Incongruent	Incongruent	11.999070	12.299039	n	0.390939	Error	Correct
5	7	Flanker_LR	RRR	Congruent	Incongruent	13.998911	14.298883	g	0.551021	Correct	Error
5	8	Flanker_UD	DUD	Incongruent	Congruent	15.998767	16.298730	n	0.327168	Error	Correct
5	9	Flanker_LR	LRL	Incongruent	Incongruent	17.998600	18.298572	Omission	5000.000000	Omission	Error
5	10	Flanker_UD	UDU	Incongruent	Incongruent	19.998471	20.298417	Omission	5000.000000	Omission	Omission
5	11	Flanker_LR	LLL	Congruent	Incongruent	21.998288	22.298261	f	0.575546	Correct	Omission
5	12	Flanker_UD	UUU	Congruent	Congruent	23.998136	24.298106	j	0.415593	Correct	Correct
5	13	Flanker_LR	LRL	Incongruent	Congruent	25.997979	26.297949	f	0.215780	Error	Correct
5	14	Flanker_UD	DDD	Congruent	Incongruent	27.997837	28.297803	n	0.471359	Correct	Error
5	15	Flanker_LR	LLL	Congruent	Congruent	29.997678	30.297641	f	0.511344	Correct	Correct
5	16	Flanker_UD	DUD	Incongruent	Congruent	31.997523	32.297483	j	0.575485	Correct	Correct
5	17	Flanker_LR	RLR	Incongruent	Incongruent	33.997367	34.297328	g	0.431654	Error	Correct
5	18	Flanker_UD	UDU	Incongruent	Incongruent	35.997211	36.313838	n	0.472413	Correct	Error
5	19	Flanker_LR	LRL	Incongruent	Incongruent	37.997045	38.313682	g	0.455742	Correct	Correct
5	20	Flanker_UD	UUU	Congruent	Incongruent	39.996891	40.313534	j	0.407862	Correct	Correct
5	21	Flanker_LR	RRR	Congruent	Congruent	41.996737	42.313370	g	0.248077	Correct	Correct
5	22	Flanker_UD	DDD	Congruent	Congruent	43.996616	44.313215	n	0.200153	Correct	Correct
5	23	Flanker_LR	RRR	Congruent	Congruent	45.996424	46.313058	g	0.176280	Correct	Correct
5	24	Flanker_UD	UDU	Incongruent	Congruent	47.996269	48.312904	j	0.160453	Error	Correct
5	25	Flanker_LR	LRL	Incongruent	Incongruent	49.996106	50.312749	g	0.440590	Correct	Error
5	26	Flanker_UD	DDD	Congruent	Incongruent	51.995994	52.312595	n	0.320693	Correct	Correct
5	27	Flanker_LR	RLR	Incongruent	Congruent	53.995812	54.312438	g	1.024687	Error	Correct
5	28	Flanker_UD	DDD	Congruent	Incongruent	55.995645	56.312283	Omission	5000.000000	Omission	Error
5	29	Flanker_LR	LRL	Incongruent	Congruent	57.995484	58.312126	g	0.473046	Correct	Omission
5	30	Flanker_UD	UUU	Congruent	Incongruent	59.995377	60.311972	j	0.385588	Correct	Correct
5	31	Flanker_LR	LRL	Incongruent	Congruent	61.995185	62.311817	g	0.425557	Correct	Correct
5	32	Flanker_UD	DDD	Congruent	Incongruent	63.995036	64.311661	n	0.465379	Correct	Correct
5	33	Flanker_LR	RLR	Incongruent	Congruent	65.994881	66.311505	g	0.225533	Error	Correct
5	34	Flanker_UD	UDU	Incongruent	Incongruent	67.994731	68.311351	Omission	5000.000000	Omission	Error
5	35	Flanker_LR	LLL	Congruent	Incongruent	69.994556	70.311195	f	0.481732	Correct	Omission
5	36	Flanker_UD	UDU	Incongruent	Congruent	71.994413	72.311060	n	0.489870	Correct	Correct
5	37	Flanker_LR	RRR	Congruent	Incongruent	73.994257	74.310884	g	0.385952	Correct	Correct
5	38	Flanker_UD	UUU	Congruent	Congruent	75.994084	76.310728	j	0.450108	Correct	Correct
5	39	Flanker_LR	RLR	Incongruent	Congruent	77.993946	78.310575	g	0.282221	Error	Correct
5	40	Flanker_UD	UUU	Congruent	Incongruent	79.993774	80.310416	n	0.394318	Error	Error
5	41	Flanker_LR	LRL	Incongruent	Congruent	81.993622	82.310264	g	0.498478	Correct	Error
5	42	Flanker_UD	UUU	Congruent	Incongruent	83.993463	84.310108	j	0.234640	Correct	Correct
5	43	Flanker_LR	RLR	Incongruent	Congruent	85.993323	86.309952	n	0.538668	Error	Correct
5	44	Flanker_UD	DUD	Incongruent	Incongruent	88.009823	88.309797	j	0.570849	Correct	Error
5	45	Flanker_LR	RLR	Incongruent	Incongruent	90.009668	90.309641	f	0.635030	Correct	Correct
5	46	Flanker_UD	UUU	Congruent	Incongruent	92.009514	92.309486	j	0.355446	Correct	Correct
5	47	Flanker_LR	LRL	Incongruent	Congruent	94.009359	94.309328	f	0.251096	Error	Correct
5	48	Flanker_UD	DUD	Incongruent	Incongruent	96.009202	96.309176	n	0.219297	Error	Error
5	49	Flanker_LR	LLL	Congruent	Incongruent	98.009040	98.309018	f	0.411533	Correct	Error
5	50	Flanker_UD	DDD	Congruent	Congruent	100.008893	100.308864	n	0.683549	Correct	Correct
5	51	Flanker_LR	RLR	Incongruent	Congruent	102.008708	102.308708	g	0.755692	Error	Correct
5	52	Flanker_UD	DUD	Incongruent	Incongruent	104.008582	104.308555	Omission	5000.000000	Omission	Error
5	53	Flanker_LR	LLL	Congruent	Incongruent	106.008425	106.308396	f	0.331871	Correct	Omission
5	54	Flanker_UD	DDD	Congruent	Congruent	108.008273	108.308243	n	0.340077	Correct	Correct
5	55	Flanker_LR	LLL	Congruent	Congruent	110.008119	110.308086	f	0.388220	Correct	Correct
5	56	Flanker_UD	DDD	Congruent	Congruent	112.007931	112.307932	n	0.524304	Correct	Correct
5	57	Flanker_LR	RRR	Congruent	Congruent	114.007811	114.307776	j	0.468449	Error	Correct
5	58	Flanker_UD	DDD	Congruent	Congruent	116.007648	116.307622	n	0.668475	Correct	Error
5	59	Flanker_LR	RRR	Congruent	Congruent	118.007506	118.307467	g	0.532642	Correct	Correct
5	60	Flanker_UD	UUU	Congruent	Congruent	120.007350	120.307312	n	0.156720	Error	Correct
5	61	Flanker_LR	LLL	Congruent	Congruent	122.007193	122.307163	g	0.876802	Error	Error
5	62	Flanker_UD	DUD	Incongruent	Congruent	124.007026	124.307001	j	0.629063	Correct	Error
5	63	Flanker_LR	RRR	Congruent	Incongruent	126.006884	126.306847	Omission	5000.000000	Omission	Correct
5	64	Flanker_UD	UDU	Incongruent	Congruent	128.006721	128.306690	n	0.445229	Correct	Omission
5	65	Flanker_LR	RRR	Congruent	Incongruent	130.006565	130.306543	g	0.333415	Correct	Correct
5	66	Flanker_UD	UUU	Congruent	Congruent	132.006411	132.306378	j	0.373515	Correct	Correct
5	67	Flanker_LR	LLL	Congruent	Congruent	134.006220	134.306222	g	0.549598	Error	Correct
5	68	Flanker_UD	DUD	Incongruent	Congruent	136.006095	136.306068	g	0.141744	Error	Error
5	69	Flanker_LR	RLR	Incongruent	Incongruent	138.005944	138.305917	f	0.669774	Correct	Error
5	70	Flanker_UD	UDU	Incongruent	Incongruent	140.005754	140.305756	n	0.382099	Correct	Correct
5	71	Flanker_LR	LRL	Incongruent	Incongruent	142.005599	142.305600	g	0.494758	Correct	Correct
5	72	Flanker_UD	UDU	Incongruent	Incongruent	144.005444	144.305446	n	0.398141	Correct	Correct
5	73	Flanker_LR	LLL	Congruent	Incongruent	146.005328	146.305291	f	0.478295	Correct	Correct
5	74	Flanker_UD	DDD	Congruent	Congruent	148.005164	148.305135	n	0.270477	Correct	Correct
5	75	Flanker_LR	LLL	Congruent	Congruent	150.005009	150.304979	f	0.278583	Correct	Correct
5	76	Flanker_UD	UUU	Congruent	Congruent	152.004854	152.304823	j	0.270706	Correct	Correct
5	77	Flanker_LR	LLL	Congruent	Congruent	154.004709	154.304668	f	0.446834	Correct	Correct
5	78	Flanker_UD	DUD	Incongruent	Congruent	156.004549	156.304513	n	0.286932	Error	Correct
5	79	Flanker_LR	LRL	Incongruent	Incongruent	158.004416	158.304358	g	0.671032	Correct	Error
5	80	Flanker_UD	DDD	Congruent	Incongruent	160.004258	160.304204	n	0.239111	Correct	Correct
5	81	Flanker_LR	RRR	Congruent	Congruent	162.004126	162.304050	g	0.343311	Correct	Correct
5	82	Flanker_UD	DUD	Incongruent	Congruent	164.003899	164.303893	j	0.488057	Correct	Correct
5	83	Flanker_LR	LLL	Congruent	Incongruent	166.003776	166.303739	f	0.311516	Correct	Correct
5	84	Flanker_UD	DUD	Incongruent	Congruent	168.003639	168.303584	j	0.519720	Correct	Correct
5	85	Flanker_LR	RLR	Incongruent	Incongruent	170.003486	170.303440	g	0.183725	Error	Correct
5	86	Flanker_UD	UDU	Incongruent	Incongruent	172.003298	172.303272	Omission	5000.000000	Omission	Error
5	87	Flanker_LR	RRR	Congruent	Incongruent	174.003144	174.303117	g	0.376027	Correct	Omission
5	88	Flanker_UD	DUD	Incongruent	Congruent	176.003001	176.302962	j	0.464087	Correct	Correct
5	89	Flanker_LR	RLR	Incongruent	Incongruent	178.002884	178.302806	f	0.496239	Correct	Correct
5	90	Flanker_UD	UDU	Incongruent	Incongruent	180.002690	180.302651	n	0.480388	Correct	Correct
5	91	Flanker_LR	RLR	Incongruent	Incongruent	182.002501	182.302496	g	0.240515	Error	Correct
5	92	Flanker_UD	UUU	Congruent	Incongruent	184.002367	184.302339	Omission	5000.000000	Omission	Error
5	93	Flanker_LR	RRR	Congruent	Congruent	186.002239	186.302186	g	0.408683	Correct	Omission
5	94	Flanker_UD	UDU	Incongruent	Congruent	188.002037	188.302030	n	0.400812	Correct	Correct
5	95	Flanker_LR	RLR	Incongruent	Incongruent	190.001914	190.301875	f	0.529037	Correct	Correct
5	96	Flanker_UD	UUU	Congruent	Incongruent	192.001759	192.301721	j	0.473154	Correct	Correct
6	1	Flanker_LR	RLR	Incongruent	None	1.999855	2.299821	j	0.373523	Error	None
6	2	Flanker_UD	UUU	Congruent	Incongruent	3.999720	4.299695	j	0.373659	Correct	Error
6	3	Flanker_LR	RRR	Congruent	Congruent	5.999548	6.299513	g	0.421706	Correct	Correct
6	4	Flanker_UD	DDD	Congruent	Congruent	7.999360	8.299357	n	0.389913	Correct	Correct
6	5	Flanker_LR	RLR	Incongruent	Congruent	9.999241	10.299203	f	0.453932	Correct	Correct
6	6	Flanker_UD	DDD	Congruent	Incongruent	11.999084	12.299049	n	0.133468	Correct	Correct
6	7	Flanker_LR	LRL	Incongruent	Congruent	13.998927	14.298892	Omission	5000.000000	Omission	Correct
6	8	Flanker_UD	DDD	Congruent	Incongruent	15.998760	16.298736	n	0.318383	Correct	Omission
6	9	Flanker_LR	RRR	Congruent	Congruent	17.998611	18.298579	g	0.630466	Correct	Correct
6	10	Flanker_UD	UDU	Incongruent	Congruent	19.998453	20.298454	n	0.526551	Correct	Correct
6	11	Flanker_LR	LLL	Congruent	Incongruent	21.998298	22.298270	f	0.366792	Correct	Correct
6	12	Flanker_UD	DUD	Incongruent	Congruent	23.998135	24.298115	n	0.334845	Error	Correct
6	13	Flanker_LR	RLR	Incongruent	Incongruent	25.997984	26.297960	f	0.646941	Correct	Error
6	14	Flanker_UD	DDD	Congruent	Incongruent	27.997810	28.297840	n	0.358461	Correct	Correct
6	15	Flanker_LR	RRR	Congruent	Congruent	29.997687	30.297650	g	0.390551	Correct	Correct
6	16	Flanker_UD	DUD	Incongruent	Congruent	31.997498	32.297495	n	0.238727	Error	Correct
6	17	Flanker_LR	RLR	Incongruent	Incongruent	33.997362	34.297336	f	0.646795	Correct	Error
6	18	Flanker_UD	UDU	Incongruent	Incongruent	35.997211	36.313849	n	0.814874	Correct	Correct
6	19	Flanker_LR	RRR	Congruent	Incongruent	37.997055	38.313692	g	0.647055	Correct	Correct
6	20	Flanker_UD	UUU	Congruent	Congruent	39.996901	40.313538	j	0.607116	Correct	Correct
6	21	Flanker_LR	LRL	Incongruent	Congruent	41.996743	42.313435	g	0.519216	Correct	Correct
6	22	Flanker_UD	DUD	Incongruent	Incongruent	43.996559	44.313227	n	0.287394	Error	Correct
6	23	Flanker_LR	RLR	Incongruent	Incongruent	45.996430	46.313073	f	0.479546	Correct	Error
6	24	Flanker_UD	UDU	Incongruent	Incongruent	47.996289	48.312918	n	0.439645	Correct	Correct
6	25	Flanker_LR	LRL	Incongruent	Incongruent	49.996133	50.312769	g	0.519757	Correct	Correct
6	26	Flanker_UD	UUU	Congruent	Incongruent	51.995988	52.312607	j	0.367815	Correct	Correct
6	27	Flanker_LR	LRL	Incongruent	Congruent	53.995821	54.312454	g	0.503991	Correct	Correct
6	28	Flanker_UD	UUU	Congruent	Incongruent	55.995669	56.312297	Omission	5000.000000	Omission	Correct
6	29	Flanker_LR	RRR	Congruent	Congruent	57.995499	58.312168	g	0.752171	Correct	Omission
6	30	Flanker_UD	DUD	Incongruent	Congruent	59.995315	60.311986	j	1.160406	Correct	Correct
6	31	Flanker_LR	LLL	Congruent	Incongruent	61.995191	62.311827	f	0.536447	Correct	Correct
6	32	Flanker_UD	DUD	Incongruent	Congruent	63.995038	64.311674	Omission	5000.000000	Omission	Correct
6	33	Flanker_LR	RLR	Incongruent	Incongruent	65.994877	66.311535	n	0.792613	Error	Omission
6	34	Flanker_UD	DDD	Congruent	Incongruent	67.994722	68.311364	Omission	5000.000000	Omission	Error
6	35	Flanker_LR	RRR	Congruent	Congruent	69.994567	70.311210	Omission	5000.000000	Omission	Omission
6	36	Flanker_UD	DDD	Congruent	Congruent	71.994412	72.311054	Omission	5000.000000	Omission	Omission
6	37	Flanker_LR	LRL	Incongruent	Congruent	73.994257	74.310924	Omission	5000.000000	Omission	Omission
6	38	Flanker_UD	UUU	Congruent	Incongruent	75.994101	76.310744	j	0.425267	Correct	Omission
6	39	Flanker_LR	LLL	Congruent	Congruent	77.993948	78.310588	f	0.369516	Correct	Correct
6	40	Flanker_UD	UUU	Congruent	Congruent	79.993797	80.310433	Omission	5000.000000	Omission	Correct
6	41	Flanker_LR	RRR	Congruent	Congruent	81.993636	82.310289	g	0.753942	Correct	Omission
6	42	Flanker_UD	DDD	Congruent	Congruent	83.993464	84.310124	n	0.601762	Correct	Correct
6	43	Flanker_LR	LLL	Congruent	Congruent	85.993363	86.309969	f	0.505837	Correct	Correct
6	44	Flanker_UD	UUU	Congruent	Congruent	87.993183	88.309814	j	0.522040	Correct	Correct
6	45	Flanker_LR	LLL	Congruent	Congruent	90.009721	90.309683	Omission	5000.000000	Omission	Correct
6	46	Flanker_UD	UDU	Incongruent	Congruent	91.992858	92.309502	Omission	5000.000000	Omission	Omission
6	47	Flanker_LR	RRR	Congruent	Incongruent	94.009374	94.309349	Omission	5000.000000	Omission	Omission
6	48	Flanker_UD	UDU	Incongruent	Congruent	96.009218	96.309193	n	0.258473	Correct	Omission
6	49	Flanker_LR	LRL	Incongruent	Incongruent	98.009084	98.309085	g	0.482552	Correct	Correct
6	50	Flanker_UD	UUU	Congruent	Incongruent	100.008907	100.308882	j	0.418763	Correct	Correct
6	51	Flanker_LR	RRR	Congruent	Congruent	102.008752	102.308727	g	0.498904	Correct	Correct
6	52	Flanker_UD	UDU	Incongruent	Congruent	104.008568	104.308572	Omission	5000.000000	Omission	Correct
6	53	Flanker_LR	RRR	Congruent	Incongruent	106.008470	106.308460	g	0.379109	Correct	Omission
6	54	Flanker_UD	DDD	Congruent	Congruent	108.008299	108.308263	n	0.491144	Correct	Correct
6	55	Flanker_LR	RLR	Incongruent	Congruent	110.008143	110.308107	Omission	5000.000000	Omission	Correct
6	56	Flanker_UD	DDD	Congruent	Incongruent	112.007975	112.307952	n	0.275484	Correct	Omission
6	57	Flanker_LR	LRL	Incongruent	Congruent	114.007825	114.307814	g	0.459720	Correct	Correct
6	58	Flanker_UD	DUD	Incongruent	Incongruent	116.007669	116.307642	j	0.499878	Correct	Correct
6	59	Flanker_LR	RLR	Incongruent	Incongruent	118.007512	118.307484	f	0.491767	Correct	Correct
6	60	Flanker_UD	UDU	Incongruent	Incongruent	120.007327	120.307330	n	0.499879	Correct	Correct
6	61	Flanker_LR	LLL	Congruent	Incongruent	122.007175	122.307206	f	0.524162	Correct	Correct
6	62	Flanker_UD	UDU	Incongruent	Congruent	124.007049	124.307020	n	0.428210	Correct	Correct
6	63	Flanker_LR	LLL	Congruent	Incongruent	126.006893	126.306864	f	0.372266	Correct	Correct
6	64	Flanker_UD	DUD	Incongruent	Congruent	128.006738	128.306710	n	0.156361	Error	Correct
6	65	Flanker_LR	RLR	Incongruent	Incongruent	130.006578	130.306593	Omission	5000.000000	Omission	Error
6	66	Flanker_UD	UDU	Incongruent	Incongruent	132.006424	132.306399	n	0.548620	Correct	Omission
6	67	Flanker_LR	RRR	Congruent	Incongruent	134.006270	134.306243	g	0.236834	Correct	Correct
6	68	Flanker_UD	UUU	Congruent	Congruent	136.006118	136.306090	j	0.460922	Correct	Correct
6	69	Flanker_LR	LLL	Congruent	Congruent	138.006005	138.305987	f	0.285028	Correct	Correct
6	70	Flanker_UD	DUD	Incongruent	Congruent	140.005774	140.305779	n	0.245151	Error	Correct
6	71	Flanker_LR	LRL	Incongruent	Incongruent	142.005653	142.305625	g	0.493293	Correct	Error
6	72	Flanker_UD	UDU	Incongruent	Incongruent	144.005507	144.305469	n	0.405306	Correct	Correct
6	73	Flanker_LR	RLR	Incongruent	Incongruent	146.005350	146.305324	f	0.533469	Correct	Correct
6	74	Flanker_UD	DDD	Congruent	Incongruent	148.005162	148.305159	n	0.557558	Correct	Correct
6	75	Flanker_LR	LRL	Incongruent	Congruent	150.005043	150.305006	g	0.541739	Correct	Correct
6	76	Flanker_UD	DUD	Incongruent	Incongruent	152.004854	152.304850	n	0.189792	Error	Correct
6	77	Flanker_LR	LLL	Congruent	Incongruent	154.004717	154.304712	f	0.534019	Correct	Error
6	78	Flanker_UD	UDU	Incongruent	Congruent	156.004567	156.304539	n	0.526087	Correct	Correct
6	79	Flanker_LR	LLL	Congruent	Incongruent	158.004410	158.304384	f	0.510202	Correct	Correct
6	80	Flanker_UD	UUU	Congruent	Congruent	160.004257	160.304228	j	0.670294	Correct	Correct
6	81	Flanker_LR	RLR	Incongruent	Congruent	162.004100	162.304072	n	0.414488	Error	Correct
6	82	Flanker_UD	UUU	Congruent	Incongruent	164.003942	164.303918	Omission	5000.000000	Omission	Error
6	83	Flanker_LR	LRL	Incongruent	Congruent	166.003786	166.303761	f	0.294687	Error	Omission
6	84	Flanker_UD	UDU	Incongruent	Incongruent	168.003632	168.303610	Omission	5000.000000	Omission	Error
6	85	Flanker_LR	RLR	Incongruent	Incongruent	170.003477	170.303473	n	0.494877	Error	Omission
6	86	Flanker_UD	DUD	Incongruent	Incongruent	172.003321	172.303298	j	0.895082	Correct	Error
6	87	Flanker_LR	LRL	Incongruent	Incongruent	174.003178	174.303143	g	0.463299	Correct	Correct
6	88	Flanker_UD	DUD	Incongruent	Incongruent	176.002993	176.302987	j	0.727312	Correct	Correct
6	89	Flanker_LR	LLL	Congruent	Incongruent	178.002867	178.302832	f	1.231363	Correct	Correct
6	90	Flanker_UD	UUU	Congruent	Congruent	180.002734	180.302679	j	0.543611	Correct	Correct
6	91	Flanker_LR	LRL	Incongruent	Congruent	182.002557	182.302524	j	1.207569	Error	Correct
6	92	Flanker_UD	DUD	Incongruent	Incongruent	184.002391	184.302366	f	1.383830	Error	Error
6	93	Flanker_LR	RRR	Congruent	Incongruent	186.002233	186.302215	Omission	5000.000000	Omission	Error
6	94	Flanker_UD	DDD	Congruent	Congruent	188.002079	188.302058	n	0.304042	Correct	Omission
6	95	Flanker_LR	LLL	Congruent	Congruent	190.001929	190.301901	f	0.456190	Correct	Correct
6	96	Flanker_UD	DDD	Congruent	Congruent	192.001772	192.301748	n	0.472992	Correct	Correct
7	1	Flanker_LR	RRR	Congruent	None	1.999844	2.299822	g	0.518941	Correct	None
7	2	Flanker_UD	UUU	Congruent	Congruent	3.999689	4.299659	j	0.463008	Correct	Correct
7	3	Flanker_LR	RRR	Congruent	Congruent	5.999533	6.299504	g	0.303098	Correct	Correct
7	4	Flanker_UD	UUU	Congruent	Congruent	7.999379	8.299348	j	0.343231	Correct	Correct
7	5	Flanker_LR	LLL	Congruent	Congruent	9.999241	10.299193	f	0.271410	Correct	Correct
7	6	Flanker_UD	UUU	Congruent	Congruent	11.999068	12.299037	j	0.287502	Correct	Correct
7	7	Flanker_LR	LRL	Incongruent	Congruent	13.998912	14.298882	f	0.319607	Error	Correct
7	8	Flanker_UD	UUU	Congruent	Incongruent	15.998754	16.298737	j	0.471794	Correct	Error
7	9	Flanker_LR	RRR	Congruent	Congruent	17.998620	18.298574	g	0.133492	Correct	Correct
7	10	Flanker_UD	DDD	Congruent	Congruent	19.998456	20.298418	n	0.133463	Correct	Correct
7	11	Flanker_LR	LRL	Incongruent	Congruent	21.998304	22.298262	Omission	5000.000000	Omission	Correct
7	12	Flanker_UD	UUU	Congruent	Incongruent	23.998132	24.298105	Omission	5000.000000	Omission	Omission
7	13	Flanker_LR	LRL	Incongruent	Congruent	25.997998	26.297951	g	0.440320	Correct	Omission
7	14	Flanker_UD	UDU	Incongruent	Incongruent	27.997836	28.297806	j	0.116806	Error	Correct
7	15	Flanker_LR	LLL	Congruent	Incongruent	29.997662	30.297639	f	0.116789	Correct	Error
7	16	Flanker_UD	DUD	Incongruent	Congruent	31.997515	32.297482	n	0.116793	Error	Correct
7	17	Flanker_LR	LRL	Incongruent	Incongruent	33.997387	34.297329	g	0.116835	Correct	Error
7	18	Flanker_UD	DDD	Congruent	Incongruent	35.997204	36.313831	Omission	5000.000000	Omission	Correct
7	19	Flanker_LR	RLR	Incongruent	Congruent	37.997041	38.313708	f	0.576452	Correct	Omission
7	20	Flanker_UD	UDU	Incongruent	Incongruent	39.996892	40.313526	n	0.133499	Correct	Correct
7	21	Flanker_LR	RRR	Congruent	Incongruent	41.996735	42.313372	g	0.133468	Correct	Correct
7	22	Flanker_UD	DDD	Congruent	Congruent	43.996582	44.313215	Omission	5000.000000	Omission	Correct
7	23	Flanker_LR	RLR	Incongruent	Congruent	45.996419	46.313100	g	0.304863	Error	Omission
7	24	Flanker_UD	DUD	Incongruent	Incongruent	47.996263	48.312905	n	0.133477	Error	Error
7	25	Flanker_LR	RLR	Incongruent	Incongruent	49.996117	50.312754	f	0.133460	Correct	Error
7	26	Flanker_UD	UUU	Congruent	Incongruent	51.995970	52.312596	j	0.133455	Correct	Correct
7	27	Flanker_LR	LRL	Incongruent	Congruent	53.995815	54.312445	Omission	5000.000000	Omission	Correct
7	28	Flanker_UD	DUD	Incongruent	Incongruent	55.995642	56.312284	n	0.133463	Error	Omission
7	29	Flanker_LR	RLR	Incongruent	Incongruent	57.995486	58.312130	Omission	5000.000000	Omission	Error
7	30	Flanker_UD	DUD	Incongruent	Incongruent	59.995331	60.311973	n	0.337682	Error	Omission
7	31	Flanker_LR	LLL	Congruent	Incongruent	61.995175	62.311838	f	0.329879	Correct	Error
7	32	Flanker_UD	UUU	Congruent	Congruent	63.995037	64.311673	j	0.290066	Correct	Correct
7	33	Flanker_LR	LLL	Congruent	Congruent	65.994881	66.311508	f	0.226492	Correct	Correct
7	34	Flanker_UD	DDD	Congruent	Congruent	67.994727	68.311353	n	0.154177	Correct	Correct
7	35	Flanker_LR	RRR	Congruent	Congruent	69.994572	70.311203	g	0.306367	Correct	Correct
7	36	Flanker_UD	UUU	Congruent	Congruent	71.994409	72.311042	j	0.338481	Correct	Correct
7	37	Flanker_LR	LRL	Incongruent	Congruent	73.994261	74.310886	n	0.578579	Error	Correct
7	38	Flanker_UD	UDU	Incongruent	Incongruent	75.994092	76.310730	n	0.386680	Correct	Error
7	39	Flanker_LR	RRR	Congruent	Incongruent	77.993938	78.310605	g	0.314794	Correct	Correct
7	40	Flanker_UD	UUU	Congruent	Congruent	80.010452	80.310419	j	0.410993	Correct	Correct
7	41	Flanker_LR	LLL	Congruent	Congruent	82.010293	82.310265	f	0.371108	Correct	Correct
7	42	Flanker_UD	UUU	Congruent	Congruent	84.010138	84.310108	j	0.379106	Correct	Correct
7	43	Flanker_LR	LLL	Congruent	Congruent	86.009982	86.309983	f	0.379337	Correct	Correct
7	44	Flanker_UD	DDD	Congruent	Congruent	88.009828	88.309799	n	0.379483	Correct	Correct
7	45	Flanker_LR	RLR	Incongruent	Congruent	90.009671	90.309644	g	0.300126	Error	Correct
7	46	Flanker_UD	UUU	Congruent	Incongruent	91.992844	92.309491	j	0.435595	Correct	Error
7	47	Flanker_LR	RLR	Incongruent	Congruent	94.009372	94.309344	f	0.483756	Correct	Correct
7	48	Flanker_UD	UUU	Congruent	Incongruent	96.009211	96.309179	j	0.315953	Correct	Correct
7	49	Flanker_LR	LLL	Congruent	Congruent	98.009065	98.309024	f	0.627969	Correct	Correct
7	50	Flanker_UD	DDD	Congruent	Congruent	100.008906	100.308870	n	0.300089	Correct	Correct
7	51	Flanker_LR	LLL	Congruent	Congruent	102.008772	102.308739	f	0.276218	Correct	Correct
7	52	Flanker_UD	UDU	Incongruent	Congruent	104.008597	104.308559	n	0.420362	Correct	Correct
7	53	Flanker_LR	RRR	Congruent	Incongruent	106.008444	106.308405	g	0.492566	Correct	Correct
7	54	Flanker_UD	DUD	Incongruent	Congruent	108.008289	108.308249	j	0.565144	Correct	Correct
7	55	Flanker_LR	RLR	Incongruent	Incongruent	110.008132	110.308096	f	0.468769	Correct	Correct
7	56	Flanker_UD	DUD	Incongruent	Incongruent	112.007975	112.307937	j	0.508879	Correct	Correct
7	57	Flanker_LR	LLL	Congruent	Incongruent	114.007799	114.307782	f	0.501021	Correct	Correct
7	58	Flanker_UD	DUD	Incongruent	Congruent	116.007665	116.307628	n	0.261037	Error	Correct
7	59	Flanker_LR	LRL	Incongruent	Incongruent	118.007497	118.307470	g	0.485332	Correct	Error
7	60	Flanker_UD	DDD	Congruent	Incongruent	120.007343	120.307314	n	0.181398	Correct	Correct
7	61	Flanker_LR	LLL	Congruent	Congruent	122.007189	122.307160	f	0.293500	Correct	Correct
7	62	Flanker_UD	UDU	Incongruent	Congruent	124.007034	124.307005	n	0.437497	Correct	Correct
7	63	Flanker_LR	RLR	Incongruent	Incongruent	126.006846	126.306850	f	0.509784	Correct	Correct
7	64	Flanker_UD	DDD	Congruent	Incongruent	128.006724	128.306693	n	0.277859	Correct	Correct
7	65	Flanker_LR	LRL	Incongruent	Congruent	130.006570	130.306539	g	0.485919	Correct	Correct
7	66	Flanker_UD	UDU	Incongruent	Incongruent	132.006417	132.306384	n	0.381997	Correct	Correct
7	67	Flanker_LR	LLL	Congruent	Incongruent	134.006259	134.306229	f	0.414155	Correct	Correct
7	68	Flanker_UD	UDU	Incongruent	Congruent	136.006072	136.306073	n	0.406280	Correct	Correct
7	69	Flanker_LR	RRR	Congruent	Incongruent	138.005946	138.305917	g	0.270441	Correct	Correct
7	70	Flanker_UD	UDU	Incongruent	Congruent	140.005793	140.305762	j	0.262450	Error	Correct
7	71	Flanker_LR	RLR	Incongruent	Incongruent	142.005635	142.305610	f	0.486681	Correct	Error
7	72	Flanker_UD	DDD	Congruent	Incongruent	144.005502	144.305454	n	0.470823	Correct	Correct
7	73	Flanker_LR	RLR	Incongruent	Congruent	146.005333	146.305299	f	0.495038	Correct	Correct
7	74	Flanker_UD	DUD	Incongruent	Incongruent	148.005181	148.305151	j	0.559042	Correct	Correct
7	75	Flanker_LR	LRL	Incongruent	Incongruent	150.005030	150.304996	g	0.511199	Correct	Correct
7	76	Flanker_UD	DDD	Congruent	Incongruent	152.004893	152.304833	n	0.271290	Correct	Correct
7	77	Flanker_LR	RRR	Congruent	Congruent	154.004710	154.304678	g	0.367367	Correct	Correct
7	78	Flanker_UD	DUD	Incongruent	Congruent	156.004560	156.304523	j	0.503447	Correct	Correct
7	79	Flanker_LR	RRR	Congruent	Incongruent	158.004405	158.304368	g	0.440175	Correct	Correct
7	80	Flanker_UD	UDU	Incongruent	Congruent	160.004257	160.304212	n	0.431807	Correct	Correct
7	81	Flanker_LR	LRL	Incongruent	Incongruent	162.004062	162.304058	g	0.631849	Correct	Correct
7	82	Flanker_UD	DDD	Congruent	Incongruent	164.003940	164.303902	n	0.383939	Correct	Correct
7	83	Flanker_LR	RRR	Congruent	Congruent	166.003753	166.303747	g	0.424201	Correct	Correct
7	84	Flanker_UD	UDU	Incongruent	Congruent	168.003635	168.303591	n	0.416210	Correct	Correct
7	85	Flanker_LR	RRR	Congruent	Incongruent	170.003445	170.303437	g	0.424411	Correct	Correct
7	86	Flanker_UD	UDU	Incongruent	Congruent	172.003320	172.303282	n	0.384420	Correct	Correct
7	87	Flanker_LR	LLL	Congruent	Incongruent	174.003157	174.303126	f	0.528636	Correct	Correct
7	88	Flanker_UD	DUD	Incongruent	Congruent	176.002997	176.302970	j	0.640676	Correct	Correct
7	89	Flanker_LR	LRL	Incongruent	Incongruent	178.002853	178.302816	g	0.528759	Correct	Correct
7	90	Flanker_UD	DDD	Congruent	Incongruent	180.002697	180.302661	n	0.280941	Correct	Correct
7	91	Flanker_LR	RLR	Incongruent	Congruent	182.002546	182.302505	f	0.617127	Correct	Correct
7	92	Flanker_UD	UDU	Incongruent	Incongruent	184.002398	184.302351	n	0.441125	Correct	Correct
7	93	Flanker_LR	LRL	Incongruent	Incongruent	186.002232	186.302195	f	0.297363	Error	Correct
7	94	Flanker_UD	DUD	Incongruent	Incongruent	188.002065	188.302037	j	0.577456	Correct	Error
7	95	Flanker_LR	RLR	Incongruent	Incongruent	190.001915	190.301884	f	0.521570	Correct	Correct
7	96	Flanker_UD	DUD	Incongruent	Incongruent	192.001759	192.301726	Omission	5000.000000	Omission	Correct
8	1	Flanker_LR	RRR	Congruent	None	1.999820	2.299786	g	0.468357	Correct	None
8	2	Flanker_UD	DDD	Congruent	Congruent	3.999667	4.299630	n	0.348464	Correct	Correct
8	3	Flanker_LR	LLL	Congruent	Congruent	5.999509	6.299475	f	0.468645	Correct	Correct
8	4	Flanker_UD	UUU	Congruent	Congruent	7.999364	8.299321	j	0.412709	Correct	Correct
8	5	Flanker_LR	RLR	Incongruent	Congruent	9.999202	10.299166	f	0.572895	Correct	Correct
8	6	Flanker_UD	DDD	Congruent	Incongruent	11.999036	12.299009	n	0.301030	Correct	Correct
8	7	Flanker_LR	RLR	Incongruent	Congruent	13.998857	14.298855	f	0.541101	Correct	Correct
8	8	Flanker_UD	UUU	Congruent	Incongruent	15.998739	16.298700	j	0.381306	Correct	Correct
8	9	Flanker_LR	LRL	Incongruent	Congruent	17.998581	18.298545	g	0.429362	Correct	Correct
8	10	Flanker_UD	UUU	Congruent	Incongruent	19.998393	20.298402	j	0.301488	Correct	Correct
8	11	Flanker_LR	RLR	Incongruent	Congruent	21.998236	22.298249	g	0.293510	Error	Correct
8	12	Flanker_UD	DUD	Incongruent	Incongruent	23.998106	24.298077	n	0.245684	Error	Error
8	13	Flanker_LR	RRR	Congruent	Incongruent	25.997946	26.297923	g	0.534428	Correct	Error
8	14	Flanker_UD	DDD	Congruent	Congruent	27.997807	28.297782	n	0.325189	Correct	Correct
8	15	Flanker_LR	LLL	Congruent	Congruent	29.997647	30.297631	f	0.333393	Correct	Correct
8	16	Flanker_UD	UUU	Congruent	Congruent	31.997476	32.297468	j	0.421538	Correct	Correct
8	17	Flanker_LR	RRR	Congruent	Congruent	33.997340	34.297301	g	0.253671	Correct	Correct
8	18	Flanker_UD	UUU	Congruent	Congruent	35.997184	36.297146	j	0.285683	Correct	Correct
8	19	Flanker_LR	LRL	Incongruent	Congruent	37.997024	38.313666	f	0.205865	Error	Correct
8	20	Flanker_UD	DUD	Incongruent	Incongruent	39.996895	40.313501	j	0.685944	Correct	Error
8	21	Flanker_LR	LRL	Incongruent	Incongruent	41.996707	42.313345	g	0.382136	Correct	Correct
8	22	Flanker_UD	UUU	Congruent	Incongruent	43.996554	44.313191	j	0.326204	Correct	Correct
8	23	Flanker_LR	RLR	Incongruent	Congruent	45.996398	46.313050	f	0.526375	Correct	Correct
8	24	Flanker_UD	DDD	Congruent	Incongruent	47.996271	48.312882	n	0.246558	Correct	Correct
8	25	Flanker_LR	LRL	Incongruent	Congruent	49.996087	50.312725	g	0.454547	Correct	Correct
8	26	Flanker_UD	UDU	Incongruent	Incongruent	51.995933	52.312571	n	0.406736	Correct	Correct
8	27	Flanker_LR	RRR	Congruent	Incongruent	53.995777	54.312414	g	0.422847	Correct	Correct
8	28	Flanker_UD	UDU	Incongruent	Congruent	55.995641	56.312261	n	0.375004	Correct	Correct
8	29	Flanker_LR	RLR	Incongruent	Incongruent	57.995439	58.312106	g	1.159079	Error	Correct
8	30	Flanker_UD	DUD	Incongruent	Incongruent	59.995310	60.311951	j	0.495413	Correct	Error
8	31	Flanker_LR	LRL	Incongruent	Incongruent	61.995166	62.311800	g	0.463314	Correct	Correct
8	32	Flanker_UD	UDU	Incongruent	Incongruent	63.995032	64.311642	n	0.399397	Correct	Correct
8	33	Flanker_LR	RRR	Congruent	Incongruent	65.994856	66.311488	g	0.367534	Correct	Correct
8	34	Flanker_UD	UUU	Congruent	Congruent	67.994672	68.311332	j	0.287647	Correct	Correct
8	35	Flanker_LR	LLL	Congruent	Congruent	69.994548	70.311177	f	0.503823	Correct	Correct
8	36	Flanker_UD	UDU	Incongruent	Congruent	71.994401	72.310996	j	0.207926	Error	Correct
8	37	Flanker_LR	RLR	Incongruent	Incongruent	73.994223	74.310865	f	0.640011	Correct	Error
8	38	Flanker_UD	DDD	Congruent	Incongruent	75.994073	76.310711	n	0.312166	Correct	Correct
8	39	Flanker_LR	RRR	Congruent	Congruent	78.010601	78.310559	g	0.240359	Correct	Correct
8	40	Flanker_UD	DUD	Incongruent	Congruent	79.993756	80.310402	j	0.496445	Correct	Correct
8	41	Flanker_LR	LRL	Incongruent	Incongruent	82.010273	82.310245	g	0.472542	Correct	Correct
8	42	Flanker_UD	DUD	Incongruent	Incongruent	84.010111	84.310092	j	0.496659	Correct	Correct
8	43	Flanker_LR	RRR	Congruent	Incongruent	86.009931	86.309936	g	0.288800	Correct	Correct
8	44	Flanker_UD	UDU	Incongruent	Congruent	88.009777	88.309782	j	0.160915	Error	Correct
8	45	Flanker_LR	LRL	Incongruent	Incongruent	90.009651	90.309629	g	0.497048	Correct	Error
8	46	Flanker_UD	DDD	Congruent	Incongruent	92.009476	92.309474	n	0.281201	Correct	Correct
8	47	Flanker_LR	RRR	Congruent	Congruent	94.009343	94.309334	g	0.353240	Correct	Correct
8	48	Flanker_UD	DDD	Congruent	Congruent	96.009198	96.309164	n	0.273311	Correct	Correct
8	49	Flanker_LR	RLR	Incongruent	Congruent	98.009041	98.309009	f	0.529679	Correct	Correct
8	50	Flanker_UD	DUD	Incongruent	Incongruent	100.008891	100.308854	j	0.417628	Correct	Correct
8	51	Flanker_LR	LLL	Congruent	Incongruent	102.008773	102.308717	f	0.505715	Correct	Correct
8	52	Flanker_UD	UDU	Incongruent	Congruent	104.008578	104.308543	n	0.425836	Correct	Correct
8	53	Flanker_LR	LRL	Incongruent	Incongruent	106.008422	106.308388	g	0.505902	Correct	Correct
8	54	Flanker_UD	DDD	Congruent	Incongruent	108.008238	108.308234	n	0.338062	Correct	Correct
8	55	Flanker_LR	LLL	Congruent	Congruent	110.008148	110.308086	f	0.378215	Correct	Correct
8	56	Flanker_UD	DUD	Incongruent	Congruent	112.007959	112.307923	j	0.466365	Correct	Correct
8	57	Flanker_LR	RLR	Incongruent	Incongruent	114.007804	114.307769	f	0.626428	Correct	Correct
8	58	Flanker_UD	UDU	Incongruent	Incongruent	116.007651	116.307614	n	0.538562	Correct	Correct
8	59	Flanker_LR	RLR	Incongruent	Incongruent	118.007523	118.307484	f	0.498700	Correct	Correct
8	60	Flanker_UD	DDD	Congruent	Incongruent	120.007341	120.307307	n	0.346808	Correct	Correct
8	61	Flanker_LR	LLL	Congruent	Congruent	122.007186	122.307149	f	0.314787	Correct	Correct
8	62	Flanker_UD	DUD	Incongruent	Congruent	124.007030	124.306995	j	0.474985	Correct	Correct
8	63	Flanker_LR	RLR	Incongruent	Incongruent	126.006898	126.306855	f	0.411116	Correct	Correct
8	64	Flanker_UD	UDU	Incongruent	Incongruent	128.006719	128.306684	n	0.371222	Correct	Correct
8	65	Flanker_LR	LLL	Congruent	Incongruent	130.006562	130.306529	f	0.339859	Correct	Correct
8	66	Flanker_UD	UDU	Incongruent	Congruent	132.006404	132.306375	n	0.363527	Correct	Correct
8	67	Flanker_LR	LRL	Incongruent	Incongruent	134.006283	134.306246	g	0.443637	Correct	Correct
8	68	Flanker_UD	DUD	Incongruent	Incongruent	136.006099	136.306064	j	0.547968	Correct	Correct
8	69	Flanker_LR	RRR	Congruent	Incongruent	138.005948	138.305910	g	0.547802	Correct	Correct
8	70	Flanker_UD	UDU	Incongruent	Congruent	140.005790	140.305754	n	0.396001	Correct	Correct
8	71	Flanker_LR	LRL	Incongruent	Incongruent	142.005646	142.305623	g	0.660061	Correct	Correct
8	72	Flanker_UD	UUU	Congruent	Incongruent	144.005482	144.305446	j	0.380251	Correct	Correct
8	73	Flanker_LR	LRL	Incongruent	Congruent	146.005320	146.305290	g	0.484306	Correct	Correct
8	74	Flanker_UD	DUD	Incongruent	Incongruent	148.005140	148.305135	j	0.492501	Correct	Correct
8	75	Flanker_LR	RRR	Congruent	Incongruent	150.005063	150.305016	g	0.532823	Correct	Correct
8	76	Flanker_UD	UDU	Incongruent	Congruent	152.004865	152.304826	n	0.388744	Correct	Correct
8	77	Flanker_LR	LLL	Congruent	Incongruent	154.004705	154.304671	f	0.428842	Correct	Correct
8	78	Flanker_UD	DUD	Incongruent	Congruent	156.004520	156.304517	n	0.196912	Error	Correct
8	79	Flanker_LR	RRR	Congruent	Incongruent	158.004426	158.304387	g	0.357019	Correct	Error
8	80	Flanker_UD	DDD	Congruent	Congruent	160.004233	160.304205	n	0.317171	Correct	Correct
8	81	Flanker_LR	RLR	Incongruent	Congruent	162.004077	162.304050	f	0.469317	Correct	Correct
8	82	Flanker_UD	UUU	Congruent	Incongruent	164.003892	164.303896	j	0.365362	Correct	Correct
8	83	Flanker_LR	LLL	Congruent	Congruent	166.003784	166.303753	f	0.421595	Correct	Correct
8	84	Flanker_UD	UUU	Congruent	Congruent	168.003614	168.303586	j	0.341748	Correct	Correct
8	85	Flanker_LR	LLL	Congruent	Congruent	170.003461	170.303430	f	0.213860	Correct	Correct
8	86	Flanker_UD	UDU	Incongruent	Congruent	172.003302	172.303276	n	0.413918	Correct	Correct
8	87	Flanker_LR	RRR	Congruent	Incongruent	174.003179	174.303123	g	0.253959	Correct	Correct
8	88	Flanker_UD	UUU	Congruent	Congruent	176.002995	176.302967	j	0.190167	Correct	Correct
8	89	Flanker_LR	RLR	Incongruent	Congruent	178.002833	178.302811	g	0.133454	Error	Correct
8	90	Flanker_UD	DDD	Congruent	Incongruent	180.002683	180.302659	n	0.206324	Correct	Error
8	91	Flanker_LR	LRL	Incongruent	Congruent	182.002591	182.302536	g	0.358811	Correct	Correct
8	92	Flanker_UD	DUD	Incongruent	Incongruent	184.002385	184.302349	j	0.198598	Correct	Correct
8	93	Flanker_LR	LLL	Congruent	Incongruent	186.002220	186.302194	g	0.190690	Error	Correct
8	94	Flanker_UD	UUU	Congruent	Congruent	188.002062	188.302038	j	0.238855	Correct	Error
8	95	Flanker_LR	LLL	Congruent	Congruent	190.001885	190.301905	g	0.271032	Error	Correct
8	96	Flanker_UD	DDD	Congruent	Congruent	192.001753	192.301730	n	0.255138	Correct	Error
