# Supplementary material for: Congruency Sequence Effects without Feature Integration or Contingency Learning Confounds
Source: PLoS One. 2014 Jul 14;9(7):e102337. doi: 10.1371/journal.pone.0102337 (PMC4096924; doi:10.1371/journal.pone.0102337)
Supplement: Raw Data S1 — The raw data collected from each participant in Experiments 1 and 2. (ZIP) [file pone.0102337.s001.zip › RAW DATA/Experiment1/Prime_Arrow_Flanker_Subject_11_log.txt]

Experiment ID	Arrow_Flanker_Paradigm
Subject	11
Run Time	11-Apr-2013 16:00:50
Run Number	Trial Number	Task	Stimulus	Current Trial Type	Previous Trial Type	StimulusOnsetTime	StimulusOffsetTime	Response	RT	Accuracy	PreviousAccuracy
practice	1	Flanker_LR	RRR	Congruent	None	1.999850	2.299828	g	0.732418	Correct	None
practice	2	Flanker_UD	DDD	Congruent	Congruent	3.999692	4.299657	n	0.812477	Correct	Correct
practice	3	Flanker_LR	RLR	Incongruent	Congruent	5.999534	6.299501	f	0.540646	Correct	Correct
practice	4	Flanker_UD	DUD	Incongruent	Incongruent	7.999349	8.299344	j	0.476794	Correct	Correct
practice	5	Flanker_LR	RLR	Incongruent	Incongruent	9.999235	10.299196	f	0.780923	Correct	Correct
practice	6	Flanker_UD	UDU	Incongruent	Incongruent	11.999064	12.299030	n	0.677048	Correct	Correct
practice	7	Flanker_LR	RRR	Congruent	Incongruent	13.998912	14.298873	g	0.653095	Correct	Correct
practice	8	Flanker_UD	UDU	Incongruent	Congruent	15.998754	16.298719	n	0.509189	Correct	Correct
practice	9	Flanker_LR	LRL	Incongruent	Incongruent	17.998598	18.298571	j	0.549432	Error	Correct
practice	10	Flanker_UD	DDD	Congruent	Incongruent	19.998427	20.298405	n	0.701683	Correct	Error
practice	11	Flanker_LR	LLL	Congruent	Congruent	21.998274	22.298248	f	0.541795	Correct	Correct
practice	12	Flanker_UD	UUU	Congruent	Congruent	23.998120	24.298092	j	0.693747	Correct	Correct
practice	13	Flanker_LR	LLL	Congruent	Congruent	25.997975	26.297935	f	0.493876	Correct	Correct
practice	14	Flanker_UD	DUD	Incongruent	Congruent	27.997806	28.297779	j	0.533305	Correct	Correct
practice	15	Flanker_LR	LRL	Incongruent	Incongruent	29.997649	30.297624	g	0.677370	Correct	Correct
practice	16	Flanker_UD	DUD	Incongruent	Incongruent	31.997494	32.297467	j	0.501571	Correct	Correct
practice	17	Flanker_LR	LLL	Congruent	Incongruent	33.997337	34.297315	f	0.501833	Correct	Correct
practice	18	Flanker_UD	UDU	Incongruent	Congruent	35.997179	36.313828	n	0.453901	Correct	Correct
practice	19	Flanker_LR	RRR	Congruent	Incongruent	37.997025	38.313661	g	0.494100	Correct	Correct
practice	20	Flanker_UD	UUU	Congruent	Congruent	39.996868	40.313519	j	0.438080	Correct	Correct
practice	21	Flanker_LR	LRL	Incongruent	Congruent	41.996713	42.313347	g	0.654210	Correct	Correct
practice	22	Flanker_UD	DDD	Congruent	Incongruent	43.996553	44.313192	n	0.470468	Correct	Correct
practice	23	Flanker_LR	RLR	Incongruent	Congruent	45.996393	46.313035	f	0.550740	Correct	Correct
practice	24	Flanker_UD	UUU	Congruent	Incongruent	47.996209	48.312889	j	0.462686	Correct	Correct
1	1	Flanker_LR	LRL	Incongruent	None	1.999878	2.299846	g	0.596198	Correct	None
1	2	Flanker_UD	UDU	Incongruent	Incongruent	3.999727	4.299690	n	0.628402	Correct	Correct
1	3	Flanker_LR	RLR	Incongruent	Incongruent	5.999564	6.299534	f	0.972511	Correct	Correct
1	4	Flanker_UD	DDD	Congruent	Incongruent	7.999408	8.299377	n	0.596558	Correct	Correct
1	5	Flanker_LR	LLL	Congruent	Congruent	9.999251	10.299248	f	0.556775	Correct	Correct
1	6	Flanker_UD	UUU	Congruent	Congruent	11.999095	12.299063	j	0.540833	Correct	Correct
1	7	Flanker_LR	LRL	Incongruent	Congruent	13.998936	14.298908	g	0.620897	Correct	Correct
1	8	Flanker_UD	UDU	Incongruent	Incongruent	15.998781	16.298752	n	0.477078	Correct	Correct
1	9	Flanker_LR	RRR	Congruent	Incongruent	17.998624	18.298597	g	0.437282	Correct	Correct
1	10	Flanker_UD	DUD	Incongruent	Congruent	19.998470	20.298439	j	0.461524	Correct	Correct
1	11	Flanker_LR	LRL	Incongruent	Incongruent	21.998282	22.298282	g	0.565402	Correct	Correct
1	12	Flanker_UD	DDD	Congruent	Incongruent	23.998156	24.298126	n	0.437525	Correct	Correct
1	13	Flanker_LR	LLL	Congruent	Congruent	25.997969	26.297970	f	0.485722	Correct	Correct
1	14	Flanker_UD	UUU	Congruent	Congruent	27.997844	28.297814	j	0.413106	Correct	Correct
1	15	Flanker_LR	LRL	Incongruent	Congruent	29.997686	30.297630	g	0.429431	Correct	Correct
1	16	Flanker_UD	DDD	Congruent	Incongruent	31.997500	32.297500	n	0.413410	Correct	Correct
1	17	Flanker_LR	LLL	Congruent	Congruent	33.997375	34.297370	f	0.389439	Correct	Correct
1	18	Flanker_UD	UUU	Congruent	Congruent	35.997219	36.313853	j	0.373598	Correct	Correct
1	19	Flanker_LR	RRR	Congruent	Congruent	37.997063	38.313695	g	0.397697	Correct	Correct
1	20	Flanker_UD	DUD	Incongruent	Congruent	39.996907	40.313581	j	0.437870	Correct	Correct
1	21	Flanker_LR	RLR	Incongruent	Incongruent	41.996750	42.313384	f	0.485943	Correct	Correct
1	22	Flanker_UD	DUD	Incongruent	Incongruent	43.996594	44.313226	j	0.438123	Correct	Correct
1	23	Flanker_LR	RLR	Incongruent	Incongruent	45.996438	46.313070	f	0.486200	Correct	Correct
1	24	Flanker_UD	UDU	Incongruent	Incongruent	47.996281	48.312953	n	0.430305	Correct	Correct
1	25	Flanker_LR	LLL	Congruent	Incongruent	49.996126	50.312760	f	0.422457	Correct	Correct
1	26	Flanker_UD	DUD	Incongruent	Congruent	51.995969	52.312603	j	0.414582	Correct	Correct
1	27	Flanker_LR	RRR	Congruent	Incongruent	53.995812	54.312446	g	0.454753	Correct	Correct
1	28	Flanker_UD	UUU	Congruent	Congruent	55.995654	56.312326	j	0.487055	Correct	Correct
1	29	Flanker_LR	RRR	Congruent	Congruent	57.995500	58.312135	g	0.438997	Correct	Correct
1	30	Flanker_UD	UDU	Incongruent	Congruent	59.995343	60.311978	n	0.415098	Correct	Correct
1	31	Flanker_LR	LRL	Incongruent	Incongruent	61.995187	62.311822	g	0.463227	Correct	Correct
1	32	Flanker_UD	DDD	Congruent	Incongruent	63.995032	64.311696	n	0.439378	Correct	Correct
1	33	Flanker_LR	LLL	Congruent	Congruent	65.994846	66.311512	f	0.447442	Correct	Correct
1	34	Flanker_UD	UDU	Incongruent	Congruent	67.994721	68.311354	n	0.447525	Correct	Correct
1	35	Flanker_LR	RRR	Congruent	Incongruent	69.994564	70.311197	g	0.399675	Correct	Correct
1	36	Flanker_UD	DUD	Incongruent	Congruent	71.994407	72.311057	j	0.447839	Correct	Correct
1	37	Flanker_LR	LRL	Incongruent	Incongruent	73.994251	74.310886	g	0.431959	Correct	Correct
1	38	Flanker_UD	DDD	Congruent	Incongruent	75.994092	76.310729	n	0.408053	Correct	Correct
1	39	Flanker_LR	LLL	Congruent	Congruent	77.993937	78.310575	f	0.384237	Correct	Correct
1	40	Flanker_UD	DUD	Incongruent	Congruent	80.010487	80.310450	j	0.448318	Correct	Correct
1	41	Flanker_LR	RLR	Incongruent	Incongruent	82.010293	82.310264	f	0.432434	Correct	Correct
1	42	Flanker_UD	UDU	Incongruent	Incongruent	84.010135	84.310107	n	0.416556	Correct	Correct
1	43	Flanker_LR	RRR	Congruent	Incongruent	86.009977	86.309949	g	0.416697	Correct	Correct
1	44	Flanker_UD	DUD	Incongruent	Congruent	88.009864	88.309823	j	0.424730	Correct	Correct
1	45	Flanker_LR	RRR	Congruent	Incongruent	90.009658	90.309638	g	0.352892	Correct	Correct
1	46	Flanker_UD	UDU	Incongruent	Congruent	92.009510	92.309482	n	0.401203	Correct	Correct
1	47	Flanker_LR	LRL	Incongruent	Incongruent	94.009323	94.309325	g	0.409241	Correct	Correct
1	48	Flanker_UD	DDD	Congruent	Incongruent	96.009235	96.309190	n	0.417471	Correct	Correct
1	49	Flanker_LR	LLL	Congruent	Congruent	98.009042	98.309013	f	0.369446	Correct	Correct
1	50	Flanker_UD	DUD	Incongruent	Congruent	100.008886	100.308858	j	0.417487	Correct	Correct
1	51	Flanker_LR	RRR	Congruent	Incongruent	102.008731	102.308701	g	0.401539	Correct	Correct
1	52	Flanker_UD	DDD	Congruent	Congruent	104.008610	104.308574	n	0.481688	Correct	Correct
1	53	Flanker_LR	LRL	Incongruent	Congruent	106.008421	106.308390	g	0.425923	Correct	Correct
1	54	Flanker_UD	UUU	Congruent	Incongruent	108.008265	108.308234	j	0.393973	Correct	Correct
1	55	Flanker_LR	RLR	Incongruent	Congruent	110.008108	110.308079	f	0.546059	Correct	Correct
1	56	Flanker_UD	DUD	Incongruent	Incongruent	112.007986	112.307912	j	0.442325	Correct	Correct
1	57	Flanker_LR	RLR	Incongruent	Incongruent	114.007796	114.307766	f	0.450387	Correct	Correct
1	58	Flanker_UD	UDU	Incongruent	Incongruent	116.007641	116.307610	n	0.426512	Correct	Correct
1	59	Flanker_LR	RLR	Incongruent	Incongruent	118.007487	118.307455	f	0.426607	Correct	Correct
1	60	Flanker_UD	UUU	Congruent	Incongruent	120.007339	120.307329	j	0.410710	Correct	Correct
1	61	Flanker_LR	LRL	Incongruent	Congruent	122.007172	122.307142	g	0.410887	Correct	Correct
1	62	Flanker_UD	DDD	Congruent	Incongruent	124.007018	124.306985	n	0.394936	Correct	Correct
1	63	Flanker_LR	RLR	Incongruent	Congruent	126.006831	126.306833	f	0.419019	Correct	Correct
1	64	Flanker_UD	DUD	Incongruent	Incongruent	128.006692	128.306697	j	0.395236	Correct	Correct
1	65	Flanker_LR	RLR	Incongruent	Incongruent	130.006519	130.306521	f	0.395326	Correct	Correct
1	66	Flanker_UD	UUU	Congruent	Incongruent	132.006395	132.306365	j	0.403471	Correct	Correct
1	67	Flanker_LR	LLL	Congruent	Congruent	134.006241	134.306208	f	0.403570	Correct	Correct
1	68	Flanker_UD	UDU	Incongruent	Congruent	136.006083	136.306104	n	0.435696	Correct	Correct
1	69	Flanker_LR	LRL	Incongruent	Incongruent	138.005926	138.305895	g	0.428438	Correct	Correct
1	70	Flanker_UD	UDU	Incongruent	Incongruent	140.005771	140.305740	n	0.403863	Correct	Correct
1	71	Flanker_LR	RRR	Congruent	Incongruent	142.005583	142.305584	g	0.396315	Correct	Correct
1	72	Flanker_UD	UUU	Congruent	Congruent	144.005500	144.305436	j	0.420138	Correct	Correct
1	73	Flanker_LR	LLL	Congruent	Congruent	146.005303	146.305272	f	0.388263	Correct	Correct
1	74	Flanker_UD	DDD	Congruent	Congruent	148.005149	148.305118	n	0.364446	Correct	Correct
1	75	Flanker_LR	LLL	Congruent	Congruent	150.004991	150.304962	f	0.436544	Correct	Correct
1	76	Flanker_UD	UUU	Congruent	Congruent	152.004822	152.304817	j	0.364595	Correct	Correct
1	77	Flanker_LR	RLR	Incongruent	Congruent	154.004681	154.304650	f	0.436715	Correct	Correct
1	78	Flanker_UD	DDD	Congruent	Incongruent	156.004526	156.304495	n	0.380819	Correct	Correct
1	79	Flanker_LR	LLL	Congruent	Congruent	158.004337	158.304338	f	0.373197	Correct	Correct
1	80	Flanker_UD	UUU	Congruent	Congruent	160.004250	160.304191	j	0.349167	Correct	Correct
1	81	Flanker_LR	RLR	Incongruent	Congruent	162.004055	162.304028	f	0.613296	Correct	Correct
1	82	Flanker_UD	DDD	Congruent	Incongruent	164.003902	164.303872	n	0.341295	Correct	Correct
1	83	Flanker_LR	LRL	Incongruent	Congruent	166.003715	166.303716	g	0.477458	Correct	Correct
1	84	Flanker_UD	UDU	Incongruent	Incongruent	168.003620	168.303608	n	0.421580	Correct	Correct
1	85	Flanker_LR	RRR	Congruent	Incongruent	170.003435	170.303405	g	0.397665	Correct	Correct
1	86	Flanker_UD	DUD	Incongruent	Congruent	172.003280	172.303249	j	0.493850	Correct	Correct
1	87	Flanker_LR	RRR	Congruent	Incongruent	174.003122	174.303093	g	0.374164	Correct	Correct
1	88	Flanker_UD	UUU	Congruent	Congruent	176.002967	176.302969	j	0.390297	Correct	Correct
1	89	Flanker_LR	RLR	Incongruent	Congruent	178.002812	178.302782	f	0.438420	Correct	Correct
1	90	Flanker_UD	DUD	Incongruent	Incongruent	180.002657	180.302628	j	0.438388	Correct	Correct
1	91	Flanker_LR	RRR	Congruent	Incongruent	182.002469	182.302471	g	0.382445	Correct	Correct
1	92	Flanker_UD	DDD	Congruent	Congruent	184.002346	184.302353	n	0.446520	Correct	Correct
1	93	Flanker_LR	LRL	Incongruent	Congruent	186.002190	186.302148	g	0.462628	Correct	Correct
1	94	Flanker_UD	UDU	Incongruent	Incongruent	188.002035	188.302004	n	0.446787	Correct	Correct
1	95	Flanker_LR	LLL	Congruent	Incongruent	190.001880	190.301848	f	0.494877	Correct	Correct
1	96	Flanker_UD	UUU	Congruent	Congruent	192.001751	192.301729	j	0.407034	Correct	Correct
2	1	Flanker_LR	RLR	Incongruent	None	1.999850	2.299821	f	0.482172	Correct	None
2	2	Flanker_UD	DUD	Incongruent	Incongruent	3.999692	4.299665	j	0.442926	Correct	Correct
2	3	Flanker_LR	LLL	Congruent	Incongruent	5.999562	6.299510	f	0.402346	Correct	Correct
2	4	Flanker_UD	UUU	Congruent	Congruent	7.999381	8.299344	j	0.386519	Correct	Correct
2	5	Flanker_LR	RRR	Congruent	Congruent	9.999227	10.299198	g	0.410688	Correct	Correct
2	6	Flanker_UD	DDD	Congruent	Congruent	11.999063	12.299043	n	0.418797	Correct	Correct
2	7	Flanker_LR	RLR	Incongruent	Congruent	13.998940	14.298887	f	0.442880	Correct	Correct
2	8	Flanker_UD	UUU	Congruent	Incongruent	15.998759	16.298732	j	0.410977	Correct	Correct
2	9	Flanker_LR	RRR	Congruent	Congruent	17.998604	18.298575	g	0.419078	Correct	Correct
2	10	Flanker_UD	DDD	Congruent	Congruent	19.998449	20.298421	n	0.363317	Correct	Correct
2	11	Flanker_LR	RLR	Incongruent	Congruent	21.998320	22.298266	f	0.419363	Correct	Correct
2	12	Flanker_UD	DDD	Congruent	Incongruent	23.998137	24.298110	n	0.419435	Correct	Correct
2	13	Flanker_LR	RLR	Incongruent	Congruent	25.997981	26.297955	f	0.435606	Correct	Correct
2	14	Flanker_UD	DDD	Congruent	Incongruent	27.997825	28.297799	n	0.387094	Correct	Correct
2	15	Flanker_LR	RRR	Congruent	Congruent	29.997710	30.297646	g	0.483171	Correct	Correct
2	16	Flanker_UD	UUU	Congruent	Congruent	31.997516	32.297487	j	0.371313	Correct	Correct
2	17	Flanker_LR	LRL	Incongruent	Congruent	33.997361	34.297332	g	0.451434	Correct	Correct
2	18	Flanker_UD	DDD	Congruent	Incongruent	35.997176	36.313841	n	0.412061	Correct	Correct
2	19	Flanker_LR	LLL	Congruent	Congruent	37.997077	38.313687	f	0.379665	Correct	Correct
2	20	Flanker_UD	DUD	Incongruent	Congruent	39.996894	40.313534	j	0.507810	Correct	Correct
2	21	Flanker_LR	LRL	Incongruent	Incongruent	41.996738	42.313376	g	0.443938	Correct	Correct
2	22	Flanker_UD	DDD	Congruent	Incongruent	43.996585	44.313221	n	0.412034	Correct	Correct
2	23	Flanker_LR	RLR	Incongruent	Congruent	45.996446	46.313065	f	0.420169	Correct	Correct
2	24	Flanker_UD	UDU	Incongruent	Incongruent	47.996277	48.312909	n	0.412283	Correct	Correct
2	25	Flanker_LR	RRR	Congruent	Incongruent	49.996117	50.312755	g	0.372405	Correct	Correct
2	26	Flanker_UD	DDD	Congruent	Congruent	51.995962	52.312599	n	0.388482	Correct	Correct
2	27	Flanker_LR	LRL	Incongruent	Congruent	53.995810	54.312445	g	0.436621	Correct	Correct
2	28	Flanker_UD	UDU	Incongruent	Incongruent	55.995652	56.312289	n	0.452766	Correct	Correct
2	29	Flanker_LR	LLL	Congruent	Incongruent	57.995496	58.312134	f	0.444868	Correct	Correct
2	30	Flanker_UD	DDD	Congruent	Congruent	59.995341	60.311977	n	0.420925	Correct	Correct
2	31	Flanker_LR	LRL	Incongruent	Congruent	61.995184	62.311826	g	0.413133	Correct	Correct
2	32	Flanker_UD	DUD	Incongruent	Incongruent	63.995030	64.311668	j	0.397303	Correct	Correct
2	33	Flanker_LR	LRL	Incongruent	Incongruent	65.994874	66.311512	g	0.405314	Correct	Correct
2	34	Flanker_UD	UUU	Congruent	Incongruent	67.994721	68.311374	j	0.437442	Correct	Correct
2	35	Flanker_LR	RLR	Incongruent	Congruent	69.994575	70.311203	f	0.453651	Correct	Correct
2	36	Flanker_UD	UDU	Incongruent	Incongruent	71.994409	72.311047	n	0.421666	Correct	Correct
2	37	Flanker_LR	LRL	Incongruent	Incongruent	73.994254	74.310893	g	0.429820	Correct	Correct
2	38	Flanker_UD	DDD	Congruent	Incongruent	75.994100	76.310741	n	0.389909	Correct	Correct
2	39	Flanker_LR	LLL	Congruent	Congruent	77.993937	78.310580	f	0.414122	Correct	Correct
2	40	Flanker_UD	UUU	Congruent	Congruent	79.993787	80.310426	j	0.374191	Correct	Correct
2	41	Flanker_LR	LRL	Incongruent	Congruent	82.010298	82.310271	g	0.398355	Correct	Correct
2	42	Flanker_UD	DUD	Incongruent	Incongruent	84.010154	84.310142	j	0.478488	Correct	Correct
2	43	Flanker_LR	RRR	Congruent	Incongruent	86.009985	86.309961	g	0.430532	Correct	Correct
2	44	Flanker_UD	UDU	Incongruent	Congruent	88.009823	88.309805	n	0.390711	Correct	Correct
2	45	Flanker_LR	RLR	Incongruent	Incongruent	90.009675	90.309651	f	0.406765	Correct	Correct
2	46	Flanker_UD	UDU	Incongruent	Incongruent	92.009497	92.309508	n	0.414889	Correct	Correct
2	47	Flanker_LR	LLL	Congruent	Incongruent	94.009366	94.309340	f	0.463208	Correct	Correct
2	48	Flanker_UD	UUU	Congruent	Congruent	96.009211	96.309185	j	0.407096	Correct	Correct
2	49	Flanker_LR	LRL	Incongruent	Congruent	98.009054	98.309030	g	0.399245	Correct	Correct
2	50	Flanker_UD	DUD	Incongruent	Incongruent	100.008901	100.308883	j	0.423463	Correct	Correct
2	51	Flanker_LR	RRR	Congruent	Incongruent	102.008774	102.308720	g	0.375559	Correct	Correct
2	52	Flanker_UD	UUU	Congruent	Congruent	104.008594	104.308564	j	0.359646	Correct	Correct
2	53	Flanker_LR	RLR	Incongruent	Congruent	106.008436	106.308409	f	0.399762	Correct	Correct
2	54	Flanker_UD	UUU	Congruent	Incongruent	108.008257	108.308254	j	0.439844	Correct	Correct
2	55	Flanker_LR	RLR	Incongruent	Congruent	110.008128	110.308099	f	0.383936	Correct	Correct
2	56	Flanker_UD	UDU	Incongruent	Incongruent	112.007973	112.307946	n	0.400156	Correct	Correct
2	57	Flanker_LR	LLL	Congruent	Incongruent	114.007817	114.307789	f	0.448254	Correct	Correct
2	58	Flanker_UD	UUU	Congruent	Congruent	116.007674	116.307646	j	0.368371	Correct	Correct
2	59	Flanker_LR	LLL	Congruent	Congruent	118.007504	118.307480	f	0.376432	Correct	Correct
2	60	Flanker_UD	DUD	Incongruent	Congruent	120.007351	120.307324	j	0.456535	Correct	Correct
2	61	Flanker_LR	LRL	Incongruent	Incongruent	122.007191	122.307169	g	0.416769	Correct	Correct
2	62	Flanker_UD	UDU	Incongruent	Incongruent	124.007057	124.307014	n	0.400988	Correct	Correct
2	63	Flanker_LR	LLL	Congruent	Incongruent	126.006886	126.306858	f	0.408911	Correct	Correct
2	64	Flanker_UD	DUD	Incongruent	Congruent	128.006701	128.306703	j	0.401123	Correct	Correct
2	65	Flanker_LR	RLR	Incongruent	Incongruent	130.006545	130.306548	f	0.409170	Correct	Correct
2	66	Flanker_UD	UUU	Congruent	Incongruent	132.006445	132.306402	j	0.361332	Correct	Correct
2	67	Flanker_LR	LLL	Congruent	Congruent	134.006271	134.306239	f	0.385455	Correct	Correct
2	68	Flanker_UD	DUD	Incongruent	Congruent	136.006111	136.306083	j	0.393591	Correct	Correct
2	69	Flanker_LR	LRL	Incongruent	Incongruent	138.005958	138.305928	g	0.401741	Correct	Correct
2	70	Flanker_UD	UDU	Incongruent	Incongruent	140.005812	140.305778	n	0.377846	Correct	Correct
2	71	Flanker_LR	LLL	Congruent	Incongruent	142.005645	142.305619	f	0.377919	Correct	Correct
2	72	Flanker_UD	UUU	Congruent	Congruent	144.005491	144.305463	j	0.442078	Correct	Correct
2	73	Flanker_LR	RRR	Congruent	Congruent	146.005337	146.305309	g	0.370121	Correct	Correct
2	74	Flanker_UD	UDU	Incongruent	Congruent	148.005208	148.305153	n	0.386313	Correct	Correct
2	75	Flanker_LR	RRR	Congruent	Incongruent	150.005029	150.304998	g	0.426330	Correct	Correct
2	76	Flanker_UD	DDD	Congruent	Congruent	152.004842	152.304844	n	0.418447	Correct	Correct
2	77	Flanker_LR	RRR	Congruent	Congruent	154.004717	154.304689	g	0.410590	Correct	Correct
2	78	Flanker_UD	UDU	Incongruent	Congruent	156.004585	156.304534	n	0.394734	Correct	Correct
2	79	Flanker_LR	RRR	Congruent	Incongruent	158.004408	158.304379	g	0.418949	Correct	Correct
2	80	Flanker_UD	DUD	Incongruent	Congruent	160.004255	160.304231	j	0.427034	Correct	Correct
2	81	Flanker_LR	LRL	Incongruent	Incongruent	162.004097	162.304070	g	0.403078	Correct	Correct
2	82	Flanker_UD	DUD	Incongruent	Incongruent	164.003985	164.303969	j	0.371082	Correct	Correct
2	83	Flanker_LR	LRL	Incongruent	Incongruent	166.003789	166.303787	g	0.443453	Correct	Correct
2	84	Flanker_UD	DDD	Congruent	Incongruent	168.003636	168.303605	n	0.395457	Correct	Correct
2	85	Flanker_LR	LLL	Congruent	Congruent	170.003481	170.303449	f	0.491615	Correct	Correct
2	86	Flanker_UD	UDU	Incongruent	Congruent	172.003341	172.303314	n	0.419649	Correct	Correct
2	87	Flanker_LR	RRR	Congruent	Incongruent	174.003166	174.303139	g	0.403821	Correct	Correct
2	88	Flanker_UD	UDU	Incongruent	Congruent	176.003015	176.303005	n	0.411953	Correct	Correct
2	89	Flanker_LR	RLR	Incongruent	Incongruent	178.002829	178.302832	f	0.396020	Correct	Correct
2	90	Flanker_UD	UUU	Congruent	Incongruent	180.002721	180.302704	j	0.412129	Correct	Correct
2	91	Flanker_LR	RRR	Congruent	Congruent	182.002542	182.302520	g	0.380267	Correct	Correct
2	92	Flanker_UD	DUD	Incongruent	Congruent	184.002374	184.302368	j	0.388418	Correct	Correct
2	93	Flanker_LR	RLR	Incongruent	Incongruent	186.002239	186.302211	f	0.396559	Correct	Correct
2	94	Flanker_UD	DDD	Congruent	Incongruent	188.002095	188.302084	n	0.500652	Correct	Correct
2	95	Flanker_LR	LLL	Congruent	Congruent	190.001902	190.301900	f	0.412832	Correct	Correct
2	96	Flanker_UD	DUD	Incongruent	Congruent	192.001806	192.301750	j	0.436974	Correct	Correct
3	1	Flanker_LR	LLL	Congruent	None	1.999878	2.299848	f	0.345339	Correct	None
3	2	Flanker_UD	UUU	Congruent	Congruent	3.999740	4.299698	j	0.385419	Correct	Correct
3	3	Flanker_LR	RLR	Incongruent	Congruent	5.999570	6.299538	f	0.513575	Correct	Correct
3	4	Flanker_UD	DDD	Congruent	Incongruent	7.999438	8.299385	n	0.537682	Correct	Correct
3	5	Flanker_LR	LLL	Congruent	Congruent	9.999257	10.299229	f	0.377798	Correct	Correct
3	6	Flanker_UD	UDU	Incongruent	Congruent	11.999175	12.299077	n	0.401901	Correct	Correct
3	7	Flanker_LR	RLR	Incongruent	Incongruent	13.998952	14.298917	f	0.394649	Correct	Correct
3	8	Flanker_UD	UDU	Incongruent	Incongruent	15.998809	16.298791	n	0.434181	Correct	Correct
3	9	Flanker_LR	LLL	Congruent	Incongruent	17.998640	18.298612	f	0.362287	Correct	Correct
3	10	Flanker_UD	UDU	Incongruent	Congruent	19.998498	20.298453	n	0.386359	Correct	Correct
3	11	Flanker_LR	RLR	Incongruent	Incongruent	21.998330	22.298300	f	0.418443	Correct	Correct
3	12	Flanker_UD	DDD	Congruent	Incongruent	23.998201	24.298147	n	0.418661	Correct	Correct
3	13	Flanker_LR	LRL	Incongruent	Congruent	25.998019	26.297991	g	0.434848	Correct	Correct
3	14	Flanker_UD	DUD	Incongruent	Incongruent	27.997895	28.297858	j	0.410170	Correct	Correct
3	15	Flanker_LR	LLL	Congruent	Incongruent	29.997713	30.297680	f	0.410248	Correct	Correct
3	16	Flanker_UD	DUD	Incongruent	Congruent	31.997532	32.297525	j	0.402482	Correct	Correct
3	17	Flanker_LR	LLL	Congruent	Incongruent	33.997369	34.297369	f	0.410496	Correct	Correct
3	18	Flanker_UD	UUU	Congruent	Congruent	35.997254	36.313971	j	0.434540	Correct	Correct
3	19	Flanker_LR	LLL	Congruent	Congruent	37.997093	38.313736	f	0.362887	Correct	Correct
3	20	Flanker_UD	DUD	Incongruent	Congruent	39.996966	40.313570	j	0.426977	Correct	Correct
3	21	Flanker_LR	LRL	Incongruent	Incongruent	41.996781	42.313414	g	0.419038	Correct	Correct
3	22	Flanker_UD	UDU	Incongruent	Incongruent	43.996628	44.313345	n	0.411163	Correct	Correct
3	23	Flanker_LR	LRL	Incongruent	Incongruent	45.996473	46.313117	g	0.411331	Correct	Correct
3	24	Flanker_UD	DUD	Incongruent	Incongruent	47.996321	48.312951	j	0.379480	Correct	Correct
3	25	Flanker_LR	LRL	Incongruent	Incongruent	49.996163	50.312799	g	0.419493	Correct	Correct
3	26	Flanker_UD	DUD	Incongruent	Incongruent	51.996010	52.312697	j	0.355566	Correct	Correct
3	27	Flanker_LR	RRR	Congruent	Incongruent	53.995855	54.312496	g	0.411812	Correct	Correct
3	28	Flanker_UD	UDU	Incongruent	Congruent	55.995727	56.312332	n	0.372076	Correct	Correct
3	29	Flanker_LR	RRR	Congruent	Incongruent	57.995544	58.312179	g	0.395973	Correct	Correct
3	30	Flanker_UD	UUU	Congruent	Congruent	59.995390	60.312026	j	0.556118	Correct	Correct
3	31	Flanker_LR	RRR	Congruent	Congruent	61.995236	62.311868	g	0.388274	Correct	Correct
3	32	Flanker_UD	DDD	Congruent	Congruent	63.995070	64.311713	n	0.476375	Correct	Correct
3	33	Flanker_LR	LRL	Incongruent	Congruent	65.994925	66.311558	g	0.412511	Correct	Correct
3	34	Flanker_UD	UDU	Incongruent	Incongruent	67.994771	68.311410	n	0.372554	Correct	Correct
3	35	Flanker_LR	LLL	Congruent	Incongruent	69.994616	70.311251	f	0.380733	Correct	Correct
3	36	Flanker_UD	DDD	Congruent	Congruent	71.994491	72.311094	n	0.292765	Correct	Correct
3	37	Flanker_LR	LRL	Incongruent	Congruent	73.994306	74.310939	g	0.396887	Correct	Correct
3	38	Flanker_UD	DDD	Congruent	Incongruent	75.994155	76.310792	n	0.397120	Correct	Correct
3	39	Flanker_LR	LLL	Congruent	Congruent	77.993996	78.310629	f	0.349276	Correct	Correct
3	40	Flanker_UD	UDU	Incongruent	Congruent	79.993879	80.310476	n	0.357267	Correct	Correct
3	41	Flanker_LR	RLR	Incongruent	Incongruent	81.993684	82.310322	g	0.285567	Error	Correct
3	42	Flanker_UD	UUU	Congruent	Incongruent	83.993524	84.310169	j	0.517422	Correct	Error
3	43	Flanker_LR	RRR	Congruent	Congruent	85.993365	86.310018	g	0.373611	Correct	Correct
3	44	Flanker_UD	DDD	Congruent	Congruent	87.993261	88.309862	n	0.398193	Correct	Correct
3	45	Flanker_LR	LRL	Incongruent	Congruent	90.009743	90.309704	g	0.485971	Correct	Correct
3	46	Flanker_UD	UDU	Incongruent	Incongruent	92.009592	92.309559	n	0.437987	Correct	Correct
3	47	Flanker_LR	RLR	Incongruent	Incongruent	94.009459	94.309399	f	0.438121	Correct	Correct
3	48	Flanker_UD	UUU	Congruent	Incongruent	96.009278	96.309243	j	0.374361	Correct	Correct
3	49	Flanker_LR	LRL	Incongruent	Congruent	98.009124	98.309086	g	0.422436	Correct	Correct
3	50	Flanker_UD	UUU	Congruent	Incongruent	100.008951	100.308933	j	0.374530	Correct	Correct
3	51	Flanker_LR	RLR	Incongruent	Congruent	102.008847	102.308784	f	0.454654	Correct	Correct
3	52	Flanker_UD	UDU	Incongruent	Incongruent	104.008633	104.308622	n	0.446786	Correct	Correct
3	53	Flanker_LR	RRR	Congruent	Incongruent	106.008513	106.308469	g	0.406802	Correct	Correct
3	54	Flanker_UD	DDD	Congruent	Congruent	108.008357	108.308313	n	0.383434	Correct	Correct
3	55	Flanker_LR	RRR	Congruent	Congruent	110.008191	110.308166	g	0.399155	Correct	Correct
3	56	Flanker_UD	DUD	Incongruent	Congruent	112.008044	112.308005	j	0.463262	Correct	Correct
3	57	Flanker_LR	RRR	Congruent	Incongruent	114.007867	114.307850	g	0.367392	Correct	Correct
3	58	Flanker_UD	DDD	Congruent	Congruent	116.007739	116.307695	n	0.455404	Correct	Correct
3	59	Flanker_LR	LLL	Congruent	Congruent	118.007593	118.307542	f	0.407597	Correct	Correct
3	60	Flanker_UD	DUD	Incongruent	Congruent	120.007429	120.307391	j	0.463745	Correct	Correct
3	61	Flanker_LR	RLR	Incongruent	Incongruent	122.007249	122.307231	f	0.415901	Correct	Correct
3	62	Flanker_UD	DUD	Incongruent	Incongruent	124.007094	124.307077	j	0.495958	Correct	Correct
3	63	Flanker_LR	RRR	Congruent	Incongruent	126.006976	126.306919	g	0.368949	Correct	Correct
3	64	Flanker_UD	DDD	Congruent	Congruent	128.006808	128.306767	n	0.384148	Correct	Correct
3	65	Flanker_LR	LRL	Incongruent	Congruent	130.006654	130.306615	g	0.400311	Correct	Correct
3	66	Flanker_UD	UUU	Congruent	Incongruent	132.006475	132.306517	j	0.376409	Correct	Correct
3	67	Flanker_LR	LRL	Incongruent	Congruent	134.006354	134.306271	g	0.416534	Correct	Correct
3	68	Flanker_UD	UUU	Congruent	Incongruent	136.006247	136.306156	j	0.376669	Correct	Correct
3	69	Flanker_LR	RRR	Congruent	Congruent	138.006025	138.305994	g	0.368739	Correct	Correct
3	70	Flanker_UD	UUU	Congruent	Congruent	140.005853	140.305840	j	0.384882	Correct	Correct
3	71	Flanker_LR	LRL	Incongruent	Congruent	142.005734	142.305717	g	0.417058	Correct	Correct
3	72	Flanker_UD	UDU	Incongruent	Incongruent	144.005570	144.305530	n	0.417153	Correct	Correct
3	73	Flanker_LR	RLR	Incongruent	Incongruent	146.005420	146.305375	f	0.417298	Correct	Correct
3	74	Flanker_UD	UUU	Congruent	Incongruent	148.005263	148.305199	j	0.353400	Correct	Correct
3	75	Flanker_LR	RRR	Congruent	Congruent	150.005108	150.305073	g	0.417427	Correct	Correct
3	76	Flanker_UD	DDD	Congruent	Congruent	152.004980	152.304915	n	0.369647	Correct	Correct
3	77	Flanker_LR	RRR	Congruent	Congruent	154.004774	154.304759	g	0.385667	Correct	Correct
3	78	Flanker_UD	UDU	Incongruent	Congruent	156.004664	156.304604	n	0.537873	Correct	Correct
3	79	Flanker_LR	RLR	Incongruent	Incongruent	158.021162	158.304525	f	0.401926	Correct	Correct
3	80	Flanker_UD	DUD	Incongruent	Incongruent	160.004300	160.304295	j	0.402108	Correct	Correct
3	81	Flanker_LR	RLR	Incongruent	Incongruent	162.004183	162.304158	f	0.386242	Correct	Correct
3	82	Flanker_UD	DDD	Congruent	Incongruent	164.004051	164.303988	n	0.410475	Correct	Correct
3	83	Flanker_LR	LRL	Incongruent	Congruent	166.003918	166.303855	g	0.450516	Correct	Correct
3	84	Flanker_UD	UUU	Congruent	Incongruent	168.003717	168.303676	j	0.410633	Correct	Correct
3	85	Flanker_LR	RLR	Incongruent	Congruent	170.003561	170.303521	f	0.426662	Correct	Correct
3	86	Flanker_UD	DUD	Incongruent	Incongruent	172.003407	172.303370	j	0.402867	Correct	Correct
3	87	Flanker_LR	RLR	Incongruent	Incongruent	174.003271	174.303232	f	0.394905	Correct	Correct
3	88	Flanker_UD	UUU	Congruent	Incongruent	176.003097	176.303059	j	0.355008	Correct	Correct
3	89	Flanker_LR	LLL	Congruent	Congruent	178.002911	178.302903	f	0.411148	Correct	Correct
3	90	Flanker_UD	DUD	Incongruent	Congruent	180.002788	180.302749	j	0.443299	Correct	Correct
3	91	Flanker_LR	LLL	Congruent	Incongruent	182.002653	182.302608	f	0.371393	Correct	Correct
3	92	Flanker_UD	UDU	Incongruent	Congruent	184.002478	184.302441	n	0.427545	Correct	Correct
3	93	Flanker_LR	RRR	Congruent	Incongruent	186.002324	186.302286	g	0.411708	Correct	Correct
3	94	Flanker_UD	DDD	Congruent	Congruent	188.002168	188.302131	n	0.403790	Correct	Correct
3	95	Flanker_LR	LLL	Congruent	Congruent	190.001994	190.302023	f	0.379908	Correct	Correct
3	96	Flanker_UD	DUD	Incongruent	Congruent	192.001857	192.301823	j	0.444059	Correct	Correct
4	1	Flanker_LR	LLL	Congruent	None	1.999847	2.299833	f	0.357882	Correct	None
4	2	Flanker_UD	DDD	Congruent	Congruent	3.999693	4.299662	n	0.349771	Correct	Correct
4	3	Flanker_LR	RRR	Congruent	Congruent	5.999536	6.299501	g	0.389949	Correct	Correct
4	4	Flanker_UD	UUU	Congruent	Congruent	7.999381	8.299352	j	0.390072	Correct	Correct
4	5	Flanker_LR	RRR	Congruent	Congruent	9.999226	10.299203	g	0.366164	Correct	Correct
4	6	Flanker_UD	DDD	Congruent	Congruent	11.999068	12.299043	n	0.366293	Correct	Correct
4	7	Flanker_LR	LLL	Congruent	Congruent	13.998921	14.298890	f	0.374977	Correct	Correct
4	8	Flanker_UD	DUD	Incongruent	Congruent	15.998763	16.298739	j	0.438875	Correct	Correct
4	9	Flanker_LR	LRL	Incongruent	Incongruent	17.998615	18.298576	g	0.478582	Correct	Correct
4	10	Flanker_UD	UDU	Incongruent	Incongruent	19.998454	20.298425	n	0.478830	Correct	Correct
4	11	Flanker_LR	RLR	Incongruent	Incongruent	21.998304	22.298272	f	0.422839	Correct	Correct
4	12	Flanker_UD	UDU	Incongruent	Incongruent	23.998162	24.298120	n	0.463011	Correct	Correct
4	13	Flanker_LR	LRL	Incongruent	Incongruent	25.997991	26.297964	g	0.431820	Correct	Correct
4	14	Flanker_UD	DUD	Incongruent	Incongruent	27.997837	28.297812	j	0.383245	Correct	Correct
4	15	Flanker_LR	LLL	Congruent	Incongruent	29.997684	30.297655	f	0.358680	Correct	Correct
4	16	Flanker_UD	UDU	Incongruent	Congruent	31.997543	32.297498	n	0.430778	Correct	Correct
4	17	Flanker_LR	LLL	Congruent	Incongruent	33.997366	34.314038	f	0.414932	Correct	Correct
4	18	Flanker_UD	UDU	Incongruent	Congruent	35.997219	36.297189	n	0.415098	Correct	Correct
4	19	Flanker_LR	RRR	Congruent	Incongruent	37.997067	38.313701	g	0.399216	Correct	Correct
4	20	Flanker_UD	DDD	Congruent	Congruent	39.996946	40.313545	n	0.391346	Correct	Correct
4	21	Flanker_LR	RRR	Congruent	Congruent	41.996763	42.313396	g	0.399402	Correct	Correct
4	22	Flanker_UD	UUU	Congruent	Congruent	43.996603	44.313238	j	0.335494	Correct	Correct
4	23	Flanker_LR	RLR	Incongruent	Congruent	45.996416	46.313082	f	0.423664	Correct	Correct
4	24	Flanker_UD	DUD	Incongruent	Incongruent	47.996319	48.312928	j	0.487824	Correct	Correct
4	25	Flanker_LR	RRR	Congruent	Incongruent	49.996144	50.312781	g	0.351880	Correct	Correct
4	26	Flanker_UD	DUD	Incongruent	Congruent	51.995950	52.312608	j	0.431985	Correct	Correct
4	27	Flanker_LR	RLR	Incongruent	Incongruent	53.995831	54.312473	f	0.408113	Correct	Correct
4	28	Flanker_UD	UDU	Incongruent	Incongruent	55.995651	56.312312	n	0.424202	Correct	Correct
4	29	Flanker_LR	LLL	Congruent	Incongruent	57.995527	58.312177	f	0.392384	Correct	Correct
4	30	Flanker_UD	DUD	Incongruent	Congruent	59.995368	60.312007	j	0.408488	Correct	Correct
4	31	Flanker_LR	LRL	Incongruent	Incongruent	61.995208	62.311848	g	0.408612	Correct	Correct
4	32	Flanker_UD	UDU	Incongruent	Incongruent	63.995055	64.311699	n	0.384687	Correct	Correct
4	33	Flanker_LR	LLL	Congruent	Incongruent	65.994909	66.311543	f	0.408900	Correct	Correct
4	34	Flanker_UD	DUD	Incongruent	Congruent	67.994717	68.311386	j	0.393008	Correct	Correct
4	35	Flanker_LR	RRR	Congruent	Incongruent	69.994563	70.311248	g	0.457072	Correct	Correct
4	36	Flanker_UD	DUD	Incongruent	Congruent	71.994477	72.311077	j	0.401224	Correct	Correct
4	37	Flanker_LR	LRL	Incongruent	Incongruent	73.994291	74.310928	g	0.433366	Correct	Correct
4	38	Flanker_UD	DUD	Incongruent	Incongruent	75.994132	76.310773	j	0.393527	Correct	Correct
4	39	Flanker_LR	RRR	Congruent	Incongruent	77.993977	78.310613	g	0.385539	Correct	Correct
4	40	Flanker_UD	UDU	Incongruent	Congruent	79.993821	80.310467	n	0.409699	Correct	Correct
4	41	Flanker_LR	LRL	Incongruent	Incongruent	82.010337	82.310338	g	0.409770	Correct	Correct
4	42	Flanker_UD	DDD	Congruent	Incongruent	84.010180	84.310150	n	0.481975	Correct	Correct
4	43	Flanker_LR	LLL	Congruent	Congruent	86.010021	86.309997	f	0.394077	Correct	Correct
4	44	Flanker_UD	UDU	Incongruent	Congruent	88.009871	88.309845	n	0.378215	Correct	Correct
4	45	Flanker_LR	RRR	Congruent	Incongruent	90.009740	90.309692	g	0.362745	Correct	Correct
4	46	Flanker_UD	UUU	Congruent	Congruent	92.009530	92.309534	j	0.434416	Correct	Correct
4	47	Flanker_LR	RLR	Incongruent	Congruent	94.009441	94.309399	f	0.386549	Correct	Correct
4	48	Flanker_UD	UDU	Incongruent	Incongruent	96.009252	96.309226	n	0.386677	Correct	Correct
4	49	Flanker_LR	LRL	Incongruent	Incongruent	98.009106	98.309077	g	0.362795	Correct	Correct
4	50	Flanker_UD	DDD	Congruent	Incongruent	100.008939	100.308917	n	0.378875	Correct	Correct
4	51	Flanker_LR	RRR	Congruent	Congruent	102.008815	102.308763	g	0.315034	Correct	Correct
4	52	Flanker_UD	DDD	Congruent	Congruent	104.008606	104.308609	n	0.363064	Correct	Correct
4	53	Flanker_LR	RLR	Incongruent	Congruent	106.008484	106.308473	f	0.403360	Correct	Correct
4	54	Flanker_UD	DUD	Incongruent	Incongruent	108.008298	108.308300	j	0.411328	Correct	Correct
4	55	Flanker_LR	LRL	Incongruent	Incongruent	110.008199	110.308148	g	0.531495	Correct	Correct
4	56	Flanker_UD	UUU	Congruent	Incongruent	112.008019	112.307993	j	0.371625	Correct	Correct
4	57	Flanker_LR	RRR	Congruent	Congruent	114.007929	114.307843	g	0.395740	Correct	Correct
4	58	Flanker_UD	DUD	Incongruent	Congruent	116.007714	116.307684	j	0.395953	Correct	Correct
4	59	Flanker_LR	LLL	Congruent	Incongruent	118.007587	118.307529	f	0.379981	Correct	Correct
4	60	Flanker_UD	UDU	Incongruent	Congruent	120.007406	120.307380	n	0.420069	Correct	Correct
4	61	Flanker_LR	RLR	Incongruent	Incongruent	122.007257	122.307223	f	0.372152	Correct	Correct
4	62	Flanker_UD	DUD	Incongruent	Incongruent	124.007096	124.307069	j	0.388319	Correct	Correct
4	63	Flanker_LR	RRR	Congruent	Incongruent	126.006972	126.306923	j	0.460576	Error	Correct
4	64	Flanker_UD	DUD	Incongruent	Congruent	128.006782	128.306760	j	0.476495	Correct	Error
4	65	Flanker_LR	LLL	Congruent	Incongruent	130.006647	130.306620	f	0.372683	Correct	Correct
4	66	Flanker_UD	UUU	Congruent	Congruent	132.006487	132.306459	j	0.444778	Correct	Correct
4	67	Flanker_LR	LLL	Congruent	Congruent	134.006316	134.306323	f	0.428955	Correct	Correct
4	68	Flanker_UD	UUU	Congruent	Congruent	136.006183	136.306144	j	0.341012	Correct	Correct
4	69	Flanker_LR	LLL	Congruent	Congruent	138.006032	138.305983	f	0.381189	Correct	Correct
4	70	Flanker_UD	UUU	Congruent	Congruent	140.005871	140.305834	j	0.365294	Correct	Correct
4	71	Flanker_LR	RLR	Incongruent	Congruent	142.005724	142.305691	f	0.421371	Correct	Correct
4	72	Flanker_UD	DDD	Congruent	Incongruent	144.005562	144.305528	n	0.301767	Correct	Correct
4	73	Flanker_LR	LLL	Congruent	Congruent	146.005421	146.305374	f	0.365667	Correct	Correct
4	74	Flanker_UD	UUU	Congruent	Congruent	148.005224	148.305218	j	0.397720	Correct	Correct
4	75	Flanker_LR	RRR	Congruent	Congruent	150.005130	150.305090	g	0.333890	Correct	Correct
4	76	Flanker_UD	DDD	Congruent	Congruent	152.004946	152.304912	n	0.366034	Correct	Correct
4	77	Flanker_LR	RLR	Incongruent	Congruent	154.004798	154.304771	f	0.470117	Correct	Correct
4	78	Flanker_UD	UDU	Incongruent	Incongruent	156.004635	156.304601	n	0.526285	Correct	Correct
4	79	Flanker_LR	RLR	Incongruent	Incongruent	158.004520	158.304460	f	0.462414	Correct	Correct
4	80	Flanker_UD	UDU	Incongruent	Incongruent	160.004328	160.304295	n	0.510515	Correct	Correct
4	81	Flanker_LR	RLR	Incongruent	Incongruent	162.004184	162.304144	f	0.446898	Correct	Correct
4	82	Flanker_UD	DDD	Congruent	Incongruent	164.003988	164.303984	n	0.382722	Correct	Correct
4	83	Flanker_LR	LRL	Incongruent	Congruent	166.003898	166.303832	g	0.510775	Correct	Correct
4	84	Flanker_UD	UUU	Congruent	Incongruent	168.003709	168.303675	j	0.399015	Correct	Correct
4	85	Flanker_LR	RLR	Incongruent	Congruent	170.003564	170.303527	f	0.415061	Correct	Correct
4	86	Flanker_UD	UUU	Congruent	Incongruent	172.003405	172.303379	j	0.375154	Correct	Correct
4	87	Flanker_LR	LRL	Incongruent	Congruent	174.003278	174.303229	g	0.431303	Correct	Correct
4	88	Flanker_UD	DDD	Congruent	Incongruent	176.003096	176.303059	n	0.447351	Correct	Correct
4	89	Flanker_LR	LRL	Incongruent	Congruent	178.002949	178.302914	g	0.463914	Correct	Correct
4	90	Flanker_UD	DDD	Congruent	Incongruent	180.002783	180.302751	n	0.415889	Correct	Correct
4	91	Flanker_LR	RLR	Incongruent	Congruent	182.002658	182.302643	f	0.431855	Correct	Correct
4	92	Flanker_UD	UUU	Congruent	Incongruent	184.002476	184.302443	j	0.431873	Correct	Correct
4	93	Flanker_LR	LRL	Incongruent	Congruent	186.002330	186.302289	g	0.423907	Correct	Correct
4	94	Flanker_UD	UUU	Congruent	Incongruent	188.002179	188.302134	j	0.424139	Correct	Correct
4	95	Flanker_LR	LRL	Incongruent	Congruent	190.002018	190.301981	g	0.504196	Correct	Correct
4	96	Flanker_UD	DDD	Congruent	Incongruent	192.001857	192.301826	n	0.424564	Correct	Correct
5	1	Flanker_LR	RLR	Incongruent	None	1.999877	2.299846	f	0.494486	Correct	None
5	2	Flanker_UD	DDD	Congruent	Incongruent	3.999748	4.299704	n	0.374726	Correct	Correct
5	3	Flanker_LR	RRR	Congruent	Congruent	5.999567	6.299538	g	0.382757	Correct	Correct
5	4	Flanker_UD	DUD	Incongruent	Congruent	7.999407	8.299384	j	0.414788	Correct	Correct
5	5	Flanker_LR	LLL	Congruent	Incongruent	9.999257	10.299229	f	0.342895	Correct	Correct
5	6	Flanker_UD	DUD	Incongruent	Congruent	11.999121	12.299076	j	0.423058	Correct	Correct
5	7	Flanker_LR	RRR	Congruent	Incongruent	13.998953	14.298922	g	0.479114	Correct	Correct
5	8	Flanker_UD	UUU	Congruent	Congruent	15.998793	16.298767	j	0.399460	Correct	Correct
5	9	Flanker_LR	RLR	Incongruent	Congruent	17.998644	18.298614	f	0.407352	Correct	Correct
5	10	Flanker_UD	DDD	Congruent	Incongruent	19.998517	20.298469	n	0.343477	Correct	Correct
5	11	Flanker_LR	LRL	Incongruent	Congruent	21.998335	22.298305	g	0.447594	Correct	Correct
5	12	Flanker_UD	UUU	Congruent	Incongruent	23.998181	24.298151	j	0.327688	Correct	Correct
5	13	Flanker_LR	LLL	Congruent	Congruent	25.998027	26.297999	f	0.279822	Correct	Correct
5	14	Flanker_UD	DUD	Incongruent	Congruent	27.997852	28.297843	j	0.432139	Correct	Correct
5	15	Flanker_LR	LRL	Incongruent	Incongruent	29.997686	30.297689	g	0.351444	Correct	Correct
5	16	Flanker_UD	UDU	Incongruent	Incongruent	31.997566	32.297534	n	0.383590	Correct	Correct
5	17	Flanker_LR	RLR	Incongruent	Incongruent	33.997410	34.297380	f	0.415649	Correct	Correct
5	18	Flanker_UD	UDU	Incongruent	Incongruent	35.997259	36.297254	n	0.431774	Correct	Correct
5	19	Flanker_LR	RLR	Incongruent	Incongruent	37.997102	38.313739	f	0.383920	Correct	Correct
5	20	Flanker_UD	UDU	Incongruent	Incongruent	39.996949	40.313583	n	0.352111	Correct	Correct
5	21	Flanker_LR	RRR	Congruent	Incongruent	41.996794	42.313464	g	0.480170	Correct	Correct
5	22	Flanker_UD	DDD	Congruent	Congruent	43.996664	44.313276	n	0.408240	Correct	Correct
5	23	Flanker_LR	LRL	Incongruent	Congruent	45.996486	46.313121	g	0.432451	Correct	Correct
5	24	Flanker_UD	UUU	Congruent	Incongruent	47.996301	48.312968	j	0.472548	Correct	Correct
5	25	Flanker_LR	LLL	Congruent	Congruent	49.996177	50.312818	f	0.384590	Correct	Correct
5	26	Flanker_UD	UDU	Incongruent	Congruent	51.996052	52.312659	n	0.392766	Correct	Correct
5	27	Flanker_LR	RLR	Incongruent	Incongruent	53.995871	54.312505	f	0.376854	Correct	Correct
5	28	Flanker_UD	DDD	Congruent	Incongruent	55.995716	56.312352	n	0.432958	Correct	Correct
5	29	Flanker_LR	LRL	Incongruent	Congruent	57.995561	58.312197	g	0.385160	Correct	Correct
5	30	Flanker_UD	DDD	Congruent	Incongruent	59.995386	60.312042	n	0.337162	Correct	Correct
5	31	Flanker_LR	LLL	Congruent	Congruent	61.995222	62.311889	f	0.361307	Correct	Correct
5	32	Flanker_UD	UUU	Congruent	Congruent	63.995066	64.311734	j	0.433445	Correct	Correct
5	33	Flanker_LR	LLL	Congruent	Congruent	65.994945	66.311581	f	0.401631	Correct	Correct
5	34	Flanker_UD	DDD	Congruent	Congruent	67.994815	68.311428	n	0.401868	Correct	Correct
5	35	Flanker_LR	LLL	Congruent	Congruent	69.994604	70.311273	f	0.330049	Correct	Correct
5	36	Flanker_UD	UDU	Incongruent	Congruent	71.994483	72.311118	n	0.449941	Correct	Correct
5	37	Flanker_LR	RLR	Incongruent	Incongruent	73.994330	74.310967	g	0.474069	Error	Correct
5	38	Flanker_UD	UUU	Congruent	Incongruent	75.994196	76.310812	j	0.506172	Correct	Error
5	39	Flanker_LR	LLL	Congruent	Congruent	77.994030	78.310658	f	0.434314	Correct	Correct
5	40	Flanker_UD	DDD	Congruent	Congruent	79.993844	80.310504	n	0.362385	Correct	Correct
5	41	Flanker_LR	RRR	Congruent	Congruent	81.993721	82.310362	g	0.354487	Correct	Correct
5	42	Flanker_UD	DDD	Congruent	Congruent	83.993568	84.310197	n	0.338639	Correct	Correct
5	43	Flanker_LR	RRR	Congruent	Congruent	85.993412	86.310042	g	0.362822	Correct	Correct
5	44	Flanker_UD	DDD	Congruent	Congruent	87.993257	88.309888	n	0.378835	Correct	Correct
5	45	Flanker_LR	LLL	Congruent	Congruent	89.993103	90.309748	f	0.346989	Correct	Correct
5	46	Flanker_UD	UDU	Incongruent	Congruent	92.009615	92.309580	j	0.291110	Error	Correct
5	47	Flanker_LR	RLR	Incongruent	Incongruent	94.009449	94.309425	f	0.651228	Correct	Error
5	48	Flanker_UD	DUD	Incongruent	Incongruent	96.009298	96.309271	j	0.563531	Correct	Correct
5	49	Flanker_LR	LRL	Incongruent	Incongruent	98.009149	98.309132	g	0.451798	Correct	Correct
5	50	Flanker_UD	UDU	Incongruent	Incongruent	100.008960	100.308963	n	0.435568	Correct	Correct
5	51	Flanker_LR	LLL	Congruent	Incongruent	102.008808	102.308809	f	0.403778	Correct	Correct
5	52	Flanker_UD	DUD	Incongruent	Congruent	104.008689	104.308656	j	0.427836	Correct	Correct
5	53	Flanker_LR	LRL	Incongruent	Incongruent	106.008573	106.308535	g	0.467947	Correct	Correct
5	54	Flanker_UD	UDU	Incongruent	Incongruent	108.008378	108.308348	n	0.436135	Correct	Correct
5	55	Flanker_LR	RRR	Congruent	Incongruent	110.008221	110.308192	g	0.404240	Correct	Correct
5	56	Flanker_UD	DUD	Incongruent	Congruent	112.008068	112.308039	j	0.420356	Correct	Correct
5	57	Flanker_LR	RRR	Congruent	Incongruent	114.007906	114.307899	g	0.428391	Correct	Correct
5	58	Flanker_UD	UDU	Incongruent	Congruent	116.007761	116.307731	n	0.428561	Correct	Correct
5	59	Flanker_LR	RLR	Incongruent	Incongruent	118.007606	118.307578	f	0.413026	Correct	Correct
5	60	Flanker_UD	UUU	Congruent	Incongruent	120.007452	120.307424	j	0.412799	Correct	Correct
5	61	Flanker_LR	RLR	Incongruent	Congruent	122.007306	122.307273	f	0.412948	Correct	Correct
5	62	Flanker_UD	UUU	Congruent	Incongruent	124.007144	124.307114	j	0.429081	Correct	Correct
5	63	Flanker_LR	LLL	Congruent	Congruent	126.006991	126.306962	f	0.349127	Correct	Correct
5	64	Flanker_UD	UUU	Congruent	Congruent	128.006836	128.306806	j	0.429698	Correct	Correct
5	65	Flanker_LR	RRR	Congruent	Congruent	130.006711	130.306679	g	0.381328	Correct	Correct
5	66	Flanker_UD	UUU	Congruent	Congruent	132.006529	132.306500	j	0.437468	Correct	Correct
5	67	Flanker_LR	LRL	Incongruent	Congruent	134.006374	134.306345	g	0.469659	Correct	Correct
5	68	Flanker_UD	DUD	Incongruent	Incongruent	136.006214	136.306191	j	0.421755	Correct	Correct
5	69	Flanker_LR	LRL	Incongruent	Incongruent	138.006095	138.306056	g	0.422041	Correct	Correct
5	70	Flanker_UD	DUD	Incongruent	Incongruent	140.005916	140.305884	j	0.437960	Correct	Correct
5	71	Flanker_LR	LRL	Incongruent	Incongruent	142.005757	142.305730	g	0.398085	Correct	Correct
5	72	Flanker_UD	DUD	Incongruent	Incongruent	144.005605	144.305575	j	0.374236	Correct	Correct
5	73	Flanker_LR	RRR	Congruent	Incongruent	146.005474	146.305457	g	0.366395	Correct	Correct
5	74	Flanker_UD	UDU	Incongruent	Congruent	148.005296	148.305267	n	0.430770	Correct	Correct
5	75	Flanker_LR	LLL	Congruent	Incongruent	150.005144	150.305114	f	0.382550	Correct	Correct
5	76	Flanker_UD	DUD	Incongruent	Congruent	152.004992	152.304970	j	0.414670	Correct	Correct
5	77	Flanker_LR	LLL	Congruent	Incongruent	154.004826	154.304841	f	0.414755	Correct	Correct
5	78	Flanker_UD	DDD	Congruent	Congruent	156.004681	156.304651	n	0.495662	Correct	Correct
5	79	Flanker_LR	LRL	Incongruent	Congruent	158.004527	158.304497	g	0.415088	Correct	Correct
5	80	Flanker_UD	UDU	Incongruent	Incongruent	160.004372	160.304343	n	0.503125	Correct	Correct
5	81	Flanker_LR	RRR	Congruent	Incongruent	162.004256	162.304202	g	0.407301	Correct	Correct
5	82	Flanker_UD	UUU	Congruent	Congruent	164.004066	164.304035	j	0.407518	Correct	Correct
5	83	Flanker_LR	LRL	Incongruent	Congruent	166.003911	166.303881	g	0.431546	Correct	Correct
5	84	Flanker_UD	DUD	Incongruent	Incongruent	168.003758	168.303727	j	0.431682	Correct	Correct
5	85	Flanker_LR	RRR	Congruent	Incongruent	170.003604	170.303573	g	0.367806	Correct	Correct
5	86	Flanker_UD	DDD	Congruent	Congruent	172.003451	172.303419	n	0.407945	Correct	Correct
5	87	Flanker_LR	RLR	Incongruent	Congruent	174.003294	174.303267	f	0.439974	Correct	Correct
5	88	Flanker_UD	UUU	Congruent	Incongruent	176.003143	176.303111	j	0.376132	Correct	Correct
5	89	Flanker_LR	RLR	Incongruent	Congruent	178.002988	178.302958	f	0.424222	Correct	Correct
5	90	Flanker_UD	UUU	Congruent	Incongruent	180.002834	180.302804	j	0.344373	Correct	Correct
5	91	Flanker_LR	RLR	Incongruent	Congruent	182.002680	182.302649	f	0.472474	Correct	Correct
5	92	Flanker_UD	DDD	Congruent	Incongruent	184.002526	184.302496	n	0.408635	Correct	Correct
5	93	Flanker_LR	LRL	Incongruent	Congruent	186.002373	186.302342	g	0.448711	Correct	Correct
5	94	Flanker_UD	UDU	Incongruent	Incongruent	188.002218	188.302187	n	0.440837	Correct	Correct
5	95	Flanker_LR	RRR	Congruent	Incongruent	190.002062	190.302026	g	0.352886	Correct	Correct
5	96	Flanker_UD	DUD	Incongruent	Congruent	192.001907	192.301880	j	0.385280	Correct	Correct
6	1	Flanker_LR	LRL	Incongruent	None	1.999882	2.299855	g	0.445530	Correct	None
6	2	Flanker_UD	DDD	Congruent	Incongruent	3.999728	4.299702	n	0.437724	Correct	Correct
6	3	Flanker_LR	LLL	Congruent	Congruent	5.999587	6.299546	f	0.405979	Correct	Correct
6	4	Flanker_UD	UDU	Incongruent	Congruent	7.999420	8.299394	n	0.413921	Correct	Correct
6	5	Flanker_LR	RRR	Congruent	Incongruent	9.999267	10.299240	g	0.437966	Correct	Correct
6	6	Flanker_UD	DUD	Incongruent	Congruent	11.999113	12.299085	j	0.406337	Correct	Correct
6	7	Flanker_LR	RLR	Incongruent	Incongruent	13.998969	14.298924	f	0.398256	Correct	Correct
6	8	Flanker_UD	UDU	Incongruent	Incongruent	15.998805	16.298777	n	0.398389	Correct	Correct
6	9	Flanker_LR	RRR	Congruent	Incongruent	17.998650	18.298624	g	0.374536	Correct	Correct
6	10	Flanker_UD	UDU	Incongruent	Congruent	19.998500	20.298470	n	0.430554	Correct	Correct
6	11	Flanker_LR	RRR	Congruent	Incongruent	21.998343	22.298317	g	0.390689	Correct	Correct
6	12	Flanker_UD	DDD	Congruent	Congruent	23.998192	24.298162	n	0.422898	Correct	Correct
6	13	Flanker_LR	LLL	Congruent	Congruent	25.998035	26.298009	f	0.279250	Correct	Correct
6	14	Flanker_UD	UDU	Incongruent	Congruent	27.997882	28.297854	n	0.399112	Correct	Correct
6	15	Flanker_LR	RLR	Incongruent	Incongruent	29.997729	30.297710	f	0.414611	Correct	Correct
6	16	Flanker_UD	UDU	Incongruent	Incongruent	31.997572	32.297546	n	0.414652	Correct	Correct
6	17	Flanker_LR	RLR	Incongruent	Incongruent	33.997419	34.297391	f	0.414778	Correct	Correct
6	18	Flanker_UD	UUU	Congruent	Incongruent	35.997265	36.297236	j	0.350876	Correct	Correct
6	19	Flanker_LR	LRL	Incongruent	Congruent	37.997119	38.313748	g	0.415123	Correct	Correct
6	20	Flanker_UD	DUD	Incongruent	Incongruent	39.996958	40.313595	j	0.487109	Correct	Correct
6	21	Flanker_LR	LLL	Congruent	Incongruent	41.996803	42.313442	f	0.367269	Correct	Correct
6	22	Flanker_UD	DDD	Congruent	Congruent	43.996651	44.313287	n	0.399313	Correct	Correct
6	23	Flanker_LR	RRR	Congruent	Congruent	45.996520	46.313134	g	0.431530	Correct	Correct
6	24	Flanker_UD	DUD	Incongruent	Congruent	47.996341	48.312979	j	0.423542	Correct	Correct
6	25	Flanker_LR	LRL	Incongruent	Incongruent	49.996186	50.312824	g	0.463688	Correct	Correct
6	26	Flanker_UD	UUU	Congruent	Incongruent	51.996034	52.312671	j	0.343883	Correct	Correct
6	27	Flanker_LR	LRL	Incongruent	Congruent	53.995904	54.312517	g	0.415985	Correct	Correct
6	28	Flanker_UD	DUD	Incongruent	Incongruent	55.995736	56.312363	j	0.456076	Correct	Correct
6	29	Flanker_LR	LRL	Incongruent	Incongruent	57.995571	58.312217	g	0.384243	Correct	Correct
6	30	Flanker_UD	UUU	Congruent	Incongruent	59.995411	60.312054	j	0.376306	Correct	Correct
6	31	Flanker_LR	LLL	Congruent	Congruent	61.995270	62.311901	f	0.368383	Correct	Correct
6	32	Flanker_UD	DDD	Congruent	Congruent	63.995080	64.311747	n	0.344555	Correct	Correct
6	33	Flanker_LR	RLR	Incongruent	Congruent	65.994956	66.311593	f	0.400731	Correct	Correct
6	34	Flanker_UD	UDU	Incongruent	Incongruent	67.994802	68.311440	n	0.424955	Correct	Correct
6	35	Flanker_LR	LLL	Congruent	Incongruent	69.994662	70.311286	f	0.368982	Correct	Correct
6	36	Flanker_UD	DDD	Congruent	Congruent	71.994495	72.311131	n	0.377054	Correct	Correct
6	37	Flanker_LR	LLL	Congruent	Congruent	73.994340	74.310977	f	0.297116	Correct	Correct
6	38	Flanker_UD	UUU	Congruent	Congruent	75.994186	76.310822	j	0.321296	Correct	Correct
6	39	Flanker_LR	RLR	Incongruent	Congruent	77.994043	78.310669	f	0.369438	Correct	Correct
6	40	Flanker_UD	UDU	Incongruent	Incongruent	79.993877	80.310515	n	0.409560	Correct	Correct
6	41	Flanker_LR	RRR	Congruent	Incongruent	82.010387	82.310360	g	0.321591	Correct	Correct
6	42	Flanker_UD	UDU	Incongruent	Congruent	84.010262	84.310216	n	0.449773	Correct	Correct
6	43	Flanker_LR	LRL	Incongruent	Incongruent	86.010078	86.310053	g	0.489910	Correct	Correct
6	44	Flanker_UD	DUD	Incongruent	Incongruent	88.009925	88.309899	j	0.433908	Correct	Correct
6	45	Flanker_LR	RRR	Congruent	Incongruent	90.009774	90.309750	g	0.394143	Correct	Correct
6	46	Flanker_UD	UDU	Incongruent	Congruent	92.009617	92.309604	n	0.418249	Correct	Correct
6	47	Flanker_LR	LLL	Congruent	Incongruent	94.009464	94.309438	f	0.370319	Correct	Correct
6	48	Flanker_UD	DUD	Incongruent	Congruent	96.009312	96.309288	j	0.410459	Correct	Correct
6	49	Flanker_LR	RRR	Congruent	Incongruent	98.009156	98.309133	g	0.346519	Correct	Correct
6	50	Flanker_UD	UDU	Incongruent	Congruent	100.009008	100.308981	n	0.506702	Correct	Correct
6	51	Flanker_LR	LRL	Incongruent	Incongruent	102.008848	102.308826	j	0.562824	Error	Correct
6	52	Flanker_UD	UUU	Congruent	Incongruent	104.008692	104.308669	j	0.419010	Correct	Error
6	53	Flanker_LR	RLR	Incongruent	Congruent	106.008551	106.308516	f	0.419112	Correct	Correct
6	54	Flanker_UD	UUU	Congruent	Incongruent	108.008399	108.308362	j	0.395116	Correct	Correct
6	55	Flanker_LR	RRR	Congruent	Congruent	110.008242	110.308208	g	0.339244	Correct	Correct
6	56	Flanker_UD	DDD	Congruent	Congruent	112.008092	112.308055	n	0.427452	Correct	Correct
6	57	Flanker_LR	RLR	Incongruent	Congruent	114.007935	114.307901	f	0.483559	Correct	Correct
6	58	Flanker_UD	UDU	Incongruent	Incongruent	116.007750	116.307746	n	0.435661	Correct	Correct
6	59	Flanker_LR	LLL	Congruent	Incongruent	118.007630	118.307595	f	0.371759	Correct	Correct
6	60	Flanker_UD	UUU	Congruent	Congruent	120.007475	120.307439	j	0.395896	Correct	Correct
6	61	Flanker_LR	LLL	Congruent	Congruent	122.007319	122.307284	f	0.371962	Correct	Correct
6	62	Flanker_UD	DUD	Incongruent	Congruent	124.007204	124.307131	j	0.444180	Correct	Correct
6	63	Flanker_LR	RLR	Incongruent	Incongruent	126.007012	126.306980	f	0.388266	Correct	Correct
6	64	Flanker_UD	UUU	Congruent	Incongruent	128.006859	128.306823	j	0.404399	Correct	Correct
6	65	Flanker_LR	LRL	Incongruent	Congruent	130.006705	130.306669	g	0.420501	Correct	Correct
6	66	Flanker_UD	DDD	Congruent	Incongruent	132.006571	132.306515	n	0.300934	Correct	Correct
6	67	Flanker_LR	RRR	Congruent	Congruent	134.006399	134.306361	g	0.420790	Correct	Correct
6	68	Flanker_UD	DUD	Incongruent	Congruent	136.006244	136.306207	j	0.508955	Correct	Correct
6	69	Flanker_LR	LRL	Incongruent	Incongruent	138.006089	138.306053	g	0.413002	Correct	Correct
6	70	Flanker_UD	DUD	Incongruent	Incongruent	140.005940	140.305919	j	0.405047	Correct	Correct
6	71	Flanker_LR	LLL	Congruent	Incongruent	142.005780	142.305746	f	0.429200	Correct	Correct
6	72	Flanker_UD	DDD	Congruent	Congruent	144.005595	144.305592	n	0.445312	Correct	Correct
6	73	Flanker_LR	LLL	Congruent	Congruent	146.005473	146.305437	f	0.373440	Correct	Correct
6	74	Flanker_UD	DDD	Congruent	Congruent	148.005341	148.305309	n	0.357583	Correct	Correct
6	75	Flanker_LR	LLL	Congruent	Congruent	150.005165	150.305129	f	0.389691	Correct	Correct
6	76	Flanker_UD	DUD	Incongruent	Congruent	152.005012	152.304975	j	0.413800	Correct	Correct
6	77	Flanker_LR	RLR	Incongruent	Incongruent	154.004857	154.304821	f	0.421970	Correct	Correct
6	78	Flanker_UD	UUU	Congruent	Incongruent	156.004748	156.304697	j	0.390085	Correct	Correct
6	79	Flanker_LR	LRL	Incongruent	Congruent	158.004516	158.304513	g	0.454122	Correct	Correct
6	80	Flanker_UD	DUD	Incongruent	Incongruent	160.004396	160.304360	j	0.574307	Correct	Correct
6	81	Flanker_LR	RLR	Incongruent	Incongruent	162.004210	162.304206	f	0.374410	Correct	Correct
6	82	Flanker_UD	UUU	Congruent	Incongruent	164.004120	164.304081	j	0.438530	Correct	Correct
6	83	Flanker_LR	RRR	Congruent	Congruent	166.003902	166.303898	g	0.430646	Correct	Correct
6	84	Flanker_UD	UUU	Congruent	Congruent	168.003780	168.303744	j	0.326711	Correct	Correct
6	85	Flanker_LR	RRR	Congruent	Congruent	170.003625	170.303589	g	0.382820	Correct	Correct
6	86	Flanker_UD	DDD	Congruent	Congruent	172.003490	172.303443	n	0.390916	Correct	Correct
6	87	Flanker_LR	LRL	Incongruent	Congruent	174.003317	174.303282	g	0.447062	Correct	Correct
6	88	Flanker_UD	UDU	Incongruent	Incongruent	176.003164	176.303128	n	0.479778	Correct	Correct
6	89	Flanker_LR	RRR	Congruent	Incongruent	178.003010	178.302975	g	0.439373	Correct	Correct
6	90	Flanker_UD	DDD	Congruent	Congruent	180.002881	180.302820	n	0.343442	Correct	Correct
6	91	Flanker_LR	LRL	Incongruent	Congruent	182.002701	182.302666	g	0.415568	Correct	Correct
6	92	Flanker_UD	UUU	Congruent	Incongruent	184.002547	184.302513	j	0.351715	Correct	Correct
6	93	Flanker_LR	RLR	Incongruent	Congruent	186.002393	186.302359	g	0.303846	Error	Correct
6	94	Flanker_UD	DDD	Congruent	Incongruent	188.002236	188.302221	n	0.447848	Correct	Error
6	95	Flanker_LR	RLR	Incongruent	Congruent	190.002078	190.302050	f	0.408078	Correct	Correct
6	96	Flanker_UD	DUD	Incongruent	Incongruent	192.001923	192.301895	j	0.440192	Correct	Correct
7	1	Flanker_LR	LLL	Congruent	None	1.999851	2.299819	f	0.352365	Correct	None
7	2	Flanker_UD	UDU	Incongruent	Congruent	3.999699	4.299667	n	0.488499	Correct	Correct
7	3	Flanker_LR	LLL	Congruent	Incongruent	5.999542	6.299512	f	0.424642	Correct	Correct
7	4	Flanker_UD	DDD	Congruent	Congruent	7.999388	8.299358	n	0.344814	Correct	Correct
7	5	Flanker_LR	RRR	Congruent	Congruent	9.999234	10.299204	g	0.352879	Correct	Correct
7	6	Flanker_UD	DUD	Incongruent	Congruent	11.999080	12.299050	j	0.409027	Correct	Correct
7	7	Flanker_LR	LRL	Incongruent	Incongruent	13.998926	14.298896	g	0.377121	Correct	Correct
7	8	Flanker_UD	UDU	Incongruent	Incongruent	15.998788	16.298742	n	0.401292	Correct	Correct
7	9	Flanker_LR	LRL	Incongruent	Incongruent	17.998617	18.298588	g	0.457377	Correct	Correct
7	10	Flanker_UD	DUD	Incongruent	Incongruent	19.998463	20.298433	j	0.497454	Correct	Correct
7	11	Flanker_LR	LRL	Incongruent	Incongruent	21.998311	22.298282	g	0.417781	Correct	Correct
7	12	Flanker_UD	UUU	Congruent	Incongruent	23.998144	24.298125	j	0.361755	Correct	Correct
7	13	Flanker_LR	RLR	Incongruent	Congruent	25.997970	26.297973	g	0.337894	Error	Correct
7	14	Flanker_UD	UDU	Incongruent	Incongruent	27.997845	28.297819	n	0.473283	Correct	Error
7	15	Flanker_LR	RRR	Congruent	Incongruent	29.997703	30.297666	g	0.377470	Correct	Correct
7	16	Flanker_UD	DUD	Incongruent	Congruent	31.997561	32.297528	j	0.401496	Correct	Correct
7	17	Flanker_LR	RRR	Congruent	Incongruent	33.997393	34.297356	g	0.401586	Correct	Correct
7	18	Flanker_UD	UUU	Congruent	Congruent	35.997241	36.313875	j	0.409761	Correct	Correct
7	19	Flanker_LR	RRR	Congruent	Congruent	37.997086	38.313715	g	0.417875	Correct	Correct
7	20	Flanker_UD	UUU	Congruent	Congruent	39.996939	40.313561	j	0.362040	Correct	Correct
7	21	Flanker_LR	LRL	Incongruent	Congruent	41.996779	42.313408	g	0.490090	Correct	Correct
7	22	Flanker_UD	UDU	Incongruent	Incongruent	43.996625	44.313253	n	0.450212	Correct	Correct
7	23	Flanker_LR	LLL	Congruent	Incongruent	45.996470	46.313099	f	0.402320	Correct	Correct
7	24	Flanker_UD	UUU	Congruent	Congruent	47.996286	48.312946	j	0.354534	Correct	Correct
7	25	Flanker_LR	LLL	Congruent	Congruent	49.996131	50.312792	f	0.283020	Correct	Correct
7	26	Flanker_UD	DUD	Incongruent	Congruent	51.996012	52.312646	j	0.458704	Correct	Correct
7	27	Flanker_LR	LRL	Incongruent	Incongruent	53.995857	54.312483	g	0.410893	Correct	Correct
7	28	Flanker_UD	UUU	Congruent	Incongruent	55.995710	56.312329	j	0.354935	Correct	Correct
7	29	Flanker_LR	RRR	Congruent	Congruent	57.995549	58.312175	g	0.323174	Correct	Correct
7	30	Flanker_UD	UDU	Incongruent	Congruent	59.995363	60.312021	n	0.427303	Correct	Correct
7	31	Flanker_LR	RLR	Incongruent	Incongruent	61.995241	62.311867	f	0.379270	Correct	Correct
7	32	Flanker_UD	UDU	Incongruent	Incongruent	63.995104	64.311717	n	0.387482	Correct	Correct
7	33	Flanker_LR	LLL	Congruent	Incongruent	65.994932	66.311559	f	0.307490	Correct	Correct
7	34	Flanker_UD	DUD	Incongruent	Congruent	67.994747	68.311405	j	0.411707	Correct	Correct
7	35	Flanker_LR	RLR	Incongruent	Incongruent	69.994625	70.311252	f	0.363814	Correct	Correct
7	36	Flanker_UD	DDD	Congruent	Incongruent	71.994493	72.311099	n	0.379890	Correct	Correct
7	37	Flanker_LR	LLL	Congruent	Congruent	73.994317	74.310945	f	0.347965	Correct	Correct
7	38	Flanker_UD	DUD	Incongruent	Congruent	75.994163	76.310789	j	0.420129	Correct	Correct
7	39	Flanker_LR	RRR	Congruent	Incongruent	77.994008	78.310635	g	0.372501	Correct	Correct
7	40	Flanker_UD	UUU	Congruent	Congruent	79.993868	80.310482	j	0.332493	Correct	Correct
7	41	Flanker_LR	RLR	Incongruent	Congruent	81.993701	82.310329	f	0.380500	Correct	Correct
7	42	Flanker_UD	DUD	Incongruent	Incongruent	83.993547	84.310176	j	0.340603	Correct	Correct
7	43	Flanker_LR	LRL	Incongruent	Incongruent	85.993391	86.310020	g	0.452773	Correct	Correct
7	44	Flanker_UD	UDU	Incongruent	Incongruent	87.993224	88.309867	n	0.444799	Correct	Correct
7	45	Flanker_LR	RLR	Incongruent	Incongruent	90.009751	90.309714	f	0.332914	Correct	Correct
7	46	Flanker_UD	DDD	Congruent	Incongruent	92.009667	92.309560	n	0.397128	Correct	Correct
7	47	Flanker_LR	LLL	Congruent	Congruent	94.009439	94.309418	f	0.349171	Correct	Correct
7	48	Flanker_UD	UUU	Congruent	Congruent	96.009281	96.309251	j	0.381315	Correct	Correct
7	49	Flanker_LR	RRR	Congruent	Congruent	98.009131	98.309098	g	0.405430	Correct	Correct
7	50	Flanker_UD	UDU	Incongruent	Congruent	100.008980	100.308944	n	0.405646	Correct	Correct
7	51	Flanker_LR	LLL	Congruent	Incongruent	102.008822	102.308806	f	0.349704	Correct	Correct
7	52	Flanker_UD	UUU	Congruent	Congruent	104.008674	104.308636	j	0.365779	Correct	Correct
7	53	Flanker_LR	LLL	Congruent	Congruent	106.008519	106.308483	f	0.309874	Correct	Correct
7	54	Flanker_UD	UDU	Incongruent	Congruent	108.008362	108.308329	n	0.421999	Correct	Correct
7	55	Flanker_LR	RLR	Incongruent	Incongruent	110.008218	110.308182	f	0.382269	Correct	Correct
7	56	Flanker_UD	DUD	Incongruent	Incongruent	112.008059	112.308020	n	0.334335	Error	Correct
7	57	Flanker_LR	LRL	Incongruent	Incongruent	114.007891	114.307866	g	0.494430	Correct	Error
7	58	Flanker_UD	UDU	Incongruent	Incongruent	116.007741	116.307711	n	0.422707	Correct	Correct
7	59	Flanker_LR	LRL	Incongruent	Incongruent	118.007604	118.307560	g	0.422799	Correct	Correct
7	60	Flanker_UD	DDD	Congruent	Incongruent	120.007433	120.307403	n	0.398816	Correct	Correct
7	61	Flanker_LR	RLR	Incongruent	Congruent	122.007280	122.307250	f	0.366936	Correct	Correct
7	62	Flanker_UD	DUD	Incongruent	Incongruent	124.007122	124.307095	j	0.455044	Correct	Correct
7	63	Flanker_LR	RRR	Congruent	Incongruent	126.006994	126.306942	g	0.391067	Correct	Correct
7	64	Flanker_UD	UUU	Congruent	Congruent	128.006818	128.306788	j	0.359227	Correct	Correct
7	65	Flanker_LR	RLR	Incongruent	Congruent	130.006663	130.306634	f	0.383335	Correct	Correct
7	66	Flanker_UD	UDU	Incongruent	Incongruent	132.006510	132.306480	n	0.383510	Correct	Correct
7	67	Flanker_LR	RRR	Congruent	Incongruent	134.006367	134.306334	g	0.367629	Correct	Correct
7	68	Flanker_UD	DUD	Incongruent	Congruent	136.006201	136.306171	j	0.391867	Correct	Correct
7	69	Flanker_LR	LRL	Incongruent	Incongruent	138.006047	138.306018	g	0.391843	Correct	Correct
7	70	Flanker_UD	DDD	Congruent	Incongruent	140.005894	140.305864	n	0.391947	Correct	Correct
7	71	Flanker_LR	RRR	Congruent	Congruent	142.005754	142.305713	g	0.360080	Correct	Correct
7	72	Flanker_UD	DDD	Congruent	Congruent	144.005556	144.305556	n	0.312166	Correct	Correct
7	73	Flanker_LR	LLL	Congruent	Congruent	146.005433	146.305403	f	0.304310	Correct	Correct
7	74	Flanker_UD	UUU	Congruent	Congruent	148.005278	148.305247	j	0.256374	Correct	Correct
7	75	Flanker_LR	LLL	Congruent	Congruent	150.005135	150.305098	f	0.312524	Correct	Correct
7	76	Flanker_UD	DDD	Congruent	Congruent	152.004974	152.304939	n	0.408728	Correct	Correct
7	77	Flanker_LR	RLR	Incongruent	Congruent	154.004816	154.304786	f	0.424751	Correct	Correct
7	78	Flanker_UD	DDD	Congruent	Incongruent	156.004662	156.304632	n	0.401294	Correct	Correct
7	79	Flanker_LR	RLR	Incongruent	Congruent	158.004517	158.304480	f	0.400997	Correct	Correct
7	80	Flanker_UD	DDD	Congruent	Incongruent	160.004354	160.304327	n	0.457155	Correct	Correct
7	81	Flanker_LR	LRL	Incongruent	Congruent	162.004200	162.304170	g	0.545265	Correct	Correct
7	82	Flanker_UD	DDD	Congruent	Incongruent	164.004015	164.304017	n	0.497386	Correct	Correct
7	83	Flanker_LR	RLR	Incongruent	Congruent	166.003884	166.303900	f	0.953534	Correct	Correct
7	84	Flanker_UD	DDD	Congruent	Incongruent	168.003716	168.303709	n	0.409601	Correct	Correct
7	85	Flanker_LR	LRL	Incongruent	Congruent	170.003585	170.303556	g	0.433748	Correct	Correct
7	86	Flanker_UD	DDD	Congruent	Incongruent	172.003427	172.303401	n	0.473798	Correct	Correct
7	87	Flanker_LR	LRL	Incongruent	Congruent	174.003318	174.303280	g	0.369908	Correct	Correct
7	88	Flanker_UD	UDU	Incongruent	Incongruent	176.003122	176.303094	n	0.490048	Correct	Correct
7	89	Flanker_LR	RRR	Congruent	Incongruent	178.002970	178.302939	g	0.394226	Correct	Correct
7	90	Flanker_UD	DUD	Incongruent	Congruent	180.002815	180.302784	j	0.490284	Correct	Correct
7	91	Flanker_LR	RRR	Congruent	Incongruent	182.002667	182.302633	g	0.506462	Correct	Correct
7	92	Flanker_UD	DUD	Incongruent	Congruent	184.002503	184.302478	j	0.458585	Correct	Correct
7	93	Flanker_LR	LLL	Congruent	Incongruent	186.002354	186.302324	f	0.354672	Correct	Correct
7	94	Flanker_UD	UUU	Congruent	Congruent	188.002215	188.302212	j	0.346733	Correct	Correct
7	95	Flanker_LR	RLR	Incongruent	Congruent	190.002025	190.302030	g	0.347004	Error	Correct
7	96	Flanker_UD	UUU	Congruent	Incongruent	192.001887	192.301863	j	0.379130	Correct	Error
8	1	Flanker_LR	RLR	Incongruent	None	1.999844	2.299819	f	0.472355	Correct	None
8	2	Flanker_UD	DDD	Congruent	Incongruent	3.999694	4.299668	n	0.376493	Correct	Correct
8	3	Flanker_LR	RRR	Congruent	Congruent	5.999537	6.299510	g	0.352598	Correct	Correct
8	4	Flanker_UD	UDU	Incongruent	Congruent	7.999384	8.299357	n	0.464729	Correct	Correct
8	5	Flanker_LR	RLR	Incongruent	Incongruent	9.999229	10.299203	f	0.368953	Correct	Correct
8	6	Flanker_UD	UDU	Incongruent	Incongruent	11.999077	12.299048	n	0.424881	Correct	Correct
8	7	Flanker_LR	LRL	Incongruent	Incongruent	13.998922	14.298893	g	0.385203	Correct	Correct
8	8	Flanker_UD	DUD	Incongruent	Incongruent	15.998769	16.298740	j	0.409202	Correct	Correct
8	9	Flanker_LR	RLR	Incongruent	Incongruent	17.998613	18.298587	f	0.345283	Correct	Correct
8	10	Flanker_UD	UUU	Congruent	Incongruent	19.998463	20.298434	j	0.361415	Correct	Correct
8	11	Flanker_LR	LLL	Congruent	Congruent	21.998305	22.298296	f	0.385448	Correct	Correct
8	12	Flanker_UD	DDD	Congruent	Congruent	23.998120	24.298125	n	0.337647	Correct	Correct
8	13	Flanker_LR	LRL	Incongruent	Congruent	25.997964	26.297971	g	0.433795	Correct	Correct
8	14	Flanker_UD	DUD	Incongruent	Incongruent	27.997844	28.297816	j	0.402035	Correct	Correct
8	15	Flanker_LR	RRR	Congruent	Incongruent	29.997690	30.297678	g	0.393891	Correct	Correct
8	16	Flanker_UD	UDU	Incongruent	Congruent	31.997536	32.297508	n	0.441469	Correct	Correct
8	17	Flanker_LR	LLL	Congruent	Incongruent	33.997381	34.297353	f	0.353711	Correct	Correct
8	18	Flanker_UD	DUD	Incongruent	Congruent	35.997229	36.313866	j	0.409699	Correct	Correct
8	19	Flanker_LR	RRR	Congruent	Incongruent	37.997074	38.313711	g	0.345870	Correct	Correct
8	20	Flanker_UD	UDU	Incongruent	Congruent	39.996920	40.313557	n	0.393854	Correct	Correct
8	21	Flanker_LR	LRL	Incongruent	Incongruent	41.996765	42.313404	g	0.402038	Correct	Correct
8	22	Flanker_UD	DUD	Incongruent	Incongruent	43.996581	44.313250	j	0.386121	Correct	Correct
8	23	Flanker_LR	RRR	Congruent	Incongruent	45.996458	46.313095	g	0.338243	Correct	Correct
8	24	Flanker_UD	UUU	Congruent	Congruent	47.996274	48.312942	j	0.250336	Correct	Correct
8	25	Flanker_LR	RLR	Incongruent	Congruent	49.996150	50.312810	f	0.370493	Correct	Correct
8	26	Flanker_UD	DDD	Congruent	Incongruent	51.995965	52.312633	n	0.458598	Correct	Correct
8	27	Flanker_LR	RRR	Congruent	Congruent	53.995846	54.312480	g	0.314683	Correct	Correct
8	28	Flanker_UD	DDD	Congruent	Congruent	55.995690	56.312326	n	0.290799	Correct	Correct
8	29	Flanker_LR	LRL	Incongruent	Congruent	57.995533	58.312171	g	0.395002	Correct	Correct
8	30	Flanker_UD	DDD	Congruent	Incongruent	59.995382	60.312018	n	0.315062	Correct	Correct
8	31	Flanker_LR	RLR	Incongruent	Congruent	61.995253	62.311863	f	0.403251	Correct	Correct
8	32	Flanker_UD	UUU	Congruent	Incongruent	63.995074	64.311712	j	0.379337	Correct	Correct
8	33	Flanker_LR	LLL	Congruent	Congruent	65.994919	66.311556	f	0.355429	Correct	Correct
8	34	Flanker_UD	UDU	Incongruent	Congruent	67.994765	68.311401	n	0.403632	Correct	Correct
8	35	Flanker_LR	RLR	Incongruent	Incongruent	69.994611	70.311248	f	0.371736	Correct	Correct
8	36	Flanker_UD	DDD	Congruent	Incongruent	71.994458	72.311096	n	0.307848	Correct	Correct
8	37	Flanker_LR	RRR	Congruent	Congruent	73.994302	74.310940	g	0.403988	Correct	Correct
8	38	Flanker_UD	UUU	Congruent	Congruent	75.994151	76.310785	j	0.324102	Correct	Correct
8	39	Flanker_LR	RLR	Incongruent	Congruent	77.993975	78.310632	f	0.348194	Correct	Correct
8	40	Flanker_UD	DDD	Congruent	Incongruent	79.993839	80.310448	n	0.308311	Correct	Correct
8	41	Flanker_LR	LRL	Incongruent	Congruent	81.993685	82.310323	g	0.388357	Correct	Correct
8	42	Flanker_UD	DDD	Congruent	Incongruent	84.010206	84.310178	n	0.308762	Correct	Correct
8	43	Flanker_LR	RLR	Incongruent	Congruent	86.010009	86.310016	f	0.364709	Correct	Correct
8	44	Flanker_UD	DDD	Congruent	Incongruent	88.009888	88.309862	n	0.308708	Correct	Correct
8	45	Flanker_LR	LLL	Congruent	Congruent	90.009734	90.309709	f	0.324867	Correct	Correct
8	46	Flanker_UD	UUU	Congruent	Congruent	92.009592	92.309572	j	0.309057	Correct	Correct
8	47	Flanker_LR	LRL	Incongruent	Congruent	94.009426	94.309402	g	0.437145	Correct	Correct
8	48	Flanker_UD	DUD	Incongruent	Incongruent	96.009276	96.309248	j	0.469272	Correct	Correct
8	49	Flanker_LR	LRL	Incongruent	Incongruent	98.009118	98.309094	g	0.421404	Correct	Correct
8	50	Flanker_UD	DUD	Incongruent	Incongruent	100.008968	100.308949	j	0.445522	Correct	Correct
8	51	Flanker_LR	LRL	Incongruent	Incongruent	102.008812	102.308787	g	0.413570	Correct	Correct
8	52	Flanker_UD	UDU	Incongruent	Incongruent	104.008659	104.308632	n	0.397707	Correct	Correct
8	53	Flanker_LR	RLR	Incongruent	Incongruent	106.008503	106.308478	f	0.373789	Correct	Correct
8	54	Flanker_UD	DUD	Incongruent	Incongruent	108.008355	108.308326	j	0.373913	Correct	Correct
8	55	Flanker_LR	RRR	Congruent	Incongruent	110.008198	110.308170	g	0.406116	Correct	Correct
8	56	Flanker_UD	UUU	Congruent	Congruent	112.008046	112.308016	j	0.366239	Correct	Correct
8	57	Flanker_LR	LRL	Incongruent	Congruent	114.007890	114.307864	g	0.406374	Correct	Correct
8	58	Flanker_UD	DUD	Incongruent	Incongruent	116.007749	116.307718	j	0.398370	Correct	Correct
8	59	Flanker_LR	LLL	Congruent	Incongruent	118.007580	118.307553	f	0.398600	Correct	Correct
8	60	Flanker_UD	UDU	Incongruent	Congruent	120.007429	120.307400	n	0.390722	Correct	Correct
8	61	Flanker_LR	RRR	Congruent	Incongruent	122.007273	122.307247	g	0.334726	Correct	Correct
8	62	Flanker_UD	UUU	Congruent	Congruent	124.007144	124.307099	j	0.278895	Correct	Correct
8	63	Flanker_LR	RRR	Congruent	Congruent	126.006966	126.306939	g	0.326996	Correct	Correct
8	64	Flanker_UD	UUU	Congruent	Congruent	128.006811	128.306785	j	0.311197	Correct	Correct
8	65	Flanker_LR	RLR	Incongruent	Congruent	130.006661	130.306633	f	0.471219	Correct	Correct
8	66	Flanker_UD	UUU	Congruent	Incongruent	132.006549	132.306489	j	0.319397	Correct	Correct
8	67	Flanker_LR	LRL	Incongruent	Congruent	134.006317	134.306322	g	0.391531	Correct	Correct
8	68	Flanker_UD	UUU	Congruent	Incongruent	136.006164	136.306168	j	0.319819	Correct	Correct
8	69	Flanker_LR	LRL	Incongruent	Congruent	138.006044	138.306016	g	0.391749	Correct	Correct
8	70	Flanker_UD	UUU	Congruent	Incongruent	140.005866	140.305880	j	0.344103	Correct	Correct
8	71	Flanker_LR	LLL	Congruent	Congruent	142.005735	142.305707	f	0.344023	Correct	Correct
8	72	Flanker_UD	DDD	Congruent	Congruent	144.005583	144.305554	n	0.320149	Correct	Correct
8	73	Flanker_LR	LLL	Congruent	Congruent	146.005427	146.305400	f	0.376173	Correct	Correct
8	74	Flanker_UD	DDD	Congruent	Congruent	148.005294	148.305268	n	0.336409	Correct	Correct
8	75	Flanker_LR	LLL	Congruent	Congruent	150.005120	150.305092	f	0.320410	Correct	Correct
8	76	Flanker_UD	UDU	Incongruent	Congruent	152.004966	152.304939	n	0.440545	Correct	Correct
8	77	Flanker_LR	LLL	Congruent	Incongruent	154.004811	154.304795	f	0.304663	Correct	Correct
8	78	Flanker_UD	UDU	Incongruent	Congruent	156.004665	156.304670	n	0.424837	Correct	Correct
8	79	Flanker_LR	LRL	Incongruent	Incongruent	158.004503	158.304476	g	0.440893	Correct	Correct
8	80	Flanker_UD	DUD	Incongruent	Incongruent	160.004350	160.304323	j	0.417193	Correct	Correct
8	81	Flanker_LR	LLL	Congruent	Incongruent	162.004165	162.304168	f	0.337146	Correct	Correct
8	82	Flanker_UD	UUU	Congruent	Congruent	164.004085	164.304046	j	0.353352	Correct	Correct
8	83	Flanker_LR	RRR	Congruent	Congruent	166.003857	166.303860	g	0.345434	Correct	Correct
8	84	Flanker_UD	DDD	Congruent	Congruent	168.003735	168.303707	n	0.401552	Correct	Correct
8	85	Flanker_LR	LLL	Congruent	Congruent	170.003580	170.303554	f	0.345601	Correct	Correct
8	86	Flanker_UD	DUD	Incongruent	Congruent	172.003458	172.303412	j	0.441777	Correct	Correct
8	87	Flanker_LR	RLR	Incongruent	Incongruent	174.003278	174.303245	f	0.369927	Correct	Correct
8	88	Flanker_UD	DUD	Incongruent	Incongruent	176.003118	176.303092	j	0.401985	Correct	Correct
8	89	Flanker_LR	RLR	Incongruent	Incongruent	178.002963	178.302937	f	0.386162	Correct	Correct
8	90	Flanker_UD	DUD	Incongruent	Incongruent	180.002822	180.302793	j	0.450258	Correct	Correct
8	91	Flanker_LR	RRR	Congruent	Incongruent	182.002655	182.302629	g	0.402417	Correct	Correct
8	92	Flanker_UD	UDU	Incongruent	Congruent	184.002503	184.302474	n	0.378493	Correct	Correct
8	93	Flanker_LR	RRR	Congruent	Incongruent	186.002349	186.302322	g	0.370590	Correct	Correct
8	94	Flanker_UD	UDU	Incongruent	Congruent	188.002195	188.302205	n	0.378770	Correct	Correct
8	95	Flanker_LR	LLL	Congruent	Incongruent	190.002040	190.302013	f	0.394804	Correct	Correct
8	96	Flanker_UD	UDU	Incongruent	Congruent	192.001889	192.301860	n	0.354988	Correct	Correct
