# Supplementary material for: Congruency Sequence Effects without Feature Integration or Contingency Learning Confounds
Source: PLoS One. 2014 Jul 14;9(7):e102337. doi: 10.1371/journal.pone.0102337 (PMC4096924; doi:10.1371/journal.pone.0102337)
Supplement: Raw Data S1 — The raw data collected from each participant in Experiments 1 and 2. (ZIP) [file pone.0102337.s001.zip › RAW DATA/Experiment1/Prime_Arrow_Flanker_Subject_12_log.txt]

Experiment ID	Arrow_Flanker_Paradigm
Subject	12
Run Time	19-Apr-2013 16:11:38
Run Number	Trial Number	Task	Stimulus	Current Trial Type	Previous Trial Type	StimulusOnsetTime	StimulusOffsetTime	Response	RT	Accuracy	PreviousAccuracy
practice	1	Flanker_LR	LLL	Congruent	None	1.999803	2.299795	Omission	5000.000000	Omission	None
practice	2	Flanker_UD	UDU	Incongruent	Congruent	3.999640	4.299612	n	1.090676	Correct	Omission
practice	3	Flanker_LR	LRL	Incongruent	Incongruent	5.999464	6.299435	g	1.322777	Correct	Correct
practice	4	Flanker_UD	UDU	Incongruent	Incongruent	7.999254	8.299253	n	0.899046	Correct	Correct
practice	5	Flanker_LR	LRL	Incongruent	Incongruent	9.999122	10.299076	g	0.915106	Correct	Correct
practice	6	Flanker_UD	DDD	Congruent	Incongruent	11.998896	12.298900	n	0.899119	Correct	Correct
practice	7	Flanker_LR	RLR	Incongruent	Congruent	13.998718	14.298722	f	0.891440	Correct	Correct
practice	8	Flanker_UD	DUD	Incongruent	Incongruent	15.998543	16.298541	j	1.147364	Correct	Correct
practice	9	Flanker_LR	RLR	Incongruent	Incongruent	17.998363	18.298364	f	0.843485	Correct	Correct
practice	10	Flanker_UD	UDU	Incongruent	Incongruent	19.998185	20.298186	n	0.979669	Correct	Correct
practice	11	Flanker_LR	RRR	Congruent	Incongruent	21.998004	22.298007	g	1.395716	Correct	Correct
practice	12	Flanker_UD	DUD	Incongruent	Congruent	23.997828	24.297828	j	0.819880	Correct	Correct
practice	13	Flanker_LR	LLL	Congruent	Incongruent	25.997681	26.297666	f	0.803442	Correct	Correct
practice	14	Flanker_UD	DUD	Incongruent	Congruent	27.997470	28.297466	Omission	5000.000000	Omission	Correct
practice	15	Flanker_LR	RRR	Congruent	Incongruent	29.997318	30.297293	g	0.867570	Correct	Omission
practice	16	Flanker_UD	DDD	Congruent	Congruent	31.997122	32.313788	n	0.507738	Correct	Correct
practice	17	Flanker_LR	RRR	Congruent	Congruent	33.996983	34.313602	j	0.531839	Error	Correct
practice	18	Flanker_UD	DDD	Congruent	Congruent	35.996783	36.313422	n	0.563959	Correct	Error
practice	19	Flanker_LR	LLL	Congruent	Congruent	37.996578	38.313287	f	0.652083	Correct	Correct
practice	20	Flanker_UD	UUU	Congruent	Congruent	39.996400	40.313036	j	0.580277	Correct	Correct
practice	21	Flanker_LR	LRL	Incongruent	Congruent	41.996231	42.312885	g	0.972315	Correct	Correct
practice	22	Flanker_UD	UUU	Congruent	Incongruent	43.996044	44.312708	j	0.636501	Correct	Correct
practice	23	Flanker_LR	RLR	Incongruent	Congruent	45.995864	46.312546	f	0.604631	Correct	Correct
practice	24	Flanker_UD	UUU	Congruent	Incongruent	47.995687	48.312352	j	0.644778	Correct	Correct
1	1	Flanker_LR	RRR	Congruent	None	1.999857	2.299823	g	0.647343	Correct	None
1	2	Flanker_UD	UDU	Incongruent	Congruent	3.999680	4.299647	n	0.663455	Correct	Correct
1	3	Flanker_LR	RLR	Incongruent	Incongruent	5.999510	6.299500	f	0.639600	Correct	Correct
1	4	Flanker_UD	UDU	Incongruent	Incongruent	7.999293	8.299291	n	0.591717	Correct	Correct
1	5	Flanker_LR	LRL	Incongruent	Incongruent	9.999114	10.299112	g	0.599813	Correct	Correct
1	6	Flanker_UD	UUU	Congruent	Incongruent	11.998936	12.298935	j	0.535969	Correct	Correct
1	7	Flanker_LR	RRR	Congruent	Congruent	13.998759	14.298792	g	0.784063	Correct	Correct
1	8	Flanker_UD	DDD	Congruent	Congruent	15.998582	16.298580	n	0.480236	Correct	Correct
1	9	Flanker_LR	LLL	Congruent	Congruent	17.998404	18.298402	f	0.336358	Correct	Correct
1	10	Flanker_UD	DUD	Incongruent	Congruent	19.998225	20.298224	j	0.672357	Correct	Correct
1	11	Flanker_LR	RLR	Incongruent	Incongruent	21.998079	22.298066	f	0.576569	Correct	Correct
1	12	Flanker_UD	DUD	Incongruent	Incongruent	23.997871	24.297870	j	0.408721	Correct	Correct
1	13	Flanker_LR	RLR	Incongruent	Incongruent	25.997725	26.297693	f	0.512081	Correct	Correct
1	14	Flanker_UD	DUD	Incongruent	Incongruent	27.997549	28.297514	j	0.648321	Correct	Correct
1	15	Flanker_LR	RLR	Incongruent	Incongruent	29.997338	30.297374	f	0.464399	Correct	Correct
1	16	Flanker_UD	DDD	Congruent	Incongruent	31.997193	32.313826	n	0.400555	Correct	Correct
1	17	Flanker_LR	LRL	Incongruent	Congruent	33.997015	34.313624	j	0.544670	Error	Correct
1	18	Flanker_UD	DDD	Congruent	Incongruent	35.996830	36.313473	n	0.512697	Correct	Error
1	19	Flanker_LR	RRR	Congruent	Congruent	37.996649	38.313295	g	0.728970	Correct	Correct
1	20	Flanker_UD	UDU	Incongruent	Congruent	39.996460	40.313116	n	0.577007	Correct	Correct
1	21	Flanker_LR	LRL	Incongruent	Incongruent	41.996284	42.312938	j	0.633127	Error	Correct
1	22	Flanker_UD	UUU	Congruent	Incongruent	43.996121	44.312762	j	0.601271	Correct	Error
1	23	Flanker_LR	LLL	Congruent	Congruent	45.995999	46.312582	f	0.377437	Correct	Correct
1	24	Flanker_UD	UDU	Incongruent	Congruent	47.995742	48.312406	n	0.545517	Correct	Correct
1	25	Flanker_LR	LRL	Incongruent	Incongruent	49.995564	50.312233	g	0.761605	Correct	Correct
1	26	Flanker_UD	UUU	Congruent	Incongruent	51.995419	52.312058	j	0.785748	Correct	Correct
1	27	Flanker_LR	RRR	Congruent	Congruent	53.995228	54.311873	g	0.441876	Correct	Correct
1	28	Flanker_UD	DDD	Congruent	Congruent	55.995033	56.311698	n	0.418018	Correct	Correct
1	29	Flanker_LR	LLL	Congruent	Congruent	57.994889	58.311517	f	0.378225	Correct	Correct
1	30	Flanker_UD	UUU	Congruent	Congruent	59.994678	60.311358	j	0.434205	Correct	Correct
1	31	Flanker_LR	RRR	Congruent	Congruent	61.994520	62.311164	g	0.458422	Correct	Correct
1	32	Flanker_UD	UDU	Incongruent	Congruent	63.994324	64.310986	n	0.530450	Correct	Correct
1	33	Flanker_LR	LLL	Congruent	Incongruent	65.994181	66.310811	f	0.386671	Correct	Correct
1	34	Flanker_UD	DDD	Congruent	Congruent	67.994001	68.310641	n	0.330802	Correct	Correct
1	35	Flanker_LR	RLR	Incongruent	Congruent	69.993806	70.310456	f	0.530890	Correct	Correct
1	36	Flanker_UD	DUD	Incongruent	Incongruent	72.010309	72.310273	g	0.698953	Error	Correct
1	37	Flanker_LR	LLL	Congruent	Incongruent	73.993463	74.310103	f	0.475175	Correct	Error
1	38	Flanker_UD	UUU	Congruent	Congruent	75.993271	76.309925	j	0.763183	Correct	Correct
1	39	Flanker_LR	LRL	Incongruent	Congruent	78.009758	78.309750	g	0.659335	Correct	Correct
1	40	Flanker_UD	DDD	Congruent	Incongruent	80.009580	80.309573	n	0.571534	Correct	Correct
1	41	Flanker_LR	LRL	Incongruent	Congruent	82.009403	82.309395	g	0.603634	Correct	Correct
1	42	Flanker_UD	DUD	Incongruent	Incongruent	84.009231	84.309217	j	0.555791	Correct	Correct
1	43	Flanker_LR	RLR	Incongruent	Incongruent	86.009050	86.309040	f	0.467892	Correct	Correct
1	44	Flanker_UD	DDD	Congruent	Incongruent	88.008903	88.308863	n	0.491916	Correct	Correct
1	45	Flanker_LR	RRR	Congruent	Congruent	90.008705	90.308688	g	0.412162	Correct	Correct
1	46	Flanker_UD	DUD	Incongruent	Congruent	92.008521	92.308509	g	1.092259	Error	Correct
1	47	Flanker_LR	LRL	Incongruent	Incongruent	94.008357	94.308332	g	0.748344	Correct	Error
1	48	Flanker_UD	UUU	Congruent	Incongruent	96.008160	96.308160	j	0.596531	Correct	Correct
1	49	Flanker_LR	RLR	Incongruent	Congruent	98.008012	98.307979	f	0.412569	Correct	Correct
1	50	Flanker_UD	UUU	Congruent	Incongruent	100.007803	100.307802	j	0.508800	Correct	Correct
1	51	Flanker_LR	RLR	Incongruent	Congruent	102.007628	102.307625	f	0.492894	Correct	Correct
1	52	Flanker_UD	UDU	Incongruent	Incongruent	104.007449	104.307449	n	0.573008	Correct	Correct
1	53	Flanker_LR	RLR	Incongruent	Incongruent	106.007305	106.307278	f	0.557186	Correct	Correct
1	54	Flanker_UD	DDD	Congruent	Incongruent	108.007097	108.307093	n	0.349272	Correct	Correct
1	55	Flanker_LR	LRL	Incongruent	Congruent	110.006952	110.306918	j	0.653334	Error	Correct
1	56	Flanker_UD	UUU	Congruent	Incongruent	112.006771	112.306743	j	0.477523	Correct	Error
1	57	Flanker_LR	LRL	Incongruent	Congruent	114.006576	114.306566	g	0.765640	Correct	Correct
1	58	Flanker_UD	DDD	Congruent	Incongruent	116.006429	116.306388	n	0.677731	Correct	Correct
1	59	Flanker_LR	LLL	Congruent	Congruent	118.006254	118.306212	f	0.373873	Correct	Correct
1	60	Flanker_UD	DUD	Incongruent	Congruent	120.006046	120.306035	g	0.621983	Error	Correct
1	61	Flanker_LR	LLL	Congruent	Incongruent	122.005883	122.305857	f	0.454112	Correct	Error
1	62	Flanker_UD	DUD	Incongruent	Congruent	124.005682	124.305678	j	0.558271	Correct	Correct
1	63	Flanker_LR	LRL	Incongruent	Incongruent	126.005505	126.305505	g	0.614334	Correct	Correct
1	64	Flanker_UD	DUD	Incongruent	Incongruent	128.005328	128.305293	j	0.566422	Correct	Correct
1	65	Flanker_LR	LLL	Congruent	Incongruent	130.005158	130.305153	f	0.454581	Correct	Correct
1	66	Flanker_UD	DDD	Congruent	Congruent	132.005006	132.304974	n	0.374829	Correct	Correct
1	67	Flanker_LR	RRR	Congruent	Congruent	134.004831	134.304799	g	0.567058	Correct	Correct
1	68	Flanker_UD	UUU	Congruent	Congruent	136.004652	136.304623	j	0.614950	Correct	Correct
1	69	Flanker_LR	LRL	Incongruent	Congruent	138.004479	138.304463	f	0.263068	Error	Correct
1	70	Flanker_UD	DUD	Incongruent	Incongruent	140.004298	140.304269	n	0.367185	Error	Error
1	71	Flanker_LR	RLR	Incongruent	Incongruent	142.004122	142.304090	f	0.535331	Correct	Error
1	72	Flanker_UD	DUD	Incongruent	Incongruent	144.003917	144.303915	j	0.495444	Correct	Correct
1	73	Flanker_LR	RRR	Congruent	Incongruent	146.003739	146.303779	g	0.495574	Correct	Correct
1	74	Flanker_UD	DDD	Congruent	Congruent	148.003563	148.303571	n	0.423716	Correct	Correct
1	75	Flanker_LR	RLR	Incongruent	Congruent	150.003387	150.303386	f	0.455836	Correct	Correct
1	76	Flanker_UD	UDU	Incongruent	Incongruent	152.003243	152.303208	n	0.455992	Correct	Correct
1	77	Flanker_LR	RRR	Congruent	Incongruent	154.003043	154.303081	g	0.392166	Correct	Correct
1	78	Flanker_UD	UDU	Incongruent	Congruent	156.002888	156.302857	n	0.616255	Correct	Correct
1	79	Flanker_LR	LLL	Congruent	Incongruent	158.002711	158.302679	f	0.328349	Correct	Correct
1	80	Flanker_UD	UDU	Incongruent	Congruent	160.002536	160.302523	n	0.520428	Correct	Correct
1	81	Flanker_LR	LLL	Congruent	Incongruent	162.002343	162.302343	f	0.368572	Correct	Correct
1	82	Flanker_UD	DUD	Incongruent	Congruent	164.002185	164.302152	j	0.480764	Correct	Correct
1	83	Flanker_LR	RRR	Congruent	Incongruent	166.001974	166.301974	j	0.544885	Error	Correct
1	84	Flanker_UD	UDU	Incongruent	Congruent	168.001827	168.301791	n	0.536994	Correct	Error
1	85	Flanker_LR	LLL	Congruent	Incongruent	170.001692	170.301628	f	0.345158	Correct	Correct
1	86	Flanker_UD	UUU	Congruent	Congruent	172.001456	172.301449	g	0.377184	Error	Correct
1	87	Flanker_LR	LRL	Incongruent	Congruent	174.001299	174.301269	g	0.833344	Correct	Error
1	88	Flanker_UD	UDU	Incongruent	Incongruent	176.001124	176.301092	n	0.577449	Correct	Correct
1	89	Flanker_LR	LLL	Congruent	Incongruent	178.000946	178.300927	f	0.385524	Correct	Correct
1	90	Flanker_UD	DDD	Congruent	Congruent	180.000742	180.300740	n	0.449718	Correct	Correct
1	91	Flanker_LR	RRR	Congruent	Congruent	182.000566	182.300563	g	0.393902	Correct	Correct
1	92	Flanker_UD	UUU	Congruent	Congruent	184.000389	184.300388	g	0.441995	Error	Correct
1	93	Flanker_LR	RLR	Incongruent	Congruent	186.000265	186.300253	f	0.586093	Correct	Error
1	94	Flanker_UD	UDU	Incongruent	Incongruent	188.000046	188.300035	n	0.546176	Correct	Correct
1	95	Flanker_LR	RRR	Congruent	Incongruent	189.999903	190.299861	g	0.370379	Correct	Correct
1	96	Flanker_UD	UUU	Congruent	Congruent	191.999695	192.299684	j	0.674433	Correct	Correct
2	1	Flanker_LR	RLR	Incongruent	None	1.999858	2.299827	f	0.476075	Correct	None
2	2	Flanker_UD	DUD	Incongruent	Incongruent	3.999651	4.299667	g	0.660274	Error	Correct
2	3	Flanker_LR	LLL	Congruent	Incongruent	5.999501	6.299478	f	0.396364	Correct	Error
2	4	Flanker_UD	UDU	Incongruent	Congruent	7.999343	8.299301	n	0.572413	Correct	Correct
2	5	Flanker_LR	LLL	Congruent	Incongruent	9.999131	10.299124	f	0.492602	Correct	Correct
2	6	Flanker_UD	UUU	Congruent	Congruent	11.998988	12.298948	j	0.524752	Correct	Correct
2	7	Flanker_LR	LLL	Congruent	Congruent	13.998778	14.298772	f	0.396831	Correct	Correct
2	8	Flanker_UD	DUD	Incongruent	Congruent	15.998630	16.298597	g	0.588960	Error	Correct
2	9	Flanker_LR	LLL	Congruent	Incongruent	17.998448	18.298419	f	0.341116	Correct	Error
2	10	Flanker_UD	UUU	Congruent	Congruent	19.998242	20.298240	j	0.429240	Correct	Correct
2	11	Flanker_LR	LRL	Incongruent	Congruent	21.998100	22.298075	g	0.557245	Correct	Correct
2	12	Flanker_UD	UDU	Incongruent	Incongruent	23.997955	24.297892	n	0.517492	Correct	Correct
2	13	Flanker_LR	RRR	Congruent	Incongruent	25.997743	26.297717	g	0.500834	Correct	Correct
2	14	Flanker_UD	UUU	Congruent	Congruent	27.997542	28.297546	j	0.468965	Correct	Correct
2	15	Flanker_LR	LRL	Incongruent	Congruent	29.997400	30.314106	g	0.685072	Correct	Correct
2	16	Flanker_UD	UDU	Incongruent	Incongruent	31.997187	32.313868	n	0.461315	Correct	Correct
2	17	Flanker_LR	LLL	Congruent	Incongruent	33.997010	34.313678	f	0.373371	Correct	Correct
2	18	Flanker_UD	UDU	Incongruent	Congruent	35.996861	36.313500	n	0.517472	Correct	Correct
2	19	Flanker_LR	LLL	Congruent	Incongruent	37.996661	38.313324	f	0.445634	Correct	Correct
2	20	Flanker_UD	UUU	Congruent	Congruent	39.996483	40.313170	g	0.453766	Error	Correct
2	21	Flanker_LR	LLL	Congruent	Congruent	41.996333	42.312974	f	0.397837	Correct	Error
2	22	Flanker_UD	DDD	Congruent	Congruent	43.996179	44.312803	n	0.358169	Correct	Correct
2	23	Flanker_LR	RRR	Congruent	Congruent	45.995990	46.312623	g	0.550140	Correct	Correct
2	24	Flanker_UD	UUU	Congruent	Congruent	47.995821	48.312471	j	0.454261	Correct	Correct
2	25	Flanker_LR	RRR	Congruent	Congruent	49.995646	50.312271	g	0.534398	Correct	Correct
2	26	Flanker_UD	DDD	Congruent	Congruent	51.995468	52.312095	n	0.542508	Correct	Correct
2	27	Flanker_LR	LRL	Incongruent	Congruent	53.995294	54.311922	g	0.446541	Correct	Correct
2	28	Flanker_UD	UDU	Incongruent	Incongruent	55.995118	56.311790	n	0.486752	Correct	Correct
2	29	Flanker_LR	RRR	Congruent	Incongruent	57.994910	58.311570	g	0.542899	Correct	Correct
2	30	Flanker_UD	UUU	Congruent	Congruent	59.994749	60.311395	j	0.279084	Correct	Correct
2	31	Flanker_LR	RLR	Incongruent	Congruent	61.994557	62.311217	g	0.407077	Error	Correct
2	32	Flanker_UD	UUU	Congruent	Incongruent	63.994399	64.311080	j	0.439245	Correct	Error
2	33	Flanker_LR	LLL	Congruent	Congruent	65.994223	66.310863	f	0.343383	Correct	Correct
2	34	Flanker_UD	DUD	Incongruent	Congruent	67.994031	68.310687	n	0.343537	Error	Correct
2	35	Flanker_LR	RRR	Congruent	Incongruent	69.993873	70.310515	g	0.319662	Correct	Error
2	36	Flanker_UD	UDU	Incongruent	Congruent	71.993680	72.310345	n	0.463811	Correct	Correct
2	37	Flanker_LR	LLL	Congruent	Incongruent	73.993535	74.310162	f	0.287883	Correct	Correct
2	38	Flanker_UD	DDD	Congruent	Congruent	75.993359	76.309988	n	0.280013	Correct	Correct
2	39	Flanker_LR	LRL	Incongruent	Congruent	77.993151	78.309811	f	0.280170	Error	Correct
2	40	Flanker_UD	UDU	Incongruent	Incongruent	79.992992	80.309647	n	0.696283	Correct	Error
2	41	Flanker_LR	RRR	Congruent	Incongruent	82.009460	82.309459	g	0.456452	Correct	Correct
2	42	Flanker_UD	DUD	Incongruent	Congruent	84.009281	84.309283	j	0.616432	Correct	Correct
2	43	Flanker_LR	RLR	Incongruent	Incongruent	86.009130	86.309101	f	0.424619	Correct	Correct
2	44	Flanker_UD	UUU	Congruent	Incongruent	88.008947	88.308981	j	0.552760	Correct	Correct
2	45	Flanker_LR	RLR	Incongruent	Congruent	90.008753	90.308755	f	0.368878	Correct	Correct
2	46	Flanker_UD	UDU	Incongruent	Incongruent	92.008579	92.308581	n	0.553000	Correct	Correct
2	47	Flanker_LR	LRL	Incongruent	Incongruent	94.008434	94.308404	g	0.593109	Correct	Correct
2	48	Flanker_UD	UUU	Congruent	Incongruent	96.008257	96.308255	j	0.529193	Correct	Correct
2	49	Flanker_LR	RRR	Congruent	Congruent	98.008083	98.308053	g	0.273315	Correct	Correct
2	50	Flanker_UD	DDD	Congruent	Congruent	100.007877	100.307877	n	0.273413	Correct	Correct
2	51	Flanker_LR	LLL	Congruent	Congruent	102.007730	102.307702	f	0.425624	Correct	Correct
2	52	Flanker_UD	DUD	Incongruent	Congruent	104.007542	104.307532	n	0.353766	Error	Correct
2	53	Flanker_LR	LLL	Congruent	Incongruent	106.007378	106.307351	f	0.241796	Correct	Error
2	54	Flanker_UD	DDD	Congruent	Congruent	108.007183	108.307177	n	0.377975	Correct	Correct
2	55	Flanker_LR	RRR	Congruent	Congruent	110.007009	110.307001	g	0.330100	Correct	Correct
2	56	Flanker_UD	UDU	Incongruent	Congruent	112.006851	112.306835	n	0.514246	Correct	Correct
2	57	Flanker_LR	LLL	Congruent	Incongruent	114.006656	114.306649	f	0.250277	Correct	Correct
2	58	Flanker_UD	DUD	Incongruent	Congruent	116.006485	116.306473	g	0.434397	Error	Correct
2	59	Flanker_LR	RLR	Incongruent	Incongruent	118.006324	118.306297	f	0.562598	Correct	Error
2	60	Flanker_UD	DDD	Congruent	Incongruent	120.006139	120.306150	n	0.362641	Correct	Correct
2	61	Flanker_LR	RRR	Congruent	Congruent	122.005975	122.305946	g	0.338935	Correct	Correct
2	62	Flanker_UD	DUD	Incongruent	Congruent	124.005771	124.305771	j	0.554916	Correct	Correct
2	63	Flanker_LR	LRL	Incongruent	Incongruent	126.005620	126.305595	f	0.251127	Error	Correct
2	64	Flanker_UD	DDD	Congruent	Incongruent	128.005488	128.305454	n	0.355292	Correct	Error
2	65	Flanker_LR	RLR	Incongruent	Congruent	130.005253	130.305247	f	0.451242	Correct	Correct
2	66	Flanker_UD	DUD	Incongruent	Incongruent	132.005078	132.305071	j	0.523398	Correct	Correct
2	67	Flanker_LR	RLR	Incongruent	Incongruent	134.004935	134.304894	f	0.443634	Correct	Correct
2	68	Flanker_UD	DUD	Incongruent	Incongruent	136.004749	136.304749	g	1.075644	Error	Correct
2	69	Flanker_LR	LRL	Incongruent	Incongruent	138.004568	138.304544	g	0.667827	Correct	Error
2	70	Flanker_UD	DUD	Incongruent	Incongruent	140.004368	140.304367	j	0.499869	Correct	Correct
2	71	Flanker_LR	RLR	Incongruent	Incongruent	142.004192	142.304191	f	0.420116	Correct	Correct
2	72	Flanker_UD	DDD	Congruent	Incongruent	144.004053	144.304046	n	0.396097	Correct	Correct
2	73	Flanker_LR	RLR	Incongruent	Congruent	146.003867	146.303842	f	0.404329	Correct	Correct
2	74	Flanker_UD	DUD	Incongruent	Incongruent	148.003665	148.303667	j	0.556467	Correct	Correct
2	75	Flanker_LR	RLR	Incongruent	Incongruent	150.003489	150.303491	f	0.428552	Correct	Correct
2	76	Flanker_UD	UUU	Congruent	Incongruent	152.003327	152.303328	j	0.396640	Correct	Correct
2	77	Flanker_LR	RRR	Congruent	Congruent	154.003140	154.303140	g	0.492729	Correct	Correct
2	78	Flanker_UD	UUU	Congruent	Congruent	156.002989	156.302965	j	0.396867	Correct	Correct
2	79	Flanker_LR	LRL	Incongruent	Congruent	158.002819	158.302790	f	0.253087	Error	Correct
2	80	Flanker_UD	UDU	Incongruent	Incongruent	160.002651	160.302616	n	0.549187	Correct	Error
2	81	Flanker_LR	LRL	Incongruent	Incongruent	162.002447	162.302439	g	0.525248	Correct	Correct
2	82	Flanker_UD	UDU	Incongruent	Incongruent	164.002301	164.302264	n	0.445439	Correct	Correct
2	83	Flanker_LR	LRL	Incongruent	Incongruent	166.002098	166.302088	g	0.405523	Correct	Correct
2	84	Flanker_UD	DDD	Congruent	Incongruent	168.001978	168.301933	n	0.389642	Correct	Correct
2	85	Flanker_LR	RRR	Congruent	Congruent	170.001753	170.301739	g	0.317702	Correct	Correct
2	86	Flanker_UD	DUD	Incongruent	Congruent	172.001601	172.301563	j	0.445958	Correct	Correct
2	87	Flanker_LR	RLR	Incongruent	Incongruent	174.001426	174.301388	f	0.406107	Correct	Correct
2	88	Flanker_UD	DDD	Congruent	Incongruent	176.001285	176.301218	n	0.414228	Correct	Correct
2	89	Flanker_LR	RRR	Congruent	Congruent	178.001076	178.301036	g	0.350201	Correct	Correct
2	90	Flanker_UD	UDU	Incongruent	Congruent	180.000898	180.300860	n	0.422443	Correct	Correct
2	91	Flanker_LR	RLR	Incongruent	Incongruent	182.000724	182.300685	f	0.430520	Correct	Correct
2	92	Flanker_UD	DDD	Congruent	Incongruent	184.000566	184.300522	n	0.294652	Correct	Correct
2	93	Flanker_LR	LRL	Incongruent	Congruent	186.000345	186.300335	g	0.454828	Correct	Correct
2	94	Flanker_UD	UUU	Congruent	Incongruent	188.000196	188.300159	g	0.438906	Error	Correct
2	95	Flanker_LR	LRL	Incongruent	Congruent	190.000010	190.299983	g	0.566996	Correct	Error
2	96	Flanker_UD	DDD	Congruent	Incongruent	191.999812	192.299808	n	0.383100	Correct	Correct
3	1	Flanker_LR	LRL	Incongruent	None	1.999877	2.299826	g	0.424067	Correct	None
3	2	Flanker_UD	UDU	Incongruent	Incongruent	3.999651	4.299651	n	0.432284	Correct	Correct
3	3	Flanker_LR	LLL	Congruent	Incongruent	5.999476	6.299475	f	0.392332	Correct	Correct
3	4	Flanker_UD	UUU	Congruent	Congruent	7.999301	8.299300	j	0.320475	Correct	Correct
3	5	Flanker_LR	RLR	Incongruent	Congruent	9.999162	10.299125	g	0.400550	Error	Correct
3	6	Flanker_UD	DDD	Congruent	Incongruent	11.998980	12.298950	n	0.296638	Correct	Error
3	7	Flanker_LR	LRL	Incongruent	Congruent	13.998792	14.298774	g	0.376884	Correct	Correct
3	8	Flanker_UD	UDU	Incongruent	Incongruent	15.998641	16.298600	j	0.352940	Error	Correct
3	9	Flanker_LR	RLR	Incongruent	Incongruent	17.998455	18.298443	f	0.497064	Correct	Error
3	10	Flanker_UD	DUD	Incongruent	Incongruent	19.998248	20.298252	j	0.513222	Correct	Correct
3	11	Flanker_LR	RLR	Incongruent	Incongruent	21.998106	22.298073	f	0.385326	Correct	Correct
3	12	Flanker_UD	DDD	Congruent	Incongruent	23.997899	24.297897	n	0.673351	Correct	Correct
3	13	Flanker_LR	RRR	Congruent	Congruent	25.997726	26.297738	g	0.360848	Correct	Correct
3	14	Flanker_UD	UDU	Incongruent	Congruent	27.997548	28.297545	n	0.409006	Correct	Correct
3	15	Flanker_LR	RRR	Congruent	Incongruent	29.997373	30.297370	g	0.353110	Correct	Correct
3	16	Flanker_UD	DUD	Incongruent	Congruent	31.997237	32.313866	n	0.265284	Error	Correct
3	17	Flanker_LR	LRL	Incongruent	Incongruent	33.997055	34.313688	f	0.249427	Error	Error
3	18	Flanker_UD	DUD	Incongruent	Incongruent	35.996871	36.313511	j	0.553435	Correct	Error
3	19	Flanker_LR	RLR	Incongruent	Incongruent	37.996710	38.313349	f	0.425599	Correct	Correct
3	20	Flanker_UD	DDD	Congruent	Incongruent	39.996495	40.313162	n	0.513768	Correct	Correct
3	21	Flanker_LR	RRR	Congruent	Congruent	41.996354	42.312985	g	0.553842	Correct	Correct
3	22	Flanker_UD	DUD	Incongruent	Congruent	43.996186	44.312811	j	0.489985	Correct	Correct
3	23	Flanker_LR	LRL	Incongruent	Incongruent	45.996003	46.312635	g	0.450024	Correct	Correct
3	24	Flanker_UD	DUD	Incongruent	Incongruent	47.995795	48.312461	j	0.514199	Correct	Correct
3	25	Flanker_LR	LRL	Incongruent	Incongruent	49.995637	50.312285	g	0.466324	Correct	Correct
3	26	Flanker_UD	UDU	Incongruent	Incongruent	51.995447	52.312111	n	0.434451	Correct	Correct
3	27	Flanker_LR	LRL	Incongruent	Incongruent	53.995301	54.311933	g	0.450516	Correct	Correct
3	28	Flanker_UD	DUD	Incongruent	Incongruent	55.995126	56.311757	j	0.506636	Correct	Correct
3	29	Flanker_LR	LLL	Congruent	Incongruent	57.994951	58.311584	f	0.330930	Correct	Correct
3	30	Flanker_UD	UDU	Incongruent	Congruent	59.994776	60.311408	n	0.506984	Correct	Correct
3	31	Flanker_LR	LLL	Congruent	Incongruent	61.994600	62.311239	f	0.387097	Correct	Correct
3	32	Flanker_UD	UDU	Incongruent	Congruent	63.994394	64.311059	n	0.435134	Correct	Correct
3	33	Flanker_LR	LLL	Congruent	Incongruent	65.994219	66.310888	f	0.259347	Correct	Correct
3	34	Flanker_UD	DUD	Incongruent	Congruent	67.994044	68.310706	j	0.515365	Correct	Correct
3	35	Flanker_LR	LLL	Congruent	Incongruent	69.993898	70.310567	f	0.307602	Correct	Correct
3	36	Flanker_UD	DDD	Congruent	Congruent	71.993693	72.310356	n	0.235753	Correct	Correct
3	37	Flanker_LR	RLR	Incongruent	Congruent	74.010181	74.310182	f	0.451851	Correct	Correct
3	38	Flanker_UD	UDU	Incongruent	Incongruent	76.010038	76.310007	n	0.403906	Correct	Correct
3	39	Flanker_LR	RLR	Incongruent	Incongruent	78.009870	78.309846	f	0.372035	Correct	Correct
3	40	Flanker_UD	UDU	Incongruent	Incongruent	80.009686	80.309657	n	0.388176	Correct	Correct
3	41	Flanker_LR	LRL	Incongruent	Incongruent	82.009513	82.309484	f	0.260345	Error	Correct
3	42	Flanker_UD	UDU	Incongruent	Incongruent	83.992666	84.309307	j	0.332468	Error	Error
3	43	Flanker_LR	RLR	Incongruent	Incongruent	86.009161	86.309168	f	0.452590	Correct	Error
3	44	Flanker_UD	UDU	Incongruent	Incongruent	88.008955	88.308957	n	0.428660	Correct	Correct
3	45	Flanker_LR	LRL	Incongruent	Incongruent	90.008781	90.308781	f	0.340792	Error	Correct
3	46	Flanker_UD	DUD	Incongruent	Incongruent	92.008638	92.308607	j	0.660879	Correct	Error
3	47	Flanker_LR	RRR	Congruent	Incongruent	94.008441	94.308473	g	0.429091	Correct	Correct
3	48	Flanker_UD	UDU	Incongruent	Congruent	96.008264	96.308257	n	0.381250	Correct	Correct
3	49	Flanker_LR	RRR	Congruent	Incongruent	98.008122	98.308082	g	0.373374	Correct	Correct
3	50	Flanker_UD	DUD	Incongruent	Congruent	100.007947	100.307908	j	0.461425	Correct	Correct
3	51	Flanker_LR	RRR	Congruent	Incongruent	102.007800	102.307777	g	0.357560	Correct	Correct
3	52	Flanker_UD	DDD	Congruent	Congruent	104.007565	104.307556	n	0.365607	Correct	Correct
3	53	Flanker_LR	RLR	Incongruent	Congruent	106.007421	106.307383	f	0.437823	Correct	Correct
3	54	Flanker_UD	DDD	Congruent	Incongruent	108.007215	108.307206	n	0.373959	Correct	Correct
3	55	Flanker_LR	RLR	Incongruent	Congruent	110.007048	110.307081	f	0.406001	Correct	Correct
3	56	Flanker_UD	UUU	Congruent	Incongruent	112.006865	112.306859	j	0.518174	Correct	Correct
3	57	Flanker_LR	RLR	Incongruent	Congruent	114.006725	114.306692	f	0.398194	Correct	Correct
3	58	Flanker_UD	UUU	Congruent	Incongruent	116.006540	116.306506	j	0.862324	Correct	Correct
3	59	Flanker_LR	LRL	Incongruent	Congruent	118.006347	118.306353	f	0.286564	Error	Correct
3	60	Flanker_UD	UUU	Congruent	Incongruent	120.006180	120.306154	j	0.430646	Correct	Error
3	61	Flanker_LR	LLL	Congruent	Congruent	122.005980	122.305979	f	0.406799	Correct	Correct
3	62	Flanker_UD	DDD	Congruent	Congruent	124.005835	124.305771	n	0.398834	Correct	Correct
3	63	Flanker_LR	LRL	Incongruent	Congruent	126.005674	126.305632	g	0.495006	Correct	Correct
3	64	Flanker_UD	UUU	Congruent	Incongruent	128.005486	128.305454	j	0.375096	Correct	Correct
3	65	Flanker_LR	RLR	Incongruent	Congruent	130.005282	130.305274	f	0.447296	Correct	Correct
3	66	Flanker_UD	UUU	Congruent	Incongruent	132.005104	132.305108	j	0.639337	Correct	Correct
3	67	Flanker_LR	RRR	Congruent	Congruent	134.004947	134.304939	j	0.471514	Error	Correct
3	68	Flanker_UD	UUU	Congruent	Congruent	136.004783	136.304757	j	0.431682	Correct	Error
3	69	Flanker_LR	RRR	Congruent	Congruent	138.004588	138.304580	g	0.455826	Correct	Correct
3	70	Flanker_UD	DUD	Incongruent	Congruent	140.004415	140.304405	j	0.423896	Correct	Correct
3	71	Flanker_LR	LRL	Incongruent	Incongruent	142.004269	142.304224	f	0.360012	Error	Correct
3	72	Flanker_UD	UUU	Congruent	Incongruent	144.004084	144.304057	j	0.352132	Correct	Error
3	73	Flanker_LR	RRR	Congruent	Congruent	146.003912	146.303878	g	0.504272	Correct	Correct
3	74	Flanker_UD	DUD	Incongruent	Congruent	148.003704	148.303704	j	0.440377	Correct	Correct
3	75	Flanker_LR	RRR	Congruent	Incongruent	150.003582	150.303555	g	0.408452	Correct	Correct
3	76	Flanker_UD	DDD	Congruent	Congruent	152.003361	152.303353	n	0.512540	Correct	Correct
3	77	Flanker_LR	LRL	Incongruent	Congruent	154.003179	154.303179	g	0.720746	Correct	Correct
3	78	Flanker_UD	UUU	Congruent	Incongruent	156.003004	156.303004	j	0.384810	Correct	Correct
3	79	Flanker_LR	LLL	Congruent	Congruent	158.002839	158.302864	f	0.409027	Correct	Correct
3	80	Flanker_UD	DDD	Congruent	Congruent	160.002655	160.302654	n	0.353090	Correct	Correct
3	81	Flanker_LR	RLR	Incongruent	Congruent	162.002479	162.302486	f	0.473204	Correct	Correct
3	82	Flanker_UD	DDD	Congruent	Incongruent	164.002336	164.302303	n	0.321369	Correct	Correct
3	83	Flanker_LR	LLL	Congruent	Congruent	166.002139	166.302142	f	0.313481	Correct	Correct
3	84	Flanker_UD	DUD	Incongruent	Congruent	168.001986	168.301953	n	0.297600	Error	Correct
3	85	Flanker_LR	LLL	Congruent	Incongruent	170.001807	170.301780	f	0.377713	Correct	Error
3	86	Flanker_UD	UUU	Congruent	Congruent	172.001614	172.301605	j	0.433793	Correct	Correct
3	87	Flanker_LR	RRR	Congruent	Congruent	174.001440	174.301461	g	0.450021	Correct	Correct
3	88	Flanker_UD	UDU	Incongruent	Congruent	176.001266	176.301257	n	0.474078	Correct	Correct
3	89	Flanker_LR	LLL	Congruent	Incongruent	178.001124	178.301084	f	0.450159	Correct	Correct
3	90	Flanker_UD	DDD	Congruent	Congruent	180.000913	180.300905	n	0.338558	Correct	Correct
3	91	Flanker_LR	RRR	Congruent	Congruent	182.000761	182.300745	g	0.450469	Correct	Correct
3	92	Flanker_UD	UUU	Congruent	Congruent	184.000561	184.300555	j	0.370576	Correct	Correct
3	93	Flanker_LR	LLL	Congruent	Congruent	186.000390	186.300379	f	0.386702	Correct	Correct
3	94	Flanker_UD	UUU	Congruent	Congruent	188.000215	188.300204	g	0.434826	Error	Correct
3	95	Flanker_LR	LLL	Congruent	Congruent	190.000068	190.300042	f	0.986938	Correct	Error
3	96	Flanker_UD	DDD	Congruent	Congruent	191.999855	192.299854	n	0.379143	Correct	Correct
4	1	Flanker_LR	LRL	Incongruent	None	1.999863	2.299847	g	0.707543	Correct	None
4	2	Flanker_UD	UDU	Incongruent	Incongruent	3.999707	4.299656	n	0.451688	Correct	Correct
4	3	Flanker_LR	RRR	Congruent	Incongruent	5.999479	6.299506	g	0.403831	Correct	Correct
4	4	Flanker_UD	DDD	Congruent	Congruent	7.999304	8.299308	n	0.339930	Correct	Correct
4	5	Flanker_LR	LLL	Congruent	Congruent	9.999130	10.299131	f	0.308072	Correct	Correct
4	6	Flanker_UD	DDD	Congruent	Congruent	11.998955	12.298965	n	0.300132	Correct	Correct
4	7	Flanker_LR	LLL	Congruent	Congruent	13.998811	14.298782	f	0.308289	Correct	Correct
4	8	Flanker_UD	DUD	Incongruent	Congruent	15.998637	16.298606	n	0.276395	Error	Correct
4	9	Flanker_LR	LRL	Incongruent	Incongruent	17.998458	18.298434	g	0.484649	Correct	Error
4	10	Flanker_UD	UUU	Congruent	Incongruent	19.998305	20.298266	j	0.508711	Correct	Correct
4	11	Flanker_LR	LLL	Congruent	Congruent	21.998124	22.298081	f	0.332823	Correct	Correct
4	12	Flanker_UD	UDU	Incongruent	Congruent	23.997945	24.297907	j	0.349123	Error	Correct
4	13	Flanker_LR	LRL	Incongruent	Incongruent	25.997758	26.297731	g	0.452320	Correct	Error
4	14	Flanker_UD	DDD	Congruent	Incongruent	27.997585	28.297560	n	0.324456	Correct	Correct
4	15	Flanker_LR	RLR	Incongruent	Congruent	29.997377	30.297376	g	0.308621	Error	Correct
4	16	Flanker_UD	UDU	Incongruent	Incongruent	31.997232	32.313873	n	0.468739	Correct	Error
4	17	Flanker_LR	RLR	Incongruent	Incongruent	33.997071	34.313696	f	0.412846	Correct	Correct
4	18	Flanker_UD	DUD	Incongruent	Incongruent	35.996903	36.313521	j	0.517018	Correct	Correct
4	19	Flanker_LR	RRR	Congruent	Incongruent	37.996721	38.313346	g	0.381056	Correct	Correct
4	20	Flanker_UD	UUU	Congruent	Congruent	39.996513	40.313173	j	0.389213	Correct	Correct
4	21	Flanker_LR	RLR	Incongruent	Congruent	41.996369	42.312995	g	0.293314	Error	Correct
4	22	Flanker_UD	DDD	Congruent	Incongruent	43.996182	44.312820	n	0.349495	Correct	Error
4	23	Flanker_LR	RRR	Congruent	Congruent	45.995978	46.312646	g	0.437636	Correct	Correct
4	24	Flanker_UD	UUU	Congruent	Congruent	47.995805	48.312493	j	0.405739	Correct	Correct
4	25	Flanker_LR	RLR	Incongruent	Congruent	49.995630	50.312297	f	0.405855	Correct	Correct
4	26	Flanker_UD	UDU	Incongruent	Incongruent	51.995455	52.312122	n	0.445894	Correct	Correct
4	27	Flanker_LR	LRL	Incongruent	Incongruent	53.995304	54.311947	g	0.430134	Correct	Correct
4	28	Flanker_UD	DUD	Incongruent	Incongruent	55.995104	56.311807	j	0.446165	Correct	Correct
4	29	Flanker_LR	LRL	Incongruent	Incongruent	57.994929	58.311595	g	0.462410	Correct	Correct
4	30	Flanker_UD	UUU	Congruent	Incongruent	59.994787	60.311421	j	0.382491	Correct	Correct
4	31	Flanker_LR	RLR	Incongruent	Congruent	61.994580	62.311246	f	0.390543	Correct	Correct
4	32	Flanker_UD	UDU	Incongruent	Incongruent	63.994406	64.311060	n	0.438614	Correct	Correct
4	33	Flanker_LR	LLL	Congruent	Incongruent	65.994262	66.310896	f	0.358844	Correct	Correct
4	34	Flanker_UD	UUU	Congruent	Congruent	67.994082	68.310722	j	0.382963	Correct	Correct
4	35	Flanker_LR	LLL	Congruent	Congruent	69.993905	70.310546	f	0.287041	Correct	Correct
4	36	Flanker_UD	DDD	Congruent	Congruent	71.993703	72.310394	n	0.335113	Correct	Correct
4	37	Flanker_LR	LLL	Congruent	Congruent	74.010193	74.310196	f	0.231304	Correct	Correct
4	38	Flanker_UD	UUU	Congruent	Congruent	76.010019	76.310020	j	0.375438	Correct	Correct
4	39	Flanker_LR	LLL	Congruent	Congruent	78.009843	78.309847	f	0.255549	Correct	Correct
4	40	Flanker_UD	UUU	Congruent	Congruent	80.009668	80.309697	j	0.327600	Correct	Correct
4	41	Flanker_LR	RRR	Congruent	Congruent	82.009523	82.309496	g	0.391762	Correct	Correct
4	42	Flanker_UD	UDU	Incongruent	Congruent	84.009349	84.309321	n	0.567898	Correct	Correct
4	43	Flanker_LR	RLR	Incongruent	Incongruent	86.009146	86.309147	f	0.456161	Correct	Correct
4	44	Flanker_UD	DUD	Incongruent	Incongruent	88.009000	88.309010	j	0.552210	Correct	Correct
4	45	Flanker_LR	LRL	Incongruent	Incongruent	90.008826	90.308796	f	0.280252	Error	Correct
4	46	Flanker_UD	DUD	Incongruent	Incongruent	92.008645	92.308624	j	0.536463	Correct	Error
4	47	Flanker_LR	LRL	Incongruent	Incongruent	94.008458	94.308450	f	0.328482	Error	Correct
4	48	Flanker_UD	DUD	Incongruent	Incongruent	96.008324	96.308359	j	0.512576	Correct	Error
4	49	Flanker_LR	RRR	Congruent	Incongruent	98.008129	98.308103	g	0.432744	Correct	Correct
4	50	Flanker_UD	UDU	Incongruent	Congruent	100.007920	100.307918	n	0.448833	Correct	Correct
4	51	Flanker_LR	LLL	Congruent	Incongruent	102.007748	102.307748	f	0.337009	Correct	Correct
4	52	Flanker_UD	DUD	Incongruent	Congruent	104.007609	104.307579	j	0.577099	Correct	Correct
4	53	Flanker_LR	LLL	Congruent	Incongruent	106.007429	106.307399	f	0.297317	Correct	Correct
4	54	Flanker_UD	DDD	Congruent	Congruent	108.007253	108.307225	n	0.281452	Correct	Correct
4	55	Flanker_LR	RRR	Congruent	Congruent	110.007080	110.307051	g	0.457433	Correct	Correct
4	56	Flanker_UD	DDD	Congruent	Congruent	112.006904	112.306870	n	0.433641	Correct	Correct
4	57	Flanker_LR	RLR	Incongruent	Congruent	114.006730	114.306699	f	0.481779	Correct	Correct
4	58	Flanker_UD	UDU	Incongruent	Incongruent	116.006523	116.306523	j	0.353831	Error	Correct
4	59	Flanker_LR	RRR	Congruent	Incongruent	118.006376	118.306351	g	0.449962	Correct	Error
4	60	Flanker_UD	DUD	Incongruent	Congruent	120.006181	120.306203	j	0.522078	Correct	Correct
4	61	Flanker_LR	LRL	Incongruent	Incongruent	122.006008	122.306000	g	0.514255	Correct	Correct
4	62	Flanker_UD	UDU	Incongruent	Incongruent	124.005832	124.305824	n	0.442413	Correct	Correct
4	63	Flanker_LR	RRR	Congruent	Incongruent	126.005690	126.305653	g	0.362534	Correct	Correct
4	64	Flanker_UD	DUD	Incongruent	Congruent	128.005513	128.305497	j	0.474643	Correct	Correct
4	65	Flanker_LR	LRL	Incongruent	Incongruent	130.005307	130.305300	g	0.482694	Correct	Correct
4	66	Flanker_UD	DUD	Incongruent	Incongruent	132.005132	132.305125	j	0.402845	Correct	Correct
4	67	Flanker_LR	LLL	Congruent	Incongruent	134.004989	134.304964	f	0.370948	Correct	Correct
4	68	Flanker_UD	UDU	Incongruent	Congruent	136.004795	136.304814	n	0.427020	Correct	Correct
4	69	Flanker_LR	RRR	Congruent	Incongruent	138.004641	138.304602	g	0.379321	Correct	Correct
4	70	Flanker_UD	UDU	Incongruent	Congruent	140.004540	140.304509	n	0.435256	Correct	Correct
4	71	Flanker_LR	LRL	Incongruent	Incongruent	142.004383	142.304334	f	0.275437	Error	Correct
4	72	Flanker_UD	DDD	Congruent	Incongruent	144.004112	144.304113	n	0.523628	Correct	Error
4	73	Flanker_LR	RLR	Incongruent	Congruent	146.003898	146.303899	f	0.419688	Correct	Correct
4	74	Flanker_UD	UUU	Congruent	Incongruent	148.003755	148.303724	j	0.395892	Correct	Correct
4	75	Flanker_LR	RRR	Congruent	Congruent	150.003548	150.303616	g	0.283957	Correct	Correct
4	76	Flanker_UD	DUD	Incongruent	Congruent	152.003432	152.303391	n	0.276158	Error	Correct
4	77	Flanker_LR	LLL	Congruent	Incongruent	154.003228	154.303203	f	0.348355	Correct	Error
4	78	Flanker_UD	UUU	Congruent	Congruent	156.003064	156.303026	j	0.372332	Correct	Correct
4	79	Flanker_LR	LRL	Incongruent	Congruent	158.002891	158.302882	g	0.468435	Correct	Correct
4	80	Flanker_UD	DDD	Congruent	Incongruent	160.002688	160.302656	n	0.340510	Correct	Correct
4	81	Flanker_LR	RRR	Congruent	Congruent	162.002509	162.302511	g	0.388702	Correct	Correct
4	82	Flanker_UD	DDD	Congruent	Congruent	164.002332	164.302326	n	0.316794	Correct	Correct
4	83	Flanker_LR	RLR	Incongruent	Congruent	166.002158	166.302152	g	0.372991	Error	Correct
4	84	Flanker_UD	UUU	Congruent	Incongruent	168.002027	168.302025	j	0.413078	Correct	Error
4	85	Flanker_LR	RRR	Congruent	Congruent	170.001830	170.301801	g	0.357107	Correct	Correct
4	86	Flanker_UD	DUD	Incongruent	Congruent	172.001627	172.301625	n	0.373336	Error	Correct
4	87	Flanker_LR	LLL	Congruent	Incongruent	174.001479	174.301455	f	0.309445	Correct	Error
4	88	Flanker_UD	UDU	Incongruent	Congruent	176.001300	176.301277	n	0.525509	Correct	Correct
4	89	Flanker_LR	RLR	Incongruent	Incongruent	178.001109	178.301102	f	0.373701	Correct	Correct
4	90	Flanker_UD	UUU	Congruent	Incongruent	180.000967	180.300937	j	0.445859	Correct	Correct
4	91	Flanker_LR	RLR	Incongruent	Congruent	182.000791	182.300755	f	0.397877	Correct	Correct
4	92	Flanker_UD	UUU	Congruent	Incongruent	184.000627	184.300579	j	0.950008	Correct	Correct
4	93	Flanker_LR	RLR	Incongruent	Congruent	186.000411	186.300405	f	0.350234	Correct	Correct
4	94	Flanker_UD	DDD	Congruent	Incongruent	188.000237	188.300230	n	0.326358	Correct	Correct
4	95	Flanker_LR	LRL	Incongruent	Congruent	190.000061	190.300055	f	0.310362	Error	Correct
4	96	Flanker_UD	DDD	Congruent	Incongruent	191.999896	192.299879	n	0.342514	Correct	Error
5	1	Flanker_LR	RLR	Incongruent	None	1.999859	2.299828	f	0.484869	Correct	None
5	2	Flanker_UD	UUU	Congruent	Incongruent	3.999653	4.299654	g	1.036935	Error	Correct
5	3	Flanker_LR	RLR	Incongruent	Congruent	5.999507	6.299477	f	0.429086	Correct	Error
5	4	Flanker_UD	UUU	Congruent	Incongruent	7.999314	8.299307	j	0.349336	Correct	Correct
5	5	Flanker_LR	RLR	Incongruent	Congruent	9.999138	10.299129	f	0.365316	Correct	Correct
5	6	Flanker_UD	UDU	Incongruent	Incongruent	11.998963	12.298955	n	0.469516	Correct	Correct
5	7	Flanker_LR	RRR	Congruent	Incongruent	13.998822	14.298779	g	0.365537	Correct	Correct
5	8	Flanker_UD	DUD	Incongruent	Congruent	15.998616	16.298604	j	0.493667	Correct	Correct
5	9	Flanker_LR	LLL	Congruent	Incongruent	17.998471	18.298428	f	0.277810	Correct	Correct
5	10	Flanker_UD	UUU	Congruent	Congruent	19.998265	20.298255	j	0.437822	Correct	Correct
5	11	Flanker_LR	LLL	Congruent	Congruent	21.998089	22.298081	f	0.278087	Correct	Correct
5	12	Flanker_UD	DDD	Congruent	Congruent	23.997915	24.297906	n	0.286161	Correct	Correct
5	13	Flanker_LR	RRR	Congruent	Congruent	25.997772	26.297730	g	0.253588	Correct	Correct
5	14	Flanker_UD	UDU	Incongruent	Congruent	27.997565	28.297555	n	0.501686	Correct	Correct
5	15	Flanker_LR	LRL	Incongruent	Incongruent	29.997390	30.297381	f	0.229890	Error	Correct
5	16	Flanker_UD	DUD	Incongruent	Incongruent	31.997229	32.313867	j	0.509968	Correct	Error
5	17	Flanker_LR	LRL	Incongruent	Incongruent	33.997029	34.313694	f	0.246271	Error	Correct
5	18	Flanker_UD	DUD	Incongruent	Incongruent	35.996879	36.313554	j	0.534198	Correct	Error
5	19	Flanker_LR	RLR	Incongruent	Incongruent	37.996691	38.313347	f	0.478315	Correct	Correct
5	20	Flanker_UD	UDU	Incongruent	Incongruent	39.996548	40.313171	n	0.454549	Correct	Correct
5	21	Flanker_LR	LRL	Incongruent	Incongruent	41.996341	42.312999	g	0.494630	Correct	Correct
5	22	Flanker_UD	UDU	Incongruent	Incongruent	43.996198	44.312841	n	0.382761	Correct	Correct
5	23	Flanker_LR	RLR	Incongruent	Incongruent	45.996025	46.312648	f	0.374838	Correct	Correct
5	24	Flanker_UD	DDD	Congruent	Incongruent	47.995817	48.312472	n	0.230996	Correct	Correct
5	25	Flanker_LR	LRL	Incongruent	Congruent	49.995677	50.312303	g	0.423152	Correct	Correct
5	26	Flanker_UD	DDD	Congruent	Incongruent	51.995500	52.312151	n	0.279156	Correct	Correct
5	27	Flanker_LR	LRL	Incongruent	Congruent	53.995292	54.311948	g	0.471356	Correct	Correct
5	28	Flanker_UD	UDU	Incongruent	Incongruent	55.995118	56.311773	n	0.367376	Correct	Correct
5	29	Flanker_LR	RLR	Incongruent	Incongruent	57.994944	58.311599	f	0.415611	Correct	Correct
5	30	Flanker_UD	UUU	Congruent	Incongruent	59.994769	60.311453	j	0.495738	Correct	Correct
5	31	Flanker_LR	RRR	Congruent	Congruent	61.994626	62.311251	g	0.375740	Correct	Correct
5	32	Flanker_UD	UUU	Congruent	Congruent	63.994450	64.311074	g	0.448024	Error	Correct
5	33	Flanker_LR	LRL	Incongruent	Congruent	65.994263	66.310898	f	0.336005	Error	Error
5	34	Flanker_UD	UDU	Incongruent	Incongruent	67.994092	68.310741	n	0.448187	Correct	Error
5	35	Flanker_LR	RRR	Congruent	Incongruent	69.993927	70.310554	g	0.376340	Correct	Correct
5	36	Flanker_UD	DDD	Congruent	Congruent	71.993749	72.310374	n	0.336402	Correct	Correct
5	37	Flanker_LR	LRL	Incongruent	Congruent	73.993544	74.310202	g	0.544554	Correct	Correct
5	38	Flanker_UD	UDU	Incongruent	Incongruent	75.993371	76.310042	n	0.608616	Correct	Correct
5	39	Flanker_LR	RLR	Incongruent	Incongruent	77.993196	78.309851	f	0.384817	Correct	Correct
5	40	Flanker_UD	DDD	Congruent	Incongruent	80.009683	80.309684	n	0.320870	Correct	Correct
5	41	Flanker_LR	RRR	Congruent	Congruent	82.009542	82.309502	g	0.424998	Correct	Correct
5	42	Flanker_UD	UDU	Incongruent	Congruent	84.009366	84.309368	n	0.369125	Correct	Correct
5	43	Flanker_LR	LLL	Congruent	Incongruent	86.009161	86.309152	f	0.369220	Correct	Correct
5	44	Flanker_UD	UUU	Congruent	Congruent	88.008987	88.308977	j	0.617430	Correct	Correct
5	45	Flanker_LR	LLL	Congruent	Congruent	90.008842	90.308802	f	0.313557	Correct	Correct
5	46	Flanker_UD	DUD	Incongruent	Congruent	92.008657	92.308646	j	0.561670	Correct	Correct
5	47	Flanker_LR	RRR	Congruent	Incongruent	94.008463	94.308454	g	0.609781	Correct	Correct
5	48	Flanker_UD	DUD	Incongruent	Congruent	96.008288	96.308280	j	0.490007	Correct	Correct
5	49	Flanker_LR	LLL	Congruent	Incongruent	98.008115	98.308104	f	0.282078	Correct	Correct
5	50	Flanker_UD	DUD	Incongruent	Congruent	100.007958	100.307950	n	0.282066	Error	Correct
5	51	Flanker_LR	LRL	Incongruent	Incongruent	102.007778	102.307753	g	0.538272	Correct	Error
5	52	Flanker_UD	UDU	Incongruent	Incongruent	104.007580	104.307593	n	0.466428	Correct	Correct
5	53	Flanker_LR	RLR	Incongruent	Incongruent	106.007437	106.307405	f	0.506427	Correct	Correct
5	54	Flanker_UD	DDD	Congruent	Incongruent	108.007249	108.307244	n	0.346643	Correct	Correct
5	55	Flanker_LR	RLR	Incongruent	Congruent	110.007055	110.307049	f	0.466908	Correct	Correct
5	56	Flanker_UD	DDD	Congruent	Incongruent	112.006914	112.306879	n	0.370898	Correct	Correct
5	57	Flanker_LR	RRR	Congruent	Congruent	114.006736	114.306704	g	0.354936	Correct	Correct
5	58	Flanker_UD	DDD	Congruent	Congruent	116.006545	116.306512	n	0.299128	Correct	Correct
5	59	Flanker_LR	RLR	Incongruent	Congruent	118.006388	118.306355	g	0.259240	Error	Correct
5	60	Flanker_UD	UUU	Congruent	Incongruent	120.006207	120.306183	j	0.451382	Correct	Error
5	61	Flanker_LR	LLL	Congruent	Congruent	122.006017	122.306012	f	0.291487	Correct	Correct
5	62	Flanker_UD	DDD	Congruent	Congruent	124.005877	124.305834	n	0.259628	Correct	Correct
5	63	Flanker_LR	LRL	Incongruent	Congruent	126.005667	126.305658	f	0.267737	Error	Correct
5	64	Flanker_UD	UUU	Congruent	Incongruent	128.005508	128.305482	j	0.411856	Correct	Error
5	65	Flanker_LR	RRR	Congruent	Congruent	130.005309	130.305310	g	0.307915	Correct	Correct
5	66	Flanker_UD	DUD	Incongruent	Congruent	132.005167	132.305179	n	0.316142	Error	Correct
5	67	Flanker_LR	RLR	Incongruent	Incongruent	134.004983	134.304960	f	0.468196	Correct	Error
5	68	Flanker_UD	DUD	Incongruent	Incongruent	136.004836	136.304785	j	0.436366	Correct	Correct
5	69	Flanker_LR	RRR	Congruent	Incongruent	138.004620	138.304612	g	0.436409	Correct	Correct
5	70	Flanker_UD	UUU	Congruent	Congruent	140.004461	140.304437	j	0.332566	Correct	Correct
5	71	Flanker_LR	RLR	Incongruent	Congruent	142.004271	142.304261	f	0.404670	Correct	Correct
5	72	Flanker_UD	DUD	Incongruent	Incongruent	144.004097	144.304086	n	0.268891	Error	Correct
5	73	Flanker_LR	LRL	Incongruent	Incongruent	146.003940	146.303913	g	0.628961	Correct	Error
5	74	Flanker_UD	DDD	Congruent	Incongruent	148.003763	148.303737	n	0.461107	Correct	Correct
5	75	Flanker_LR	RRR	Congruent	Congruent	150.003596	150.303564	g	0.405196	Correct	Correct
5	76	Flanker_UD	DDD	Congruent	Congruent	152.003421	152.303386	n	0.357326	Correct	Correct
5	77	Flanker_LR	LRL	Incongruent	Congruent	154.003214	154.303215	g	0.397392	Correct	Correct
5	78	Flanker_UD	DUD	Incongruent	Incongruent	156.003038	156.303045	j	0.437569	Correct	Correct
5	79	Flanker_LR	LLL	Congruent	Incongruent	158.002865	158.302862	f	0.293659	Correct	Correct
5	80	Flanker_UD	UUU	Congruent	Congruent	160.002690	160.302688	j	0.269898	Correct	Correct
5	81	Flanker_LR	LLL	Congruent	Congruent	162.002546	162.302516	f	0.285951	Correct	Correct
5	82	Flanker_UD	UUU	Congruent	Congruent	164.002345	164.302348	g	0.478067	Error	Correct
5	83	Flanker_LR	LRL	Incongruent	Congruent	166.002194	166.302165	f	0.278145	Error	Error
5	84	Flanker_UD	UUU	Congruent	Incongruent	168.002019	168.301990	j	0.382253	Correct	Error
5	85	Flanker_LR	RRR	Congruent	Congruent	170.001817	170.301814	g	0.462423	Correct	Correct
5	86	Flanker_UD	DUD	Incongruent	Congruent	172.001647	172.301649	n	0.382550	Error	Correct
5	87	Flanker_LR	LLL	Congruent	Incongruent	174.001495	174.301467	f	0.334595	Correct	Error
5	88	Flanker_UD	DDD	Congruent	Congruent	176.001334	176.301295	n	0.510768	Correct	Correct
5	89	Flanker_LR	LLL	Congruent	Congruent	178.001159	178.301117	f	0.302833	Correct	Correct
5	90	Flanker_UD	DUD	Incongruent	Congruent	180.000997	180.300963	j	0.463043	Correct	Correct
5	91	Flanker_LR	LLL	Congruent	Incongruent	182.000779	182.300768	f	0.279151	Correct	Correct
5	92	Flanker_UD	UDU	Incongruent	Congruent	184.000635	184.300593	n	0.487269	Correct	Correct
5	93	Flanker_LR	LLL	Congruent	Incongruent	186.000429	186.300419	f	0.311383	Correct	Correct
5	94	Flanker_UD	UDU	Incongruent	Congruent	188.000318	188.300254	j	0.263445	Error	Correct
5	95	Flanker_LR	RRR	Congruent	Incongruent	190.000099	190.300069	g	0.455583	Correct	Error
5	96	Flanker_UD	UDU	Incongruent	Congruent	191.999928	192.299894	n	0.423796	Correct	Correct
6	1	Flanker_LR	RRR	Congruent	None	1.999863	2.299831	f	0.667365	Error	None
6	2	Flanker_UD	UDU	Incongruent	Congruent	3.999683	4.299659	n	0.579428	Correct	Error
6	3	Flanker_LR	LLL	Congruent	Incongruent	5.999532	6.299485	f	0.395627	Correct	Correct
6	4	Flanker_UD	UDU	Incongruent	Congruent	7.999314	8.299309	n	0.547785	Correct	Correct
6	5	Flanker_LR	RRR	Congruent	Incongruent	9.999142	10.299134	g	0.404019	Correct	Correct
6	6	Flanker_UD	DUD	Incongruent	Congruent	11.998998	12.298961	j	0.700016	Correct	Correct
6	7	Flanker_LR	LLL	Congruent	Incongruent	13.998791	14.298798	f	0.292160	Correct	Correct
6	8	Flanker_UD	DUD	Incongruent	Congruent	15.998617	16.298610	g	0.676234	Error	Correct
6	9	Flanker_LR	RLR	Incongruent	Incongruent	17.998462	18.298434	f	0.508314	Correct	Error
6	10	Flanker_UD	UDU	Incongruent	Incongruent	19.998260	20.298267	n	0.444549	Correct	Correct
6	11	Flanker_LR	RRR	Congruent	Incongruent	21.998116	22.298089	g	0.420559	Correct	Correct
6	12	Flanker_UD	DDD	Congruent	Congruent	23.997909	24.297911	n	0.324760	Correct	Correct
6	13	Flanker_LR	RLR	Incongruent	Congruent	25.997735	26.297736	g	0.292195	Error	Correct
6	14	Flanker_UD	UUU	Congruent	Incongruent	27.997589	28.297562	j	0.428311	Correct	Error
6	15	Flanker_LR	RRR	Congruent	Congruent	29.997432	30.297394	g	0.332461	Correct	Correct
6	16	Flanker_UD	DDD	Congruent	Congruent	31.997220	32.313879	n	0.340492	Correct	Correct
6	17	Flanker_LR	LRL	Incongruent	Congruent	33.997046	34.313726	f	0.284665	Error	Correct
6	18	Flanker_UD	UUU	Congruent	Incongruent	35.996891	36.313529	j	0.364827	Correct	Error
6	19	Flanker_LR	RLR	Incongruent	Congruent	37.996687	38.313354	f	0.453015	Correct	Correct
6	20	Flanker_UD	DDD	Congruent	Incongruent	39.996512	40.313189	n	0.349004	Correct	Correct
6	21	Flanker_LR	RRR	Congruent	Congruent	41.996339	42.313008	g	0.349154	Correct	Correct
6	22	Flanker_UD	DUD	Incongruent	Congruent	43.996195	44.312830	j	0.533306	Correct	Correct
6	23	Flanker_LR	LRL	Incongruent	Incongruent	45.996003	46.312658	f	0.285421	Error	Correct
6	24	Flanker_UD	DDD	Congruent	Incongruent	47.995842	48.312482	n	0.405479	Correct	Error
6	25	Flanker_LR	LLL	Congruent	Congruent	49.995650	50.312308	f	0.365673	Correct	Correct
6	26	Flanker_UD	DDD	Congruent	Congruent	51.995508	52.312134	n	0.277804	Correct	Correct
6	27	Flanker_LR	LRL	Incongruent	Congruent	53.995335	54.311957	f	0.253896	Error	Correct
6	28	Flanker_UD	UUU	Congruent	Incongruent	55.995144	56.311782	j	0.373984	Correct	Error
6	29	Flanker_LR	RLR	Incongruent	Congruent	57.994943	58.311593	f	0.478068	Correct	Correct
6	30	Flanker_UD	DDD	Congruent	Incongruent	59.994767	60.311434	n	0.278297	Correct	Correct
6	31	Flanker_LR	LRL	Incongruent	Congruent	61.994593	62.311259	g	0.478316	Correct	Correct
6	32	Flanker_UD	UUU	Congruent	Incongruent	63.994419	64.311084	j	0.422450	Correct	Correct
6	33	Flanker_LR	RRR	Congruent	Congruent	65.994245	66.310897	g	0.390628	Correct	Correct
6	34	Flanker_UD	DDD	Congruent	Congruent	67.994101	68.310734	n	0.334659	Correct	Correct
6	35	Flanker_LR	RLR	Incongruent	Congruent	69.993932	70.310558	f	0.406820	Correct	Correct
6	36	Flanker_UD	UDU	Incongruent	Incongruent	72.010412	72.310384	n	0.526888	Correct	Correct
6	37	Flanker_LR	RLR	Incongruent	Incongruent	74.010240	74.310211	f	0.439256	Correct	Correct
6	38	Flanker_UD	DUD	Incongruent	Incongruent	76.010035	76.310037	n	0.295269	Error	Correct
6	39	Flanker_LR	RLR	Incongruent	Incongruent	77.993232	78.309864	f	0.463419	Correct	Error
6	40	Flanker_UD	UDU	Incongruent	Incongruent	80.009696	80.309689	n	0.439443	Correct	Correct
6	41	Flanker_LR	LRL	Incongruent	Incongruent	82.009519	82.309534	g	0.439758	Correct	Correct
6	42	Flanker_UD	DUD	Incongruent	Incongruent	84.009345	84.309340	n	0.327659	Error	Correct
6	43	Flanker_LR	LLL	Congruent	Incongruent	86.009182	86.309164	f	0.367863	Correct	Error
6	44	Flanker_UD	DDD	Congruent	Congruent	88.009017	88.308990	n	0.400007	Correct	Correct
6	45	Flanker_LR	RLR	Incongruent	Congruent	90.008846	90.308807	f	0.456066	Correct	Correct
6	46	Flanker_UD	DUD	Incongruent	Incongruent	92.008671	92.308641	j	0.488229	Correct	Correct
6	47	Flanker_LR	RRR	Congruent	Incongruent	94.008495	94.308467	g	0.512311	Correct	Correct
6	48	Flanker_UD	UDU	Incongruent	Congruent	96.008324	96.308292	n	0.424395	Correct	Correct
6	49	Flanker_LR	LLL	Congruent	Incongruent	98.008147	98.308112	f	0.296535	Correct	Correct
6	50	Flanker_UD	DDD	Congruent	Congruent	100.007941	100.307944	n	0.272621	Correct	Correct
6	51	Flanker_LR	RRR	Congruent	Congruent	102.007769	102.307769	g	0.352890	Correct	Correct
6	52	Flanker_UD	UUU	Congruent	Congruent	104.007594	104.307594	j	0.328971	Correct	Correct
6	53	Flanker_LR	LRL	Incongruent	Congruent	106.007418	106.307426	f	0.209039	Error	Correct
6	54	Flanker_UD	UUU	Congruent	Incongruent	108.007271	108.307247	j	0.441203	Correct	Error
6	55	Flanker_LR	LRL	Incongruent	Congruent	110.007080	110.307072	g	0.481252	Correct	Correct
6	56	Flanker_UD	UUU	Congruent	Incongruent	112.006936	112.306899	j	0.489369	Correct	Correct
6	57	Flanker_LR	LRL	Incongruent	Congruent	114.006731	114.306751	g	0.449564	Correct	Correct
6	58	Flanker_UD	UUU	Congruent	Incongruent	116.006587	116.306548	j	0.457704	Correct	Correct
6	59	Flanker_LR	RLR	Incongruent	Congruent	118.006410	118.306373	f	0.353757	Correct	Correct
6	60	Flanker_UD	DUD	Incongruent	Incongruent	120.006206	120.306200	g	0.665873	Error	Correct
6	61	Flanker_LR	LRL	Incongruent	Incongruent	122.006058	122.306046	g	0.666005	Correct	Error
6	62	Flanker_UD	DUD	Incongruent	Incongruent	124.005879	124.305850	j	0.434184	Correct	Correct
6	63	Flanker_LR	RLR	Incongruent	Incongruent	126.005672	126.305676	f	0.450304	Correct	Correct
6	64	Flanker_UD	UDU	Incongruent	Incongruent	128.005529	128.305501	n	0.594365	Correct	Correct
6	65	Flanker_LR	RRR	Congruent	Incongruent	130.005324	130.305335	g	0.458548	Correct	Correct
6	66	Flanker_UD	UUU	Congruent	Congruent	132.005150	132.305149	j	0.370658	Correct	Correct
6	67	Flanker_LR	LLL	Congruent	Congruent	134.005006	134.304976	f	0.282790	Correct	Correct
6	68	Flanker_UD	UUU	Congruent	Congruent	136.004831	136.304801	j	0.274863	Correct	Correct
6	69	Flanker_LR	LLL	Congruent	Congruent	138.004659	138.304651	f	0.274993	Correct	Correct
6	70	Flanker_UD	UDU	Incongruent	Congruent	140.004488	140.304451	j	0.363056	Error	Correct
6	71	Flanker_LR	LLL	Congruent	Incongruent	142.004305	142.304279	f	0.235231	Correct	Error
6	72	Flanker_UD	UDU	Incongruent	Congruent	144.004112	144.304105	n	0.499295	Correct	Correct
6	73	Flanker_LR	LRL	Incongruent	Incongruent	146.003937	146.303945	f	0.331558	Error	Correct
6	74	Flanker_UD	DUD	Incongruent	Incongruent	148.003781	148.303755	j	0.547583	Correct	Error
6	75	Flanker_LR	LLL	Congruent	Incongruent	150.003578	150.303580	f	0.339779	Correct	Correct
6	76	Flanker_UD	UUU	Congruent	Congruent	152.003406	152.303406	j	0.531816	Correct	Correct
6	77	Flanker_LR	LLL	Congruent	Congruent	154.003260	154.303236	f	0.227968	Correct	Correct
6	78	Flanker_UD	DDD	Congruent	Congruent	156.003055	156.303056	n	0.396145	Correct	Correct
6	79	Flanker_LR	RRR	Congruent	Congruent	158.002911	158.302885	g	0.412260	Correct	Correct
6	80	Flanker_UD	DDD	Congruent	Congruent	160.002745	160.302707	n	0.348364	Correct	Correct
6	81	Flanker_LR	LLL	Congruent	Congruent	162.002563	162.302580	f	0.284521	Correct	Correct
6	82	Flanker_UD	DUD	Incongruent	Congruent	164.002387	164.302358	j	0.532632	Correct	Correct
6	83	Flanker_LR	LRL	Incongruent	Incongruent	166.002181	166.302185	g	0.484757	Correct	Correct
6	84	Flanker_UD	UUU	Congruent	Incongruent	168.002006	168.302010	j	0.396745	Correct	Correct
6	85	Flanker_LR	RRR	Congruent	Congruent	170.001865	170.301866	g	0.388886	Correct	Correct
6	86	Flanker_UD	DUD	Incongruent	Congruent	172.001700	172.301661	j	0.557084	Correct	Correct
6	87	Flanker_LR	LRL	Incongruent	Incongruent	174.001517	174.301485	g	0.621122	Correct	Correct
6	88	Flanker_UD	DUD	Incongruent	Incongruent	176.001310	176.301312	j	0.477336	Correct	Correct
6	89	Flanker_LR	RRR	Congruent	Incongruent	178.001167	178.301166	g	0.405517	Correct	Correct
6	90	Flanker_UD	UDU	Incongruent	Congruent	180.000960	180.300964	n	0.629633	Correct	Correct
6	91	Flanker_LR	RLR	Incongruent	Incongruent	182.000816	182.300787	g	0.341717	Error	Correct
6	92	Flanker_UD	UDU	Incongruent	Incongruent	184.000642	184.300616	n	0.509820	Correct	Error
6	93	Flanker_LR	RLR	Incongruent	Incongruent	186.000447	186.300452	f	0.397900	Correct	Correct
6	94	Flanker_UD	DDD	Congruent	Incongruent	188.000272	188.300266	n	0.390013	Correct	Correct
6	95	Flanker_LR	LLL	Congruent	Congruent	190.000129	190.300092	f	0.278166	Correct	Correct
6	96	Flanker_UD	UDU	Incongruent	Congruent	191.999925	192.299916	n	0.430325	Correct	Correct
7	1	Flanker_LR	LLL	Congruent	None	1.999858	2.299825	f	0.344414	Correct	None
7	2	Flanker_UD	UUU	Congruent	Congruent	3.999653	4.299651	j	0.472516	Correct	Correct
7	3	Flanker_LR	LLL	Congruent	Congruent	5.999477	6.299476	f	0.304694	Correct	Correct
7	4	Flanker_UD	DUD	Incongruent	Congruent	7.999306	8.299311	j	0.560692	Correct	Correct
7	5	Flanker_LR	LLL	Congruent	Incongruent	9.999128	10.299126	f	0.280889	Correct	Correct
7	6	Flanker_UD	DUD	Incongruent	Congruent	11.998985	12.298951	j	0.529116	Correct	Correct
7	7	Flanker_LR	RRR	Congruent	Incongruent	13.998811	14.298776	g	0.361071	Correct	Correct
7	8	Flanker_UD	UUU	Congruent	Congruent	15.998610	16.298602	j	0.417264	Correct	Correct
7	9	Flanker_LR	LRL	Incongruent	Congruent	17.998429	18.298427	f	0.281386	Error	Correct
7	10	Flanker_UD	DDD	Congruent	Incongruent	19.998285	20.298253	n	0.417508	Correct	Error
7	11	Flanker_LR	LLL	Congruent	Congruent	21.998126	22.298079	f	0.297594	Correct	Correct
7	12	Flanker_UD	DUD	Incongruent	Congruent	23.997913	24.297905	j	0.489720	Correct	Correct
7	13	Flanker_LR	RLR	Incongruent	Incongruent	25.997739	26.297729	f	0.521175	Correct	Correct
7	14	Flanker_UD	UDU	Incongruent	Incongruent	27.997564	28.297553	n	0.417355	Correct	Correct
7	15	Flanker_LR	RLR	Incongruent	Incongruent	29.997420	30.297380	f	0.425433	Correct	Correct
7	16	Flanker_UD	UUU	Congruent	Incongruent	31.997214	32.313869	j	0.401521	Correct	Correct
7	17	Flanker_LR	LRL	Incongruent	Congruent	33.997072	34.313694	g	0.489652	Correct	Correct
7	18	Flanker_UD	UUU	Congruent	Incongruent	35.996895	36.313519	j	0.377776	Correct	Correct
7	19	Flanker_LR	RLR	Incongruent	Congruent	37.996722	38.313345	f	0.401936	Correct	Correct
7	20	Flanker_UD	DDD	Congruent	Incongruent	39.996525	40.313172	n	0.338056	Correct	Correct
7	21	Flanker_LR	RRR	Congruent	Congruent	41.996342	42.312996	g	0.386169	Correct	Correct
7	22	Flanker_UD	DUD	Incongruent	Congruent	43.996166	44.312851	j	0.434269	Correct	Correct
7	23	Flanker_LR	RLR	Incongruent	Incongruent	45.995990	46.312647	f	0.490385	Correct	Correct
7	24	Flanker_UD	DDD	Congruent	Incongruent	47.995817	48.312463	n	0.346468	Correct	Correct
7	25	Flanker_LR	LLL	Congruent	Congruent	49.995642	50.312297	f	0.274634	Correct	Correct
7	26	Flanker_UD	DUD	Incongruent	Congruent	51.995467	52.312155	j	0.450866	Correct	Correct
7	27	Flanker_LR	LLL	Congruent	Incongruent	53.995294	54.311950	f	0.258843	Correct	Correct
7	28	Flanker_UD	UUU	Congruent	Congruent	55.995128	56.311773	j	0.323059	Correct	Correct
7	29	Flanker_LR	LRL	Incongruent	Congruent	57.994944	58.311598	f	0.227175	Error	Correct
7	30	Flanker_UD	UDU	Incongruent	Incongruent	59.994783	60.311456	n	0.467234	Correct	Error
7	31	Flanker_LR	LRL	Incongruent	Incongruent	61.994616	62.311248	g	0.459430	Correct	Correct
7	32	Flanker_UD	UDU	Incongruent	Incongruent	63.994442	64.311074	n	0.403542	Correct	Correct
7	33	Flanker_LR	RLR	Incongruent	Incongruent	65.994236	66.310899	f	0.411624	Correct	Correct
7	34	Flanker_UD	DUD	Incongruent	Incongruent	67.994061	68.310761	j	0.491783	Correct	Correct
7	35	Flanker_LR	LRL	Incongruent	Incongruent	69.993886	70.310552	g	0.459869	Correct	Correct
7	36	Flanker_UD	UDU	Incongruent	Incongruent	71.993709	72.310374	n	0.436043	Correct	Correct
7	37	Flanker_LR	RLR	Incongruent	Incongruent	74.010234	74.310200	f	0.372083	Correct	Correct
7	38	Flanker_UD	DDD	Congruent	Incongruent	76.010027	76.310026	n	0.332303	Correct	Correct
7	39	Flanker_LR	LRL	Incongruent	Congruent	78.009879	78.309852	g	0.436334	Correct	Correct
7	40	Flanker_UD	DDD	Congruent	Incongruent	80.009677	80.309678	n	0.252478	Correct	Correct
7	41	Flanker_LR	LLL	Congruent	Congruent	82.009533	82.309504	f	0.300689	Correct	Correct
7	42	Flanker_UD	UUU	Congruent	Congruent	84.009357	84.309356	j	0.284767	Correct	Correct
7	43	Flanker_LR	RLR	Incongruent	Congruent	86.009183	86.309153	f	0.364832	Correct	Correct
7	44	Flanker_UD	UUU	Congruent	Incongruent	88.008977	88.308980	j	0.341004	Correct	Correct
7	45	Flanker_LR	RRR	Congruent	Congruent	90.008833	90.308830	g	0.356995	Correct	Correct
7	46	Flanker_UD	DUD	Incongruent	Congruent	92.008630	92.308681	n	0.261230	Error	Correct
7	47	Flanker_LR	RLR	Incongruent	Incongruent	94.008477	94.308455	f	0.453354	Correct	Error
7	48	Flanker_UD	DDD	Congruent	Incongruent	96.008320	96.308279	n	0.349550	Correct	Correct
7	49	Flanker_LR	LLL	Congruent	Congruent	98.008117	98.308104	f	0.253524	Correct	Correct
7	50	Flanker_UD	UUU	Congruent	Congruent	100.007942	100.307977	g	0.405709	Error	Correct
7	51	Flanker_LR	RRR	Congruent	Congruent	102.007758	102.307755	g	0.469893	Correct	Error
7	52	Flanker_UD	UDU	Incongruent	Congruent	104.007612	104.307579	n	0.461991	Correct	Correct
7	53	Flanker_LR	LRL	Incongruent	Incongruent	106.007406	106.307408	g	0.494123	Correct	Correct
7	54	Flanker_UD	DUD	Incongruent	Incongruent	108.007231	108.307269	j	0.518169	Correct	Correct
7	55	Flanker_LR	LRL	Incongruent	Incongruent	110.007103	110.307091	g	0.502327	Correct	Correct
7	56	Flanker_UD	DDD	Congruent	Incongruent	112.006916	112.306881	n	0.390453	Correct	Correct
7	57	Flanker_LR	LRL	Incongruent	Congruent	114.006739	114.306707	g	0.438556	Correct	Correct
7	58	Flanker_UD	DDD	Congruent	Incongruent	116.006566	116.306561	n	0.342729	Correct	Correct
7	59	Flanker_LR	RLR	Incongruent	Congruent	118.006417	118.306388	f	0.430734	Correct	Correct
7	60	Flanker_UD	UDU	Incongruent	Incongruent	120.006243	120.306185	n	0.446971	Correct	Correct
7	61	Flanker_LR	RRR	Congruent	Incongruent	122.006041	122.306010	g	0.326994	Correct	Correct
7	62	Flanker_UD	DDD	Congruent	Congruent	124.005865	124.305865	n	0.303205	Correct	Correct
7	63	Flanker_LR	LLL	Congruent	Congruent	126.005694	126.305660	f	0.319335	Correct	Correct
7	64	Flanker_UD	DUD	Incongruent	Congruent	128.005516	128.305485	j	0.487381	Correct	Correct
7	65	Flanker_LR	LLL	Congruent	Incongruent	130.005343	130.305308	f	0.271471	Correct	Correct
7	66	Flanker_UD	UUU	Congruent	Congruent	132.005147	132.305165	j	0.399745	Correct	Correct
7	67	Flanker_LR	RRR	Congruent	Congruent	134.005073	134.304957	g	0.311724	Correct	Correct
7	68	Flanker_UD	UUU	Congruent	Congruent	136.004788	136.304785	j	0.335868	Correct	Correct
7	69	Flanker_LR	RRR	Congruent	Congruent	138.004644	138.304611	g	0.344029	Correct	Correct
7	70	Flanker_UD	UDU	Incongruent	Congruent	140.004438	140.304471	n	0.488108	Correct	Correct
7	71	Flanker_LR	RRR	Congruent	Incongruent	142.004296	142.304266	g	0.328263	Correct	Correct
7	72	Flanker_UD	UDU	Incongruent	Congruent	144.004089	144.304083	n	0.400438	Correct	Correct
7	73	Flanker_LR	RRR	Congruent	Incongruent	146.003915	146.303913	g	0.368480	Correct	Correct
7	74	Flanker_UD	DUD	Incongruent	Congruent	148.003740	148.303743	n	0.264658	Error	Correct
7	75	Flanker_LR	RRR	Congruent	Incongruent	150.003661	150.303576	g	0.344776	Correct	Error
7	76	Flanker_UD	DDD	Congruent	Congruent	152.003399	152.303390	n	0.288839	Correct	Correct
7	77	Flanker_LR	LRL	Incongruent	Congruent	154.003277	154.303215	f	0.321004	Error	Correct
7	78	Flanker_UD	UDU	Incongruent	Incongruent	156.003052	156.303079	n	0.441136	Correct	Error
7	79	Flanker_LR	LRL	Incongruent	Incongruent	158.002869	158.302976	g	0.489294	Correct	Correct
7	80	Flanker_UD	UUU	Congruent	Incongruent	160.002717	160.302689	j	0.425362	Correct	Correct
7	81	Flanker_LR	RLR	Incongruent	Congruent	162.002574	162.302515	f	0.465397	Correct	Correct
7	82	Flanker_UD	UDU	Incongruent	Incongruent	164.002386	164.302384	n	0.513641	Correct	Correct
7	83	Flanker_LR	RLR	Incongruent	Incongruent	166.002200	166.302173	f	0.537702	Correct	Correct
7	84	Flanker_UD	DUD	Incongruent	Incongruent	168.001993	168.301992	j	0.465916	Correct	Correct
7	85	Flanker_LR	RRR	Congruent	Incongruent	170.001850	170.301817	g	0.393935	Correct	Correct
7	86	Flanker_UD	UUU	Congruent	Congruent	172.001712	172.301671	g	0.562139	Error	Correct
7	87	Flanker_LR	RLR	Incongruent	Congruent	174.001499	174.301540	f	0.466174	Correct	Error
7	88	Flanker_UD	DUD	Incongruent	Incongruent	176.001336	176.301294	j	0.514316	Correct	Correct
7	89	Flanker_LR	RRR	Congruent	Incongruent	178.001129	178.301122	g	0.434430	Correct	Correct
7	90	Flanker_UD	DDD	Congruent	Congruent	180.001015	180.300989	n	0.378711	Correct	Correct
7	91	Flanker_LR	LRL	Incongruent	Congruent	182.000780	182.300841	g	0.530731	Correct	Correct
7	92	Flanker_UD	UDU	Incongruent	Incongruent	184.000638	184.300597	n	0.458821	Correct	Correct
7	93	Flanker_LR	LLL	Congruent	Incongruent	186.000432	186.300422	f	0.370997	Correct	Correct
7	94	Flanker_UD	UDU	Incongruent	Congruent	188.000286	188.300294	n	0.523010	Correct	Correct
7	95	Flanker_LR	LLL	Congruent	Incongruent	190.000081	190.300174	f	0.379234	Correct	Correct
7	96	Flanker_UD	DDD	Congruent	Congruent	191.999939	192.299898	n	0.283367	Correct	Correct
8	1	Flanker_LR	LRL	Incongruent	None	1.999826	2.299795	g	0.458819	Correct	None
8	2	Flanker_UD	UUU	Congruent	Incongruent	3.999656	4.299621	j	0.370926	Correct	Correct
8	3	Flanker_LR	RRR	Congruent	Congruent	5.999449	6.299447	g	0.403048	Correct	Correct
8	4	Flanker_UD	UDU	Incongruent	Congruent	7.999279	8.299274	n	0.435204	Correct	Correct
8	5	Flanker_LR	RRR	Congruent	Incongruent	9.999103	10.299097	g	0.395339	Correct	Correct
8	6	Flanker_UD	DUD	Incongruent	Congruent	11.998954	12.298922	n	0.291461	Error	Correct
8	7	Flanker_LR	RLR	Incongruent	Incongruent	13.998782	14.298748	f	0.515588	Correct	Error
8	8	Flanker_UD	DDD	Congruent	Incongruent	15.998614	16.298593	n	0.403646	Correct	Correct
8	9	Flanker_LR	RLR	Incongruent	Congruent	17.998414	18.298400	f	0.467758	Correct	Correct
8	10	Flanker_UD	UDU	Incongruent	Incongruent	19.998263	20.298225	n	0.419882	Correct	Correct
8	11	Flanker_LR	LRL	Incongruent	Incongruent	21.998067	22.298049	g	0.460078	Correct	Correct
8	12	Flanker_UD	UUU	Congruent	Incongruent	23.997882	24.297875	j	0.468194	Correct	Correct
8	13	Flanker_LR	LLL	Congruent	Congruent	25.997738	26.297700	f	0.347625	Correct	Correct
8	14	Flanker_UD	UDU	Incongruent	Congruent	27.997567	28.297525	n	0.507765	Correct	Correct
8	15	Flanker_LR	RLR	Incongruent	Incongruent	29.997364	30.297350	f	0.443835	Correct	Correct
8	16	Flanker_UD	DDD	Congruent	Incongruent	31.997218	32.313840	n	0.324027	Correct	Correct
8	17	Flanker_LR	RLR	Incongruent	Congruent	33.997044	34.313666	f	0.364099	Correct	Correct
8	18	Flanker_UD	DDD	Congruent	Incongruent	35.996843	36.313505	n	0.332252	Correct	Correct
8	19	Flanker_LR	RLR	Incongruent	Congruent	37.996664	38.313321	f	0.396381	Correct	Correct
8	20	Flanker_UD	UUU	Congruent	Incongruent	39.996519	40.313142	j	0.340509	Correct	Correct
8	21	Flanker_LR	RLR	Incongruent	Congruent	41.996343	42.312966	f	0.380559	Correct	Correct
8	22	Flanker_UD	DUD	Incongruent	Incongruent	43.996169	44.312826	n	0.260804	Error	Correct
8	23	Flanker_LR	LLL	Congruent	Incongruent	45.995987	46.312616	f	0.412765	Correct	Error
8	24	Flanker_UD	DDD	Congruent	Congruent	47.995794	48.312442	n	0.380896	Correct	Correct
8	25	Flanker_LR	RRR	Congruent	Congruent	49.995610	50.312270	g	0.477147	Correct	Correct
8	26	Flanker_UD	DUD	Incongruent	Congruent	51.995434	52.312129	j	0.453215	Correct	Correct
8	27	Flanker_LR	RLR	Incongruent	Incongruent	53.995261	54.311918	f	0.397352	Correct	Correct
8	28	Flanker_UD	DUD	Incongruent	Incongruent	55.995104	56.311744	j	0.469370	Correct	Correct
8	29	Flanker_LR	RLR	Incongruent	Incongruent	57.994907	58.311568	f	0.397532	Correct	Correct
8	30	Flanker_UD	DDD	Congruent	Incongruent	59.994794	60.311394	n	0.349728	Correct	Correct
8	31	Flanker_LR	RLR	Incongruent	Congruent	61.994593	62.311220	f	0.381840	Correct	Correct
8	32	Flanker_UD	UDU	Incongruent	Incongruent	63.994420	64.311044	n	0.453959	Correct	Correct
8	33	Flanker_LR	RRR	Congruent	Incongruent	65.994238	66.310872	g	0.517969	Correct	Correct
8	34	Flanker_UD	UDU	Incongruent	Congruent	67.994066	68.310696	n	0.446234	Correct	Correct
8	35	Flanker_LR	RRR	Congruent	Incongruent	69.993887	70.310521	g	0.454297	Correct	Correct
8	36	Flanker_UD	UUU	Congruent	Congruent	72.010379	72.310349	j	0.462456	Correct	Correct
8	37	Flanker_LR	LLL	Congruent	Congruent	74.010178	74.310175	f	0.286452	Correct	Correct
8	38	Flanker_UD	UDU	Incongruent	Congruent	76.010033	76.310009	j	0.326652	Error	Correct
8	39	Flanker_LR	LRL	Incongruent	Incongruent	77.993184	78.309826	f	0.246774	Error	Error
8	40	Flanker_UD	DUD	Incongruent	Incongruent	80.009670	80.309649	j	0.558938	Correct	Error
8	41	Flanker_LR	LLL	Congruent	Incongruent	82.009480	82.309476	f	0.407067	Correct	Correct
8	42	Flanker_UD	DDD	Congruent	Congruent	84.009302	84.309302	n	0.447126	Correct	Correct
8	43	Flanker_LR	LLL	Congruent	Congruent	86.009129	86.309127	f	0.295247	Correct	Correct
8	44	Flanker_UD	UUU	Congruent	Congruent	88.008960	88.308953	j	0.367384	Correct	Correct
8	45	Flanker_LR	LRL	Incongruent	Congruent	90.008806	90.308777	g	0.511425	Correct	Correct
8	46	Flanker_UD	UUU	Congruent	Incongruent	92.008612	92.308605	j	0.391664	Correct	Correct
8	47	Flanker_LR	RRR	Congruent	Congruent	94.008437	94.308430	g	0.375793	Correct	Correct
8	48	Flanker_UD	UDU	Incongruent	Congruent	96.008257	96.308254	n	0.423935	Correct	Correct
8	49	Flanker_LR	RRR	Congruent	Incongruent	98.008115	98.308080	g	0.343966	Correct	Correct
8	50	Flanker_UD	UUU	Congruent	Congruent	100.007919	100.307941	j	0.496068	Correct	Correct
8	51	Flanker_LR	RLR	Incongruent	Congruent	102.007736	102.307732	f	0.384268	Correct	Correct
8	52	Flanker_UD	DUD	Incongruent	Incongruent	104.007560	104.307559	j	0.456347	Correct	Correct
8	53	Flanker_LR	RLR	Incongruent	Incongruent	106.007388	106.307381	f	0.376498	Correct	Correct
8	54	Flanker_UD	DUD	Incongruent	Incongruent	108.007249	108.307213	j	0.480753	Correct	Correct
8	55	Flanker_LR	LRL	Incongruent	Incongruent	110.007036	110.307035	g	0.480702	Correct	Correct
8	56	Flanker_UD	UDU	Incongruent	Incongruent	112.006864	112.306858	n	0.480882	Correct	Correct
8	57	Flanker_LR	RRR	Congruent	Incongruent	114.006714	114.306683	g	0.417133	Correct	Correct
8	58	Flanker_UD	UUU	Congruent	Congruent	116.006513	116.306557	j	0.401078	Correct	Correct
8	59	Flanker_LR	RLR	Incongruent	Congruent	118.006343	118.306336	f	0.449164	Correct	Correct
8	60	Flanker_UD	DUD	Incongruent	Incongruent	120.006191	120.306159	n	0.265378	Error	Correct
8	61	Flanker_LR	LRL	Incongruent	Incongruent	122.006015	122.305989	f	0.305407	Error	Error
8	62	Flanker_UD	UDU	Incongruent	Incongruent	124.005845	124.305841	n	0.489669	Correct	Error
8	63	Flanker_LR	LLL	Congruent	Incongruent	126.005638	126.305636	f	0.409744	Correct	Correct
8	64	Flanker_UD	DDD	Congruent	Congruent	128.005470	128.305462	n	0.337808	Correct	Correct
8	65	Flanker_LR	LLL	Congruent	Congruent	130.005319	130.305287	f	0.289953	Correct	Correct
8	66	Flanker_UD	UUU	Congruent	Congruent	132.005145	132.305185	j	0.418083	Correct	Correct
8	67	Flanker_LR	LRL	Incongruent	Congruent	134.004973	134.304939	g	0.498231	Correct	Correct
8	68	Flanker_UD	UUU	Congruent	Incongruent	136.004770	136.304764	j	0.418244	Correct	Correct
8	69	Flanker_LR	LRL	Incongruent	Congruent	138.004624	138.304589	f	0.266439	Error	Correct
8	70	Flanker_UD	DUD	Incongruent	Incongruent	140.004449	140.304448	j	0.482652	Correct	Error
8	71	Flanker_LR	LRL	Incongruent	Incongruent	142.004253	142.304242	g	0.546610	Correct	Correct
8	72	Flanker_UD	UUU	Congruent	Incongruent	144.004106	144.304067	j	0.418877	Correct	Correct
8	73	Flanker_LR	LRL	Incongruent	Congruent	146.003904	146.303896	g	0.570944	Correct	Correct
8	74	Flanker_UD	DDD	Congruent	Incongruent	148.003744	148.303744	n	0.362990	Correct	Correct
8	75	Flanker_LR	RRR	Congruent	Congruent	150.003561	150.303548	g	0.379128	Correct	Correct
8	76	Flanker_UD	UDU	Incongruent	Congruent	152.003409	152.303370	n	0.491219	Correct	Correct
8	77	Flanker_LR	LRL	Incongruent	Incongruent	154.003211	154.303197	g	0.507372	Correct	Correct
8	78	Flanker_UD	DDD	Congruent	Incongruent	156.003078	156.303041	n	0.475505	Correct	Correct
8	79	Flanker_LR	LLL	Congruent	Congruent	158.002889	158.302850	f	0.331697	Correct	Correct
8	80	Flanker_UD	DUD	Incongruent	Congruent	160.002711	160.302672	n	0.243817	Error	Correct
8	81	Flanker_LR	LLL	Congruent	Incongruent	162.002526	162.302497	f	0.403894	Correct	Error
8	82	Flanker_UD	DDD	Congruent	Congruent	164.002353	164.302356	n	0.411971	Correct	Correct
8	83	Flanker_LR	RRR	Congruent	Congruent	166.002153	166.302149	g	0.404182	Correct	Correct
8	84	Flanker_UD	UDU	Incongruent	Congruent	168.002005	168.301976	n	0.460271	Correct	Correct
8	85	Flanker_LR	LRL	Incongruent	Incongruent	170.001830	170.301802	f	0.284484	Error	Correct
8	86	Flanker_UD	DUD	Incongruent	Incongruent	172.001669	172.301644	j	0.484456	Correct	Error
8	87	Flanker_LR	RRR	Congruent	Incongruent	174.001458	174.301452	g	0.420567	Correct	Correct
8	88	Flanker_UD	UDU	Incongruent	Congruent	176.001315	176.301276	n	0.444772	Correct	Correct
8	89	Flanker_LR	LLL	Congruent	Incongruent	178.001112	178.301101	f	0.364957	Correct	Correct
8	90	Flanker_UD	DUD	Incongruent	Congruent	180.000980	180.300943	j	0.493016	Correct	Correct
8	91	Flanker_LR	RRR	Congruent	Incongruent	182.000792	182.300753	g	0.373092	Correct	Correct
8	92	Flanker_UD	DDD	Congruent	Congruent	184.000618	184.300578	n	0.397220	Correct	Correct
8	93	Flanker_LR	LLL	Congruent	Congruent	186.000411	186.300404	f	0.293386	Correct	Correct
8	94	Flanker_UD	UUU	Congruent	Congruent	188.000245	188.300269	j	0.421534	Correct	Correct
8	95	Flanker_LR	LLL	Congruent	Congruent	190.000062	190.300055	f	0.301537	Correct	Correct
8	96	Flanker_UD	DDD	Congruent	Congruent	191.999889	192.299880	n	0.357783	Correct	Correct
