# Supplementary material for: Congruency Sequence Effects without Feature Integration or Contingency Learning Confounds
Source: PLoS One. 2014 Jul 14;9(7):e102337. doi: 10.1371/journal.pone.0102337 (PMC4096924; doi:10.1371/journal.pone.0102337)
Supplement: Raw Data S1 — The raw data collected from each participant in Experiments 1 and 2. (ZIP) [file pone.0102337.s001.zip › RAW DATA/Experiment1/Prime_Arrow_Flanker_Subject_13_log.txt]

Experiment ID	Arrow_Flanker_Paradigm
Subject	13
Run Time	15-May-2013 16:11:45
Run Number	Trial Number	Task	Stimulus	Current Trial Type	Previous Trial Type	StimulusOnsetTime	StimulusOffsetTime	Response	RT	Accuracy	PreviousAccuracy
practice	1	Flanker_LR	RLR	Incongruent	None	1.999818	2.299819	f	0.616418	Correct	None
practice	2	Flanker_UD	DDD	Congruent	Incongruent	3.999656	4.299659	n	0.808600	Correct	Correct
practice	3	Flanker_LR	RRR	Congruent	Congruent	5.999519	6.299502	j	0.552838	Error	Correct
practice	4	Flanker_UD	UDU	Incongruent	Congruent	7.999368	8.299353	Omission	5000.000000	Omission	Error
practice	5	Flanker_LR	LRL	Incongruent	Incongruent	9.999201	10.299176	g	1.432899	Correct	Omission
practice	6	Flanker_UD	DUD	Incongruent	Incongruent	11.999046	12.299017	j	1.033049	Correct	Correct
practice	7	Flanker_LR	RRR	Congruent	Incongruent	13.998885	14.298855	g	1.041185	Correct	Correct
practice	8	Flanker_UD	DUD	Incongruent	Congruent	15.998710	16.298716	j	0.817379	Correct	Correct
practice	9	Flanker_LR	RLR	Incongruent	Incongruent	17.998562	18.298538	f	0.617443	Correct	Correct
practice	10	Flanker_UD	UUU	Congruent	Incongruent	19.998407	20.298376	j	0.969509	Correct	Correct
practice	11	Flanker_LR	LRL	Incongruent	Congruent	21.998211	22.298217	g	0.745746	Correct	Correct
practice	12	Flanker_UD	UUU	Congruent	Incongruent	23.998057	24.298057	j	0.577908	Correct	Correct
practice	13	Flanker_LR	LRL	Incongruent	Congruent	25.997920	26.297897	g	0.857877	Correct	Correct
practice	14	Flanker_UD	DUD	Incongruent	Incongruent	27.997735	28.297735	j	0.697431	Correct	Correct
practice	15	Flanker_LR	RLR	Incongruent	Incongruent	29.997571	30.297574	f	0.569444	Correct	Correct
practice	16	Flanker_UD	UDU	Incongruent	Incongruent	31.997446	32.297414	n	0.793653	Correct	Correct
practice	17	Flanker_LR	LLL	Congruent	Incongruent	33.997286	34.297254	f	0.585835	Correct	Correct
practice	18	Flanker_UD	UDU	Incongruent	Congruent	35.997121	36.313760	n	0.641941	Correct	Correct
practice	19	Flanker_LR	RRR	Congruent	Incongruent	37.996963	38.313598	g	0.674044	Correct	Correct
practice	20	Flanker_UD	DDD	Congruent	Congruent	39.996772	40.313437	n	0.698090	Correct	Correct
practice	21	Flanker_LR	LLL	Congruent	Congruent	41.996611	42.313278	f	0.578206	Correct	Correct
practice	22	Flanker_UD	DDD	Congruent	Congruent	43.996451	44.313141	n	0.602450	Correct	Correct
practice	23	Flanker_LR	LLL	Congruent	Congruent	45.996315	46.312957	f	0.482528	Correct	Correct
practice	24	Flanker_UD	UUU	Congruent	Congruent	47.996139	48.312798	j	0.682618	Correct	Correct
1	1	Flanker_LR	RLR	Incongruent	None	1.999796	2.299798	f	0.538093	Correct	None
1	2	Flanker_UD	UDU	Incongruent	Incongruent	3.999639	4.299637	n	0.530113	Correct	Correct
1	3	Flanker_LR	RRR	Congruent	Incongruent	5.999479	6.299479	g	0.650286	Correct	Correct
1	4	Flanker_UD	UDU	Incongruent	Congruent	7.999354	8.299326	n	0.522310	Correct	Correct
1	5	Flanker_LR	LLL	Congruent	Incongruent	9.999189	10.299155	f	0.546530	Correct	Correct
1	6	Flanker_UD	UDU	Incongruent	Congruent	11.999030	12.298999	n	0.570672	Correct	Correct
1	7	Flanker_LR	LRL	Incongruent	Incongruent	13.998869	14.298840	g	0.586717	Correct	Correct
1	8	Flanker_UD	DUD	Incongruent	Incongruent	15.998722	16.298678	j	0.562884	Correct	Correct
1	9	Flanker_LR	LLL	Congruent	Incongruent	17.998520	18.298521	f	0.467023	Correct	Correct
1	10	Flanker_UD	UUU	Congruent	Congruent	19.998360	20.298362	j	0.547158	Correct	Correct
1	11	Flanker_LR	RLR	Incongruent	Congruent	21.998202	22.298203	f	0.555231	Correct	Correct
1	12	Flanker_UD	DUD	Incongruent	Incongruent	23.998120	24.298079	j	0.651320	Correct	Correct
1	13	Flanker_LR	RRR	Congruent	Incongruent	25.997882	26.297884	g	0.587515	Correct	Correct
1	14	Flanker_UD	DDD	Congruent	Congruent	27.997723	28.297723	n	0.474990	Correct	Correct
1	15	Flanker_LR	LRL	Incongruent	Congruent	29.997594	30.297564	g	0.619032	Correct	Correct
1	16	Flanker_UD	DUD	Incongruent	Incongruent	31.997447	32.297418	j	0.643316	Correct	Correct
1	17	Flanker_LR	RRR	Congruent	Incongruent	33.997276	34.297244	g	0.619393	Correct	Correct
1	18	Flanker_UD	DUD	Incongruent	Congruent	35.997116	36.313744	j	0.563409	Correct	Correct
1	19	Flanker_LR	LRL	Incongruent	Incongruent	37.996956	38.313593	g	0.579510	Correct	Correct
1	20	Flanker_UD	UDU	Incongruent	Incongruent	39.996814	40.313439	n	0.523842	Correct	Correct
1	21	Flanker_LR	LLL	Congruent	Incongruent	41.996607	42.313276	f	0.467790	Correct	Correct
1	22	Flanker_UD	UUU	Congruent	Congruent	43.996481	44.313116	g	0.611924	Error	Correct
1	23	Flanker_LR	RRR	Congruent	Congruent	45.996314	46.312955	g	0.964033	Correct	Error
1	24	Flanker_UD	DUD	Incongruent	Congruent	47.996143	48.312798	j	0.604131	Correct	Correct
1	25	Flanker_LR	LLL	Congruent	Incongruent	49.996011	50.312639	f	0.516277	Correct	Correct
1	26	Flanker_UD	DUD	Incongruent	Congruent	51.995822	52.312485	j	0.556508	Correct	Correct
1	27	Flanker_LR	LLL	Congruent	Incongruent	53.995695	54.312319	f	0.492542	Correct	Correct
1	28	Flanker_UD	UUU	Congruent	Congruent	55.995562	56.312161	j	0.572743	Correct	Correct
1	29	Flanker_LR	LRL	Incongruent	Congruent	57.995377	58.312001	g	0.748764	Correct	Correct
1	30	Flanker_UD	DUD	Incongruent	Incongruent	59.995219	60.311845	j	0.508984	Correct	Correct
1	31	Flanker_LR	LRL	Incongruent	Incongruent	61.995059	62.311684	g	0.637020	Correct	Correct
1	32	Flanker_UD	DDD	Congruent	Incongruent	63.994900	64.311533	n	0.589155	Correct	Correct
1	33	Flanker_LR	LLL	Congruent	Congruent	65.994709	66.311369	f	0.605288	Correct	Correct
1	34	Flanker_UD	DDD	Congruent	Congruent	67.994549	68.311207	n	0.613400	Correct	Correct
1	35	Flanker_LR	LRL	Incongruent	Congruent	69.994391	70.311049	g	0.533551	Correct	Correct
1	36	Flanker_UD	UDU	Incongruent	Incongruent	71.994231	72.310889	n	0.709743	Correct	Correct
1	37	Flanker_LR	LRL	Incongruent	Incongruent	73.994072	74.310730	g	0.677779	Correct	Correct
1	38	Flanker_UD	UDU	Incongruent	Incongruent	75.993944	76.310580	n	0.589965	Correct	Correct
1	39	Flanker_LR	LRL	Incongruent	Incongruent	77.993785	78.310413	g	0.574023	Correct	Correct
1	40	Flanker_UD	UDU	Incongruent	Incongruent	79.993630	80.310255	n	0.534142	Correct	Correct
1	41	Flanker_LR	RRR	Congruent	Incongruent	81.993473	82.310095	g	0.486229	Correct	Correct
1	42	Flanker_UD	DDD	Congruent	Congruent	83.993307	84.310051	n	0.534416	Correct	Correct
1	43	Flanker_LR	RLR	Incongruent	Congruent	85.993149	86.309777	f	0.590483	Correct	Correct
1	44	Flanker_UD	UDU	Incongruent	Incongruent	88.009654	88.309619	n	0.646707	Correct	Correct
1	45	Flanker_LR	RRR	Congruent	Incongruent	90.009467	90.309460	g	0.558851	Correct	Correct
1	46	Flanker_UD	DDD	Congruent	Congruent	92.009308	92.309303	n	0.542949	Correct	Correct
1	47	Flanker_LR	RRR	Congruent	Congruent	94.009151	94.309142	g	0.479080	Correct	Correct
1	48	Flanker_UD	UUU	Congruent	Congruent	96.008991	96.308986	j	0.615193	Correct	Correct
1	49	Flanker_LR	LLL	Congruent	Congruent	98.008863	98.308886	f	0.503138	Correct	Correct
1	50	Flanker_UD	UDU	Incongruent	Congruent	100.008706	100.308701	n	0.471439	Correct	Correct
1	51	Flanker_LR	LLL	Congruent	Incongruent	102.008547	102.308509	f	0.479555	Correct	Correct
1	52	Flanker_UD	DDD	Congruent	Congruent	104.008388	104.308350	n	0.295628	Correct	Correct
1	53	Flanker_LR	RLR	Incongruent	Congruent	106.008229	106.308192	f	0.471725	Correct	Correct
1	54	Flanker_UD	UUU	Congruent	Incongruent	108.008043	108.308047	j	0.527936	Correct	Correct
1	55	Flanker_LR	LLL	Congruent	Congruent	110.007913	110.307875	f	0.368115	Correct	Correct
1	56	Flanker_UD	UUU	Congruent	Congruent	112.007726	112.307717	j	0.520290	Correct	Correct
1	57	Flanker_LR	LLL	Congruent	Congruent	114.007567	114.307558	f	0.288294	Correct	Correct
1	58	Flanker_UD	DDD	Congruent	Congruent	116.007407	116.307430	n	0.352352	Correct	Correct
1	59	Flanker_LR	LRL	Incongruent	Congruent	118.007249	118.307234	f	0.240530	Error	Correct
1	60	Flanker_UD	DDD	Congruent	Incongruent	120.007108	120.307082	n	0.432743	Correct	Error
1	61	Flanker_LR	RLR	Incongruent	Congruent	122.006953	122.306922	f	0.488734	Correct	Correct
1	62	Flanker_UD	UDU	Incongruent	Incongruent	124.006795	124.306781	n	1.152903	Correct	Correct
1	63	Flanker_LR	LRL	Incongruent	Incongruent	126.006610	126.306608	g	0.528996	Correct	Correct
1	64	Flanker_UD	DUD	Incongruent	Incongruent	128.006478	128.306449	j	0.577148	Correct	Correct
1	65	Flanker_LR	RLR	Incongruent	Incongruent	130.006291	130.306291	f	0.553323	Correct	Correct
1	66	Flanker_UD	UUU	Congruent	Incongruent	132.006197	132.306162	j	0.529435	Correct	Correct
1	67	Flanker_LR	RLR	Incongruent	Congruent	134.006004	134.305974	f	0.577601	Correct	Correct
1	68	Flanker_UD	DDD	Congruent	Incongruent	136.005817	136.305785	n	0.737683	Correct	Correct
1	69	Flanker_LR	RRR	Congruent	Congruent	138.005657	138.305657	g	0.841846	Correct	Correct
1	70	Flanker_UD	UUU	Congruent	Congruent	140.005561	140.305547	j	1.097873	Correct	Correct
1	71	Flanker_LR	RRR	Congruent	Congruent	142.005340	142.305341	g	0.778014	Correct	Correct
1	72	Flanker_UD	DUD	Incongruent	Congruent	144.005184	144.305183	j	0.698172	Correct	Correct
1	73	Flanker_LR	RRR	Congruent	Incongruent	146.005056	146.305026	g	0.674324	Correct	Correct
1	74	Flanker_UD	UDU	Incongruent	Congruent	148.004928	148.304885	n	0.546452	Correct	Correct
1	75	Flanker_LR	RLR	Incongruent	Incongruent	150.004738	150.304708	f	0.522564	Correct	Correct
1	76	Flanker_UD	UUU	Congruent	Incongruent	152.004580	152.304550	j	0.570705	Correct	Correct
1	77	Flanker_LR	RRR	Congruent	Congruent	154.004424	154.304392	g	0.522741	Correct	Correct
1	78	Flanker_UD	DUD	Incongruent	Congruent	156.004308	156.304264	j	0.698876	Correct	Correct
1	79	Flanker_LR	RLR	Incongruent	Incongruent	158.004106	158.304076	f	0.475020	Correct	Correct
1	80	Flanker_UD	DDD	Congruent	Incongruent	160.003949	160.303917	n	0.435144	Correct	Correct
1	81	Flanker_LR	RLR	Incongruent	Congruent	162.003790	162.303760	f	0.563181	Correct	Correct
1	82	Flanker_UD	DDD	Congruent	Incongruent	164.003611	164.303623	n	0.499323	Correct	Correct
1	83	Flanker_LR	RRR	Congruent	Congruent	166.003445	166.303445	g	0.595548	Correct	Correct
1	84	Flanker_UD	DUD	Incongruent	Congruent	168.003317	168.303286	j	0.531579	Correct	Correct
1	85	Flanker_LR	RLR	Incongruent	Incongruent	170.003159	170.303130	f	0.459704	Correct	Correct
1	86	Flanker_UD	DDD	Congruent	Incongruent	172.002989	172.303000	n	0.515883	Correct	Correct
1	87	Flanker_LR	LLL	Congruent	Congruent	174.002842	174.302814	f	0.484018	Correct	Correct
1	88	Flanker_UD	DUD	Incongruent	Congruent	176.002686	176.302655	j	0.556187	Correct	Correct
1	89	Flanker_LR	LRL	Incongruent	Incongruent	178.002528	178.302498	g	0.540189	Correct	Correct
1	90	Flanker_UD	UUU	Congruent	Incongruent	180.002351	180.302313	j	0.476357	Correct	Correct
1	91	Flanker_LR	LRL	Incongruent	Congruent	182.002212	182.302182	g	0.644412	Correct	Correct
1	92	Flanker_UD	UUU	Congruent	Incongruent	184.002056	184.302024	j	0.540601	Correct	Correct
1	93	Flanker_LR	LLL	Congruent	Congruent	186.001897	186.301869	f	0.540718	Correct	Correct
1	94	Flanker_UD	UDU	Incongruent	Congruent	188.001709	188.301733	n	0.476925	Correct	Correct
1	95	Flanker_LR	RLR	Incongruent	Incongruent	190.001583	190.301551	f	0.501032	Correct	Correct
1	96	Flanker_UD	UUU	Congruent	Incongruent	192.001426	192.301392	j	0.509152	Correct	Correct
2	1	Flanker_LR	RRR	Congruent	None	1.999901	2.299877	g	0.548984	Correct	None
2	2	Flanker_UD	DDD	Congruent	Congruent	3.999686	4.299689	n	0.469117	Correct	Correct
2	3	Flanker_LR	RRR	Congruent	Congruent	5.999558	6.299530	g	0.477228	Correct	Correct
2	4	Flanker_UD	UDU	Incongruent	Congruent	7.999370	8.299373	n	0.501367	Correct	Correct
2	5	Flanker_LR	RRR	Congruent	Incongruent	9.999253	10.299245	g	0.573438	Correct	Correct
2	6	Flanker_UD	UDU	Incongruent	Congruent	11.999073	12.299058	n	0.557584	Correct	Correct
2	7	Flanker_LR	RRR	Congruent	Incongruent	13.998897	14.298901	g	0.517772	Correct	Correct
2	8	Flanker_UD	DUD	Incongruent	Congruent	15.998741	16.298743	j	0.453804	Correct	Correct
2	9	Flanker_LR	LRL	Incongruent	Incongruent	17.998654	18.298618	g	0.565964	Correct	Correct
2	10	Flanker_UD	DDD	Congruent	Incongruent	19.998424	20.298428	n	0.494099	Correct	Correct
2	11	Flanker_LR	LRL	Incongruent	Congruent	21.998310	22.298277	g	0.550217	Correct	Correct
2	12	Flanker_UD	UUU	Congruent	Incongruent	23.998111	24.298114	j	0.518362	Correct	Correct
2	13	Flanker_LR	LLL	Congruent	Congruent	25.997969	26.297988	f	0.534484	Correct	Correct
2	14	Flanker_UD	DUD	Incongruent	Congruent	27.997827	28.297799	j	0.630612	Correct	Correct
2	15	Flanker_LR	RRR	Congruent	Incongruent	29.997669	30.297652	g	0.542206	Correct	Correct
2	16	Flanker_UD	UUU	Congruent	Congruent	31.997512	32.297483	j	0.486283	Correct	Correct
2	17	Flanker_LR	LRL	Incongruent	Congruent	33.997347	34.297357	g	0.598260	Correct	Correct
2	18	Flanker_UD	DDD	Congruent	Incongruent	35.997172	36.313835	n	0.446406	Correct	Correct
2	19	Flanker_LR	RLR	Incongruent	Congruent	37.997008	38.313675	f	0.478478	Correct	Correct
2	20	Flanker_UD	UDU	Incongruent	Incongruent	39.996850	40.313538	n	0.486615	Correct	Correct
2	21	Flanker_LR	RRR	Congruent	Incongruent	41.996712	42.313361	g	0.606786	Correct	Correct
2	22	Flanker_UD	DUD	Incongruent	Congruent	43.996538	44.313204	j	0.583057	Correct	Correct
2	23	Flanker_LR	RLR	Incongruent	Incongruent	45.996412	46.313049	f	0.510959	Correct	Correct
2	24	Flanker_UD	DDD	Congruent	Incongruent	47.996223	48.312905	n	0.367115	Correct	Correct
2	25	Flanker_LR	LRL	Incongruent	Congruent	49.996097	50.312732	g	0.527293	Correct	Correct
2	26	Flanker_UD	DUD	Incongruent	Incongruent	51.995914	52.312575	j	0.503396	Correct	Correct
2	27	Flanker_LR	RLR	Incongruent	Incongruent	53.995758	54.312417	f	0.503594	Correct	Correct
2	28	Flanker_UD	UDU	Incongruent	Incongruent	55.995593	56.312278	n	0.543642	Correct	Correct
2	29	Flanker_LR	LLL	Congruent	Incongruent	57.995455	58.312104	f	0.543734	Correct	Correct
2	30	Flanker_UD	DUD	Incongruent	Congruent	59.995285	60.311947	j	0.519821	Correct	Correct
2	31	Flanker_LR	RRR	Congruent	Incongruent	61.995123	62.311780	g	0.560082	Correct	Correct
2	32	Flanker_UD	DUD	Incongruent	Congruent	63.994968	64.311650	j	0.592135	Correct	Correct
2	33	Flanker_LR	LRL	Incongruent	Incongruent	65.994829	66.311475	g	0.632174	Correct	Correct
2	34	Flanker_UD	DDD	Congruent	Incongruent	67.994657	68.311318	n	0.568290	Correct	Correct
2	35	Flanker_LR	RLR	Incongruent	Congruent	69.994503	70.311159	f	0.528469	Correct	Correct
2	36	Flanker_UD	DUD	Incongruent	Incongruent	71.994363	72.311023	j	0.488651	Correct	Correct
2	37	Flanker_LR	LLL	Congruent	Incongruent	73.994215	74.310846	f	0.496681	Correct	Correct
2	38	Flanker_UD	UUU	Congruent	Congruent	75.994055	76.310691	j	0.560840	Correct	Correct
2	39	Flanker_LR	RLR	Incongruent	Congruent	78.010559	78.310536	f	0.552975	Correct	Correct
2	40	Flanker_UD	UDU	Incongruent	Incongruent	79.993739	80.310385	n	0.513008	Correct	Correct
2	41	Flanker_LR	LRL	Incongruent	Incongruent	82.010220	82.310220	g	0.593151	Correct	Correct
2	42	Flanker_UD	DDD	Congruent	Incongruent	84.010067	84.310070	n	0.585371	Correct	Correct
2	43	Flanker_LR	LLL	Congruent	Congruent	86.009902	86.309904	f	0.537496	Correct	Correct
2	44	Flanker_UD	DUD	Incongruent	Congruent	88.009756	88.309757	j	0.577607	Correct	Correct
2	45	Flanker_LR	RLR	Incongruent	Incongruent	90.009595	90.309591	f	0.473703	Correct	Correct
2	46	Flanker_UD	UUU	Congruent	Incongruent	92.009432	92.309436	j	0.561873	Correct	Correct
2	47	Flanker_LR	RLR	Incongruent	Congruent	94.009307	94.309278	f	0.489856	Correct	Correct
2	48	Flanker_UD	UDU	Incongruent	Incongruent	96.009156	96.309125	n	0.506184	Correct	Correct
2	49	Flanker_LR	LRL	Incongruent	Incongruent	98.008989	98.308964	g	0.642203	Correct	Correct
2	50	Flanker_UD	UUU	Congruent	Incongruent	100.008815	100.308808	j	0.530350	Correct	Correct
2	51	Flanker_LR	LLL	Congruent	Congruent	102.008680	102.308651	f	0.538457	Correct	Correct
2	52	Flanker_UD	DDD	Congruent	Congruent	104.008538	104.308494	n	0.554520	Correct	Correct
2	53	Flanker_LR	RRR	Congruent	Congruent	106.008340	106.308337	g	0.538746	Correct	Correct
2	54	Flanker_UD	DDD	Congruent	Congruent	108.008180	108.308180	n	0.522810	Correct	Correct
2	55	Flanker_LR	RLR	Incongruent	Congruent	110.008029	110.308024	f	0.506875	Correct	Correct
2	56	Flanker_UD	UUU	Congruent	Incongruent	112.007875	112.307868	j	0.330985	Correct	Correct
2	57	Flanker_LR	LLL	Congruent	Congruent	114.007722	114.307710	f	0.467175	Correct	Correct
2	58	Flanker_UD	DUD	Incongruent	Congruent	116.007551	116.307554	n	0.371264	Error	Correct
2	59	Flanker_LR	LRL	Incongruent	Incongruent	118.007433	118.307400	g	0.667309	Correct	Error
2	60	Flanker_UD	UUU	Congruent	Incongruent	120.007303	120.307240	j	0.587511	Correct	Correct
2	61	Flanker_LR	RLR	Incongruent	Congruent	122.007099	122.307085	f	0.491684	Correct	Correct
2	62	Flanker_UD	UDU	Incongruent	Incongruent	124.006944	124.306930	n	0.603794	Correct	Correct
2	63	Flanker_LR	RLR	Incongruent	Incongruent	126.006807	126.306772	f	0.691888	Correct	Correct
2	64	Flanker_UD	DDD	Congruent	Incongruent	128.006660	128.306615	n	0.700013	Correct	Correct
2	65	Flanker_LR	LLL	Congruent	Congruent	130.006507	130.306458	f	0.468157	Correct	Correct
2	66	Flanker_UD	UUU	Congruent	Congruent	132.006307	132.306294	j	0.540237	Correct	Correct
2	67	Flanker_LR	RRR	Congruent	Congruent	134.006155	134.306145	g	0.548361	Correct	Correct
2	68	Flanker_UD	UUU	Congruent	Congruent	136.006002	136.305985	j	0.620525	Correct	Correct
2	69	Flanker_LR	LLL	Congruent	Congruent	138.005837	138.305830	f	0.460582	Correct	Correct
2	70	Flanker_UD	UDU	Incongruent	Congruent	140.005709	140.305674	n	0.580653	Correct	Correct
2	71	Flanker_LR	LLL	Congruent	Incongruent	142.005530	142.305517	f	0.684785	Correct	Correct
2	72	Flanker_UD	DDD	Congruent	Congruent	144.005404	144.305359	n	0.468991	Correct	Correct
2	73	Flanker_LR	LRL	Incongruent	Congruent	146.005238	146.305204	g	0.533101	Correct	Correct
2	74	Flanker_UD	UUU	Congruent	Incongruent	148.005060	148.305047	j	0.565268	Correct	Correct
2	75	Flanker_LR	RRR	Congruent	Congruent	150.004897	150.304897	g	0.653302	Correct	Correct
2	76	Flanker_UD	DUD	Incongruent	Congruent	152.004779	152.304734	j	0.597561	Correct	Correct
2	77	Flanker_LR	LRL	Incongruent	Incongruent	154.004613	154.304578	g	0.565628	Correct	Correct
2	78	Flanker_UD	UDU	Incongruent	Incongruent	156.004456	156.304421	n	0.501627	Correct	Correct
2	79	Flanker_LR	RRR	Congruent	Incongruent	158.004301	158.304265	g	0.477789	Correct	Correct
2	80	Flanker_UD	DUD	Incongruent	Congruent	160.004147	160.304109	j	0.637975	Correct	Correct
2	81	Flanker_LR	LRL	Incongruent	Incongruent	162.003956	162.303951	g	0.573996	Correct	Correct
2	82	Flanker_UD	UDU	Incongruent	Incongruent	164.003830	164.303793	n	0.486210	Correct	Correct
2	83	Flanker_LR	LRL	Incongruent	Incongruent	166.003675	166.303638	g	0.518305	Correct	Correct
2	84	Flanker_UD	UDU	Incongruent	Incongruent	168.003518	168.303481	n	0.590431	Correct	Correct
2	85	Flanker_LR	RRR	Congruent	Incongruent	170.003337	170.303324	g	0.510611	Correct	Correct
2	86	Flanker_UD	UUU	Congruent	Congruent	172.003182	172.303169	j	0.566581	Correct	Correct
2	87	Flanker_LR	RLR	Incongruent	Congruent	174.003024	174.303013	f	0.558766	Correct	Correct
2	88	Flanker_UD	DUD	Incongruent	Incongruent	176.002900	176.302855	j	1.182888	Correct	Correct
2	89	Flanker_LR	LLL	Congruent	Incongruent	178.002735	178.302699	f	0.711047	Correct	Correct
2	90	Flanker_UD	DDD	Congruent	Congruent	180.002583	180.302542	n	0.551136	Correct	Correct
2	91	Flanker_LR	LLL	Congruent	Congruent	182.002392	182.302386	f	0.551267	Correct	Correct
2	92	Flanker_UD	DDD	Congruent	Congruent	184.002253	184.302222	n	0.631437	Correct	Correct
2	93	Flanker_LR	RLR	Incongruent	Congruent	186.002085	186.302073	f	0.735517	Correct	Correct
2	94	Flanker_UD	UDU	Incongruent	Incongruent	188.001924	188.301917	n	0.599602	Correct	Correct
2	95	Flanker_LR	LLL	Congruent	Incongruent	190.001773	190.301760	f	0.567839	Correct	Correct
2	96	Flanker_UD	UUU	Congruent	Congruent	192.001615	192.301622	j	0.655926	Correct	Correct
3	1	Flanker_LR	LRL	Incongruent	None	1.999881	2.299836	g	0.790491	Correct	None
3	2	Flanker_UD	DDD	Congruent	Incongruent	3.999707	4.299705	n	0.766661	Correct	Correct
3	3	Flanker_LR	RRR	Congruent	Congruent	5.999564	6.299531	g	0.582791	Correct	Correct
3	4	Flanker_UD	DUD	Incongruent	Congruent	7.999374	8.299375	j	0.654956	Correct	Correct
3	5	Flanker_LR	LLL	Congruent	Incongruent	9.999249	10.299218	f	0.455103	Correct	Correct
3	6	Flanker_UD	UDU	Incongruent	Congruent	11.999061	12.299074	n	0.591110	Correct	Correct
3	7	Flanker_LR	RRR	Congruent	Incongruent	13.998937	14.298908	g	0.647237	Correct	Correct
3	8	Flanker_UD	UDU	Incongruent	Congruent	15.998781	16.298751	n	0.495317	Correct	Correct
3	9	Flanker_LR	RRR	Congruent	Incongruent	17.998623	18.298594	g	0.527474	Correct	Correct
3	10	Flanker_UD	DUD	Incongruent	Congruent	19.998465	20.298440	j	0.559550	Correct	Correct
3	11	Flanker_LR	LLL	Congruent	Incongruent	21.998311	22.298281	f	0.479688	Correct	Correct
3	12	Flanker_UD	UDU	Incongruent	Congruent	23.998155	24.298128	n	0.487831	Correct	Correct
3	13	Flanker_LR	RRR	Congruent	Incongruent	25.997997	26.297969	g	0.504004	Correct	Correct
3	14	Flanker_UD	UUU	Congruent	Congruent	27.997850	28.297821	j	0.464137	Correct	Correct
3	15	Flanker_LR	LRL	Incongruent	Congruent	29.997688	30.297657	g	0.519535	Correct	Correct
3	16	Flanker_UD	UUU	Congruent	Incongruent	31.997499	32.297500	j	0.551661	Correct	Correct
3	17	Flanker_LR	LLL	Congruent	Congruent	33.997342	34.297342	f	0.423773	Correct	Correct
3	18	Flanker_UD	DUD	Incongruent	Congruent	35.997188	36.313852	j	0.512059	Correct	Correct
3	19	Flanker_LR	LLL	Congruent	Incongruent	37.997031	38.313696	f	0.415970	Correct	Correct
3	20	Flanker_UD	DUD	Incongruent	Congruent	39.996874	40.313541	j	0.560151	Correct	Correct
3	21	Flanker_LR	RLR	Incongruent	Incongruent	41.996748	42.313385	f	0.432303	Correct	Correct
3	22	Flanker_UD	UDU	Incongruent	Incongruent	43.996610	44.313228	n	0.520349	Correct	Correct
3	23	Flanker_LR	RLR	Incongruent	Incongruent	45.996436	46.313072	f	0.488582	Correct	Correct
3	24	Flanker_UD	UUU	Congruent	Incongruent	47.996280	48.312915	j	0.736744	Correct	Correct
3	25	Flanker_LR	LLL	Congruent	Congruent	49.996092	50.312757	f	0.504776	Correct	Correct
3	26	Flanker_UD	UUU	Congruent	Congruent	51.995944	52.312596	j	0.632970	Correct	Correct
3	27	Flanker_LR	LRL	Incongruent	Congruent	53.995780	54.312446	g	0.544913	Correct	Correct
3	28	Flanker_UD	DDD	Congruent	Incongruent	55.995650	56.312322	n	0.497141	Correct	Correct
3	29	Flanker_LR	RRR	Congruent	Congruent	57.995467	58.312132	g	0.641241	Correct	Correct
3	30	Flanker_UD	DDD	Congruent	Congruent	59.995311	60.311972	n	0.849756	Correct	Correct
3	31	Flanker_LR	RRR	Congruent	Congruent	61.995188	62.311820	g	0.465507	Correct	Correct
3	32	Flanker_UD	DDD	Congruent	Congruent	63.995029	64.311664	n	0.625552	Correct	Correct
3	33	Flanker_LR	RRR	Congruent	Congruent	65.994873	66.311508	g	0.489740	Correct	Correct
3	34	Flanker_UD	DDD	Congruent	Congruent	67.994719	68.311352	n	0.513829	Correct	Correct
3	35	Flanker_LR	RLR	Incongruent	Congruent	69.994562	70.311195	f	0.497954	Correct	Correct
3	36	Flanker_UD	DUD	Incongruent	Incongruent	71.994374	72.311032	j	0.554045	Correct	Correct
3	37	Flanker_LR	RRR	Congruent	Incongruent	73.994217	74.310884	g	0.770173	Correct	Correct
3	38	Flanker_UD	DDD	Congruent	Congruent	75.994062	76.310729	n	0.474312	Correct	Correct
3	39	Flanker_LR	LLL	Congruent	Congruent	77.993935	78.310571	f	0.490424	Correct	Correct
3	40	Flanker_UD	UUU	Congruent	Congruent	79.993749	80.310417	j	0.498651	Correct	Correct
3	41	Flanker_LR	RRR	Congruent	Congruent	82.010259	82.310250	g	0.506784	Correct	Correct
3	42	Flanker_UD	UDU	Incongruent	Congruent	84.010099	84.310104	n	0.506873	Correct	Correct
3	43	Flanker_LR	RLR	Incongruent	Incongruent	86.009975	86.309954	g	0.354963	Error	Correct
3	44	Flanker_UD	DDD	Congruent	Incongruent	88.009818	88.309802	n	0.459032	Correct	Error
3	45	Flanker_LR	RLR	Incongruent	Congruent	90.009681	90.309637	f	0.467223	Correct	Correct
3	46	Flanker_UD	DDD	Congruent	Incongruent	92.009485	92.309474	n	0.587276	Correct	Correct
3	47	Flanker_LR	LLL	Congruent	Congruent	94.009329	94.309325	f	0.491440	Correct	Correct
3	48	Flanker_UD	UUU	Congruent	Congruent	96.009204	96.309176	j	0.603597	Correct	Correct
3	49	Flanker_LR	LRL	Incongruent	Congruent	98.009016	98.309013	g	0.507638	Correct	Correct
3	50	Flanker_UD	DUD	Incongruent	Incongruent	100.008893	100.308857	j	0.523820	Correct	Correct
3	51	Flanker_LR	LRL	Incongruent	Incongruent	102.008736	102.308701	g	0.587920	Correct	Correct
3	52	Flanker_UD	UUU	Congruent	Incongruent	104.008582	104.308548	j	0.500041	Correct	Correct
3	53	Flanker_LR	RRR	Congruent	Congruent	106.008394	106.308388	g	0.492159	Correct	Correct
3	54	Flanker_UD	UUU	Congruent	Congruent	108.008269	108.308233	j	0.580406	Correct	Correct
3	55	Flanker_LR	LLL	Congruent	Congruent	110.008113	110.308077	f	0.500363	Correct	Correct
3	56	Flanker_UD	DUD	Incongruent	Congruent	112.007958	112.307921	j	0.508482	Correct	Correct
3	57	Flanker_LR	RRR	Congruent	Incongruent	114.007801	114.307764	g	0.508613	Correct	Correct
3	58	Flanker_UD	UUU	Congruent	Congruent	116.007645	116.307608	j	0.396879	Correct	Correct
3	59	Flanker_LR	LRL	Incongruent	Congruent	118.007489	118.307453	g	0.556813	Correct	Correct
3	60	Flanker_UD	DDD	Congruent	Incongruent	120.007301	120.307297	n	0.501053	Correct	Correct
3	61	Flanker_LR	LLL	Congruent	Congruent	122.007145	122.307139	f	0.429072	Correct	Correct
3	62	Flanker_UD	UUU	Congruent	Congruent	124.006990	124.306976	j	0.325278	Correct	Correct
3	63	Flanker_LR	RLR	Incongruent	Congruent	126.006864	126.306829	f	0.461356	Correct	Correct
3	64	Flanker_UD	DUD	Incongruent	Incongruent	128.006678	128.306672	n	0.349517	Error	Correct
3	65	Flanker_LR	RRR	Congruent	Incongruent	130.006548	130.306514	g	0.525742	Correct	Error
3	66	Flanker_UD	UDU	Incongruent	Congruent	132.006387	132.306369	n	0.629747	Correct	Correct
3	67	Flanker_LR	RLR	Incongruent	Incongruent	134.006234	134.306204	f	0.461858	Correct	Correct
3	68	Flanker_UD	DDD	Congruent	Incongruent	136.006047	136.306057	n	0.478015	Correct	Correct
3	69	Flanker_LR	RLR	Incongruent	Congruent	138.005920	138.305891	f	0.502172	Correct	Correct
3	70	Flanker_UD	UDU	Incongruent	Incongruent	140.005764	140.305735	n	0.470208	Correct	Correct
3	71	Flanker_LR	LLL	Congruent	Incongruent	142.005576	142.305580	f	0.366271	Correct	Correct
3	72	Flanker_UD	DUD	Incongruent	Congruent	144.005420	144.305423	j	0.502495	Correct	Correct
3	73	Flanker_LR	LLL	Congruent	Incongruent	146.005266	146.305267	f	0.422542	Correct	Correct
3	74	Flanker_UD	DDD	Congruent	Congruent	148.005109	148.305113	n	0.382722	Correct	Correct
3	75	Flanker_LR	RLR	Incongruent	Congruent	150.004951	150.304956	f	0.478813	Correct	Correct
3	76	Flanker_UD	DDD	Congruent	Incongruent	152.004829	152.304799	n	0.614962	Correct	Correct
3	77	Flanker_LR	LRL	Incongruent	Congruent	154.004691	154.304644	g	0.679057	Correct	Correct
3	78	Flanker_UD	DUD	Incongruent	Incongruent	156.004517	156.304488	j	0.599205	Correct	Correct
3	79	Flanker_LR	RLR	Incongruent	Incongruent	158.004329	158.304333	f	0.471330	Correct	Correct
3	80	Flanker_UD	UDU	Incongruent	Incongruent	160.004205	160.304177	n	0.487473	Correct	Correct
3	81	Flanker_LR	LLL	Congruent	Incongruent	162.004064	162.304019	f	0.447596	Correct	Correct
3	82	Flanker_UD	DUD	Incongruent	Congruent	164.003894	164.303863	j	0.455643	Correct	Correct
3	83	Flanker_LR	LRL	Incongruent	Incongruent	166.003705	166.303707	g	0.495807	Correct	Correct
3	84	Flanker_UD	UUU	Congruent	Incongruent	168.003550	168.303553	j	0.471910	Correct	Correct
3	85	Flanker_LR	LRL	Incongruent	Congruent	170.003438	170.303395	g	0.512051	Correct	Correct
3	86	Flanker_UD	DUD	Incongruent	Incongruent	172.003237	172.303240	j	0.544129	Correct	Correct
3	87	Flanker_LR	LRL	Incongruent	Incongruent	174.003081	174.303084	g	0.520333	Correct	Correct
3	88	Flanker_UD	UUU	Congruent	Incongruent	176.002949	176.302928	j	0.440380	Correct	Correct
3	89	Flanker_LR	RLR	Incongruent	Congruent	178.002800	178.302773	f	0.464486	Correct	Correct
3	90	Flanker_UD	UDU	Incongruent	Incongruent	180.019312	180.302618	n	0.496584	Correct	Correct
3	91	Flanker_LR	LRL	Incongruent	Incongruent	182.019139	182.302461	g	0.504794	Correct	Correct
3	92	Flanker_UD	UDU	Incongruent	Incongruent	184.002367	184.302306	n	0.528901	Correct	Correct
3	93	Flanker_LR	LRL	Incongruent	Incongruent	186.002243	186.302148	g	0.512969	Correct	Correct
3	94	Flanker_UD	UDU	Incongruent	Incongruent	188.002096	188.301994	n	0.529076	Correct	Correct
3	95	Flanker_LR	RLR	Incongruent	Incongruent	190.001837	190.301838	f	0.473224	Correct	Correct
3	96	Flanker_UD	UDU	Incongruent	Incongruent	192.001690	192.301682	n	0.545291	Correct	Correct
4	1	Flanker_LR	RLR	Incongruent	None	1.999839	2.299812	f	0.567973	Correct	None
4	2	Flanker_UD	DUD	Incongruent	Incongruent	3.999651	4.299653	j	0.536118	Correct	Correct
4	3	Flanker_LR	RLR	Incongruent	Incongruent	5.999494	6.299503	f	0.488186	Correct	Correct
4	4	Flanker_UD	UDU	Incongruent	Incongruent	7.999337	8.299381	n	0.576426	Correct	Correct
4	5	Flanker_LR	RLR	Incongruent	Incongruent	9.999213	10.299188	f	0.520508	Correct	Correct
4	6	Flanker_UD	UDU	Incongruent	Incongruent	11.999059	12.299031	n	0.456556	Correct	Correct
4	7	Flanker_LR	RLR	Incongruent	Incongruent	13.998902	14.298875	f	0.496798	Correct	Correct
4	8	Flanker_UD	UUU	Congruent	Incongruent	15.998715	16.298744	j	0.320832	Correct	Correct
4	9	Flanker_LR	RLR	Incongruent	Congruent	17.998592	18.298564	f	0.488943	Correct	Correct
4	10	Flanker_UD	DDD	Congruent	Incongruent	19.998403	20.298407	n	0.321115	Correct	Correct
4	11	Flanker_LR	LLL	Congruent	Congruent	21.998278	22.298253	f	0.385267	Correct	Correct
4	12	Flanker_UD	UUU	Congruent	Congruent	23.998124	24.298125	j	0.457275	Correct	Correct
4	13	Flanker_LR	RRR	Congruent	Congruent	25.997937	26.297943	g	0.337502	Correct	Correct
4	14	Flanker_UD	DDD	Congruent	Congruent	27.997812	28.297784	n	0.344939	Correct	Correct
4	15	Flanker_LR	LLL	Congruent	Congruent	29.997624	30.297631	f	0.201043	Correct	Correct
4	16	Flanker_UD	DDD	Congruent	Congruent	31.997499	32.297462	n	0.257116	Correct	Correct
4	17	Flanker_LR	RRR	Congruent	Congruent	33.997344	34.297316	g	0.473240	Correct	Correct
4	18	Flanker_UD	DUD	Incongruent	Congruent	35.997190	36.313820	n	0.345352	Error	Correct
4	19	Flanker_LR	LRL	Incongruent	Incongruent	37.997028	38.313713	f	0.321590	Error	Error
4	20	Flanker_UD	UDU	Incongruent	Incongruent	39.996872	40.313513	n	0.537624	Correct	Error
4	21	Flanker_LR	RRR	Congruent	Incongruent	41.996689	42.313359	g	0.505699	Correct	Correct
4	22	Flanker_UD	UDU	Incongruent	Congruent	43.996533	44.313200	n	0.457860	Correct	Correct
4	23	Flanker_LR	RLR	Incongruent	Incongruent	45.996409	46.313058	f	0.545980	Correct	Correct
4	24	Flanker_UD	UDU	Incongruent	Incongruent	47.996221	48.312892	n	0.546132	Correct	Correct
4	25	Flanker_LR	LLL	Congruent	Incongruent	49.996066	50.312735	f	0.522164	Correct	Correct
4	26	Flanker_UD	DUD	Incongruent	Congruent	51.995941	52.312579	j	0.506359	Correct	Correct
4	27	Flanker_LR	RRR	Congruent	Incongruent	53.995756	54.312442	g	0.498497	Correct	Correct
4	28	Flanker_UD	UDU	Incongruent	Congruent	55.995632	56.312262	n	0.538579	Correct	Correct
4	29	Flanker_LR	LRL	Incongruent	Incongruent	57.995473	58.312112	g	0.514713	Correct	Correct
4	30	Flanker_UD	UDU	Incongruent	Incongruent	59.995319	60.311957	n	0.474865	Correct	Correct
4	31	Flanker_LR	RRR	Congruent	Incongruent	61.995164	62.311832	g	0.450922	Correct	Correct
4	32	Flanker_UD	UDU	Incongruent	Congruent	63.995009	64.311643	n	0.555057	Correct	Correct
4	33	Flanker_LR	LRL	Incongruent	Incongruent	65.994820	66.311483	g	0.499223	Correct	Correct
4	34	Flanker_UD	DUD	Incongruent	Incongruent	67.994696	68.311331	j	0.515278	Correct	Correct
4	35	Flanker_LR	LLL	Congruent	Incongruent	69.994539	70.311208	f	0.499383	Correct	Correct
4	36	Flanker_UD	UUU	Congruent	Congruent	71.994353	72.311037	j	0.451498	Correct	Correct
4	37	Flanker_LR	LLL	Congruent	Congruent	73.994229	74.310865	f	0.435723	Correct	Correct
4	38	Flanker_UD	UUU	Congruent	Congruent	75.994041	76.310709	j	0.499777	Correct	Correct
4	39	Flanker_LR	RRR	Congruent	Congruent	77.993917	78.310586	g	0.499985	Correct	Correct
4	40	Flanker_UD	DDD	Congruent	Congruent	80.010426	80.310399	n	0.387976	Correct	Correct
4	41	Flanker_LR	RLR	Incongruent	Congruent	81.993601	82.310244	f	0.516135	Correct	Correct
4	42	Flanker_UD	UDU	Incongruent	Incongruent	84.010113	84.310087	n	0.492328	Correct	Correct
4	43	Flanker_LR	LLL	Congruent	Incongruent	86.009992	86.309941	f	0.564457	Correct	Correct
4	44	Flanker_UD	DUD	Incongruent	Congruent	88.009801	88.309776	j	0.548560	Correct	Correct
4	45	Flanker_LR	RLR	Incongruent	Incongruent	90.009614	90.309624	f	0.476789	Correct	Correct
4	46	Flanker_UD	DUD	Incongruent	Incongruent	92.009490	92.309473	j	0.612817	Correct	Correct
4	47	Flanker_LR	RRR	Congruent	Incongruent	94.009347	94.309334	g	0.572931	Correct	Correct
4	48	Flanker_UD	UDU	Incongruent	Congruent	96.009148	96.309154	n	0.564971	Correct	Correct
4	49	Flanker_LR	LLL	Congruent	Incongruent	98.009024	98.308998	f	0.421171	Correct	Correct
4	50	Flanker_UD	DUD	Incongruent	Congruent	100.008865	100.308842	j	0.485228	Correct	Correct
4	51	Flanker_LR	LRL	Incongruent	Incongruent	102.008714	102.308693	g	0.581343	Correct	Correct
4	52	Flanker_UD	UUU	Congruent	Incongruent	104.008558	104.308531	j	0.509417	Correct	Correct
4	53	Flanker_LR	RLR	Incongruent	Congruent	106.008403	106.308372	f	0.613640	Correct	Correct
4	54	Flanker_UD	DUD	Incongruent	Incongruent	108.008215	108.308211	j	0.565781	Correct	Correct
4	55	Flanker_LR	RRR	Congruent	Incongruent	110.008095	110.308075	g	0.493826	Correct	Correct
4	56	Flanker_UD	DDD	Congruent	Congruent	112.007936	112.307908	n	0.542003	Correct	Correct
4	57	Flanker_LR	RRR	Congruent	Congruent	114.007748	114.307754	g	0.382052	Correct	Correct
4	58	Flanker_UD	UUU	Congruent	Congruent	116.007593	116.307589	j	0.374239	Correct	Correct
4	59	Flanker_LR	LLL	Congruent	Congruent	118.007468	118.307443	f	0.494384	Correct	Correct
4	60	Flanker_UD	DUD	Incongruent	Congruent	120.007284	120.307286	j	0.622402	Correct	Correct
4	61	Flanker_LR	LLL	Congruent	Incongruent	122.007158	122.307129	f	0.430537	Correct	Correct
4	62	Flanker_UD	UDU	Incongruent	Congruent	124.007002	124.306974	j	0.326728	Error	Correct
4	63	Flanker_LR	RRR	Congruent	Incongruent	126.006860	126.306837	g	0.446835	Correct	Error
4	64	Flanker_UD	DUD	Incongruent	Congruent	128.006670	128.306666	j	0.495021	Correct	Correct
4	65	Flanker_LR	RLR	Incongruent	Incongruent	130.006553	130.306528	f	0.479043	Correct	Correct
4	66	Flanker_UD	DUD	Incongruent	Incongruent	132.006389	132.306354	j	0.503126	Correct	Correct
4	67	Flanker_LR	LLL	Congruent	Incongruent	134.006267	134.306248	f	0.391364	Correct	Correct
4	68	Flanker_UD	DDD	Congruent	Congruent	136.006071	136.306043	n	0.423414	Correct	Correct
4	69	Flanker_LR	RRR	Congruent	Congruent	138.005891	138.305888	g	0.495536	Correct	Correct
4	70	Flanker_UD	UUU	Congruent	Congruent	140.005735	140.305731	j	0.487684	Correct	Correct
4	71	Flanker_LR	LLL	Congruent	Congruent	142.005639	142.305620	f	0.343817	Correct	Correct
4	72	Flanker_UD	DDD	Congruent	Congruent	144.005456	144.305419	n	0.479908	Correct	Correct
4	73	Flanker_LR	RRR	Congruent	Congruent	146.005299	146.305259	g	0.472039	Correct	Correct
4	74	Flanker_UD	DDD	Congruent	Congruent	148.005145	148.305108	n	0.496291	Correct	Correct
4	75	Flanker_LR	LLL	Congruent	Congruent	150.005013	150.304985	f	0.456275	Correct	Correct
4	76	Flanker_UD	DUD	Incongruent	Congruent	152.004834	152.304800	j	0.616356	Correct	Correct
4	77	Flanker_LR	LRL	Incongruent	Incongruent	154.004675	154.304642	g	0.560534	Correct	Correct
4	78	Flanker_UD	UDU	Incongruent	Incongruent	156.004496	156.304488	n	0.504714	Correct	Correct
4	79	Flanker_LR	LRL	Incongruent	Incongruent	158.004336	158.304359	g	0.632794	Correct	Correct
4	80	Flanker_UD	DDD	Congruent	Incongruent	160.004180	160.304176	n	0.496918	Correct	Correct
4	81	Flanker_LR	LRL	Incongruent	Congruent	162.004024	162.304012	g	0.513073	Correct	Correct
4	82	Flanker_UD	UUU	Congruent	Incongruent	164.003869	164.303866	j	0.441126	Correct	Correct
4	83	Flanker_LR	LRL	Incongruent	Congruent	166.003746	166.303743	f	0.281285	Error	Correct
4	84	Flanker_UD	DDD	Congruent	Incongruent	168.003576	168.303551	n	0.769307	Correct	Error
4	85	Flanker_LR	LRL	Incongruent	Congruent	170.003422	170.303400	g	0.489472	Correct	Correct
4	86	Flanker_UD	UUU	Congruent	Incongruent	172.003277	172.303241	j	0.513503	Correct	Correct
4	87	Flanker_LR	RLR	Incongruent	Congruent	174.003111	174.303116	f	0.745658	Correct	Correct
4	88	Flanker_UD	DDD	Congruent	Incongruent	176.002956	176.302926	n	0.457852	Correct	Correct
4	89	Flanker_LR	LRL	Incongruent	Congruent	178.002810	178.302775	g	0.529966	Correct	Correct
4	90	Flanker_UD	UUU	Congruent	Incongruent	180.002647	180.302618	j	0.457982	Correct	Correct
4	91	Flanker_LR	RLR	Incongruent	Congruent	182.002491	182.302479	f	0.546170	Correct	Correct
4	92	Flanker_UD	UUU	Congruent	Incongruent	184.002328	184.302310	j	0.442337	Correct	Correct
4	93	Flanker_LR	LRL	Incongruent	Congruent	186.002148	186.302155	g	0.538502	Correct	Correct
4	94	Flanker_UD	UUU	Congruent	Incongruent	188.001993	188.301997	j	0.434588	Correct	Correct
4	95	Flanker_LR	LRL	Incongruent	Congruent	190.001836	190.301855	g	0.554636	Correct	Correct
4	96	Flanker_UD	DDD	Congruent	Incongruent	192.001715	192.301684	n	0.538841	Correct	Correct
5	1	Flanker_LR	RLR	Incongruent	None	1.999875	2.299839	f	0.566183	Correct	None
5	2	Flanker_UD	DUD	Incongruent	Incongruent	3.999720	4.299691	j	0.574331	Correct	Correct
5	3	Flanker_LR	RLR	Incongruent	Incongruent	5.999589	6.299539	f	0.438481	Correct	Correct
5	4	Flanker_UD	UDU	Incongruent	Incongruent	7.999409	8.299379	n	0.502518	Correct	Correct
5	5	Flanker_LR	LLL	Congruent	Incongruent	9.999245	10.299222	f	0.438673	Correct	Correct
5	6	Flanker_UD	DDD	Congruent	Congruent	11.999098	12.299068	n	0.454847	Correct	Correct
5	7	Flanker_LR	RRR	Congruent	Congruent	13.998913	14.298912	g	0.374975	Correct	Correct
5	8	Flanker_UD	UUU	Congruent	Congruent	15.998755	16.298760	j	0.439144	Correct	Correct
5	9	Flanker_LR	LRL	Incongruent	Congruent	17.998635	18.298601	g	0.567151	Correct	Correct
5	10	Flanker_UD	DUD	Incongruent	Incongruent	19.998444	20.298416	j	0.567324	Correct	Correct
5	11	Flanker_LR	LLL	Congruent	Incongruent	21.998352	22.298292	f	0.511473	Correct	Correct
5	12	Flanker_UD	DUD	Incongruent	Congruent	23.998167	24.298135	j	0.527563	Correct	Correct
5	13	Flanker_LR	RRR	Congruent	Incongruent	25.998009	26.297980	g	0.327664	Correct	Correct
5	14	Flanker_UD	DDD	Congruent	Congruent	27.997854	28.297825	n	0.447781	Correct	Correct
5	15	Flanker_LR	LLL	Congruent	Congruent	29.997711	30.297682	f	0.359184	Correct	Correct
5	16	Flanker_UD	UUU	Congruent	Congruent	31.997544	32.297513	j	0.415371	Correct	Correct
5	17	Flanker_LR	RRR	Congruent	Congruent	33.997358	34.297357	g	0.503485	Correct	Correct
5	18	Flanker_UD	DDD	Congruent	Congruent	35.997209	36.297202	n	0.455614	Correct	Correct
5	19	Flanker_LR	LRL	Incongruent	Congruent	37.997046	38.313713	g	0.607671	Correct	Correct
5	20	Flanker_UD	UDU	Incongruent	Incongruent	39.996918	40.313560	n	0.535774	Correct	Correct
5	21	Flanker_LR	LRL	Incongruent	Incongruent	41.996777	42.313403	g	0.520015	Correct	Correct
5	22	Flanker_UD	UDU	Incongruent	Incongruent	43.996580	44.313247	n	0.544083	Correct	Correct
5	23	Flanker_LR	LLL	Congruent	Incongruent	45.996456	46.313083	f	0.528215	Correct	Correct
5	24	Flanker_UD	UUU	Congruent	Congruent	47.996301	48.312936	j	0.472321	Correct	Correct
5	25	Flanker_LR	RLR	Incongruent	Congruent	49.996155	50.312780	f	0.496382	Correct	Correct
5	26	Flanker_UD	UUU	Congruent	Incongruent	51.995991	52.312624	j	0.624558	Correct	Correct
5	27	Flanker_LR	RLR	Incongruent	Congruent	53.995837	54.312468	f	0.496708	Correct	Correct
5	28	Flanker_UD	UDU	Incongruent	Incongruent	55.995681	56.312314	n	0.520779	Correct	Correct
5	29	Flanker_LR	LLL	Congruent	Incongruent	57.995525	58.312159	f	0.464889	Correct	Correct
5	30	Flanker_UD	UDU	Incongruent	Congruent	59.995338	60.311997	n	0.513080	Correct	Correct
5	31	Flanker_LR	LLL	Congruent	Incongruent	61.995214	62.311848	f	0.457160	Correct	Correct
5	32	Flanker_UD	UDU	Incongruent	Congruent	63.995027	64.311694	n	0.497320	Correct	Correct
5	33	Flanker_LR	RLR	Incongruent	Incongruent	65.994903	66.311537	f	0.545374	Correct	Correct
5	34	Flanker_UD	UUU	Congruent	Incongruent	67.994716	68.311383	j	0.441574	Correct	Correct
5	35	Flanker_LR	RRR	Congruent	Congruent	69.994584	70.311226	g	0.585666	Correct	Correct
5	36	Flanker_UD	DUD	Incongruent	Congruent	71.994437	72.311072	j	0.609758	Correct	Correct
5	37	Flanker_LR	LRL	Incongruent	Incongruent	73.994280	74.310915	g	0.577815	Correct	Correct
5	38	Flanker_UD	DUD	Incongruent	Incongruent	75.994130	76.310820	j	0.562012	Correct	Correct
5	39	Flanker_LR	RLR	Incongruent	Incongruent	77.993997	78.310605	f	0.586069	Correct	Correct
5	40	Flanker_UD	UDU	Incongruent	Incongruent	79.993814	80.310450	n	0.594390	Correct	Correct
5	41	Flanker_LR	RLR	Incongruent	Incongruent	82.010328	82.310293	f	0.522466	Correct	Correct
5	42	Flanker_UD	DUD	Incongruent	Incongruent	84.010172	84.310155	j	0.546526	Correct	Correct
5	43	Flanker_LR	LRL	Incongruent	Incongruent	86.009983	86.309976	g	0.570700	Correct	Correct
5	44	Flanker_UD	DDD	Congruent	Incongruent	88.009828	88.309829	n	0.482740	Correct	Correct
5	45	Flanker_LR	LLL	Congruent	Congruent	90.009702	90.309673	f	0.490800	Correct	Correct
5	46	Flanker_UD	DDD	Congruent	Congruent	92.009522	92.309520	n	0.754959	Correct	Correct
5	47	Flanker_LR	LRL	Incongruent	Congruent	94.009394	94.309363	g	0.603053	Correct	Correct
5	48	Flanker_UD	UDU	Incongruent	Incongruent	96.009236	96.309210	n	0.595229	Correct	Correct
5	49	Flanker_LR	RLR	Incongruent	Incongruent	98.009081	98.309053	f	0.499298	Correct	Correct
5	50	Flanker_UD	UUU	Congruent	Incongruent	100.008895	100.308903	j	0.459479	Correct	Correct
5	51	Flanker_LR	LRL	Incongruent	Congruent	102.008771	102.308741	g	0.539530	Correct	Correct
5	52	Flanker_UD	DDD	Congruent	Incongruent	104.008588	104.308589	n	0.515731	Correct	Correct
5	53	Flanker_LR	LRL	Incongruent	Congruent	106.008433	106.308430	g	0.531827	Correct	Correct
5	54	Flanker_UD	UUU	Congruent	Incongruent	108.008318	108.308279	j	0.539885	Correct	Correct
5	55	Flanker_LR	LRL	Incongruent	Congruent	110.008121	110.308122	g	0.476049	Correct	Correct
5	56	Flanker_UD	DUD	Incongruent	Incongruent	112.007967	112.307967	j	0.492205	Correct	Correct
5	57	Flanker_LR	LLL	Congruent	Incongruent	114.007843	114.307810	f	0.556324	Correct	Correct
5	58	Flanker_UD	DUD	Incongruent	Congruent	116.007691	116.307657	j	0.492436	Correct	Correct
5	59	Flanker_LR	RRR	Congruent	Incongruent	118.007530	118.307500	g	0.524523	Correct	Correct
5	60	Flanker_UD	DDD	Congruent	Congruent	120.007344	120.307340	n	0.460578	Correct	Correct
5	61	Flanker_LR	RLR	Incongruent	Congruent	122.007220	122.307191	f	0.532846	Correct	Correct
5	62	Flanker_UD	UUU	Congruent	Incongruent	124.007079	124.307036	j	0.436926	Correct	Correct
5	63	Flanker_LR	RRR	Congruent	Congruent	126.006912	126.306907	g	0.525025	Correct	Correct
5	64	Flanker_UD	UUU	Congruent	Congruent	128.006756	128.306729	j	0.461184	Correct	Correct
5	65	Flanker_LR	LRL	Incongruent	Congruent	130.006601	130.306570	g	0.581172	Correct	Correct
5	66	Flanker_UD	UDU	Incongruent	Incongruent	132.006419	132.306396	n	0.525368	Correct	Correct
5	67	Flanker_LR	LRL	Incongruent	Incongruent	134.006362	134.306256	g	0.581505	Correct	Correct
5	68	Flanker_UD	DDD	Congruent	Incongruent	136.006104	136.306105	n	0.517609	Correct	Correct
5	69	Flanker_LR	RRR	Congruent	Congruent	138.005981	138.305948	g	0.557742	Correct	Correct
5	70	Flanker_UD	DUD	Incongruent	Congruent	140.005862	140.305800	j	0.533899	Correct	Correct
5	71	Flanker_LR	RRR	Congruent	Incongruent	142.005669	142.305675	g	0.518069	Correct	Correct
5	72	Flanker_UD	DDD	Congruent	Congruent	144.005530	144.305483	n	0.358071	Correct	Correct
5	73	Flanker_LR	RRR	Congruent	Congruent	146.005358	146.305327	g	0.454289	Correct	Correct
5	74	Flanker_UD	DDD	Congruent	Congruent	148.005173	148.305144	n	0.446295	Correct	Correct
5	75	Flanker_LR	RLR	Incongruent	Congruent	150.005048	150.305019	f	0.526499	Correct	Correct
5	76	Flanker_UD	DDD	Congruent	Incongruent	152.004862	152.304855	n	0.358765	Correct	Correct
5	77	Flanker_LR	RRR	Congruent	Congruent	154.004738	154.304707	g	0.478727	Correct	Correct
5	78	Flanker_UD	UUU	Congruent	Congruent	156.004555	156.304555	j	0.558829	Correct	Correct
5	79	Flanker_LR	RRR	Congruent	Congruent	158.004428	158.304397	g	0.470935	Correct	Correct
5	80	Flanker_UD	UDU	Incongruent	Congruent	160.004253	160.304242	n	0.478989	Correct	Correct
5	81	Flanker_LR	LLL	Congruent	Incongruent	162.004120	162.304085	f	0.519153	Correct	Correct
5	82	Flanker_UD	UDU	Incongruent	Congruent	164.003995	164.303946	n	0.495287	Correct	Correct
5	83	Flanker_LR	LLL	Congruent	Incongruent	166.003778	166.303777	f	0.431415	Correct	Correct
5	84	Flanker_UD	DUD	Incongruent	Congruent	168.003706	168.303624	j	0.631492	Correct	Correct
5	85	Flanker_LR	RLR	Incongruent	Incongruent	170.003465	170.303465	f	0.519662	Correct	Correct
5	86	Flanker_UD	DDD	Congruent	Incongruent	172.003366	172.303331	n	0.383703	Correct	Correct
5	87	Flanker_LR	RLR	Incongruent	Congruent	174.003184	174.303155	f	0.519909	Correct	Correct
5	88	Flanker_UD	UUU	Congruent	Incongruent	176.003036	176.303002	j	0.503946	Correct	Correct
5	89	Flanker_LR	LLL	Congruent	Congruent	178.002877	178.302845	f	0.416115	Correct	Correct
5	90	Flanker_UD	UDU	Incongruent	Congruent	180.002720	180.302706	n	0.496244	Correct	Correct
5	91	Flanker_LR	LLL	Congruent	Incongruent	182.002564	182.302534	f	0.440357	Correct	Correct
5	92	Flanker_UD	DUD	Incongruent	Congruent	184.002416	184.302381	j	0.656529	Correct	Correct
5	93	Flanker_LR	LRL	Incongruent	Incongruent	186.002278	186.302223	g	0.576541	Correct	Correct
5	94	Flanker_UD	UUU	Congruent	Incongruent	188.002094	188.302097	j	0.480703	Correct	Correct
5	95	Flanker_LR	RRR	Congruent	Congruent	190.001943	190.301914	g	0.504864	Correct	Correct
5	96	Flanker_UD	DUD	Incongruent	Congruent	192.001788	192.301763	j	0.568946	Correct	Correct
6	1	Flanker_LR	RLR	Incongruent	None	1.999840	2.299819	f	0.485303	Correct	None
6	2	Flanker_UD	UDU	Incongruent	Incongruent	3.999693	4.299665	n	0.557421	Correct	Correct
6	3	Flanker_LR	LLL	Congruent	Incongruent	5.999538	6.299480	f	0.405520	Correct	Correct
6	4	Flanker_UD	UDU	Incongruent	Congruent	7.999350	8.299355	n	0.517672	Correct	Correct
6	5	Flanker_LR	RRR	Congruent	Incongruent	9.999196	10.299200	g	0.453855	Correct	Correct
6	6	Flanker_UD	UDU	Incongruent	Congruent	11.999040	12.299045	n	0.485974	Correct	Correct
6	7	Flanker_LR	RRR	Congruent	Incongruent	13.998885	14.298890	g	0.438682	Correct	Correct
6	8	Flanker_UD	DDD	Congruent	Congruent	15.998730	16.298734	n	0.342210	Correct	Correct
6	9	Flanker_LR	RRR	Congruent	Congruent	17.998576	18.298580	g	0.454260	Correct	Correct
6	10	Flanker_UD	UDU	Incongruent	Congruent	19.998451	20.298425	n	0.470384	Correct	Correct
6	11	Flanker_LR	LLL	Congruent	Incongruent	21.998297	22.298269	f	0.478474	Correct	Correct
6	12	Flanker_UD	UDU	Incongruent	Congruent	23.998111	24.298114	n	0.518734	Correct	Correct
6	13	Flanker_LR	RRR	Congruent	Incongruent	25.997956	26.297961	g	0.486878	Correct	Correct
6	14	Flanker_UD	UUU	Congruent	Congruent	27.997832	28.297804	j	0.430907	Correct	Correct
6	15	Flanker_LR	RLR	Incongruent	Congruent	29.997678	30.297650	f	0.494346	Correct	Correct
6	16	Flanker_UD	UUU	Congruent	Incongruent	31.997490	32.297492	j	0.502495	Correct	Correct
6	17	Flanker_LR	RRR	Congruent	Congruent	33.997334	34.297337	g	0.494506	Correct	Correct
6	18	Flanker_UD	DDD	Congruent	Congruent	35.997179	36.297180	n	0.414691	Correct	Correct
6	19	Flanker_LR	LRL	Incongruent	Congruent	37.997023	38.313693	g	0.638875	Correct	Correct
6	20	Flanker_UD	DUD	Incongruent	Incongruent	39.996870	40.313538	j	0.527091	Correct	Correct
6	21	Flanker_LR	RRR	Congruent	Incongruent	41.996745	42.313382	g	0.423124	Correct	Correct
6	22	Flanker_UD	UUU	Congruent	Congruent	43.996589	44.313267	j	0.495211	Correct	Correct
6	23	Flanker_LR	LRL	Incongruent	Congruent	45.996436	46.313073	g	0.519316	Correct	Correct
6	24	Flanker_UD	DDD	Congruent	Incongruent	47.996279	48.312916	n	0.359430	Correct	Correct
6	25	Flanker_LR	LRL	Incongruent	Congruent	49.996123	50.312762	g	0.567543	Correct	Correct
6	26	Flanker_UD	UUU	Congruent	Incongruent	51.995971	52.312640	j	0.495657	Correct	Correct
6	27	Flanker_LR	LLL	Congruent	Congruent	53.995785	54.312452	f	0.463751	Correct	Correct
6	28	Flanker_UD	DUD	Incongruent	Congruent	55.995648	56.312296	j	0.527872	Correct	Correct
6	29	Flanker_LR	LRL	Incongruent	Incongruent	57.995472	58.312144	g	0.511944	Correct	Correct
6	30	Flanker_UD	DDD	Congruent	Incongruent	59.995350	60.312033	n	0.536126	Correct	Correct
6	31	Flanker_LR	LRL	Incongruent	Congruent	61.995196	62.311831	g	0.560359	Correct	Correct
6	32	Flanker_UD	UDU	Incongruent	Incongruent	63.995048	64.311675	n	0.528398	Correct	Correct
6	33	Flanker_LR	RLR	Incongruent	Incongruent	65.994885	66.311521	f	0.512564	Correct	Correct
6	34	Flanker_UD	UDU	Incongruent	Incongruent	67.994730	68.311399	n	0.480604	Correct	Correct
6	35	Flanker_LR	RLR	Incongruent	Incongruent	69.994574	70.311211	f	0.528763	Correct	Correct
6	36	Flanker_UD	UUU	Congruent	Incongruent	71.994418	72.311055	j	0.472940	Correct	Correct
6	37	Flanker_LR	LLL	Congruent	Congruent	73.994264	74.310902	f	0.536993	Correct	Correct
6	38	Flanker_UD	UUU	Congruent	Congruent	75.994078	76.310751	j	0.473126	Correct	Correct
6	39	Flanker_LR	LLL	Congruent	Congruent	77.993923	78.310591	f	0.569217	Correct	Correct
6	40	Flanker_UD	DDD	Congruent	Congruent	80.010430	80.310437	n	0.521332	Correct	Correct
6	41	Flanker_LR	RLR	Incongruent	Congruent	81.993637	82.310281	f	0.529500	Correct	Correct
6	42	Flanker_UD	DDD	Congruent	Incongruent	84.010119	84.310124	n	0.425640	Correct	Correct
6	43	Flanker_LR	LRL	Incongruent	Congruent	86.009966	86.309974	g	0.593693	Correct	Correct
6	44	Flanker_UD	UDU	Incongruent	Incongruent	88.009843	88.309815	n	0.521826	Correct	Correct
6	45	Flanker_LR	RLR	Incongruent	Incongruent	90.009687	90.309657	f	0.617869	Correct	Correct
6	46	Flanker_UD	DDD	Congruent	Incongruent	92.009530	92.309507	n	0.482021	Correct	Correct
6	47	Flanker_LR	RLR	Incongruent	Congruent	94.009377	94.309353	f	0.546116	Correct	Correct
6	48	Flanker_UD	UUU	Congruent	Incongruent	96.009224	96.309196	j	0.658284	Correct	Correct
6	49	Flanker_LR	LLL	Congruent	Congruent	98.009068	98.309043	f	0.506372	Correct	Correct
6	50	Flanker_UD	DUD	Incongruent	Congruent	100.008882	100.308886	j	0.738503	Correct	Correct
6	51	Flanker_LR	RLR	Incongruent	Incongruent	102.008757	102.308733	f	0.714682	Correct	Correct
6	52	Flanker_UD	UUU	Congruent	Incongruent	104.008573	104.308578	j	0.482826	Correct	Correct
6	53	Flanker_LR	LRL	Incongruent	Congruent	106.008418	106.308423	g	0.538859	Correct	Correct
6	54	Flanker_UD	UUU	Congruent	Incongruent	108.008263	108.308266	j	0.427021	Correct	Correct
6	55	Flanker_LR	RLR	Incongruent	Congruent	110.008108	110.308113	f	0.611092	Correct	Correct
6	56	Flanker_UD	DDD	Congruent	Incongruent	112.007983	112.307957	n	0.443222	Correct	Correct
6	57	Flanker_LR	RLR	Incongruent	Congruent	114.007829	114.307802	f	0.483463	Correct	Correct
6	58	Flanker_UD	UDU	Incongruent	Incongruent	116.007674	116.307638	n	0.523450	Correct	Correct
6	59	Flanker_LR	LRL	Incongruent	Incongruent	118.007528	118.307492	g	0.539663	Correct	Correct
6	60	Flanker_UD	DDD	Congruent	Incongruent	120.007362	120.307336	n	0.467801	Correct	Correct
6	61	Flanker_LR	LLL	Congruent	Congruent	122.007203	122.307183	f	0.611835	Correct	Correct
6	62	Flanker_UD	DUD	Incongruent	Congruent	124.007023	124.307017	j	0.547937	Correct	Correct
6	63	Flanker_LR	LRL	Incongruent	Incongruent	126.006868	126.306872	g	0.508182	Correct	Correct
6	64	Flanker_UD	DUD	Incongruent	Incongruent	128.006712	128.306717	j	0.516255	Correct	Correct
6	65	Flanker_LR	RLR	Incongruent	Incongruent	130.006558	130.306563	f	0.572295	Correct	Correct
6	66	Flanker_UD	DUD	Incongruent	Incongruent	132.006402	132.306405	j	0.548485	Correct	Correct
6	67	Flanker_LR	RLR	Incongruent	Incongruent	134.006248	134.306253	f	0.524556	Correct	Correct
6	68	Flanker_UD	UDU	Incongruent	Incongruent	136.006123	136.306101	n	0.508678	Correct	Correct
6	69	Flanker_LR	LRL	Incongruent	Incongruent	138.005971	138.305943	g	0.524761	Correct	Correct
6	70	Flanker_UD	DUD	Incongruent	Incongruent	140.005813	140.305788	j	0.532918	Correct	Correct
6	71	Flanker_LR	LRL	Incongruent	Incongruent	142.005628	142.305632	g	0.597080	Correct	Correct
6	72	Flanker_UD	DUD	Incongruent	Incongruent	144.005503	144.305477	j	0.501212	Correct	Correct
6	73	Flanker_LR	RRR	Congruent	Incongruent	146.005349	146.305324	g	0.501270	Correct	Correct
6	74	Flanker_UD	DDD	Congruent	Congruent	148.005163	148.305170	n	0.373467	Correct	Correct
6	75	Flanker_LR	RRR	Congruent	Congruent	150.005049	150.305009	g	0.533473	Correct	Correct
6	76	Flanker_UD	UUU	Congruent	Congruent	152.004853	152.304857	j	0.589690	Correct	Correct
6	77	Flanker_LR	RRR	Congruent	Congruent	154.004731	154.304703	g	0.525762	Correct	Correct
6	78	Flanker_UD	DUD	Incongruent	Congruent	156.004544	156.304555	j	0.469930	Correct	Correct
6	79	Flanker_LR	LLL	Congruent	Incongruent	158.004457	158.304393	f	0.398035	Correct	Correct
6	80	Flanker_UD	UDU	Incongruent	Congruent	160.004265	160.304237	j	0.334075	Error	Correct
6	81	Flanker_LR	RRR	Congruent	Incongruent	162.004107	162.304084	g	0.510295	Correct	Error
6	82	Flanker_UD	DUD	Incongruent	Congruent	164.003964	164.303930	j	0.542349	Correct	Correct
6	83	Flanker_LR	LRL	Incongruent	Incongruent	166.003820	166.303774	g	0.510508	Correct	Correct
6	84	Flanker_UD	DUD	Incongruent	Incongruent	168.003623	168.303620	j	0.582779	Correct	Correct
6	85	Flanker_LR	LLL	Congruent	Incongruent	170.003502	170.303465	f	0.470762	Correct	Correct
6	86	Flanker_UD	UDU	Incongruent	Congruent	172.003344	172.303310	n	0.542833	Correct	Correct
6	87	Flanker_LR	RRR	Congruent	Incongruent	174.003185	174.303172	g	0.447017	Correct	Correct
6	88	Flanker_UD	DUD	Incongruent	Congruent	176.003038	176.303001	j	0.487114	Correct	Correct
6	89	Flanker_LR	LLL	Congruent	Incongruent	178.002879	178.302845	f	0.407239	Correct	Correct
6	90	Flanker_UD	UUU	Congruent	Congruent	180.002694	180.302690	j	0.423388	Correct	Correct
6	91	Flanker_LR	LLL	Congruent	Congruent	182.002546	182.302535	f	0.423552	Correct	Correct
6	92	Flanker_UD	DDD	Congruent	Congruent	184.002415	184.302381	n	0.471606	Correct	Correct
6	93	Flanker_LR	RRR	Congruent	Congruent	186.002260	186.302225	g	0.439674	Correct	Correct
6	94	Flanker_UD	UUU	Congruent	Congruent	188.002106	188.302071	j	0.543829	Correct	Correct
6	95	Flanker_LR	LLL	Congruent	Congruent	190.001955	190.301914	f	0.351920	Correct	Correct
6	96	Flanker_UD	DDD	Congruent	Congruent	192.001802	192.301760	n	0.376097	Correct	Correct
7	1	Flanker_LR	RLR	Incongruent	None	1.999817	2.299819	f	0.525280	Correct	None
7	2	Flanker_UD	DDD	Congruent	Incongruent	3.999663	4.299662	n	0.621484	Correct	Correct
7	3	Flanker_LR	LLL	Congruent	Congruent	5.999538	6.299505	f	0.501660	Correct	Correct
7	4	Flanker_UD	UUU	Congruent	Congruent	7.999385	8.299353	j	0.477719	Correct	Correct
7	5	Flanker_LR	RLR	Incongruent	Congruent	9.999197	10.299197	f	0.461829	Correct	Correct
7	6	Flanker_UD	UUU	Congruent	Incongruent	11.999075	12.299042	j	0.365905	Correct	Correct
7	7	Flanker_LR	RRR	Congruent	Congruent	13.998887	14.298890	g	0.462083	Correct	Correct
7	8	Flanker_UD	UDU	Incongruent	Congruent	15.998764	16.298732	n	0.598182	Correct	Correct
7	9	Flanker_LR	LRL	Incongruent	Incongruent	17.998608	18.298579	g	0.622258	Correct	Correct
7	10	Flanker_UD	DDD	Congruent	Incongruent	19.998422	20.298422	n	0.366346	Correct	Correct
7	11	Flanker_LR	RLR	Incongruent	Congruent	21.998317	22.298269	f	0.462527	Correct	Correct
7	12	Flanker_UD	UDU	Incongruent	Incongruent	23.998112	24.298113	n	0.526595	Correct	Correct
7	13	Flanker_LR	LRL	Incongruent	Incongruent	25.997956	26.297957	g	0.526773	Correct	Correct
7	14	Flanker_UD	UDU	Incongruent	Incongruent	27.997802	28.297825	n	0.502964	Correct	Correct
7	15	Flanker_LR	LLL	Congruent	Incongruent	29.997654	30.297650	f	0.382275	Correct	Correct
7	16	Flanker_UD	DUD	Incongruent	Congruent	31.997494	32.297493	j	0.606463	Correct	Correct
7	17	Flanker_LR	LLL	Congruent	Incongruent	33.997367	34.297338	f	0.390593	Correct	Correct
7	18	Flanker_UD	UUU	Congruent	Congruent	35.997215	36.313847	j	0.390730	Correct	Correct
7	19	Flanker_LR	RRR	Congruent	Congruent	37.997072	38.313693	g	0.366859	Correct	Correct
7	20	Flanker_UD	DDD	Congruent	Congruent	39.996903	40.313538	n	0.366881	Correct	Correct
7	21	Flanker_LR	LLL	Congruent	Congruent	41.996749	42.313427	f	0.295018	Correct	Correct
7	22	Flanker_UD	UDU	Incongruent	Congruent	43.996594	44.313228	n	0.487135	Correct	Correct
7	23	Flanker_LR	LRL	Incongruent	Incongruent	45.996445	46.313075	f	0.327324	Error	Correct
7	24	Flanker_UD	UUU	Congruent	Incongruent	47.996277	48.312921	j	0.487320	Correct	Error
7	25	Flanker_LR	RLR	Incongruent	Congruent	49.996105	50.312803	f	0.543568	Correct	Correct
7	26	Flanker_UD	UUU	Congruent	Incongruent	51.995951	52.312611	j	0.423684	Correct	Correct
7	27	Flanker_LR	LLL	Congruent	Congruent	53.995829	54.312454	f	0.415783	Correct	Correct
7	28	Flanker_UD	DUD	Incongruent	Congruent	55.995640	56.312300	j	0.599885	Correct	Correct
7	29	Flanker_LR	LLL	Congruent	Incongruent	57.995518	58.312176	f	0.536081	Correct	Correct
7	30	Flanker_UD	UDU	Incongruent	Congruent	59.995363	60.311969	n	0.576163	Correct	Correct
7	31	Flanker_LR	RLR	Incongruent	Incongruent	61.995209	62.311837	f	0.496287	Correct	Correct
7	32	Flanker_UD	UDU	Incongruent	Incongruent	63.995054	64.311680	n	0.544406	Correct	Correct
7	33	Flanker_LR	RRR	Congruent	Incongruent	65.994897	66.311525	g	0.544496	Correct	Correct
7	34	Flanker_UD	DDD	Congruent	Congruent	67.994745	68.311372	n	0.560614	Correct	Correct
7	35	Flanker_LR	RLR	Incongruent	Congruent	69.994589	70.311216	f	0.488793	Correct	Correct
7	36	Flanker_UD	DDD	Congruent	Incongruent	71.994428	72.311061	n	0.432790	Correct	Correct
7	37	Flanker_LR	RLR	Incongruent	Congruent	73.994248	74.310907	f	0.528916	Correct	Correct
7	38	Flanker_UD	UUU	Congruent	Incongruent	75.994092	76.310752	j	0.609057	Correct	Correct
7	39	Flanker_LR	RLR	Incongruent	Congruent	77.993945	78.310587	f	0.473135	Correct	Correct
7	40	Flanker_UD	UDU	Incongruent	Incongruent	79.993816	80.310442	n	0.585276	Correct	Correct
7	41	Flanker_LR	RRR	Congruent	Incongruent	81.993659	82.310301	g	0.513492	Correct	Correct
7	42	Flanker_UD	DUD	Incongruent	Congruent	83.993508	84.310134	j	0.601490	Correct	Correct
7	43	Flanker_LR	LRL	Incongruent	Incongruent	85.993349	86.309978	g	0.697685	Correct	Correct
7	44	Flanker_UD	UDU	Incongruent	Incongruent	87.993193	88.309824	n	0.665808	Correct	Correct
7	45	Flanker_LR	LLL	Congruent	Incongruent	90.009705	90.309653	f	0.481967	Correct	Correct
7	46	Flanker_UD	UUU	Congruent	Congruent	92.009548	92.309514	j	0.522146	Correct	Correct
7	47	Flanker_LR	LRL	Incongruent	Congruent	94.009393	94.309359	g	0.602130	Correct	Correct
7	48	Flanker_UD	DDD	Congruent	Incongruent	96.009210	96.309206	n	0.546185	Correct	Correct
7	49	Flanker_LR	RRR	Congruent	Congruent	98.009055	98.309054	g	0.746372	Correct	Correct
7	50	Flanker_UD	DUD	Incongruent	Congruent	100.008929	100.308894	j	0.642448	Correct	Correct
7	51	Flanker_LR	LRL	Incongruent	Incongruent	102.008775	102.308739	g	0.554687	Correct	Correct
7	52	Flanker_UD	DUD	Incongruent	Incongruent	104.008592	104.308585	j	0.562791	Correct	Correct
7	53	Flanker_LR	LRL	Incongruent	Incongruent	106.008466	106.308439	g	0.498797	Correct	Correct
7	54	Flanker_UD	UUU	Congruent	Incongruent	108.008283	108.308275	j	0.555019	Correct	Correct
7	55	Flanker_LR	LLL	Congruent	Congruent	110.008127	110.308120	f	0.555089	Correct	Correct
7	56	Flanker_UD	DDD	Congruent	Congruent	112.007996	112.307965	n	0.555271	Correct	Correct
7	57	Flanker_LR	RLR	Incongruent	Congruent	114.007847	114.307815	f	0.587360	Correct	Correct
7	58	Flanker_UD	UDU	Incongruent	Incongruent	116.007705	116.307656	n	0.619480	Correct	Correct
7	59	Flanker_LR	RLR	Incongruent	Incongruent	118.007506	118.307494	f	0.851625	Correct	Correct
7	60	Flanker_UD	DUD	Incongruent	Incongruent	120.007377	120.307346	j	0.787713	Correct	Correct
7	61	Flanker_LR	LRL	Incongruent	Incongruent	122.007197	122.307191	g	0.715827	Correct	Correct
7	62	Flanker_UD	UUU	Congruent	Incongruent	124.007043	124.307041	j	0.579978	Correct	Correct
7	63	Flanker_LR	RRR	Congruent	Congruent	126.006886	126.306881	g	0.468045	Correct	Correct
7	64	Flanker_UD	UDU	Incongruent	Congruent	128.006732	128.306726	n	0.556142	Correct	Correct
7	65	Flanker_LR	RRR	Congruent	Incongruent	130.006607	130.306572	g	0.356391	Correct	Correct
7	66	Flanker_UD	DDD	Congruent	Congruent	132.006455	132.306415	n	0.468411	Correct	Correct
7	67	Flanker_LR	LRL	Incongruent	Congruent	134.006299	134.306261	g	0.620565	Correct	Correct
7	68	Flanker_UD	DDD	Congruent	Incongruent	136.006143	136.306107	n	0.596703	Correct	Correct
7	69	Flanker_LR	LLL	Congruent	Congruent	138.005958	138.305944	f	0.548830	Correct	Correct
7	70	Flanker_UD	DDD	Congruent	Congruent	140.005813	140.305796	n	0.492881	Correct	Correct
7	71	Flanker_LR	LRL	Incongruent	Congruent	142.005648	142.305641	g	0.597024	Correct	Correct
7	72	Flanker_UD	DDD	Congruent	Incongruent	144.005494	144.305488	n	0.533149	Correct	Correct
7	73	Flanker_LR	RRR	Congruent	Congruent	146.005337	146.305325	g	0.437316	Correct	Correct
7	74	Flanker_UD	UUU	Congruent	Congruent	148.005203	148.305177	j	0.405413	Correct	Correct
7	75	Flanker_LR	RLR	Incongruent	Congruent	150.005029	150.305022	g	0.453470	Error	Correct
7	76	Flanker_UD	DUD	Incongruent	Incongruent	152.004895	152.304867	j	0.493653	Correct	Error
7	77	Flanker_LR	RLR	Incongruent	Incongruent	154.004740	154.304712	f	0.541720	Correct	Correct
7	78	Flanker_UD	UDU	Incongruent	Incongruent	156.004588	156.304555	n	0.509804	Correct	Correct
7	79	Flanker_LR	LRL	Incongruent	Incongruent	158.004433	158.304403	f	0.286045	Error	Correct
7	80	Flanker_UD	DUD	Incongruent	Incongruent	160.004273	160.304250	j	0.518035	Correct	Error
7	81	Flanker_LR	RRR	Congruent	Incongruent	162.004101	162.304094	g	0.470200	Correct	Correct
7	82	Flanker_UD	DUD	Incongruent	Congruent	164.003960	164.303948	j	0.510359	Correct	Correct
7	83	Flanker_LR	LRL	Incongruent	Incongruent	166.003822	166.303783	g	0.558421	Correct	Correct
7	84	Flanker_UD	DUD	Incongruent	Incongruent	168.003664	168.303630	j	0.518599	Correct	Correct
7	85	Flanker_LR	RRR	Congruent	Incongruent	170.003482	170.303476	g	0.494687	Correct	Correct
7	86	Flanker_UD	DDD	Congruent	Congruent	172.003332	172.303338	n	0.542790	Correct	Correct
7	87	Flanker_LR	RRR	Congruent	Congruent	174.003201	174.303165	g	0.606999	Correct	Correct
7	88	Flanker_UD	DUD	Incongruent	Congruent	176.003048	176.303010	j	0.551109	Correct	Correct
7	89	Flanker_LR	RRR	Congruent	Incongruent	178.002893	178.302855	g	0.559327	Correct	Correct
7	90	Flanker_UD	UUU	Congruent	Congruent	180.002736	180.302717	j	0.543339	Correct	Correct
7	91	Flanker_LR	LLL	Congruent	Congruent	182.002582	182.302546	f	0.519367	Correct	Correct
7	92	Flanker_UD	DUD	Incongruent	Congruent	184.002397	184.302392	j	0.543550	Correct	Correct
7	93	Flanker_LR	LLL	Congruent	Incongruent	186.002243	186.302228	f	0.503718	Correct	Correct
7	94	Flanker_UD	UDU	Incongruent	Congruent	188.002095	188.302089	n	0.663764	Correct	Correct
7	95	Flanker_LR	LLL	Congruent	Incongruent	190.001931	190.301926	f	0.567856	Correct	Correct
7	96	Flanker_UD	UUU	Congruent	Congruent	192.001777	192.301772	j	0.639971	Correct	Correct
8	1	Flanker_LR	LRL	Incongruent	None	1.999847	2.299843	g	0.627298	Correct	None
8	2	Flanker_UD	UDU	Incongruent	Incongruent	3.999693	4.299663	n	0.531328	Correct	Correct
8	3	Flanker_LR	LLL	Congruent	Incongruent	5.999534	6.299508	f	0.411421	Correct	Correct
8	4	Flanker_UD	UUU	Congruent	Congruent	7.999392	8.299352	j	0.467612	Correct	Correct
8	5	Flanker_LR	RLR	Incongruent	Congruent	9.999225	10.299197	f	0.547701	Correct	Correct
8	6	Flanker_UD	DUD	Incongruent	Incongruent	11.999071	12.299043	j	0.587828	Correct	Correct
8	7	Flanker_LR	RLR	Incongruent	Incongruent	13.998886	14.298891	f	0.531902	Correct	Correct
8	8	Flanker_UD	UDU	Incongruent	Incongruent	15.998770	16.298734	n	0.604015	Correct	Correct
8	9	Flanker_LR	LRL	Incongruent	Incongruent	17.998575	18.298583	g	0.588222	Correct	Correct
8	10	Flanker_UD	DUD	Incongruent	Incongruent	19.998453	20.298424	j	0.580335	Correct	Correct
8	11	Flanker_LR	RRR	Congruent	Incongruent	21.998298	22.298270	g	0.468362	Correct	Correct
8	12	Flanker_UD	DUD	Incongruent	Congruent	23.998162	24.298114	j	0.652551	Correct	Correct
8	13	Flanker_LR	RRR	Congruent	Incongruent	25.997987	26.297961	g	0.516634	Correct	Correct
8	14	Flanker_UD	DDD	Congruent	Congruent	27.997831	28.297807	n	0.604719	Correct	Correct
8	15	Flanker_LR	RLR	Incongruent	Congruent	29.997678	30.297651	f	0.556182	Correct	Correct
8	16	Flanker_UD	UUU	Congruent	Incongruent	31.997494	32.297498	j	0.548376	Correct	Correct
8	17	Flanker_LR	LLL	Congruent	Congruent	33.997387	34.297341	f	0.564401	Correct	Correct
8	18	Flanker_UD	UDU	Incongruent	Congruent	35.997213	36.297184	n	0.604628	Correct	Correct
8	19	Flanker_LR	LLL	Congruent	Incongruent	37.997027	38.313691	f	0.628722	Correct	Correct
8	20	Flanker_UD	DDD	Congruent	Congruent	39.996936	40.313540	n	0.756832	Correct	Correct
8	21	Flanker_LR	RRR	Congruent	Congruent	41.996749	42.313386	g	0.700956	Correct	Correct
8	22	Flanker_UD	UDU	Incongruent	Congruent	43.996596	44.313239	n	0.557053	Correct	Correct
8	23	Flanker_LR	RLR	Incongruent	Incongruent	45.996436	46.313076	f	0.485223	Correct	Correct
8	24	Flanker_UD	DDD	Congruent	Incongruent	47.996310	48.312923	n	0.541348	Correct	Correct
8	25	Flanker_LR	RRR	Congruent	Congruent	49.996099	50.312767	g	0.437439	Correct	Correct
8	26	Flanker_UD	UUU	Congruent	Congruent	51.995976	52.312613	j	0.445552	Correct	Correct
8	27	Flanker_LR	LRL	Incongruent	Congruent	53.995821	54.312457	g	0.773707	Correct	Correct
8	28	Flanker_UD	UUU	Congruent	Incongruent	55.995686	56.312345	j	1.181893	Correct	Correct
8	29	Flanker_LR	LLL	Congruent	Congruent	57.995511	58.312149	f	0.525871	Correct	Correct
8	30	Flanker_UD	UUU	Congruent	Congruent	59.995324	60.311992	j	0.630064	Correct	Correct
8	31	Flanker_LR	LRL	Incongruent	Congruent	61.995202	62.311835	g	0.542113	Correct	Correct
8	32	Flanker_UD	DUD	Incongruent	Incongruent	63.995050	64.311684	j	0.614297	Correct	Correct
8	33	Flanker_LR	LRL	Incongruent	Incongruent	65.994860	66.311530	g	0.566384	Correct	Correct
8	34	Flanker_UD	UUU	Congruent	Incongruent	67.994707	68.311373	j	0.446531	Correct	Correct
8	35	Flanker_LR	RRR	Congruent	Congruent	69.994549	70.311227	g	0.566596	Correct	Correct
8	36	Flanker_UD	DDD	Congruent	Congruent	71.994445	72.311064	n	0.558757	Correct	Correct
8	37	Flanker_LR	RLR	Incongruent	Congruent	73.994274	74.310910	f	0.582901	Correct	Correct
8	38	Flanker_UD	UDU	Incongruent	Incongruent	75.994085	76.310749	n	0.719015	Correct	Correct
8	39	Flanker_LR	LRL	Incongruent	Incongruent	77.993963	78.310619	g	0.639092	Correct	Correct
8	40	Flanker_UD	UDU	Incongruent	Incongruent	80.010443	80.310446	n	0.559163	Correct	Correct
8	41	Flanker_LR	RLR	Incongruent	Incongruent	82.010316	82.310293	f	0.583350	Correct	Correct
8	42	Flanker_UD	DDD	Congruent	Incongruent	84.010162	84.310139	n	0.527450	Correct	Correct
8	43	Flanker_LR	RLR	Incongruent	Congruent	86.009989	86.309982	f	0.551606	Correct	Correct
8	44	Flanker_UD	DUD	Incongruent	Incongruent	88.009854	88.309830	j	0.623714	Correct	Correct
8	45	Flanker_LR	LRL	Incongruent	Incongruent	90.009699	90.309674	g	0.559862	Correct	Correct
8	46	Flanker_UD	UUU	Congruent	Incongruent	92.009515	92.309510	j	0.623962	Correct	Correct
8	47	Flanker_LR	RRR	Congruent	Congruent	94.009389	94.309392	g	0.488018	Correct	Correct
8	48	Flanker_UD	DDD	Congruent	Congruent	96.009234	96.309208	n	0.608120	Correct	Correct
8	49	Flanker_LR	LRL	Incongruent	Congruent	98.009051	98.309054	g	0.496265	Correct	Correct
8	50	Flanker_UD	DDD	Congruent	Incongruent	100.008897	100.308899	n	0.512402	Correct	Correct
8	51	Flanker_LR	LRL	Incongruent	Congruent	102.008771	102.308746	g	0.568526	Correct	Correct
8	52	Flanker_UD	DUD	Incongruent	Incongruent	104.008617	104.308589	j	0.696688	Correct	Correct
8	53	Flanker_LR	LLL	Congruent	Incongruent	106.008462	106.308434	f	0.552880	Correct	Correct
8	54	Flanker_UD	UUU	Congruent	Congruent	108.008277	108.308280	j	0.464859	Correct	Correct
8	55	Flanker_LR	RLR	Incongruent	Congruent	110.008124	110.308126	f	0.545057	Correct	Correct
8	56	Flanker_UD	UDU	Incongruent	Incongruent	112.008034	112.307971	n	0.577171	Correct	Correct
8	57	Flanker_LR	RRR	Congruent	Incongruent	114.007845	114.307811	g	0.569216	Correct	Correct
8	58	Flanker_UD	DDD	Congruent	Congruent	116.007690	116.307661	n	0.497306	Correct	Correct
8	59	Flanker_LR	RLR	Incongruent	Congruent	118.007535	118.307515	f	0.465511	Correct	Correct
8	60	Flanker_UD	DUD	Incongruent	Incongruent	120.007379	120.307351	j	0.617645	Correct	Correct
8	61	Flanker_LR	LLL	Congruent	Incongruent	122.007225	122.307199	f	0.489741	Correct	Correct
8	62	Flanker_UD	UDU	Incongruent	Congruent	124.007071	124.307041	n	0.561847	Correct	Correct
8	63	Flanker_LR	LLL	Congruent	Incongruent	126.006938	126.306900	f	0.402007	Correct	Correct
8	64	Flanker_UD	UUU	Congruent	Congruent	128.006761	128.306731	j	0.466102	Correct	Correct
8	65	Flanker_LR	RRR	Congruent	Congruent	130.006580	130.306580	g	0.506305	Correct	Correct
8	66	Flanker_UD	DDD	Congruent	Congruent	132.006421	132.306415	n	0.386369	Correct	Correct
8	67	Flanker_LR	LRL	Incongruent	Congruent	134.006331	134.306273	g	0.586495	Correct	Correct
8	68	Flanker_UD	DUD	Incongruent	Incongruent	136.006142	136.306113	j	0.642566	Correct	Correct
8	69	Flanker_LR	LLL	Congruent	Incongruent	138.005984	138.305960	f	0.490705	Correct	Correct
8	70	Flanker_UD	UUU	Congruent	Congruent	140.005832	140.305800	j	0.522799	Correct	Correct
8	71	Flanker_LR	RRR	Congruent	Congruent	142.005705	142.305651	g	0.546865	Correct	Correct
8	72	Flanker_UD	UDU	Incongruent	Congruent	144.005521	144.305496	n	0.659059	Correct	Correct
8	73	Flanker_LR	RRR	Congruent	Incongruent	146.005433	146.305374	g	0.459136	Correct	Correct
8	74	Flanker_UD	DUD	Incongruent	Congruent	148.005187	148.305177	j	0.515324	Correct	Correct
8	75	Flanker_LR	RLR	Incongruent	Incongruent	150.005072	150.305024	f	0.555505	Correct	Correct
8	76	Flanker_UD	DDD	Congruent	Incongruent	152.004905	152.304875	n	0.515455	Correct	Correct
8	77	Flanker_LR	LLL	Congruent	Congruent	154.004749	154.304722	f	0.491644	Correct	Correct
8	78	Flanker_UD	DUD	Incongruent	Congruent	156.004566	156.304558	j	0.539770	Correct	Correct
8	79	Flanker_LR	RLR	Incongruent	Incongruent	158.004442	158.304429	f	0.579922	Correct	Correct
8	80	Flanker_UD	DDD	Congruent	Incongruent	160.004288	160.304258	n	0.412049	Correct	Correct
8	81	Flanker_LR	LLL	Congruent	Congruent	162.004101	162.304103	f	0.388178	Correct	Correct
8	82	Flanker_UD	UDU	Incongruent	Congruent	164.003978	164.303938	n	0.620249	Correct	Correct
8	83	Flanker_LR	LRL	Incongruent	Incongruent	166.003836	166.303823	g	0.540350	Correct	Correct
8	84	Flanker_UD	UUU	Congruent	Incongruent	168.003636	168.303637	j	0.436553	Correct	Correct
8	85	Flanker_LR	LLL	Congruent	Congruent	170.003512	170.303485	f	0.412537	Correct	Correct
8	86	Flanker_UD	DUD	Incongruent	Congruent	172.003327	172.303320	j	0.628688	Correct	Correct
8	87	Flanker_LR	RLR	Incongruent	Incongruent	174.003198	174.303199	f	0.492864	Correct	Correct
8	88	Flanker_UD	DDD	Congruent	Incongruent	176.003019	176.303020	n	0.445024	Correct	Correct
8	89	Flanker_LR	LLL	Congruent	Congruent	178.002863	178.302868	f	0.485055	Correct	Correct
8	90	Flanker_UD	UDU	Incongruent	Congruent	180.002738	180.302703	n	0.597258	Correct	Correct
8	91	Flanker_LR	RRR	Congruent	Incongruent	182.002579	182.302583	g	0.573385	Correct	Correct
8	92	Flanker_UD	UDU	Incongruent	Congruent	184.002406	184.302401	n	0.645455	Correct	Correct
8	93	Flanker_LR	RRR	Congruent	Incongruent	186.002245	186.302246	g	0.517613	Correct	Correct
8	94	Flanker_UD	DUD	Incongruent	Congruent	188.002090	188.302093	j	0.541749	Correct	Correct
8	95	Flanker_LR	LRL	Incongruent	Incongruent	190.001992	190.301965	g	0.597845	Correct	Correct
8	96	Flanker_UD	UUU	Congruent	Incongruent	192.001781	192.301782	j	0.501973	Correct	Correct
