# Supplementary material for: Congruency Sequence Effects without Feature Integration or Contingency Learning Confounds
Source: PLoS One. 2014 Jul 14;9(7):e102337. doi: 10.1371/journal.pone.0102337 (PMC4096924; doi:10.1371/journal.pone.0102337)
Supplement: Raw Data S1 — The raw data collected from each participant in Experiments 1 and 2. (ZIP) [file pone.0102337.s001.zip › RAW DATA/Experiment1/Prime_Arrow_Flanker_Subject_14_log.txt]

Experiment ID	Arrow_Flanker_Paradigm
Subject	14
Run Time	16-May-2013 13:00:23
Run Number	Trial Number	Task	Stimulus	Current Trial Type	Previous Trial Type	StimulusOnsetTime	StimulusOffsetTime	Response	RT	Accuracy	PreviousAccuracy
practice	1	Flanker_LR	LLL	Congruent	None	1.999844	2.299803	f	0.956713	Correct	None
practice	2	Flanker_UD	UUU	Congruent	Congruent	3.999627	4.299621	j	0.868811	Correct	Correct
practice	3	Flanker_LR	LRL	Incongruent	Congruent	5.999478	6.299442	g	0.572955	Correct	Correct
practice	4	Flanker_UD	DUD	Incongruent	Incongruent	7.999296	8.299269	j	0.565045	Correct	Correct
practice	5	Flanker_LR	LLL	Congruent	Incongruent	9.999121	10.299085	f	0.357202	Correct	Correct
practice	6	Flanker_UD	DUD	Incongruent	Congruent	11.998940	12.298919	j	0.533915	Correct	Correct
practice	7	Flanker_LR	RRR	Congruent	Incongruent	13.998737	14.298726	g	0.429520	Correct	Correct
practice	8	Flanker_UD	UUU	Congruent	Congruent	15.998585	16.298547	j	0.621644	Correct	Correct
practice	9	Flanker_LR	LLL	Congruent	Congruent	17.998407	18.298369	f	0.357764	Correct	Correct
practice	10	Flanker_UD	UDU	Incongruent	Congruent	19.998239	20.298192	n	0.597909	Correct	Correct
practice	11	Flanker_LR	RLR	Incongruent	Incongruent	21.998054	22.298014	f	0.509922	Correct	Correct
practice	12	Flanker_UD	DDD	Congruent	Incongruent	23.997874	24.297835	n	0.909419	Correct	Correct
practice	13	Flanker_LR	RRR	Congruent	Congruent	25.997695	26.297657	g	0.581644	Correct	Correct
practice	14	Flanker_UD	DDD	Congruent	Congruent	27.997520	28.297476	n	0.357741	Correct	Correct
practice	15	Flanker_LR	LRL	Incongruent	Congruent	29.997340	30.297299	g	0.525854	Correct	Correct
practice	16	Flanker_UD	UDU	Incongruent	Incongruent	31.997163	32.313806	n	0.517940	Correct	Correct
practice	17	Flanker_LR	LRL	Incongruent	Incongruent	33.996987	34.313611	g	0.558008	Correct	Correct
practice	18	Flanker_UD	UUU	Congruent	Incongruent	35.996787	36.313431	j	0.726176	Correct	Correct
practice	19	Flanker_LR	RLR	Incongruent	Congruent	37.996630	38.313254	f	0.470276	Correct	Correct
practice	20	Flanker_UD	DUD	Incongruent	Incongruent	39.996449	40.313101	j	0.574527	Correct	Correct
practice	21	Flanker_LR	RRR	Congruent	Incongruent	41.996271	42.312896	g	0.390543	Correct	Correct
practice	22	Flanker_UD	UDU	Incongruent	Congruent	43.996062	44.312718	n	0.366686	Correct	Correct
practice	23	Flanker_LR	RLR	Incongruent	Incongruent	45.995915	46.312540	f	0.390810	Correct	Correct
practice	24	Flanker_UD	DDD	Congruent	Incongruent	47.995737	48.312393	n	0.438901	Correct	Correct
1	1	Flanker_LR	LLL	Congruent	None	1.999817	2.299783	f	0.407666	Correct	None
1	2	Flanker_UD	DUD	Incongruent	Congruent	3.999636	4.299604	j	0.639867	Correct	Correct
1	3	Flanker_LR	LLL	Congruent	Incongruent	5.999458	6.299425	f	0.344043	Correct	Correct
1	4	Flanker_UD	UDU	Incongruent	Congruent	7.999325	8.299276	n	0.432101	Correct	Correct
1	5	Flanker_LR	RRR	Congruent	Incongruent	9.999101	10.299068	g	0.344256	Correct	Correct
1	6	Flanker_UD	DUD	Incongruent	Congruent	11.998925	12.298889	j	0.384352	Correct	Correct
1	7	Flanker_LR	LRL	Incongruent	Incongruent	13.998745	14.298709	g	0.424456	Correct	Correct
1	8	Flanker_UD	DUD	Incongruent	Incongruent	15.998590	16.298559	j	0.600559	Correct	Correct
1	9	Flanker_LR	RLR	Incongruent	Incongruent	17.998387	18.298352	f	0.344661	Correct	Correct
1	10	Flanker_UD	UDU	Incongruent	Incongruent	19.998205	20.298176	n	0.441283	Correct	Correct
1	11	Flanker_LR	RRR	Congruent	Incongruent	21.998029	22.297994	g	0.336937	Correct	Correct
1	12	Flanker_UD	UUU	Congruent	Congruent	23.997866	24.297830	j	0.393112	Correct	Correct
1	13	Flanker_LR	LRL	Incongruent	Congruent	25.997669	26.297635	g	0.360485	Correct	Correct
1	14	Flanker_UD	DDD	Congruent	Incongruent	27.997489	28.297455	n	0.400677	Correct	Correct
1	15	Flanker_LR	RRR	Congruent	Congruent	29.997311	30.297276	g	0.368766	Correct	Correct
1	16	Flanker_UD	DUD	Incongruent	Congruent	31.997140	32.313763	j	0.752887	Correct	Correct
1	17	Flanker_LR	RLR	Incongruent	Incongruent	33.996952	34.313583	f	0.377018	Correct	Correct
1	18	Flanker_UD	UDU	Incongruent	Incongruent	35.996770	36.313406	n	0.425198	Correct	Correct
1	19	Flanker_LR	RRR	Congruent	Incongruent	37.996565	38.313225	g	0.369272	Correct	Correct
1	20	Flanker_UD	UUU	Congruent	Congruent	39.996427	40.313050	j	0.361433	Correct	Correct
1	21	Flanker_LR	RRR	Congruent	Congruent	41.996238	42.312869	g	0.369549	Correct	Correct
1	22	Flanker_UD	DUD	Incongruent	Congruent	43.996027	44.312697	j	0.385660	Correct	Correct
1	23	Flanker_LR	LLL	Congruent	Incongruent	45.995846	46.312509	f	0.337823	Correct	Correct
1	24	Flanker_UD	UDU	Incongruent	Congruent	47.995702	48.312331	n	0.385989	Correct	Correct
1	25	Flanker_LR	RLR	Incongruent	Incongruent	49.995522	50.312151	f	0.330110	Correct	Correct
1	26	Flanker_UD	DDD	Congruent	Incongruent	51.995342	52.311979	n	0.378743	Correct	Correct
1	27	Flanker_LR	RRR	Congruent	Congruent	53.995164	54.311793	g	0.346303	Correct	Correct
1	28	Flanker_UD	DDD	Congruent	Congruent	55.994985	56.311616	n	0.346433	Correct	Correct
1	29	Flanker_LR	LLL	Congruent	Congruent	57.994773	58.311435	f	0.338572	Correct	Correct
1	30	Flanker_UD	UUU	Congruent	Congruent	59.994595	60.311289	j	0.322717	Correct	Correct
1	31	Flanker_LR	RLR	Incongruent	Congruent	61.994416	62.311077	f	0.330874	Correct	Correct
1	32	Flanker_UD	UUU	Congruent	Incongruent	63.994286	64.310900	j	0.371062	Correct	Correct
1	33	Flanker_LR	LLL	Congruent	Congruent	65.994087	66.310720	f	0.315113	Correct	Correct
1	34	Flanker_UD	DUD	Incongruent	Congruent	67.993910	68.310590	j	0.427227	Correct	Correct
1	35	Flanker_LR	LLL	Congruent	Incongruent	70.010394	70.310360	f	0.347968	Correct	Correct
1	36	Flanker_UD	DDD	Congruent	Congruent	72.010185	72.310183	n	0.387613	Correct	Correct
1	37	Flanker_LR	RLR	Incongruent	Congruent	74.010006	74.310004	f	0.443547	Correct	Correct
1	38	Flanker_UD	UUU	Congruent	Incongruent	76.009890	76.309849	j	0.379731	Correct	Correct
1	39	Flanker_LR	LRL	Incongruent	Congruent	78.009646	78.309646	g	0.403791	Correct	Correct
1	40	Flanker_UD	DUD	Incongruent	Incongruent	80.009469	80.309469	j	0.387985	Correct	Correct
1	41	Flanker_LR	LRL	Incongruent	Incongruent	82.009321	82.309289	g	0.444070	Correct	Correct
1	42	Flanker_UD	DDD	Congruent	Incongruent	84.009180	84.309146	n	0.396168	Correct	Correct
1	43	Flanker_LR	RLR	Incongruent	Congruent	86.008958	86.308931	f	0.380283	Correct	Correct
1	44	Flanker_UD	DDD	Congruent	Incongruent	88.008785	88.308752	n	0.372422	Correct	Correct
1	45	Flanker_LR	LRL	Incongruent	Congruent	90.008611	90.308573	g	0.380599	Correct	Correct
1	46	Flanker_UD	UDU	Incongruent	Incongruent	92.008463	92.308414	n	0.380740	Correct	Correct
1	47	Flanker_LR	LRL	Incongruent	Incongruent	94.008249	94.308215	g	0.356960	Correct	Correct
1	48	Flanker_UD	UUU	Congruent	Incongruent	96.008071	96.308035	j	0.421012	Correct	Correct
1	49	Flanker_LR	RLR	Incongruent	Congruent	98.007890	98.307857	f	0.317085	Correct	Correct
1	50	Flanker_UD	UUU	Congruent	Incongruent	100.007728	100.307680	j	0.365189	Correct	Correct
1	51	Flanker_LR	LLL	Congruent	Congruent	102.007502	102.307499	f	0.317394	Correct	Correct
1	52	Flanker_UD	DDD	Congruent	Congruent	104.007356	104.307320	n	0.317517	Correct	Correct
1	53	Flanker_LR	RRR	Congruent	Congruent	106.007168	106.307141	g	0.357564	Correct	Correct
1	54	Flanker_UD	DDD	Congruent	Congruent	108.006997	108.306972	n	0.333721	Correct	Correct
1	55	Flanker_LR	RRR	Congruent	Congruent	110.006818	110.306784	g	0.334000	Correct	Correct
1	56	Flanker_UD	UUU	Congruent	Congruent	112.006621	112.306607	j	0.373994	Correct	Correct
1	57	Flanker_LR	RLR	Incongruent	Congruent	114.006460	114.306426	f	0.358095	Correct	Correct
1	58	Flanker_UD	UUU	Congruent	Incongruent	116.006282	116.306268	j	0.366180	Correct	Correct
1	59	Flanker_LR	LRL	Incongruent	Congruent	118.006102	118.306068	g	0.590401	Correct	Correct
1	60	Flanker_UD	UDU	Incongruent	Incongruent	120.005923	120.305909	n	0.390525	Correct	Correct
1	61	Flanker_LR	LRL	Incongruent	Incongruent	122.005744	122.305711	g	0.406625	Correct	Correct
1	62	Flanker_UD	DDD	Congruent	Incongruent	124.005545	124.305551	n	0.446677	Correct	Correct
1	63	Flanker_LR	LLL	Congruent	Congruent	126.005388	126.305353	f	0.358900	Correct	Correct
1	64	Flanker_UD	UUU	Congruent	Congruent	128.005209	128.305175	j	0.327079	Correct	Correct
1	65	Flanker_LR	LRL	Incongruent	Congruent	130.005023	130.304996	g	0.399218	Correct	Correct
1	66	Flanker_UD	UDU	Incongruent	Incongruent	132.004857	132.304816	n	0.431287	Correct	Correct
1	67	Flanker_LR	RRR	Congruent	Incongruent	134.004673	134.304638	g	0.359373	Correct	Correct
1	68	Flanker_UD	UDU	Incongruent	Congruent	136.004467	136.304460	n	0.431462	Correct	Correct
1	69	Flanker_LR	RLR	Incongruent	Incongruent	138.004316	138.304280	f	0.423641	Correct	Correct
1	70	Flanker_UD	DUD	Incongruent	Incongruent	140.004106	140.304103	j	0.487791	Correct	Correct
1	71	Flanker_LR	LRL	Incongruent	Incongruent	142.003956	142.303923	g	0.376381	Correct	Correct
1	72	Flanker_UD	UUU	Congruent	Incongruent	144.003746	144.303745	j	0.447943	Correct	Correct
1	73	Flanker_LR	LLL	Congruent	Congruent	146.003568	146.303533	f	0.360109	Correct	Correct
1	74	Flanker_UD	UDU	Incongruent	Congruent	148.003390	148.303387	n	0.408333	Correct	Correct
1	75	Flanker_LR	RLR	Incongruent	Incongruent	150.003210	150.303207	f	0.360395	Correct	Correct
1	76	Flanker_UD	DDD	Congruent	Incongruent	152.003032	152.303030	n	0.360505	Correct	Correct
1	77	Flanker_LR	RRR	Congruent	Congruent	154.002885	154.302852	g	0.392617	Correct	Correct
1	78	Flanker_UD	UUU	Congruent	Congruent	156.002703	156.302673	j	0.368723	Correct	Correct
1	79	Flanker_LR	RRR	Congruent	Congruent	158.002529	158.302494	g	0.376868	Correct	Correct
1	80	Flanker_UD	DDD	Congruent	Congruent	160.002350	160.302328	n	0.416986	Correct	Correct
1	81	Flanker_LR	RLR	Incongruent	Congruent	162.002147	162.302158	f	0.401095	Correct	Correct
1	82	Flanker_UD	UDU	Incongruent	Incongruent	164.002000	164.301960	j	0.281236	Error	Correct
1	83	Flanker_LR	RLR	Incongruent	Incongruent	166.001811	166.301791	f	0.969433	Correct	Error
1	84	Flanker_UD	UDU	Incongruent	Incongruent	168.001642	168.301604	n	0.537615	Correct	Correct
1	85	Flanker_LR	LRL	Incongruent	Incongruent	170.001491	170.301462	g	0.537638	Correct	Correct
1	86	Flanker_UD	DUD	Incongruent	Incongruent	172.001281	172.301247	j	0.641774	Correct	Correct
1	87	Flanker_LR	LLL	Congruent	Incongruent	174.001108	174.301067	f	0.441867	Correct	Correct
1	88	Flanker_UD	DUD	Incongruent	Congruent	176.000903	176.300889	j	0.473959	Correct	Correct
1	89	Flanker_LR	LLL	Congruent	Incongruent	178.000770	178.300703	f	0.370701	Correct	Correct
1	90	Flanker_UD	UDU	Incongruent	Congruent	180.000574	180.300531	n	0.426220	Correct	Correct
1	91	Flanker_LR	LLL	Congruent	Incongruent	182.000362	182.300353	f	0.354349	Correct	Correct
1	92	Flanker_UD	DDD	Congruent	Congruent	184.000186	184.300174	n	0.474572	Correct	Correct
1	93	Flanker_LR	LRL	Incongruent	Congruent	186.000069	186.300010	g	0.362662	Correct	Correct
1	94	Flanker_UD	DUD	Incongruent	Incongruent	187.999827	188.299818	j	0.402738	Correct	Correct
1	95	Flanker_LR	RRR	Congruent	Incongruent	189.999680	190.299640	g	0.530992	Correct	Correct
1	96	Flanker_UD	DUD	Incongruent	Congruent	191.999503	192.299460	j	0.515047	Correct	Correct
2	1	Flanker_LR	RLR	Incongruent	None	1.999857	2.299843	f	0.435597	Correct	None
2	2	Flanker_UD	UUU	Congruent	Incongruent	3.999678	4.299648	j	0.427744	Correct	Correct
2	3	Flanker_LR	RLR	Incongruent	Congruent	5.999498	6.299469	f	0.531915	Correct	Correct
2	4	Flanker_UD	UUU	Congruent	Incongruent	7.999321	8.299290	j	0.476087	Correct	Correct
2	5	Flanker_LR	RRR	Congruent	Congruent	9.999148	10.299112	g	0.356159	Correct	Correct
2	6	Flanker_UD	DUD	Incongruent	Congruent	11.998934	12.298935	j	0.444384	Correct	Correct
2	7	Flanker_LR	RRR	Congruent	Incongruent	13.998755	14.298756	g	0.372409	Correct	Correct
2	8	Flanker_UD	UDU	Incongruent	Congruent	15.998578	16.298578	n	0.444570	Correct	Correct
2	9	Flanker_LR	LLL	Congruent	Incongruent	17.998428	18.298400	f	0.356728	Correct	Correct
2	10	Flanker_UD	DUD	Incongruent	Congruent	19.998253	20.298221	j	0.420794	Correct	Correct
2	11	Flanker_LR	LRL	Incongruent	Incongruent	21.998074	22.298043	g	0.380921	Correct	Correct
2	12	Flanker_UD	DDD	Congruent	Incongruent	23.997896	24.297865	n	0.541036	Correct	Correct
2	13	Flanker_LR	LLL	Congruent	Congruent	25.997716	26.297686	f	0.324567	Correct	Correct
2	14	Flanker_UD	DDD	Congruent	Congruent	27.997511	28.297507	n	0.388697	Correct	Correct
2	15	Flanker_LR	LLL	Congruent	Congruent	29.997360	30.297321	f	0.308725	Correct	Correct
2	16	Flanker_UD	UUU	Congruent	Congruent	31.997183	32.313818	j	0.348874	Correct	Correct
2	17	Flanker_LR	LLL	Congruent	Congruent	33.997007	34.313638	f	0.309058	Correct	Correct
2	18	Flanker_UD	UDU	Incongruent	Congruent	35.996829	36.313461	n	0.581119	Correct	Correct
2	19	Flanker_LR	RRR	Congruent	Incongruent	37.996647	38.313304	g	0.357299	Correct	Correct
2	20	Flanker_UD	DUD	Incongruent	Congruent	39.996479	40.313105	j	0.397375	Correct	Correct
2	21	Flanker_LR	LLL	Congruent	Incongruent	41.996291	42.312929	f	0.349510	Correct	Correct
2	22	Flanker_UD	DUD	Incongruent	Congruent	43.996115	44.312748	j	0.429645	Correct	Correct
2	23	Flanker_LR	LLL	Congruent	Incongruent	45.995939	46.312587	f	0.349711	Correct	Correct
2	24	Flanker_UD	UDU	Incongruent	Congruent	47.995727	48.312392	n	0.421930	Correct	Correct
2	25	Flanker_LR	LRL	Incongruent	Incongruent	49.995581	50.312217	g	0.389982	Correct	Correct
2	26	Flanker_UD	DDD	Congruent	Incongruent	51.995403	52.312036	n	0.406124	Correct	Correct
2	27	Flanker_LR	LLL	Congruent	Congruent	53.995222	54.311857	f	0.358295	Correct	Correct
2	28	Flanker_UD	DUD	Incongruent	Congruent	55.995055	56.311680	j	0.422368	Correct	Correct
2	29	Flanker_LR	RLR	Incongruent	Incongruent	57.994873	58.311501	f	0.366547	Correct	Correct
2	30	Flanker_UD	UUU	Congruent	Incongruent	59.994692	60.311325	j	0.414635	Correct	Correct
2	31	Flanker_LR	LRL	Incongruent	Congruent	61.994512	62.311156	g	0.398776	Correct	Correct
2	32	Flanker_UD	UUU	Congruent	Incongruent	63.994344	64.310969	j	0.366864	Correct	Correct
2	33	Flanker_LR	LRL	Incongruent	Congruent	65.994154	66.310790	g	0.423002	Correct	Correct
2	34	Flanker_UD	DUD	Incongruent	Incongruent	67.993991	68.310613	j	0.447166	Correct	Correct
2	35	Flanker_LR	RRR	Congruent	Incongruent	70.010457	70.310435	g	0.351301	Correct	Correct
2	36	Flanker_UD	DUD	Incongruent	Congruent	71.993600	72.310256	j	0.423421	Correct	Correct
2	37	Flanker_LR	RLR	Incongruent	Incongruent	74.010076	74.310077	f	0.367689	Correct	Correct
2	38	Flanker_UD	DUD	Incongruent	Incongruent	76.009930	76.309902	j	0.407684	Correct	Correct
2	39	Flanker_LR	RLR	Incongruent	Incongruent	78.009751	78.309727	f	0.383770	Correct	Correct
2	40	Flanker_UD	UDU	Incongruent	Incongruent	80.009542	80.309543	n	0.439944	Correct	Correct
2	41	Flanker_LR	LLL	Congruent	Incongruent	82.009397	82.309366	f	0.320055	Correct	Correct
2	42	Flanker_UD	DDD	Congruent	Congruent	84.009188	84.309189	n	0.328167	Correct	Correct
2	43	Flanker_LR	LLL	Congruent	Congruent	86.009040	86.309027	f	0.352251	Correct	Correct
2	44	Flanker_UD	UDU	Incongruent	Congruent	88.008834	88.308834	n	0.368397	Correct	Correct
2	45	Flanker_LR	RLR	Incongruent	Incongruent	90.008687	90.308657	f	0.320505	Correct	Correct
2	46	Flanker_UD	DUD	Incongruent	Incongruent	92.008510	92.308478	j	0.368583	Correct	Correct
2	47	Flanker_LR	LLL	Congruent	Incongruent	94.008314	94.308310	f	0.328765	Correct	Correct
2	48	Flanker_UD	UDU	Incongruent	Congruent	96.008122	96.308123	n	0.424842	Correct	Correct
2	49	Flanker_LR	LLL	Congruent	Incongruent	98.007971	98.307943	f	0.289051	Correct	Correct
2	50	Flanker_UD	UUU	Congruent	Congruent	100.007799	100.307768	j	0.433221	Correct	Correct
2	51	Flanker_LR	RRR	Congruent	Congruent	102.007639	102.307590	g	0.441296	Correct	Correct
2	52	Flanker_UD	UDU	Incongruent	Congruent	104.007443	104.307411	n	0.409369	Correct	Correct
2	53	Flanker_LR	RRR	Congruent	Incongruent	106.007271	106.307241	g	0.377537	Correct	Correct
2	54	Flanker_UD	DDD	Congruent	Congruent	108.007087	108.307064	n	0.337674	Correct	Correct
2	55	Flanker_LR	RRR	Congruent	Congruent	110.006951	110.306877	g	0.345757	Correct	Correct
2	56	Flanker_UD	UUU	Congruent	Congruent	112.006703	112.306701	j	0.353846	Correct	Correct
2	57	Flanker_LR	RRR	Congruent	Congruent	114.006554	114.306523	g	0.298002	Correct	Correct
2	58	Flanker_UD	DDD	Congruent	Congruent	116.006374	116.306345	n	0.378639	Correct	Correct
2	59	Flanker_LR	RLR	Incongruent	Congruent	118.006167	118.306167	f	0.354241	Correct	Correct
2	60	Flanker_UD	DUD	Incongruent	Incongruent	120.005991	120.305990	j	0.402424	Correct	Correct
2	61	Flanker_LR	RLR	Incongruent	Incongruent	122.005843	122.305812	f	0.402575	Correct	Correct
2	62	Flanker_UD	UDU	Incongruent	Incongruent	124.005666	124.305634	n	0.410672	Correct	Correct
2	63	Flanker_LR	RRR	Congruent	Incongruent	126.005455	126.305455	g	0.290798	Correct	Correct
2	64	Flanker_UD	UUU	Congruent	Congruent	128.005311	128.305280	j	0.395017	Correct	Correct
2	65	Flanker_LR	RRR	Congruent	Congruent	130.005134	130.305101	g	0.379045	Correct	Correct
2	66	Flanker_UD	DDD	Congruent	Congruent	132.004923	132.304954	n	0.363105	Correct	Correct
2	67	Flanker_LR	LRL	Incongruent	Congruent	134.004778	134.304744	g	0.507281	Correct	Correct
2	68	Flanker_UD	UUU	Congruent	Incongruent	136.004602	136.304569	j	0.355350	Correct	Correct
2	69	Flanker_LR	RLR	Incongruent	Congruent	138.004421	138.304391	f	0.355473	Correct	Correct
2	70	Flanker_UD	UDU	Incongruent	Incongruent	140.004214	140.304233	n	0.403672	Correct	Correct
2	71	Flanker_LR	LRL	Incongruent	Incongruent	142.004076	142.304035	g	0.411723	Correct	Correct
2	72	Flanker_UD	UDU	Incongruent	Incongruent	144.003890	144.303858	n	0.412365	Correct	Correct
2	73	Flanker_LR	LRL	Incongruent	Incongruent	146.003680	146.303680	g	0.412031	Correct	Correct
2	74	Flanker_UD	UDU	Incongruent	Incongruent	148.003541	148.303531	n	0.396171	Correct	Correct
2	75	Flanker_LR	LRL	Incongruent	Incongruent	150.003356	150.303325	g	0.388295	Correct	Correct
2	76	Flanker_UD	DUD	Incongruent	Incongruent	152.003180	152.303149	j	0.412389	Correct	Correct
2	77	Flanker_LR	LRL	Incongruent	Incongruent	154.003003	154.302971	g	0.356540	Correct	Correct
2	78	Flanker_UD	UUU	Congruent	Incongruent	156.002807	156.302801	j	0.396706	Correct	Correct
2	79	Flanker_LR	RRR	Congruent	Congruent	158.002647	158.302615	g	0.373154	Correct	Correct
2	80	Flanker_UD	DDD	Congruent	Congruent	160.002464	160.302438	n	0.332898	Correct	Correct
2	81	Flanker_LR	LRL	Incongruent	Congruent	162.002295	162.302261	g	0.389090	Correct	Correct
2	82	Flanker_UD	DDD	Congruent	Incongruent	164.002102	164.302096	n	0.357106	Correct	Correct
2	83	Flanker_LR	RLR	Incongruent	Congruent	166.001938	166.301906	f	0.357379	Correct	Correct
2	84	Flanker_UD	DUD	Incongruent	Incongruent	168.001760	168.301728	n	0.245501	Error	Correct
2	85	Flanker_LR	LLL	Congruent	Incongruent	170.001578	170.301551	f	0.453574	Correct	Error
2	86	Flanker_UD	UUU	Congruent	Congruent	172.001483	172.301412	j	0.413675	Correct	Correct
2	87	Flanker_LR	RRR	Congruent	Congruent	174.001235	174.301197	g	0.373810	Correct	Correct
2	88	Flanker_UD	DDD	Congruent	Congruent	176.001060	176.301020	n	0.381998	Correct	Correct
2	89	Flanker_LR	RLR	Incongruent	Congruent	178.000850	178.300844	f	0.374043	Correct	Correct
2	90	Flanker_UD	DDD	Congruent	Incongruent	180.000710	180.300681	n	0.438149	Correct	Correct
2	91	Flanker_LR	LRL	Incongruent	Congruent	182.000495	182.300488	g	0.470314	Correct	Correct
2	92	Flanker_UD	UDU	Incongruent	Incongruent	184.000354	184.300312	n	0.726490	Correct	Correct
2	93	Flanker_LR	LRL	Incongruent	Incongruent	186.000170	186.300132	g	0.398486	Correct	Correct
2	94	Flanker_UD	UUU	Congruent	Incongruent	187.999971	188.299966	j	0.382769	Correct	Correct
2	95	Flanker_LR	RLR	Incongruent	Congruent	189.999912	190.299751	f	0.374816	Correct	Correct
2	96	Flanker_UD	DDD	Congruent	Incongruent	191.999641	192.299600	n	0.606856	Correct	Correct
3	1	Flanker_LR	RLR	Incongruent	None	1.999815	2.299782	f	0.375825	Correct	None
3	2	Flanker_UD	UDU	Incongruent	Incongruent	3.999608	4.299604	n	0.408005	Correct	Correct
3	3	Flanker_LR	RRR	Congruent	Incongruent	5.999428	6.299427	g	0.376042	Correct	Correct
3	4	Flanker_UD	DUD	Incongruent	Congruent	7.999312	8.299261	j	0.376232	Correct	Correct
3	5	Flanker_LR	LLL	Congruent	Incongruent	9.999085	10.299043	f	0.336364	Correct	Correct
3	6	Flanker_UD	UUU	Congruent	Congruent	11.998929	12.298896	j	0.336481	Correct	Correct
3	7	Flanker_LR	LLL	Congruent	Congruent	13.998750	14.298718	f	0.320551	Correct	Correct
3	8	Flanker_UD	DDD	Congruent	Congruent	15.998602	16.298543	n	0.328691	Correct	Correct
3	9	Flanker_LR	LLL	Congruent	Congruent	17.998397	18.298366	f	0.272860	Correct	Correct
3	10	Flanker_UD	UDU	Incongruent	Congruent	19.998223	20.298188	n	0.408940	Correct	Correct
3	11	Flanker_LR	LRL	Incongruent	Incongruent	21.998046	22.298011	g	0.393099	Correct	Correct
3	12	Flanker_UD	UDU	Incongruent	Incongruent	23.997838	24.297841	n	0.393310	Correct	Correct
3	13	Flanker_LR	RRR	Congruent	Incongruent	25.997688	26.297656	g	0.328692	Correct	Correct
3	14	Flanker_UD	DUD	Incongruent	Congruent	27.997515	28.297478	j	0.376789	Correct	Correct
3	15	Flanker_LR	RLR	Incongruent	Incongruent	29.997340	30.297300	f	0.376979	Correct	Correct
3	16	Flanker_UD	UDU	Incongruent	Incongruent	31.997218	32.313791	n	0.401094	Correct	Correct
3	17	Flanker_LR	LLL	Congruent	Incongruent	33.996981	34.313613	f	0.305153	Correct	Correct
3	18	Flanker_UD	UUU	Congruent	Congruent	35.996772	36.313437	j	0.329328	Correct	Correct
3	19	Flanker_LR	RLR	Incongruent	Congruent	37.996628	38.313259	f	0.393399	Correct	Correct
3	20	Flanker_UD	UUU	Congruent	Incongruent	39.996452	40.313083	j	0.353609	Correct	Correct
3	21	Flanker_LR	RRR	Congruent	Congruent	41.996273	42.312906	g	0.353646	Correct	Correct
3	22	Flanker_UD	DUD	Incongruent	Congruent	43.996096	44.312728	j	0.489846	Correct	Correct
3	23	Flanker_LR	LRL	Incongruent	Incongruent	45.995920	46.312558	g	0.433942	Correct	Correct
3	24	Flanker_UD	DUD	Incongruent	Incongruent	47.995716	48.312376	j	0.394090	Correct	Correct
3	25	Flanker_LR	RLR	Incongruent	Incongruent	49.995565	50.312224	f	0.346171	Correct	Correct
3	26	Flanker_UD	DDD	Congruent	Incongruent	51.995390	52.312023	n	0.370277	Correct	Correct
3	27	Flanker_LR	RRR	Congruent	Congruent	53.995206	54.311845	g	0.386507	Correct	Correct
3	28	Flanker_UD	DUD	Incongruent	Congruent	55.995035	56.311667	j	0.482624	Correct	Correct
3	29	Flanker_LR	LLL	Congruent	Incongruent	57.994859	58.311490	f	0.394703	Correct	Correct
3	30	Flanker_UD	UDU	Incongruent	Congruent	59.994681	60.311359	n	0.434751	Correct	Correct
3	31	Flanker_LR	RLR	Incongruent	Incongruent	61.994507	62.311136	f	0.370952	Correct	Correct
3	32	Flanker_UD	DUD	Incongruent	Incongruent	63.994331	64.310960	j	0.435056	Correct	Correct
3	33	Flanker_LR	LRL	Incongruent	Incongruent	65.994150	66.310782	g	0.403214	Correct	Correct
3	34	Flanker_UD	UDU	Incongruent	Incongruent	67.993973	68.310641	n	0.507245	Correct	Correct
3	35	Flanker_LR	RLR	Incongruent	Incongruent	70.010461	70.310421	f	0.443591	Correct	Correct
3	36	Flanker_UD	DDD	Congruent	Incongruent	72.010283	72.310259	n	0.659518	Correct	Correct
3	37	Flanker_LR	RRR	Congruent	Congruent	74.010074	74.310074	g	0.467660	Correct	Correct
3	38	Flanker_UD	DUD	Incongruent	Congruent	76.009908	76.309947	j	0.563744	Correct	Correct
3	39	Flanker_LR	RLR	Incongruent	Incongruent	78.009753	78.309723	f	0.443990	Correct	Correct
3	40	Flanker_UD	DDD	Congruent	Incongruent	80.009577	80.309545	n	0.539986	Correct	Correct
3	41	Flanker_LR	LRL	Incongruent	Congruent	82.009400	82.309368	g	0.444143	Correct	Correct
3	42	Flanker_UD	UUU	Congruent	Incongruent	84.009222	84.309198	j	0.484344	Correct	Correct
3	43	Flanker_LR	LRL	Incongruent	Congruent	86.009047	86.309015	g	0.628379	Correct	Correct
3	44	Flanker_UD	UDU	Incongruent	Incongruent	88.008870	88.308839	n	0.540604	Correct	Correct
3	45	Flanker_LR	RRR	Congruent	Incongruent	90.008695	90.308662	g	0.580606	Correct	Correct
3	46	Flanker_UD	UUU	Congruent	Congruent	92.008548	92.308488	j	0.436780	Correct	Correct
3	47	Flanker_LR	RRR	Congruent	Congruent	94.008341	94.308307	g	0.556893	Correct	Correct
3	48	Flanker_UD	DDD	Congruent	Congruent	96.008166	96.308133	n	0.388956	Correct	Correct
3	49	Flanker_LR	RRR	Congruent	Congruent	98.007988	98.307955	g	0.333124	Correct	Correct
3	50	Flanker_UD	UDU	Incongruent	Congruent	100.007849	100.307793	n	0.445382	Correct	Correct
3	51	Flanker_LR	LLL	Congruent	Incongruent	102.007634	102.307603	f	0.341409	Correct	Correct
3	52	Flanker_UD	DUD	Incongruent	Congruent	104.007457	104.307426	j	0.461484	Correct	Correct
3	53	Flanker_LR	LRL	Incongruent	Incongruent	106.007283	106.307249	g	0.446180	Correct	Correct
3	54	Flanker_UD	UDU	Incongruent	Incongruent	108.007093	108.307095	n	0.429818	Correct	Correct
3	55	Flanker_LR	LLL	Congruent	Incongruent	110.006929	110.306893	f	0.373917	Correct	Correct
3	56	Flanker_UD	UDU	Incongruent	Congruent	112.006721	112.306683	n	0.453978	Correct	Correct
3	57	Flanker_LR	LLL	Congruent	Incongruent	114.006573	114.306540	f	0.382154	Correct	Correct
3	58	Flanker_UD	DUD	Incongruent	Congruent	116.006401	116.306380	j	0.422289	Correct	Correct
3	59	Flanker_LR	RRR	Congruent	Incongruent	118.006222	118.306187	g	0.350436	Correct	Correct
3	60	Flanker_UD	UUU	Congruent	Congruent	120.006043	120.306011	j	0.390529	Correct	Correct
3	61	Flanker_LR	RRR	Congruent	Congruent	122.005867	122.305834	g	0.358721	Correct	Correct
3	62	Flanker_UD	DUD	Incongruent	Congruent	124.005701	124.305674	j	0.430802	Correct	Correct
3	63	Flanker_LR	LLL	Congruent	Incongruent	126.005513	126.305480	f	0.334916	Correct	Correct
3	64	Flanker_UD	UUU	Congruent	Congruent	128.005339	128.305306	j	0.366995	Correct	Correct
3	65	Flanker_LR	LRL	Incongruent	Congruent	130.005162	130.305144	g	0.447112	Correct	Correct
3	66	Flanker_UD	DDD	Congruent	Incongruent	132.004998	132.304952	n	0.439317	Correct	Correct
3	67	Flanker_LR	RLR	Incongruent	Congruent	134.004807	134.304775	f	0.383523	Correct	Correct
3	68	Flanker_UD	DDD	Congruent	Incongruent	136.004632	136.304599	n	0.359560	Correct	Correct
3	69	Flanker_LR	LRL	Incongruent	Congruent	138.004454	138.304421	g	0.407676	Correct	Correct
3	70	Flanker_UD	DDD	Congruent	Incongruent	140.004248	140.304245	n	0.343758	Correct	Correct
3	71	Flanker_LR	LRL	Incongruent	Congruent	142.004103	142.304067	g	0.423815	Correct	Correct
3	72	Flanker_UD	DUD	Incongruent	Incongruent	144.003926	144.303891	j	0.416030	Correct	Correct
3	73	Flanker_LR	LRL	Incongruent	Incongruent	146.003749	146.303713	g	0.432093	Correct	Correct
3	74	Flanker_UD	UDU	Incongruent	Incongruent	148.003552	148.303539	n	0.424315	Correct	Correct
3	75	Flanker_LR	LLL	Congruent	Incongruent	150.003394	150.303361	f	0.376427	Correct	Correct
3	76	Flanker_UD	UUU	Congruent	Congruent	152.003219	152.303186	j	0.392552	Correct	Correct
3	77	Flanker_LR	RRR	Congruent	Congruent	154.003043	154.303009	g	0.304579	Correct	Correct
3	78	Flanker_UD	DDD	Congruent	Congruent	156.002872	156.302844	n	0.312849	Correct	Correct
3	79	Flanker_LR	LLL	Congruent	Congruent	158.002690	158.302659	f	0.368876	Correct	Correct
3	80	Flanker_UD	UUU	Congruent	Congruent	160.002514	160.302449	j	0.344992	Correct	Correct
3	81	Flanker_LR	RLR	Incongruent	Congruent	162.002336	162.302301	f	0.393152	Correct	Correct
3	82	Flanker_UD	DDD	Congruent	Incongruent	164.002180	164.302133	n	0.425222	Correct	Correct
3	83	Flanker_LR	LRL	Incongruent	Congruent	166.001951	166.301950	g	0.417452	Correct	Correct
3	84	Flanker_UD	UDU	Incongruent	Incongruent	168.001777	168.301773	n	0.425466	Correct	Correct
3	85	Flanker_LR	RLR	Incongruent	Incongruent	170.001629	170.301596	f	0.369638	Correct	Correct
3	86	Flanker_UD	DDD	Congruent	Incongruent	172.001455	172.301428	n	0.377716	Correct	Correct
3	87	Flanker_LR	RLR	Incongruent	Congruent	174.001278	174.301243	f	0.457846	Correct	Correct
3	88	Flanker_UD	DUD	Incongruent	Incongruent	176.001101	176.301068	j	0.450031	Correct	Correct
3	89	Flanker_LR	LRL	Incongruent	Incongruent	178.000925	178.300891	g	0.402094	Correct	Correct
3	90	Flanker_UD	UUU	Congruent	Incongruent	180.000748	180.300732	j	0.250273	Correct	Correct
3	91	Flanker_LR	LLL	Congruent	Congruent	182.000583	182.300536	f	0.314368	Correct	Correct
3	92	Flanker_UD	UUU	Congruent	Congruent	184.000395	184.300362	j	0.346466	Correct	Correct
3	93	Flanker_LR	RRR	Congruent	Congruent	186.000218	186.300184	g	0.298587	Correct	Correct
3	94	Flanker_UD	UUU	Congruent	Congruent	188.000043	188.300008	j	0.234787	Correct	Correct
3	95	Flanker_LR	RLR	Incongruent	Congruent	189.999867	190.299832	f	0.370874	Correct	Correct
3	96	Flanker_UD	DDD	Congruent	Incongruent	191.999659	192.299655	n	0.347065	Correct	Correct
4	1	Flanker_LR	LRL	Incongruent	None	1.999852	2.299820	g	0.419445	Correct	None
4	2	Flanker_UD	UDU	Incongruent	Incongruent	3.999674	4.299642	n	0.387593	Correct	Correct
4	3	Flanker_LR	LLL	Congruent	Incongruent	5.999497	6.299467	f	0.347656	Correct	Correct
4	4	Flanker_UD	UDU	Incongruent	Congruent	7.999323	8.299290	n	0.427880	Correct	Correct
4	5	Flanker_LR	RRR	Congruent	Incongruent	9.999146	10.299115	g	0.355935	Correct	Correct
4	6	Flanker_UD	DDD	Congruent	Congruent	11.998938	12.298938	n	0.380067	Correct	Correct
4	7	Flanker_LR	RLR	Incongruent	Congruent	13.998790	14.298763	f	0.380231	Correct	Correct
4	8	Flanker_UD	DUD	Incongruent	Incongruent	15.998624	16.298585	j	0.396335	Correct	Correct
4	9	Flanker_LR	RRR	Congruent	Incongruent	17.998407	18.298411	g	0.268506	Correct	Correct
4	10	Flanker_UD	UDU	Incongruent	Congruent	19.998265	20.298232	n	0.500615	Correct	Correct
4	11	Flanker_LR	RLR	Incongruent	Incongruent	21.998088	22.298056	f	0.396806	Correct	Correct
4	12	Flanker_UD	UDU	Incongruent	Incongruent	23.997911	24.297880	n	0.372798	Correct	Correct
4	13	Flanker_LR	RRR	Congruent	Incongruent	25.997733	26.297704	g	0.332276	Correct	Correct
4	14	Flanker_UD	DDD	Congruent	Congruent	27.997557	28.297526	n	0.364381	Correct	Correct
4	15	Flanker_LR	RLR	Incongruent	Congruent	29.997383	30.297352	f	0.340661	Correct	Correct
4	16	Flanker_UD	DDD	Congruent	Incongruent	31.997174	32.313842	n	0.340621	Correct	Correct
4	17	Flanker_LR	RRR	Congruent	Congruent	33.997029	34.313663	g	0.356747	Correct	Correct
4	18	Flanker_UD	DUD	Incongruent	Congruent	35.996854	36.313525	j	0.652879	Correct	Correct
4	19	Flanker_LR	RLR	Incongruent	Incongruent	37.996674	38.313314	f	0.373000	Correct	Correct
4	20	Flanker_UD	UDU	Incongruent	Incongruent	39.996501	40.313133	n	0.453173	Correct	Correct
4	21	Flanker_LR	LRL	Incongruent	Incongruent	41.996324	42.312958	g	0.381292	Correct	Correct
4	22	Flanker_UD	UUU	Congruent	Incongruent	43.996147	44.312811	j	0.333389	Correct	Correct
4	23	Flanker_LR	LLL	Congruent	Congruent	45.995949	46.312592	f	0.309559	Correct	Correct
4	24	Flanker_UD	UUU	Congruent	Congruent	47.995794	48.312427	j	0.365701	Correct	Correct
4	25	Flanker_LR	LLL	Congruent	Congruent	49.995617	50.312252	f	0.277747	Correct	Correct
4	26	Flanker_UD	UDU	Incongruent	Congruent	51.995443	52.312083	n	0.413877	Correct	Correct
4	27	Flanker_LR	RLR	Incongruent	Incongruent	53.995266	54.311900	f	0.373975	Correct	Correct
4	28	Flanker_UD	UUU	Congruent	Incongruent	55.995089	56.311727	j	0.342158	Correct	Correct
4	29	Flanker_LR	RLR	Incongruent	Congruent	57.994912	58.311547	f	0.382320	Correct	Correct
4	30	Flanker_UD	DDD	Congruent	Incongruent	59.994737	60.311383	n	0.366371	Correct	Correct
4	31	Flanker_LR	LRL	Incongruent	Congruent	61.994568	62.311172	g	0.390515	Correct	Correct
4	32	Flanker_UD	UUU	Congruent	Incongruent	63.994385	64.311018	j	0.326601	Correct	Correct
4	33	Flanker_LR	LRL	Incongruent	Congruent	65.994208	66.310821	g	0.398740	Correct	Correct
4	34	Flanker_UD	UUU	Congruent	Incongruent	67.994031	68.310670	j	0.318824	Correct	Correct
4	35	Flanker_LR	LRL	Incongruent	Congruent	69.993854	70.310491	g	0.342993	Correct	Correct
4	36	Flanker_UD	DUD	Incongruent	Incongruent	72.010343	72.310312	j	0.447217	Correct	Correct
4	37	Flanker_LR	LLL	Congruent	Incongruent	74.010161	74.310114	f	0.351237	Correct	Correct
4	38	Flanker_UD	DUD	Incongruent	Congruent	76.010003	76.309962	j	0.367405	Correct	Correct
4	39	Flanker_LR	LLL	Congruent	Incongruent	78.009783	78.309786	f	0.335475	Correct	Correct
4	40	Flanker_UD	DDD	Congruent	Congruent	80.009606	80.309613	n	0.319648	Correct	Correct
4	41	Flanker_LR	LRL	Incongruent	Congruent	82.009430	82.309435	g	0.463757	Correct	Correct
4	42	Flanker_UD	DDD	Congruent	Incongruent	84.009263	84.309259	n	0.311888	Correct	Correct
4	43	Flanker_LR	RLR	Incongruent	Congruent	86.009109	86.309057	f	0.368059	Correct	Correct
4	44	Flanker_UD	UUU	Congruent	Incongruent	88.008934	88.308905	j	0.240273	Correct	Correct
4	45	Flanker_LR	RLR	Incongruent	Congruent	90.008758	90.308704	f	0.352558	Correct	Correct
4	46	Flanker_UD	DUD	Incongruent	Incongruent	92.008587	92.308553	j	0.552426	Correct	Correct
4	47	Flanker_LR	LRL	Incongruent	Incongruent	94.008376	94.308376	g	0.368503	Correct	Correct
4	48	Flanker_UD	UUU	Congruent	Incongruent	96.008199	96.308199	j	0.392552	Correct	Correct
4	49	Flanker_LR	LRL	Incongruent	Congruent	98.008053	98.308025	g	0.377134	Correct	Correct
4	50	Flanker_UD	DUD	Incongruent	Incongruent	100.007855	100.307875	j	0.400913	Correct	Correct
4	51	Flanker_LR	RRR	Congruent	Incongruent	102.007700	102.307677	g	0.393007	Correct	Correct
4	52	Flanker_UD	DDD	Congruent	Congruent	104.007526	104.307495	n	0.257156	Correct	Correct
4	53	Flanker_LR	LRL	Incongruent	Congruent	106.007348	106.307318	g	0.377215	Correct	Correct
4	54	Flanker_UD	DUD	Incongruent	Incongruent	108.007145	108.307221	j	0.425393	Correct	Correct
4	55	Flanker_LR	LLL	Congruent	Incongruent	110.006996	110.306944	f	0.377560	Correct	Correct
4	56	Flanker_UD	DDD	Congruent	Congruent	112.006823	112.306770	n	0.369577	Correct	Correct
4	57	Flanker_LR	LLL	Congruent	Congruent	114.006647	114.306615	f	0.385709	Correct	Correct
4	58	Flanker_UD	UUU	Congruent	Congruent	116.006494	116.306489	j	0.305871	Correct	Correct
4	59	Flanker_LR	RRR	Congruent	Congruent	118.006292	118.306262	g	0.353956	Correct	Correct
4	60	Flanker_UD	UUU	Congruent	Congruent	120.006116	120.306085	j	0.250075	Correct	Correct
4	61	Flanker_LR	RRR	Congruent	Congruent	122.005938	122.305909	g	0.434208	Correct	Correct
4	62	Flanker_UD	DDD	Congruent	Congruent	124.005817	124.305718	n	0.370403	Correct	Correct
4	63	Flanker_LR	LLL	Congruent	Congruent	126.005589	126.305559	f	0.346552	Correct	Correct
4	64	Flanker_UD	UDU	Incongruent	Congruent	128.005408	128.305384	n	0.394578	Correct	Correct
4	65	Flanker_LR	LLL	Congruent	Incongruent	130.005237	130.305205	f	0.330671	Correct	Correct
4	66	Flanker_UD	DUD	Incongruent	Congruent	132.005061	132.305028	j	0.402825	Correct	Correct
4	67	Flanker_LR	RRR	Congruent	Incongruent	134.004899	134.304855	g	0.363108	Correct	Correct
4	68	Flanker_UD	DDD	Congruent	Congruent	136.004709	136.304677	n	0.275108	Correct	Correct
4	69	Flanker_LR	RRR	Congruent	Congruent	138.004534	138.304502	g	0.355240	Correct	Correct
4	70	Flanker_UD	DUD	Incongruent	Congruent	140.004357	140.304304	j	0.371308	Correct	Correct
4	71	Flanker_LR	RLR	Incongruent	Incongruent	142.004149	142.304153	f	0.339424	Correct	Correct
4	72	Flanker_UD	UDU	Incongruent	Incongruent	144.003973	144.303972	n	0.395602	Correct	Correct
4	73	Flanker_LR	LRL	Incongruent	Incongruent	146.003796	146.303776	g	0.371666	Correct	Correct
4	74	Flanker_UD	DUD	Incongruent	Incongruent	148.003661	148.303619	j	0.355806	Correct	Correct
4	75	Flanker_LR	RRR	Congruent	Incongruent	150.003448	150.303424	g	0.323930	Correct	Correct
4	76	Flanker_UD	DDD	Congruent	Congruent	152.003269	152.303271	n	0.412204	Correct	Correct
4	77	Flanker_LR	LLL	Congruent	Congruent	154.003122	154.303093	f	0.324197	Correct	Correct
4	78	Flanker_UD	DDD	Congruent	Congruent	156.002947	156.302916	n	0.316386	Correct	Correct
4	79	Flanker_LR	LLL	Congruent	Congruent	158.002770	158.302742	f	0.332380	Correct	Correct
4	80	Flanker_UD	DUD	Incongruent	Congruent	160.002596	160.302543	j	0.404549	Correct	Correct
4	81	Flanker_LR	RLR	Incongruent	Incongruent	162.002387	162.302367	f	0.356731	Correct	Correct
4	82	Flanker_UD	UUU	Congruent	Incongruent	164.002222	164.302215	j	0.332851	Correct	Correct
4	83	Flanker_LR	RRR	Congruent	Congruent	166.002066	166.302047	g	0.356919	Correct	Correct
4	84	Flanker_UD	UDU	Incongruent	Congruent	168.001892	168.301838	n	0.452993	Correct	Correct
4	85	Flanker_LR	RRR	Congruent	Incongruent	170.001714	170.301695	g	0.341212	Correct	Correct
4	86	Flanker_UD	UDU	Incongruent	Congruent	172.001539	172.301509	n	0.445359	Correct	Correct
4	87	Flanker_LR	LRL	Incongruent	Incongruent	174.001364	174.301333	g	0.437402	Correct	Correct
4	88	Flanker_UD	DUD	Incongruent	Incongruent	176.001157	176.301161	j	0.429785	Correct	Correct
4	89	Flanker_LR	RLR	Incongruent	Incongruent	178.000993	178.301000	f	0.365620	Correct	Correct
4	90	Flanker_UD	UDU	Incongruent	Incongruent	180.000836	180.300804	n	0.421863	Correct	Correct
4	91	Flanker_LR	LRL	Incongruent	Incongruent	182.000656	182.300630	g	0.437889	Correct	Correct
4	92	Flanker_UD	UUU	Congruent	Incongruent	184.000452	184.300453	j	0.533993	Correct	Correct
4	93	Flanker_LR	LLL	Congruent	Congruent	186.000307	186.300286	f	0.342144	Correct	Correct
4	94	Flanker_UD	UDU	Incongruent	Congruent	188.000100	188.300105	n	0.486351	Correct	Correct
4	95	Flanker_LR	RLR	Incongruent	Incongruent	189.999955	190.299926	f	0.414589	Correct	Correct
4	96	Flanker_UD	UUU	Congruent	Incongruent	191.999781	192.299749	j	0.398572	Correct	Correct
5	1	Flanker_LR	RRR	Congruent	None	1.999822	2.299790	g	0.488000	Correct	None
5	2	Flanker_UD	UUU	Congruent	Congruent	3.999648	4.299617	j	0.432239	Correct	Correct
5	3	Flanker_LR	LRL	Incongruent	Congruent	5.999459	6.299449	g	0.432335	Correct	Correct
5	4	Flanker_UD	DUD	Incongruent	Incongruent	7.999266	8.299264	j	0.440412	Correct	Correct
5	5	Flanker_LR	LRL	Incongruent	Incongruent	9.999121	10.299087	g	0.376564	Correct	Correct
5	6	Flanker_UD	DUD	Incongruent	Incongruent	11.998946	12.298912	j	0.376707	Correct	Correct
5	7	Flanker_LR	RRR	Congruent	Incongruent	13.998785	14.298744	g	0.328781	Correct	Correct
5	8	Flanker_UD	DUD	Incongruent	Congruent	15.998594	16.298561	j	0.464938	Correct	Correct
5	9	Flanker_LR	LRL	Incongruent	Incongruent	17.998416	18.298383	g	0.393041	Correct	Correct
5	10	Flanker_UD	DDD	Congruent	Incongruent	19.998242	20.298208	n	0.361137	Correct	Correct
5	11	Flanker_LR	LRL	Incongruent	Congruent	21.998083	22.298060	g	0.401323	Correct	Correct
5	12	Flanker_UD	UUU	Congruent	Incongruent	23.997859	24.297857	j	0.321382	Correct	Correct
5	13	Flanker_LR	LLL	Congruent	Congruent	25.997713	26.297680	f	0.256861	Correct	Correct
5	14	Flanker_UD	UDU	Incongruent	Congruent	27.997538	28.297503	n	0.424943	Correct	Correct
5	15	Flanker_LR	RRR	Congruent	Incongruent	29.997365	30.297341	g	0.305070	Correct	Correct
5	16	Flanker_UD	UDU	Incongruent	Congruent	31.997156	32.313817	n	0.425344	Correct	Correct
5	17	Flanker_LR	RLR	Incongruent	Incongruent	33.997016	34.313640	f	0.361324	Correct	Correct
5	18	Flanker_UD	UDU	Incongruent	Incongruent	35.996834	36.313464	n	0.401486	Correct	Correct
5	19	Flanker_LR	LRL	Incongruent	Incongruent	37.996673	38.313288	g	0.377599	Correct	Correct
5	20	Flanker_UD	DUD	Incongruent	Incongruent	39.996485	40.313114	j	0.401654	Correct	Correct
5	21	Flanker_LR	LRL	Incongruent	Incongruent	41.996307	42.312937	g	0.385874	Correct	Correct
5	22	Flanker_UD	UUU	Congruent	Incongruent	43.996107	44.312778	j	0.354077	Correct	Correct
5	23	Flanker_LR	LLL	Congruent	Congruent	45.995964	46.312585	f	0.338101	Correct	Correct
5	24	Flanker_UD	UDU	Incongruent	Congruent	47.995773	48.312418	n	0.370204	Correct	Correct
5	25	Flanker_LR	RRR	Congruent	Incongruent	49.995602	50.312235	g	0.338350	Correct	Correct
5	26	Flanker_UD	UUU	Congruent	Congruent	51.995444	52.312109	j	0.226404	Correct	Correct
5	27	Flanker_LR	LLL	Congruent	Congruent	53.995269	54.311881	f	0.250613	Correct	Correct
5	28	Flanker_UD	DUD	Incongruent	Congruent	55.995085	56.311705	j	0.354685	Correct	Correct
5	29	Flanker_LR	RLR	Incongruent	Incongruent	57.994901	58.311529	f	0.330830	Correct	Correct
5	30	Flanker_UD	DUD	Incongruent	Incongruent	59.994721	60.311355	j	0.347050	Correct	Correct
5	31	Flanker_LR	RRR	Congruent	Incongruent	61.994589	62.311181	g	0.283099	Correct	Correct
5	32	Flanker_UD	UUU	Congruent	Congruent	63.994392	64.311002	j	0.347231	Correct	Correct
5	33	Flanker_LR	LRL	Incongruent	Congruent	65.994195	66.310825	g	0.379311	Correct	Correct
5	34	Flanker_UD	DUD	Incongruent	Incongruent	67.993988	68.310737	j	0.403381	Correct	Correct
5	35	Flanker_LR	RLR	Incongruent	Incongruent	69.993818	70.310474	f	0.371596	Correct	Correct
5	36	Flanker_UD	UUU	Congruent	Incongruent	72.010331	72.310300	j	0.411762	Correct	Correct
5	37	Flanker_LR	LLL	Congruent	Congruent	74.010154	74.310127	f	0.315839	Correct	Correct
5	38	Flanker_UD	UDU	Incongruent	Congruent	76.010007	76.309957	n	0.411855	Correct	Correct
5	39	Flanker_LR	RLR	Incongruent	Incongruent	78.009797	78.309772	f	0.404034	Correct	Correct
5	40	Flanker_UD	UDU	Incongruent	Incongruent	80.009628	80.309599	n	0.596125	Correct	Correct
5	41	Flanker_LR	RRR	Congruent	Incongruent	82.009418	82.309420	g	0.324239	Correct	Correct
5	42	Flanker_UD	UDU	Incongruent	Congruent	84.009278	84.309249	n	0.412412	Correct	Correct
5	43	Flanker_LR	LLL	Congruent	Incongruent	86.009100	86.309036	f	0.204559	Correct	Correct
5	44	Flanker_UD	UDU	Incongruent	Congruent	88.008924	88.308894	n	0.356767	Correct	Correct
5	45	Flanker_LR	RRR	Congruent	Incongruent	90.008750	90.308724	g	0.372769	Correct	Correct
5	46	Flanker_UD	UUU	Congruent	Congruent	92.008547	92.308539	j	0.316818	Correct	Correct
5	47	Flanker_LR	RRR	Congruent	Congruent	94.008400	94.308364	g	0.269038	Correct	Correct
5	48	Flanker_UD	DUD	Incongruent	Congruent	96.008194	96.308190	j	0.357117	Correct	Correct
5	49	Flanker_LR	RLR	Incongruent	Incongruent	98.008047	98.308014	f	0.293361	Correct	Correct
5	50	Flanker_UD	DDD	Congruent	Incongruent	100.007840	100.307929	n	0.461371	Correct	Correct
5	51	Flanker_LR	LLL	Congruent	Congruent	102.007694	102.307663	f	0.237556	Correct	Correct
5	52	Flanker_UD	UUU	Congruent	Congruent	104.007490	104.307494	j	0.301594	Correct	Correct
5	53	Flanker_LR	LRL	Incongruent	Congruent	106.007339	106.307318	g	0.389794	Correct	Correct
5	54	Flanker_UD	UDU	Incongruent	Incongruent	108.007137	108.307136	j	0.253858	Error	Correct
5	55	Flanker_LR	RRR	Congruent	Incongruent	110.006984	110.306964	g	0.445992	Correct	Error
5	56	Flanker_UD	DDD	Congruent	Congruent	112.006828	112.306786	n	0.350120	Correct	Correct
5	57	Flanker_LR	LLL	Congruent	Congruent	114.006619	114.306610	f	0.334661	Correct	Correct
5	58	Flanker_UD	UDU	Incongruent	Congruent	116.006481	116.306551	n	0.398284	Correct	Correct
5	59	Flanker_LR	LRL	Incongruent	Incongruent	118.006299	118.306258	g	0.422513	Correct	Correct
5	60	Flanker_UD	DDD	Congruent	Incongruent	120.006121	120.306081	n	0.486626	Correct	Correct
5	61	Flanker_LR	RRR	Congruent	Congruent	122.005946	122.305905	g	0.422817	Correct	Correct
5	62	Flanker_UD	UDU	Incongruent	Congruent	124.005769	124.305731	n	0.470856	Correct	Correct
5	63	Flanker_LR	LLL	Congruent	Incongruent	126.005614	126.305558	f	0.343020	Correct	Correct
5	64	Flanker_UD	DDD	Congruent	Congruent	128.005416	128.305379	n	0.303140	Correct	Correct
5	65	Flanker_LR	RLR	Incongruent	Congruent	130.005244	130.305224	f	0.383329	Correct	Correct
5	66	Flanker_UD	UUU	Congruent	Incongruent	132.005068	132.305118	j	0.367315	Correct	Correct
5	67	Flanker_LR	RLR	Incongruent	Congruent	134.004895	134.304848	f	0.351353	Correct	Correct
5	68	Flanker_UD	DUD	Incongruent	Incongruent	136.004717	136.304676	j	0.431643	Correct	Correct
5	69	Flanker_LR	RLR	Incongruent	Incongruent	138.004541	138.304502	f	0.367690	Correct	Correct
5	70	Flanker_UD	UUU	Congruent	Incongruent	140.004367	140.304325	j	0.375898	Correct	Correct
5	71	Flanker_LR	LRL	Incongruent	Congruent	142.004190	142.304151	g	0.408038	Correct	Correct
5	72	Flanker_UD	DUD	Incongruent	Incongruent	144.004009	144.303975	j	0.456111	Correct	Correct
5	73	Flanker_LR	RRR	Congruent	Incongruent	146.003841	146.303798	g	0.360184	Correct	Correct
5	74	Flanker_UD	DUD	Incongruent	Congruent	148.003666	148.303622	j	0.424339	Correct	Correct
5	75	Flanker_LR	RRR	Congruent	Incongruent	150.003494	150.303456	g	0.376420	Correct	Correct
5	76	Flanker_UD	DDD	Congruent	Congruent	152.003313	152.303274	n	0.440531	Correct	Correct
5	77	Flanker_LR	LLL	Congruent	Congruent	154.003140	154.303099	f	0.344707	Correct	Correct
5	78	Flanker_UD	UUU	Congruent	Congruent	156.002960	156.302921	j	0.264878	Correct	Correct
5	79	Flanker_LR	RLR	Incongruent	Congruent	158.002755	158.302748	f	0.464948	Correct	Correct
5	80	Flanker_UD	DDD	Congruent	Incongruent	160.002610	160.302567	n	0.353082	Correct	Correct
5	81	Flanker_LR	LRL	Incongruent	Congruent	162.002438	162.302423	g	0.513276	Correct	Correct
5	82	Flanker_UD	UDU	Incongruent	Incongruent	164.002257	164.302221	n	0.393385	Correct	Correct
5	83	Flanker_LR	LLL	Congruent	Incongruent	166.002089	166.302103	f	0.265553	Correct	Correct
5	84	Flanker_UD	DDD	Congruent	Congruent	168.001907	168.301866	n	0.377514	Correct	Correct
5	85	Flanker_LR	RLR	Incongruent	Congruent	170.001751	170.301705	f	0.393696	Correct	Correct
5	86	Flanker_UD	DDD	Congruent	Incongruent	172.001556	172.301518	n	0.345833	Correct	Correct
5	87	Flanker_LR	LLL	Congruent	Congruent	174.001411	174.301341	f	0.329994	Correct	Correct
5	88	Flanker_UD	DDD	Congruent	Congruent	176.001172	176.301164	n	0.354167	Correct	Correct
5	89	Flanker_LR	LLL	Congruent	Congruent	178.001028	178.301007	f	0.314238	Correct	Correct
5	90	Flanker_UD	UUU	Congruent	Congruent	180.000853	180.300812	j	0.370278	Correct	Correct
5	91	Flanker_LR	RLR	Incongruent	Congruent	182.000672	182.300728	f	0.354474	Correct	Correct
5	92	Flanker_UD	DUD	Incongruent	Incongruent	184.000501	184.300461	j	0.466517	Correct	Correct
5	93	Flanker_LR	LRL	Incongruent	Incongruent	186.000334	186.300332	g	0.554674	Correct	Correct
5	94	Flanker_UD	DDD	Congruent	Incongruent	188.000150	188.300111	n	0.346825	Correct	Correct
5	95	Flanker_LR	RLR	Incongruent	Congruent	189.999981	190.299966	f	0.370916	Correct	Correct
5	96	Flanker_UD	DDD	Congruent	Incongruent	191.999800	192.299758	n	0.339011	Correct	Correct
6	1	Flanker_LR	RRR	Congruent	None	1.999826	2.299794	g	0.385235	Correct	None
6	2	Flanker_UD	DDD	Congruent	Congruent	3.999619	4.299617	n	0.281575	Correct	Correct
6	3	Flanker_LR	RRR	Congruent	Congruent	5.999466	6.299442	g	0.313514	Correct	Correct
6	4	Flanker_UD	UDU	Incongruent	Congruent	7.999264	8.299267	n	0.449669	Correct	Correct
6	5	Flanker_LR	LRL	Incongruent	Incongruent	9.999089	10.299089	f	0.273822	Error	Correct
6	6	Flanker_UD	DDD	Congruent	Incongruent	11.998943	12.298919	n	0.345970	Correct	Error
6	7	Flanker_LR	RLR	Incongruent	Congruent	13.998779	14.298741	f	0.402060	Correct	Correct
6	8	Flanker_UD	UDU	Incongruent	Incongruent	15.998574	16.298597	n	0.410212	Correct	Correct
6	9	Flanker_LR	RLR	Incongruent	Incongruent	17.998426	18.298390	f	0.394295	Correct	Correct
6	10	Flanker_UD	UUU	Congruent	Incongruent	19.998253	20.298214	j	0.410446	Correct	Correct
6	11	Flanker_LR	RRR	Congruent	Congruent	21.998078	22.298039	g	0.442457	Correct	Correct
6	12	Flanker_UD	UUU	Congruent	Congruent	23.997902	24.297888	j	0.354676	Correct	Correct
6	13	Flanker_LR	LRL	Incongruent	Congruent	25.997725	26.297688	g	0.386127	Correct	Correct
6	14	Flanker_UD	UUU	Congruent	Incongruent	27.997550	28.297511	j	0.314258	Correct	Correct
6	15	Flanker_LR	RRR	Congruent	Congruent	29.997374	30.297335	g	0.314500	Correct	Correct
6	16	Flanker_UD	DUD	Incongruent	Congruent	31.997195	32.297182	j	0.410463	Correct	Correct
6	17	Flanker_LR	LRL	Incongruent	Incongruent	33.996993	34.313651	g	0.386573	Correct	Correct
6	18	Flanker_UD	DDD	Congruent	Incongruent	35.996850	36.313475	n	0.522736	Correct	Correct
6	19	Flanker_LR	LLL	Congruent	Congruent	37.996667	38.313313	f	0.354838	Correct	Correct
6	20	Flanker_UD	UUU	Congruent	Congruent	39.996499	40.313124	j	0.322936	Correct	Correct
6	21	Flanker_LR	RLR	Incongruent	Congruent	41.996320	42.312949	f	0.379257	Correct	Correct
6	22	Flanker_UD	DDD	Congruent	Incongruent	43.996148	44.312774	n	0.291204	Correct	Correct
6	23	Flanker_LR	LLL	Congruent	Congruent	45.995970	46.312598	f	0.379513	Correct	Correct
6	24	Flanker_UD	UDU	Incongruent	Congruent	47.995796	48.312426	n	0.419482	Correct	Correct
6	25	Flanker_LR	LLL	Congruent	Incongruent	49.995624	50.312247	f	0.379602	Correct	Correct
6	26	Flanker_UD	DUD	Incongruent	Congruent	51.995446	52.312072	j	0.419639	Correct	Correct
6	27	Flanker_LR	RLR	Incongruent	Incongruent	53.995268	54.311895	g	0.251765	Error	Correct
6	28	Flanker_UD	UUU	Congruent	Incongruent	55.995080	56.311718	j	0.460009	Correct	Error
6	29	Flanker_LR	RRR	Congruent	Congruent	57.994901	58.311543	g	0.348072	Correct	Correct
6	30	Flanker_UD	DUD	Incongruent	Congruent	59.994734	60.311367	j	0.468225	Correct	Correct
6	31	Flanker_LR	LRL	Incongruent	Incongruent	61.994558	62.311205	g	0.420275	Correct	Correct
6	32	Flanker_UD	DUD	Incongruent	Incongruent	63.994384	64.311018	j	0.436474	Correct	Correct
6	33	Flanker_LR	LRL	Incongruent	Incongruent	65.994207	66.310840	g	0.468530	Correct	Correct
6	34	Flanker_UD	DDD	Congruent	Incongruent	67.994033	68.310665	n	0.300630	Correct	Correct
6	35	Flanker_LR	LRL	Incongruent	Congruent	70.010562	70.310499	g	0.508890	Correct	Correct
6	36	Flanker_UD	UUU	Congruent	Incongruent	71.993680	72.310315	j	0.452978	Correct	Correct
6	37	Flanker_LR	RRR	Congruent	Congruent	74.010167	74.310139	g	0.405023	Correct	Correct
6	38	Flanker_UD	UUU	Congruent	Congruent	76.009993	76.309964	j	0.381161	Correct	Correct
6	39	Flanker_LR	RLR	Incongruent	Congruent	78.009853	78.309792	f	0.373327	Correct	Correct
6	40	Flanker_UD	DUD	Incongruent	Incongruent	80.009613	80.309615	j	0.413433	Correct	Correct
6	41	Flanker_LR	RLR	Incongruent	Incongruent	82.009468	82.309438	f	0.365506	Correct	Correct
6	42	Flanker_UD	UDU	Incongruent	Incongruent	84.009290	84.309262	n	0.373707	Correct	Correct
6	43	Flanker_LR	LLL	Congruent	Incongruent	86.009139	86.309087	f	0.381894	Correct	Correct
6	44	Flanker_UD	UDU	Incongruent	Congruent	88.008943	88.308913	n	0.373901	Correct	Correct
6	45	Flanker_LR	LLL	Congruent	Incongruent	90.008764	90.308736	f	0.390098	Correct	Correct
6	46	Flanker_UD	DUD	Incongruent	Congruent	92.008587	92.308563	j	0.390183	Correct	Correct
6	47	Flanker_LR	LRL	Incongruent	Incongruent	94.008388	94.308398	f	0.270227	Error	Correct
6	48	Flanker_UD	UDU	Incongruent	Incongruent	96.008236	96.308211	n	0.518374	Correct	Error
6	49	Flanker_LR	LLL	Congruent	Incongruent	98.008074	98.308036	f	0.438569	Correct	Correct
6	50	Flanker_UD	DDD	Congruent	Congruent	100.007900	100.307861	n	0.390635	Correct	Correct
6	51	Flanker_LR	LRL	Incongruent	Congruent	102.007738	102.307694	g	0.534921	Correct	Correct
6	52	Flanker_UD	UDU	Incongruent	Incongruent	104.007547	104.307512	n	0.438955	Correct	Correct
6	53	Flanker_LR	LRL	Incongruent	Incongruent	106.007374	106.307334	g	0.407054	Correct	Correct
6	54	Flanker_UD	UDU	Incongruent	Incongruent	108.007196	108.307158	n	0.431181	Correct	Correct
6	55	Flanker_LR	RLR	Incongruent	Incongruent	110.007040	110.306984	f	0.391288	Correct	Correct
6	56	Flanker_UD	DUD	Incongruent	Incongruent	112.006849	112.306809	j	0.511405	Correct	Correct
6	57	Flanker_LR	RLR	Incongruent	Incongruent	114.006671	114.306633	f	0.375513	Correct	Correct
6	58	Flanker_UD	DDD	Congruent	Incongruent	116.006497	116.306458	n	0.375597	Correct	Correct
6	59	Flanker_LR	RLR	Incongruent	Congruent	118.006321	118.306284	f	0.415706	Correct	Correct
6	60	Flanker_UD	UUU	Congruent	Incongruent	120.006147	120.306107	j	0.407922	Correct	Correct
6	61	Flanker_LR	LLL	Congruent	Congruent	122.005969	122.305932	f	0.447959	Correct	Correct
6	62	Flanker_UD	DUD	Incongruent	Congruent	124.005800	124.305757	j	0.656154	Correct	Correct
6	63	Flanker_LR	RRR	Congruent	Incongruent	126.005617	126.305583	g	0.448279	Correct	Correct
6	64	Flanker_UD	UUU	Congruent	Congruent	128.005444	128.305405	j	0.544401	Correct	Correct
6	65	Flanker_LR	RLR	Incongruent	Congruent	130.005272	130.305231	f	0.440477	Correct	Correct
6	66	Flanker_UD	DDD	Congruent	Incongruent	132.005093	132.305055	n	0.440593	Correct	Correct
6	67	Flanker_LR	RRR	Congruent	Congruent	134.004916	134.304906	g	0.392766	Correct	Correct
6	68	Flanker_UD	DDD	Congruent	Congruent	136.004743	136.304705	n	0.352898	Correct	Correct
6	69	Flanker_LR	RRR	Congruent	Congruent	138.004565	138.304529	g	0.425671	Correct	Correct
6	70	Flanker_UD	UUU	Congruent	Congruent	140.004360	140.304353	j	0.361150	Correct	Correct
6	71	Flanker_LR	LRL	Incongruent	Congruent	142.004220	142.304179	g	0.417324	Correct	Correct
6	72	Flanker_UD	UUU	Congruent	Incongruent	144.004032	144.304003	j	0.417318	Correct	Correct
6	73	Flanker_LR	LLL	Congruent	Congruent	146.003867	146.303827	f	0.377449	Correct	Correct
6	74	Flanker_UD	DDD	Congruent	Congruent	148.003659	148.303652	n	0.361569	Correct	Correct
6	75	Flanker_LR	RRR	Congruent	Congruent	150.003525	150.303509	g	0.401699	Correct	Correct
6	76	Flanker_UD	DUD	Incongruent	Congruent	152.003336	152.303300	j	0.441894	Correct	Correct
6	77	Flanker_LR	LLL	Congruent	Incongruent	154.003165	154.303127	f	0.313907	Correct	Correct
6	78	Flanker_UD	DUD	Incongruent	Congruent	156.002989	156.302951	j	0.458158	Correct	Correct
6	79	Flanker_LR	RLR	Incongruent	Incongruent	158.002816	158.302793	f	0.410226	Correct	Correct
6	80	Flanker_UD	DUD	Incongruent	Incongruent	160.002639	160.302599	j	0.378311	Correct	Correct
6	81	Flanker_LR	RRR	Congruent	Incongruent	162.002463	162.302424	g	0.378389	Correct	Correct
6	82	Flanker_UD	DDD	Congruent	Congruent	164.002287	164.302249	n	0.426569	Correct	Correct
6	83	Flanker_LR	LRL	Incongruent	Congruent	166.002136	166.302086	g	0.442792	Correct	Correct
6	84	Flanker_UD	DUD	Incongruent	Incongruent	168.001936	168.301914	j	0.378814	Correct	Correct
6	85	Flanker_LR	LLL	Congruent	Incongruent	170.001762	170.301723	f	0.346995	Correct	Correct
6	86	Flanker_UD	UDU	Incongruent	Congruent	172.001590	172.301548	n	0.355047	Correct	Correct
6	87	Flanker_LR	RRR	Congruent	Incongruent	174.001410	174.301381	g	0.331182	Correct	Correct
6	88	Flanker_UD	DDD	Congruent	Congruent	176.001237	176.301197	n	0.355260	Correct	Correct
6	89	Flanker_LR	RLR	Incongruent	Congruent	178.001060	178.301022	f	0.371609	Correct	Correct
6	90	Flanker_UD	UDU	Incongruent	Incongruent	180.000885	180.300846	n	0.419579	Correct	Correct
6	91	Flanker_LR	LLL	Congruent	Incongruent	182.000712	182.300670	f	0.299710	Correct	Correct
6	92	Flanker_UD	UDU	Incongruent	Congruent	184.000535	184.300499	n	0.419831	Correct	Correct
6	93	Flanker_LR	LLL	Congruent	Incongruent	186.000353	186.300321	f	0.387936	Correct	Correct
6	94	Flanker_UD	UUU	Congruent	Congruent	188.000185	188.300145	j	0.372094	Correct	Correct
6	95	Flanker_LR	LRL	Incongruent	Congruent	190.000008	190.299969	g	0.460189	Correct	Correct
6	96	Flanker_UD	UDU	Incongruent	Incongruent	191.999803	192.299795	n	0.428327	Correct	Correct
7	1	Flanker_LR	LRL	Incongruent	None	1.999833	2.299793	g	0.415671	Correct	None
7	2	Flanker_UD	UDU	Incongruent	Incongruent	3.999652	4.299618	n	0.383733	Correct	Correct
7	3	Flanker_LR	LLL	Congruent	Incongruent	5.999517	6.299442	f	0.335979	Correct	Correct
7	4	Flanker_UD	UDU	Incongruent	Congruent	7.999301	8.299268	n	0.392003	Correct	Correct
7	5	Flanker_LR	RRR	Congruent	Incongruent	9.999125	10.299092	g	0.384106	Correct	Correct
7	6	Flanker_UD	UUU	Congruent	Congruent	11.998950	12.298921	j	0.368247	Correct	Correct
7	7	Flanker_LR	LRL	Incongruent	Congruent	13.998754	14.298740	g	0.384359	Correct	Correct
7	8	Flanker_UD	UUU	Congruent	Incongruent	15.998601	16.298567	j	0.312583	Correct	Correct
7	9	Flanker_LR	LLL	Congruent	Congruent	17.998392	18.298404	f	0.320563	Correct	Correct
7	10	Flanker_UD	UUU	Congruent	Congruent	19.998243	20.298216	j	0.376776	Correct	Correct
7	11	Flanker_LR	LLL	Congruent	Congruent	21.998075	22.298040	f	0.320894	Correct	Correct
7	12	Flanker_UD	DUD	Incongruent	Congruent	23.997893	24.297866	j	0.424979	Correct	Correct
7	13	Flanker_LR	LRL	Incongruent	Incongruent	25.997725	26.297690	g	0.496434	Correct	Correct
7	14	Flanker_UD	DDD	Congruent	Incongruent	27.997548	28.297513	n	0.472549	Correct	Correct
7	15	Flanker_LR	LLL	Congruent	Congruent	29.997381	30.297339	f	0.320744	Correct	Correct
7	16	Flanker_UD	DUD	Incongruent	Congruent	31.997197	32.313828	j	0.424846	Correct	Correct
7	17	Flanker_LR	RRR	Congruent	Incongruent	33.996991	34.313677	g	0.329007	Correct	Correct
7	18	Flanker_UD	UDU	Incongruent	Congruent	35.996815	36.313479	n	0.393009	Correct	Correct
7	19	Flanker_LR	LRL	Incongruent	Incongruent	37.996671	38.313301	g	0.385231	Correct	Correct
7	20	Flanker_UD	DUD	Incongruent	Incongruent	39.996498	40.313128	j	0.393290	Correct	Correct
7	21	Flanker_LR	LRL	Incongruent	Incongruent	41.996320	42.312983	g	0.409491	Correct	Correct
7	22	Flanker_UD	UUU	Congruent	Incongruent	43.996145	44.312777	j	0.337676	Correct	Correct
7	23	Flanker_LR	LRL	Incongruent	Congruent	45.995969	46.312571	g	0.369692	Correct	Correct
7	24	Flanker_UD	DUD	Incongruent	Incongruent	47.995796	48.312427	j	0.409835	Correct	Correct
7	25	Flanker_LR	RLR	Incongruent	Incongruent	49.995621	50.312264	f	0.377907	Correct	Correct
7	26	Flanker_UD	DUD	Incongruent	Incongruent	51.995446	52.312076	j	0.410049	Correct	Correct
7	27	Flanker_LR	RLR	Incongruent	Incongruent	53.995272	54.311900	f	0.418162	Correct	Correct
7	28	Flanker_UD	DDD	Congruent	Incongruent	55.995095	56.311727	n	0.346273	Correct	Correct
7	29	Flanker_LR	RLR	Incongruent	Congruent	57.994918	58.311565	f	0.418457	Correct	Correct
7	30	Flanker_UD	UDU	Incongruent	Incongruent	59.994745	60.311379	n	0.410577	Correct	Correct
7	31	Flanker_LR	LLL	Congruent	Incongruent	61.994568	62.311200	f	0.338713	Correct	Correct
7	32	Flanker_UD	DDD	Congruent	Congruent	63.994363	64.311025	n	0.362898	Correct	Correct
7	33	Flanker_LR	RLR	Incongruent	Congruent	65.994187	66.310868	f	0.386892	Correct	Correct
7	34	Flanker_UD	DDD	Congruent	Incongruent	67.994047	68.310675	n	0.386996	Correct	Correct
7	35	Flanker_LR	RLR	Incongruent	Congruent	69.993867	70.310499	f	0.339205	Correct	Correct
7	36	Flanker_UD	DUD	Incongruent	Incongruent	71.993661	72.310324	j	0.419272	Correct	Correct
7	37	Flanker_LR	RLR	Incongruent	Incongruent	74.010177	74.310186	f	0.395411	Correct	Correct
7	38	Flanker_UD	DUD	Incongruent	Incongruent	76.010006	76.309975	j	0.403590	Correct	Correct
7	39	Flanker_LR	RRR	Congruent	Incongruent	78.009831	78.309801	g	0.515691	Correct	Correct
7	40	Flanker_UD	DDD	Congruent	Congruent	80.009655	80.309625	n	0.331840	Correct	Correct
7	41	Flanker_LR	RLR	Incongruent	Congruent	82.009482	82.309452	f	0.355914	Correct	Correct
7	42	Flanker_UD	UDU	Incongruent	Incongruent	84.009310	84.309274	n	0.403959	Correct	Correct
7	43	Flanker_LR	LRL	Incongruent	Incongruent	86.009131	86.309099	g	0.404095	Correct	Correct
7	44	Flanker_UD	UDU	Incongruent	Incongruent	88.008925	88.308924	n	0.428241	Correct	Correct
7	45	Flanker_LR	RLR	Incongruent	Incongruent	90.008758	90.308764	f	0.428517	Correct	Correct
7	46	Flanker_UD	DUD	Incongruent	Incongruent	92.008607	92.308575	j	0.412529	Correct	Correct
7	47	Flanker_LR	LLL	Congruent	Incongruent	94.008401	94.308399	f	0.372743	Correct	Correct
7	48	Flanker_UD	UDU	Incongruent	Congruent	96.008258	96.308226	n	0.364705	Correct	Correct
7	49	Flanker_LR	LRL	Incongruent	Incongruent	98.008106	98.308064	g	0.397009	Correct	Correct
7	50	Flanker_UD	UUU	Congruent	Incongruent	100.007907	100.307875	j	0.404963	Correct	Correct
7	51	Flanker_LR	RLR	Incongruent	Congruent	102.007730	102.307697	f	0.341133	Correct	Correct
7	52	Flanker_UD	UDU	Incongruent	Incongruent	104.007525	104.307517	n	0.373352	Correct	Correct
7	53	Flanker_LR	RRR	Congruent	Incongruent	106.007402	106.307362	g	0.317392	Correct	Correct
7	54	Flanker_UD	DUD	Incongruent	Congruent	108.007175	108.307173	j	0.413476	Correct	Correct
7	55	Flanker_LR	RRR	Congruent	Incongruent	110.007031	110.307003	g	0.405619	Correct	Correct
7	56	Flanker_UD	UUU	Congruent	Congruent	112.006826	112.306824	j	0.470266	Correct	Correct
7	57	Flanker_LR	LLL	Congruent	Congruent	114.006684	114.306655	f	0.405904	Correct	Correct
7	58	Flanker_UD	UUU	Congruent	Congruent	116.006474	116.306472	j	0.406117	Correct	Correct
7	59	Flanker_LR	RRR	Congruent	Congruent	118.006331	118.306297	g	0.398149	Correct	Correct
7	60	Flanker_UD	UDU	Incongruent	Congruent	120.006158	120.306123	n	0.342148	Correct	Correct
7	61	Flanker_LR	LLL	Congruent	Incongruent	122.006012	122.305968	f	0.310397	Correct	Correct
7	62	Flanker_UD	UUU	Congruent	Congruent	124.005806	124.305772	j	0.398433	Correct	Correct
7	63	Flanker_LR	RRR	Congruent	Congruent	126.005631	126.305597	g	0.414624	Correct	Correct
7	64	Flanker_UD	UDU	Incongruent	Congruent	128.005456	128.305423	n	0.462640	Correct	Correct
7	65	Flanker_LR	RRR	Congruent	Incongruent	130.005292	130.305248	g	0.342800	Correct	Correct
7	66	Flanker_UD	DUD	Incongruent	Congruent	132.005074	132.305072	j	0.414943	Correct	Correct
7	67	Flanker_LR	LRL	Incongruent	Incongruent	134.004929	134.304896	g	0.407049	Correct	Correct
7	68	Flanker_UD	UDU	Incongruent	Incongruent	136.004756	136.304724	n	0.431159	Correct	Correct
7	69	Flanker_LR	RRR	Congruent	Incongruent	138.004594	138.304553	g	0.391369	Correct	Correct
7	70	Flanker_UD	UDU	Incongruent	Congruent	140.004406	140.304372	n	0.431466	Correct	Correct
7	71	Flanker_LR	LRL	Incongruent	Incongruent	142.004230	142.304196	g	0.671538	Correct	Correct
7	72	Flanker_UD	UUU	Congruent	Incongruent	144.004055	144.304022	j	0.351693	Correct	Correct
7	73	Flanker_LR	LLL	Congruent	Congruent	146.003855	146.303847	f	0.343787	Correct	Correct
7	74	Flanker_UD	DDD	Congruent	Congruent	148.003705	148.303672	n	0.327984	Correct	Correct
7	75	Flanker_LR	RLR	Incongruent	Congruent	150.003524	150.303497	f	0.424098	Correct	Correct
7	76	Flanker_UD	DDD	Congruent	Incongruent	152.003353	152.303323	n	0.344222	Correct	Correct
7	77	Flanker_LR	LRL	Incongruent	Congruent	154.003214	154.303147	g	0.424358	Correct	Correct
7	78	Flanker_UD	DDD	Congruent	Incongruent	156.002976	156.302972	n	0.336409	Correct	Correct
7	79	Flanker_LR	RRR	Congruent	Congruent	158.002829	158.302796	g	0.368606	Correct	Correct
7	80	Flanker_UD	DUD	Incongruent	Congruent	160.002625	160.302623	j	0.440687	Correct	Correct
7	81	Flanker_LR	LLL	Congruent	Incongruent	162.002495	162.302446	f	0.280810	Correct	Correct
7	82	Flanker_UD	UUU	Congruent	Congruent	164.002342	164.302296	j	0.344920	Correct	Correct
7	83	Flanker_LR	RRR	Congruent	Congruent	166.002128	166.302096	g	0.281205	Correct	Correct
7	84	Flanker_UD	DDD	Congruent	Congruent	168.001954	168.301921	n	0.337802	Correct	Correct
7	85	Flanker_LR	RLR	Incongruent	Congruent	170.001793	170.301746	f	0.393448	Correct	Correct
7	86	Flanker_UD	DDD	Congruent	Incongruent	172.001605	172.301570	n	0.377415	Correct	Correct
7	87	Flanker_LR	LLL	Congruent	Congruent	174.001428	174.301396	f	0.337563	Correct	Correct
7	88	Flanker_UD	DDD	Congruent	Congruent	176.001224	176.301222	n	0.297642	Correct	Correct
7	89	Flanker_LR	RLR	Incongruent	Congruent	178.001079	178.301047	f	0.561813	Correct	Correct
7	90	Flanker_UD	DDD	Congruent	Incongruent	180.000906	180.300871	n	0.401929	Correct	Correct
7	91	Flanker_LR	LLL	Congruent	Congruent	182.000697	182.300697	f	0.362039	Correct	Correct
7	92	Flanker_UD	UUU	Congruent	Congruent	184.000524	184.300530	j	0.314207	Correct	Correct
7	93	Flanker_LR	RRR	Congruent	Congruent	186.000392	186.300354	g	0.450301	Correct	Correct
7	94	Flanker_UD	DUD	Incongruent	Congruent	188.000204	188.300171	j	0.450469	Correct	Correct
7	95	Flanker_LR	LRL	Incongruent	Incongruent	189.999998	190.299996	g	0.482789	Correct	Correct
7	96	Flanker_UD	UUU	Congruent	Incongruent	191.999856	192.299821	j	0.434631	Correct	Correct
8	1	Flanker_LR	LLL	Congruent	None	1.999826	2.299810	f	0.341536	Correct	None
8	2	Flanker_UD	DDD	Congruent	Congruent	3.999650	4.299618	n	0.317542	Correct	Correct
8	3	Flanker_LR	LRL	Incongruent	Congruent	5.999475	6.299444	g	0.365633	Correct	Correct
8	4	Flanker_UD	DUD	Incongruent	Incongruent	7.999296	8.299268	j	0.429852	Correct	Correct
8	5	Flanker_LR	RRR	Congruent	Incongruent	9.999126	10.299128	g	0.341923	Correct	Correct
8	6	Flanker_UD	UUU	Congruent	Congruent	11.998950	12.298919	j	0.326079	Correct	Correct
8	7	Flanker_LR	LLL	Congruent	Congruent	13.998768	14.298745	f	0.310183	Correct	Correct
8	8	Flanker_UD	UDU	Incongruent	Congruent	15.998600	16.298569	n	0.358323	Correct	Correct
8	9	Flanker_LR	RLR	Incongruent	Incongruent	17.998407	18.298414	f	0.350393	Correct	Correct
8	10	Flanker_UD	DDD	Congruent	Incongruent	19.998217	20.298218	n	0.254584	Correct	Correct
8	11	Flanker_LR	LRL	Incongruent	Congruent	21.998074	22.298044	g	0.382701	Correct	Correct
8	12	Flanker_UD	DUD	Incongruent	Incongruent	23.997899	24.297869	j	0.374770	Correct	Correct
8	13	Flanker_LR	RRR	Congruent	Incongruent	25.997732	26.297710	g	0.358252	Correct	Correct
8	14	Flanker_UD	UUU	Congruent	Congruent	27.997549	28.297515	j	0.246393	Correct	Correct
8	15	Flanker_LR	LLL	Congruent	Congruent	29.997366	30.297342	f	0.262497	Correct	Correct
8	16	Flanker_UD	DUD	Incongruent	Congruent	31.997199	32.313836	j	0.406708	Correct	Correct
8	17	Flanker_LR	RRR	Congruent	Incongruent	33.997032	34.313661	g	0.294778	Correct	Correct
8	18	Flanker_UD	DDD	Congruent	Congruent	35.996816	36.313484	n	0.318802	Correct	Correct
8	19	Flanker_LR	LLL	Congruent	Congruent	37.996675	38.313310	f	0.214969	Correct	Correct
8	20	Flanker_UD	UUU	Congruent	Congruent	39.996468	40.313136	j	0.311086	Correct	Correct
8	21	Flanker_LR	LRL	Incongruent	Congruent	41.996347	42.312962	f	0.239176	Error	Correct
8	22	Flanker_UD	DUD	Incongruent	Incongruent	43.996144	44.312788	j	0.607307	Correct	Error
8	23	Flanker_LR	LRL	Incongruent	Incongruent	45.995980	46.312615	g	0.471521	Correct	Correct
8	24	Flanker_UD	UDU	Incongruent	Incongruent	47.995807	48.312436	n	0.439691	Correct	Correct
8	25	Flanker_LR	RLR	Incongruent	Incongruent	49.995632	50.312260	f	0.439727	Correct	Correct
8	26	Flanker_UD	DDD	Congruent	Incongruent	51.995459	52.312085	n	0.359856	Correct	Correct
8	27	Flanker_LR	RLR	Incongruent	Congruent	53.995273	54.311920	f	0.439952	Correct	Correct
8	28	Flanker_UD	DDD	Congruent	Incongruent	55.995102	56.311735	n	0.392140	Correct	Correct
8	29	Flanker_LR	RRR	Congruent	Congruent	57.994907	58.311562	g	0.400191	Correct	Correct
8	30	Flanker_UD	DDD	Congruent	Congruent	59.994756	60.311383	n	0.352377	Correct	Correct
8	31	Flanker_LR	LRL	Incongruent	Congruent	61.994575	62.311219	g	0.416614	Correct	Correct
8	32	Flanker_UD	DUD	Incongruent	Incongruent	63.994407	64.311034	j	0.424619	Correct	Correct
8	33	Flanker_LR	RRR	Congruent	Incongruent	65.994230	66.310858	g	0.368832	Correct	Correct
8	34	Flanker_UD	UUU	Congruent	Congruent	67.994056	68.310683	j	0.368829	Correct	Correct
8	35	Flanker_LR	LRL	Incongruent	Congruent	69.993882	70.310517	g	0.432981	Correct	Correct
8	36	Flanker_UD	UUU	Congruent	Incongruent	71.993707	72.310334	j	0.417091	Correct	Correct
8	37	Flanker_LR	RLR	Incongruent	Congruent	73.993532	74.310160	f	0.361219	Correct	Correct
8	38	Flanker_UD	UDU	Incongruent	Incongruent	75.993355	76.310034	n	0.385350	Correct	Correct
8	39	Flanker_LR	LLL	Congruent	Incongruent	77.993179	78.309831	f	0.329441	Correct	Correct
8	40	Flanker_UD	UUU	Congruent	Congruent	80.009663	80.309635	j	0.345513	Correct	Correct
8	41	Flanker_LR	LRL	Incongruent	Congruent	82.009494	82.309454	g	0.417636	Correct	Correct
8	42	Flanker_UD	UDU	Incongruent	Incongruent	84.009330	84.309324	n	0.393837	Correct	Correct
8	43	Flanker_LR	LRL	Incongruent	Incongruent	86.009124	86.309161	g	0.385909	Correct	Correct
8	44	Flanker_UD	DDD	Congruent	Incongruent	88.008970	88.308936	n	0.338079	Correct	Correct
8	45	Flanker_LR	RLR	Incongruent	Congruent	90.008792	90.308757	f	0.354148	Correct	Correct
8	46	Flanker_UD	UUU	Congruent	Incongruent	92.008623	92.308583	j	0.418338	Correct	Correct
8	47	Flanker_LR	LRL	Incongruent	Congruent	94.008415	94.308406	g	0.394386	Correct	Correct
8	48	Flanker_UD	DUD	Incongruent	Incongruent	96.008240	96.308233	j	0.418585	Correct	Correct
8	49	Flanker_LR	LLL	Congruent	Incongruent	98.008096	98.308059	f	0.354710	Correct	Correct
8	50	Flanker_UD	UUU	Congruent	Congruent	100.007890	100.307883	j	0.378807	Correct	Correct
8	51	Flanker_LR	RLR	Incongruent	Congruent	102.007782	102.307712	f	0.354869	Correct	Correct
8	52	Flanker_UD	DDD	Congruent	Incongruent	104.007540	104.307534	n	0.467116	Correct	Correct
8	53	Flanker_LR	RRR	Congruent	Congruent	106.007364	106.307359	g	0.379131	Correct	Correct
8	54	Flanker_UD	UDU	Incongruent	Congruent	108.007222	108.307184	n	0.403247	Correct	Correct
8	55	Flanker_LR	RRR	Congruent	Incongruent	110.007016	110.307015	g	0.371338	Correct	Correct
8	56	Flanker_UD	DUD	Incongruent	Congruent	112.006840	112.306834	j	0.395518	Correct	Correct
8	57	Flanker_LR	RLR	Incongruent	Incongruent	114.006664	114.306665	f	0.363647	Correct	Correct
8	58	Flanker_UD	UDU	Incongruent	Incongruent	116.006516	116.306483	n	0.411776	Correct	Correct
8	59	Flanker_LR	LRL	Incongruent	Incongruent	118.006359	118.306318	g	0.427934	Correct	Correct
8	60	Flanker_UD	DUD	Incongruent	Incongruent	120.006176	120.306138	j	0.436047	Correct	Correct
8	61	Flanker_LR	LLL	Congruent	Incongruent	122.006045	122.305959	f	0.348149	Correct	Correct
8	62	Flanker_UD	DUD	Incongruent	Congruent	124.005825	124.305784	j	0.444242	Correct	Correct
8	63	Flanker_LR	RRR	Congruent	Incongruent	126.005643	126.305612	g	0.404344	Correct	Correct
8	64	Flanker_UD	UDU	Incongruent	Congruent	128.005473	128.305435	n	0.540513	Correct	Correct
8	65	Flanker_LR	RLR	Incongruent	Incongruent	130.005267	130.305259	f	0.356669	Correct	Correct
8	66	Flanker_UD	DUD	Incongruent	Incongruent	132.005122	132.305084	j	0.380794	Correct	Correct
8	67	Flanker_LR	LLL	Congruent	Incongruent	134.004957	134.304921	f	0.340919	Correct	Correct
8	68	Flanker_UD	UUU	Congruent	Congruent	136.004773	136.304735	j	0.389047	Correct	Correct
8	69	Flanker_LR	RLR	Incongruent	Congruent	138.004589	138.304560	f	0.373147	Correct	Correct
8	70	Flanker_UD	UDU	Incongruent	Incongruent	140.004417	140.304384	n	0.429212	Correct	Correct
8	71	Flanker_LR	LRL	Incongruent	Incongruent	142.004262	142.304216	g	0.421327	Correct	Correct
8	72	Flanker_UD	DDD	Congruent	Incongruent	144.004068	144.304035	n	0.317455	Correct	Correct
8	73	Flanker_LR	RRR	Congruent	Congruent	146.003898	146.303861	g	0.285685	Correct	Correct
8	74	Flanker_UD	UUU	Congruent	Congruent	148.003722	148.303685	j	0.405748	Correct	Correct
8	75	Flanker_LR	LLL	Congruent	Congruent	150.003595	150.303539	f	0.317861	Correct	Correct
8	76	Flanker_UD	DDD	Congruent	Congruent	152.003374	152.303336	n	0.382028	Correct	Correct
8	77	Flanker_LR	LLL	Congruent	Congruent	154.003195	154.303161	f	0.326129	Correct	Correct
8	78	Flanker_UD	UDU	Incongruent	Congruent	156.003025	156.302986	n	0.350258	Correct	Correct
8	79	Flanker_LR	LLL	Congruent	Incongruent	158.002889	158.302841	f	0.406254	Correct	Correct
8	80	Flanker_UD	UDU	Incongruent	Congruent	160.002676	160.302636	n	0.358505	Correct	Correct
8	81	Flanker_LR	RLR	Incongruent	Incongruent	162.002504	162.302461	f	0.430663	Correct	Correct
8	82	Flanker_UD	DDD	Congruent	Incongruent	164.002325	164.302286	n	0.366738	Correct	Correct
8	83	Flanker_LR	RRR	Congruent	Congruent	166.002185	166.302143	g	0.422901	Correct	Correct
8	84	Flanker_UD	DUD	Incongruent	Congruent	168.001978	168.301936	j	0.430949	Correct	Correct
8	85	Flanker_LR	LRL	Incongruent	Incongruent	170.001768	170.301761	g	0.415089	Correct	Correct
8	86	Flanker_UD	UUU	Congruent	Incongruent	172.001617	172.301587	j	0.423204	Correct	Correct
8	87	Flanker_LR	RRR	Congruent	Congruent	174.001494	174.301442	g	0.383364	Correct	Correct
8	88	Flanker_UD	DUD	Incongruent	Congruent	176.001244	176.301237	j	0.439449	Correct	Correct
8	89	Flanker_LR	RLR	Incongruent	Incongruent	178.001094	178.301061	f	0.375580	Correct	Correct
8	90	Flanker_UD	DDD	Congruent	Incongruent	180.000925	180.300902	n	0.327702	Correct	Correct
8	91	Flanker_LR	RRR	Congruent	Congruent	182.000780	182.300732	g	0.303780	Correct	Correct
8	92	Flanker_UD	UDU	Incongruent	Congruent	184.000576	184.300538	n	0.391958	Correct	Correct
8	93	Flanker_LR	RLR	Incongruent	Incongruent	186.000400	186.300362	f	0.440070	Correct	Correct
8	94	Flanker_UD	UUU	Congruent	Incongruent	188.000226	188.300187	j	0.424197	Correct	Correct
8	95	Flanker_LR	LLL	Congruent	Congruent	190.000043	190.300034	f	0.336297	Correct	Correct
8	96	Flanker_UD	UDU	Incongruent	Congruent	191.999845	192.299839	n	0.384440	Correct	Correct
