# Supplementary material for: Congruency Sequence Effects without Feature Integration or Contingency Learning Confounds
Source: PLoS One. 2014 Jul 14;9(7):e102337. doi: 10.1371/journal.pone.0102337 (PMC4096924; doi:10.1371/journal.pone.0102337)
Supplement: Raw Data S1 — The raw data collected from each participant in Experiments 1 and 2. (ZIP) [file pone.0102337.s001.zip › RAW DATA/Experiment1/Prime_Arrow_Flanker_Subject_15_log.txt]

Experiment ID	Arrow_Flanker_Paradigm
Subject	15
Run Time	16-May-2013 15:15:46
Run Number	Trial Number	Task	Stimulus	Current Trial Type	Previous Trial Type	StimulusOnsetTime	StimulusOffsetTime	Response	RT	Accuracy	PreviousAccuracy
practice	1	Flanker_LR	LLL	Congruent	None	1.999851	2.299814	g	0.201024	Error	None
practice	2	Flanker_UD	UDU	Incongruent	Congruent	3.999663	4.299640	n	0.577176	Correct	Error
practice	3	Flanker_LR	LRL	Incongruent	Incongruent	5.999483	6.299456	g	1.225313	Correct	Correct
practice	4	Flanker_UD	UDU	Incongruent	Incongruent	7.999305	8.299275	n	0.993471	Correct	Correct
practice	5	Flanker_LR	LRL	Incongruent	Incongruent	9.999126	10.299095	g	0.809560	Correct	Correct
practice	6	Flanker_UD	DDD	Congruent	Incongruent	11.998917	12.298936	n	0.649730	Correct	Correct
practice	7	Flanker_LR	RLR	Incongruent	Congruent	13.998766	14.298739	f	0.689828	Correct	Correct
practice	8	Flanker_UD	DUD	Incongruent	Incongruent	15.998589	16.298558	g	0.785891	Error	Correct
practice	9	Flanker_LR	RLR	Incongruent	Incongruent	17.998407	18.298379	f	0.986028	Correct	Error
practice	10	Flanker_UD	UDU	Incongruent	Incongruent	19.998242	20.298213	n	0.706296	Correct	Correct
practice	11	Flanker_LR	RRR	Congruent	Incongruent	21.998063	22.298023	g	0.722325	Correct	Correct
practice	12	Flanker_UD	DUD	Incongruent	Congruent	23.997851	24.297842	j	0.930482	Correct	Correct
practice	13	Flanker_LR	LLL	Congruent	Incongruent	25.997701	26.297662	f	0.473946	Correct	Correct
practice	14	Flanker_UD	DUD	Incongruent	Congruent	27.997528	28.297532	j	0.682032	Correct	Correct
practice	15	Flanker_LR	RRR	Congruent	Incongruent	29.997347	30.297304	g	0.458146	Correct	Correct
practice	16	Flanker_UD	DDD	Congruent	Congruent	31.997166	32.313790	n	0.434310	Correct	Correct
practice	17	Flanker_LR	RRR	Congruent	Congruent	33.996958	34.313631	g	0.490473	Correct	Correct
practice	18	Flanker_UD	DDD	Congruent	Congruent	35.996828	36.313434	n	0.482515	Correct	Correct
practice	19	Flanker_LR	LLL	Congruent	Congruent	37.996597	38.313253	f	0.306688	Correct	Correct
practice	20	Flanker_UD	UUU	Congruent	Congruent	39.996418	40.313075	j	0.570765	Correct	Correct
practice	21	Flanker_LR	LRL	Incongruent	Congruent	41.996272	42.312911	g	0.578963	Correct	Correct
practice	22	Flanker_UD	UUU	Congruent	Incongruent	43.996139	44.312717	j	1.179324	Correct	Correct
practice	23	Flanker_LR	RLR	Incongruent	Congruent	45.995913	46.312539	f	0.579114	Correct	Correct
practice	24	Flanker_UD	UUU	Congruent	Incongruent	47.995734	48.312359	j	0.771343	Correct	Correct
1	1	Flanker_LR	RRR	Congruent	None	1.999822	2.299788	g	0.427225	Correct	None
1	2	Flanker_UD	UDU	Incongruent	Congruent	3.999642	4.299609	n	0.499462	Correct	Correct
1	3	Flanker_LR	RLR	Incongruent	Incongruent	5.999503	6.299444	f	0.483524	Correct	Correct
1	4	Flanker_UD	UDU	Incongruent	Incongruent	7.999284	8.299253	n	0.427647	Correct	Correct
1	5	Flanker_LR	LRL	Incongruent	Incongruent	9.999107	10.299074	g	0.459768	Correct	Correct
1	6	Flanker_UD	UUU	Congruent	Incongruent	11.998929	12.298896	j	0.507897	Correct	Correct
1	7	Flanker_LR	RRR	Congruent	Congruent	13.998762	14.298745	g	0.476164	Correct	Correct
1	8	Flanker_UD	DDD	Congruent	Congruent	15.998572	16.298539	n	0.380141	Correct	Correct
1	9	Flanker_LR	LLL	Congruent	Congruent	17.998393	18.298361	f	0.316291	Correct	Correct
1	10	Flanker_UD	DUD	Incongruent	Congruent	19.998214	20.298182	j	0.548627	Correct	Correct
1	11	Flanker_LR	RLR	Incongruent	Incongruent	21.998049	22.298022	f	0.380757	Correct	Correct
1	12	Flanker_UD	DUD	Incongruent	Incongruent	23.997828	24.297825	n	0.244677	Error	Correct
1	13	Flanker_LR	RLR	Incongruent	Incongruent	25.997676	26.297648	f	0.452143	Correct	Error
1	14	Flanker_UD	DUD	Incongruent	Incongruent	27.997511	28.297469	j	0.436286	Correct	Correct
1	15	Flanker_LR	RLR	Incongruent	Incongruent	29.997371	30.297296	f	0.460443	Correct	Correct
1	16	Flanker_UD	DDD	Congruent	Incongruent	31.997153	32.313777	n	0.348415	Correct	Correct
1	17	Flanker_LR	LRL	Incongruent	Congruent	33.996943	34.313598	g	0.388617	Correct	Correct
1	18	Flanker_UD	DDD	Congruent	Incongruent	35.996800	36.313421	n	0.356893	Correct	Correct
1	19	Flanker_LR	RRR	Congruent	Congruent	37.996621	38.313243	g	0.388892	Correct	Correct
1	20	Flanker_UD	UDU	Incongruent	Congruent	39.996409	40.313063	n	0.404961	Correct	Correct
1	21	Flanker_LR	LRL	Incongruent	Incongruent	41.996265	42.312901	g	0.421209	Correct	Correct
1	22	Flanker_UD	UUU	Congruent	Incongruent	43.996086	44.312708	j	0.365224	Correct	Correct
1	23	Flanker_LR	LLL	Congruent	Congruent	45.995907	46.312529	f	0.325385	Correct	Correct
1	24	Flanker_UD	UDU	Incongruent	Congruent	47.995728	48.312351	n	0.405497	Correct	Correct
1	25	Flanker_LR	LRL	Incongruent	Incongruent	49.995557	50.312181	f	0.229571	Error	Correct
1	26	Flanker_UD	UUU	Congruent	Incongruent	51.995357	52.311994	j	0.485760	Correct	Error
1	27	Flanker_LR	RRR	Congruent	Congruent	53.995195	54.311815	g	0.342020	Correct	Correct
1	28	Flanker_UD	DDD	Congruent	Congruent	55.995010	56.311638	n	0.357886	Correct	Correct
1	29	Flanker_LR	LLL	Congruent	Congruent	57.994830	58.311490	f	0.350150	Correct	Correct
1	30	Flanker_UD	UUU	Congruent	Congruent	59.994653	60.311283	j	0.350258	Correct	Correct
1	31	Flanker_LR	RRR	Congruent	Congruent	61.994475	62.311108	g	0.286379	Correct	Correct
1	32	Flanker_UD	UDU	Incongruent	Congruent	63.994265	64.310926	n	0.462540	Correct	Correct
1	33	Flanker_LR	LLL	Congruent	Incongruent	65.994119	66.310789	f	0.358566	Correct	Correct
1	34	Flanker_UD	DDD	Congruent	Congruent	67.993947	68.310571	n	0.166777	Correct	Correct
1	35	Flanker_LR	RLR	Incongruent	Congruent	70.010424	70.310392	g	0.326905	Error	Correct
1	36	Flanker_UD	DUD	Incongruent	Incongruent	71.993576	72.310216	j	0.438997	Correct	Error
1	37	Flanker_LR	LLL	Congruent	Incongruent	73.993382	74.310049	f	0.343088	Correct	Correct
1	38	Flanker_UD	UUU	Congruent	Congruent	75.993236	76.309860	j	0.431274	Correct	Correct
1	39	Flanker_LR	LRL	Incongruent	Congruent	78.009723	78.309683	f	0.159385	Error	Correct
1	40	Flanker_UD	DDD	Congruent	Incongruent	80.009535	80.309506	n	0.303450	Correct	Error
1	41	Flanker_LR	LRL	Incongruent	Congruent	82.009390	82.309368	g	0.431631	Correct	Correct
1	42	Flanker_UD	DUD	Incongruent	Incongruent	84.009180	84.309150	j	0.423795	Correct	Correct
1	43	Flanker_LR	RLR	Incongruent	Incongruent	86.009003	86.308972	f	0.455883	Correct	Correct
1	44	Flanker_UD	DDD	Congruent	Incongruent	88.008826	88.308794	n	0.328069	Correct	Correct
1	45	Flanker_LR	RRR	Congruent	Congruent	90.008636	90.308641	g	0.200154	Correct	Correct
1	46	Flanker_UD	DUD	Incongruent	Congruent	92.008472	92.308438	j	0.456278	Correct	Correct
1	47	Flanker_LR	LRL	Incongruent	Incongruent	94.008295	94.308261	g	0.440400	Correct	Correct
1	48	Flanker_UD	UUU	Congruent	Incongruent	96.008117	96.308084	j	0.320383	Correct	Correct
1	49	Flanker_LR	RLR	Incongruent	Congruent	98.007930	98.307919	f	0.472605	Correct	Correct
1	50	Flanker_UD	UUU	Congruent	Incongruent	100.007765	100.307729	j	0.416720	Correct	Correct
1	51	Flanker_LR	RLR	Incongruent	Congruent	102.007587	102.307554	f	0.456899	Correct	Correct
1	52	Flanker_UD	UDU	Incongruent	Incongruent	104.007429	104.307385	n	0.408907	Correct	Correct
1	53	Flanker_LR	RLR	Incongruent	Incongruent	106.007231	106.307200	g	0.209286	Error	Correct
1	54	Flanker_UD	DDD	Congruent	Incongruent	108.007042	108.307024	n	0.313232	Correct	Error
1	55	Flanker_LR	LRL	Incongruent	Congruent	110.006887	110.306841	g	0.393355	Correct	Correct
1	56	Flanker_UD	UUU	Congruent	Incongruent	112.006714	112.306667	j	0.217527	Correct	Correct
1	57	Flanker_LR	LRL	Incongruent	Congruent	114.006549	114.306492	g	0.449634	Correct	Correct
1	58	Flanker_UD	DDD	Congruent	Incongruent	116.006378	116.306311	n	0.305729	Correct	Correct
1	59	Flanker_LR	LLL	Congruent	Congruent	118.006186	118.306144	f	0.402307	Correct	Correct
1	60	Flanker_UD	DUD	Incongruent	Congruent	120.006003	120.305963	n	0.178036	Error	Correct
1	61	Flanker_LR	LLL	Congruent	Incongruent	122.005835	122.305789	f	0.258052	Correct	Error
1	62	Flanker_UD	DUD	Incongruent	Congruent	124.005635	124.305603	j	0.498271	Correct	Correct
1	63	Flanker_LR	LRL	Incongruent	Incongruent	126.005468	126.305414	g	0.442344	Correct	Correct
1	64	Flanker_UD	DUD	Incongruent	Incongruent	128.005288	128.305249	j	0.506431	Correct	Correct
1	65	Flanker_LR	LLL	Congruent	Incongruent	130.005099	130.305063	f	0.362639	Correct	Correct
1	66	Flanker_UD	DDD	Congruent	Congruent	132.004923	132.304888	n	0.962734	Correct	Correct
1	67	Flanker_LR	RRR	Congruent	Congruent	134.004754	134.304722	g	0.451455	Correct	Correct
1	68	Flanker_UD	UUU	Congruent	Congruent	136.004573	136.304533	j	0.331007	Correct	Correct
1	69	Flanker_LR	LRL	Incongruent	Congruent	138.004363	138.304359	g	0.715085	Correct	Correct
1	70	Flanker_UD	DUD	Incongruent	Incongruent	140.004217	140.304183	j	0.507272	Correct	Correct
1	71	Flanker_LR	RLR	Incongruent	Incongruent	142.004037	142.304004	f	0.811566	Correct	Correct
1	72	Flanker_UD	DUD	Incongruent	Incongruent	144.003862	144.303828	j	0.507432	Correct	Correct
1	73	Flanker_LR	RRR	Congruent	Incongruent	146.003691	146.303673	g	0.323661	Correct	Correct
1	74	Flanker_UD	DDD	Congruent	Congruent	148.003510	148.303473	n	0.235820	Correct	Correct
1	75	Flanker_LR	RLR	Incongruent	Congruent	150.003333	150.303296	f	0.435839	Correct	Correct
1	76	Flanker_UD	UDU	Incongruent	Incongruent	152.003153	152.303120	n	0.771967	Correct	Correct
1	77	Flanker_LR	RRR	Congruent	Incongruent	154.002985	154.302951	g	0.588036	Correct	Correct
1	78	Flanker_UD	UDU	Incongruent	Congruent	156.002842	156.302766	j	0.300282	Error	Correct
1	79	Flanker_LR	LLL	Congruent	Incongruent	158.002620	158.302590	f	0.244313	Correct	Error
1	80	Flanker_UD	UDU	Incongruent	Congruent	160.002453	160.302412	n	0.556509	Correct	Correct
1	81	Flanker_LR	LLL	Congruent	Incongruent	162.002277	162.302236	f	0.340573	Correct	Correct
1	82	Flanker_UD	DUD	Incongruent	Congruent	164.002101	164.302059	j	0.460711	Correct	Correct
1	83	Flanker_LR	RRR	Congruent	Incongruent	166.001891	166.301881	g	0.276890	Correct	Correct
1	84	Flanker_UD	UDU	Incongruent	Congruent	168.001747	168.301705	n	0.372957	Correct	Correct
1	85	Flanker_LR	LLL	Congruent	Incongruent	170.001579	170.301527	f	0.301144	Correct	Correct
1	86	Flanker_UD	UUU	Congruent	Congruent	172.001386	172.301352	j	0.405199	Correct	Correct
1	87	Flanker_LR	LRL	Incongruent	Congruent	174.001216	174.301174	g	0.517398	Correct	Correct
1	88	Flanker_UD	UDU	Incongruent	Incongruent	176.001039	176.300996	n	0.421621	Correct	Correct
1	89	Flanker_LR	LLL	Congruent	Incongruent	178.000862	178.300821	f	0.229659	Correct	Correct
1	90	Flanker_UD	DDD	Congruent	Congruent	180.000686	180.300645	n	0.197763	Correct	Correct
1	91	Flanker_LR	RRR	Congruent	Congruent	182.000509	182.300467	g	0.182012	Correct	Correct
1	92	Flanker_UD	UUU	Congruent	Congruent	184.000332	184.300292	n	0.133455	Error	Correct
1	93	Flanker_LR	RLR	Incongruent	Congruent	186.000142	186.300112	g	0.222081	Error	Error
1	94	Flanker_UD	UDU	Incongruent	Incongruent	187.999968	188.299938	n	0.446169	Correct	Error
1	95	Flanker_LR	RRR	Congruent	Incongruent	189.999803	190.299761	g	0.358411	Correct	Correct
1	96	Flanker_UD	UUU	Congruent	Congruent	191.999626	192.299585	j	0.406502	Correct	Correct
2	1	Flanker_LR	RLR	Incongruent	None	1.999861	2.299830	f	0.475178	Correct	None
2	2	Flanker_UD	DUD	Incongruent	Incongruent	3.999653	4.299653	j	0.691068	Correct	Correct
2	3	Flanker_LR	LLL	Congruent	Incongruent	5.999507	6.299478	f	0.411127	Correct	Correct
2	4	Flanker_UD	UDU	Incongruent	Congruent	7.999330	8.299300	n	0.491270	Correct	Correct
2	5	Flanker_LR	LLL	Congruent	Incongruent	9.999155	10.299126	f	0.323476	Correct	Correct
2	6	Flanker_UD	UUU	Congruent	Congruent	11.998978	12.298948	j	0.323564	Correct	Correct
2	7	Flanker_LR	LLL	Congruent	Congruent	13.998802	14.298772	f	0.219746	Correct	Correct
2	8	Flanker_UD	DUD	Incongruent	Congruent	15.998596	16.298597	j	0.475812	Correct	Correct
2	9	Flanker_LR	LLL	Congruent	Incongruent	17.998450	18.298420	f	0.275947	Correct	Correct
2	10	Flanker_UD	UUU	Congruent	Congruent	19.998274	20.298244	j	0.276078	Correct	Correct
2	11	Flanker_LR	LRL	Incongruent	Congruent	21.998098	22.298068	g	0.476166	Correct	Correct
2	12	Flanker_UD	UDU	Incongruent	Incongruent	23.997921	24.297891	j	0.284268	Error	Correct
2	13	Flanker_LR	RRR	Congruent	Incongruent	25.997744	26.297717	g	0.259744	Correct	Error
2	14	Flanker_UD	UUU	Congruent	Congruent	27.997579	28.297540	j	0.387846	Correct	Correct
2	15	Flanker_LR	LRL	Incongruent	Congruent	29.997370	30.297364	g	0.483949	Correct	Correct
2	16	Flanker_UD	UDU	Incongruent	Incongruent	31.997228	32.313866	n	0.452126	Correct	Correct
2	17	Flanker_LR	LLL	Congruent	Incongruent	33.997052	34.313678	f	0.564409	Correct	Correct
2	18	Flanker_UD	UDU	Incongruent	Congruent	35.996875	36.313501	n	0.396392	Correct	Correct
2	19	Flanker_LR	LLL	Congruent	Incongruent	37.996700	38.313326	f	0.292467	Correct	Correct
2	20	Flanker_UD	UUU	Congruent	Congruent	39.996525	40.313163	j	0.388535	Correct	Correct
2	21	Flanker_LR	LLL	Congruent	Congruent	41.996345	42.312974	f	0.324703	Correct	Correct
2	22	Flanker_UD	DDD	Congruent	Congruent	43.996170	44.312796	n	0.332830	Correct	Correct
2	23	Flanker_LR	RRR	Congruent	Congruent	45.995997	46.312622	g	0.317010	Correct	Correct
2	24	Flanker_UD	UUU	Congruent	Congruent	47.995818	48.312447	j	0.381154	Correct	Correct
2	25	Flanker_LR	RRR	Congruent	Congruent	49.995649	50.312274	g	0.253247	Correct	Correct
2	26	Flanker_UD	DDD	Congruent	Congruent	51.995468	52.312093	n	0.333489	Correct	Correct
2	27	Flanker_LR	LRL	Incongruent	Congruent	53.995290	54.311917	g	0.469408	Correct	Correct
2	28	Flanker_UD	UDU	Incongruent	Incongruent	55.995114	56.311753	n	0.549631	Correct	Correct
2	29	Flanker_LR	RRR	Congruent	Incongruent	57.994939	58.311567	g	0.245825	Correct	Correct
2	30	Flanker_UD	UUU	Congruent	Congruent	59.994731	60.311389	j	0.517867	Correct	Correct
2	31	Flanker_LR	RLR	Incongruent	Congruent	61.994556	62.311212	f	0.462002	Correct	Correct
2	32	Flanker_UD	UUU	Congruent	Incongruent	63.994413	64.311049	j	0.446057	Correct	Correct
2	33	Flanker_LR	LLL	Congruent	Congruent	65.994235	66.310863	f	0.358218	Correct	Correct
2	34	Flanker_UD	DUD	Incongruent	Congruent	67.994060	68.310685	n	0.198343	Error	Correct
2	35	Flanker_LR	RRR	Congruent	Incongruent	69.993871	70.310509	g	0.246411	Correct	Error
2	36	Flanker_UD	UDU	Incongruent	Congruent	72.010396	72.310334	n	0.414612	Correct	Correct
2	37	Flanker_LR	LLL	Congruent	Incongruent	74.010186	74.310158	f	0.278655	Correct	Correct
2	38	Flanker_UD	DDD	Congruent	Congruent	76.010008	76.309981	n	0.446847	Correct	Correct
2	39	Flanker_LR	LRL	Incongruent	Congruent	78.009805	78.309807	g	0.454918	Correct	Correct
2	40	Flanker_UD	UDU	Incongruent	Incongruent	80.009659	80.309642	n	0.399093	Correct	Correct
2	41	Flanker_LR	RRR	Congruent	Incongruent	82.009483	82.309456	g	0.287202	Correct	Correct
2	42	Flanker_UD	DUD	Incongruent	Congruent	84.009310	84.309280	j	0.439290	Correct	Correct
2	43	Flanker_LR	RLR	Incongruent	Incongruent	86.009131	86.309104	f	0.479410	Correct	Correct
2	44	Flanker_UD	UUU	Congruent	Incongruent	88.008956	88.308930	n	0.399603	Error	Correct
2	45	Flanker_LR	RLR	Incongruent	Congruent	90.008781	90.308754	g	0.239743	Error	Error
2	46	Flanker_UD	UDU	Incongruent	Incongruent	92.008606	92.308577	n	0.463955	Correct	Error
2	47	Flanker_LR	LRL	Incongruent	Incongruent	94.008432	94.308401	f	0.239974	Error	Correct
2	48	Flanker_UD	UUU	Congruent	Incongruent	96.008257	96.308227	j	0.472000	Correct	Error
2	49	Flanker_LR	RRR	Congruent	Congruent	98.008089	98.308052	g	0.384197	Correct	Correct
2	50	Flanker_UD	DDD	Congruent	Congruent	100.007913	100.307875	n	0.336290	Correct	Correct
2	51	Flanker_LR	LLL	Congruent	Congruent	102.007742	102.307701	f	0.416429	Correct	Correct
2	52	Flanker_UD	DUD	Incongruent	Congruent	104.007530	104.307544	j	0.520489	Correct	Correct
2	53	Flanker_LR	LLL	Congruent	Incongruent	106.007387	106.307349	f	0.464722	Correct	Correct
2	54	Flanker_UD	DDD	Congruent	Congruent	108.007216	108.307175	n	0.376817	Correct	Correct
2	55	Flanker_LR	RRR	Congruent	Congruent	110.007035	110.306999	g	0.305139	Correct	Correct
2	56	Flanker_UD	UDU	Incongruent	Congruent	112.006855	112.306827	n	0.529043	Correct	Correct
2	57	Flanker_LR	LLL	Congruent	Incongruent	114.006675	114.306647	f	0.409101	Correct	Correct
2	58	Flanker_UD	DUD	Incongruent	Congruent	116.006510	116.306472	j	0.465275	Correct	Correct
2	59	Flanker_LR	RLR	Incongruent	Incongruent	118.006332	118.306296	f	0.537402	Correct	Correct
2	60	Flanker_UD	DDD	Congruent	Incongruent	120.006159	120.306147	n	0.257479	Correct	Correct
2	61	Flanker_LR	RRR	Congruent	Congruent	122.006001	122.305946	g	0.393645	Correct	Correct
2	62	Flanker_UD	DUD	Incongruent	Congruent	124.005809	124.305770	j	0.625801	Correct	Correct
2	63	Flanker_LR	LRL	Incongruent	Incongruent	126.005633	126.305596	g	0.577817	Correct	Correct
2	64	Flanker_UD	DDD	Congruent	Incongruent	128.005461	128.305433	n	0.393967	Correct	Correct
2	65	Flanker_LR	RLR	Incongruent	Congruent	130.005281	130.305243	f	0.490289	Correct	Correct
2	66	Flanker_UD	DUD	Incongruent	Incongruent	132.005088	132.305069	j	0.586193	Correct	Correct
2	67	Flanker_LR	RLR	Incongruent	Incongruent	134.004929	134.304892	f	0.490362	Correct	Correct
2	68	Flanker_UD	DUD	Incongruent	Incongruent	136.004754	136.304732	j	0.482506	Correct	Correct
2	69	Flanker_LR	LRL	Incongruent	Incongruent	138.004581	138.304543	g	0.658628	Correct	Correct
2	70	Flanker_UD	DUD	Incongruent	Incongruent	140.004404	140.304366	Omission	5000.000000	Omission	Correct
2	71	Flanker_LR	RLR	Incongruent	Incongruent	142.004218	142.304190	f	0.642891	Correct	Omission
2	72	Flanker_UD	DDD	Congruent	Incongruent	144.004060	144.304034	n	0.394962	Correct	Correct
2	73	Flanker_LR	RLR	Incongruent	Congruent	146.003838	146.303840	f	0.395173	Correct	Correct
2	74	Flanker_UD	DUD	Incongruent	Incongruent	148.003695	148.303664	j	0.507249	Correct	Correct
2	75	Flanker_LR	RLR	Incongruent	Incongruent	150.003494	150.303488	f	0.395510	Correct	Correct
2	76	Flanker_UD	UUU	Congruent	Incongruent	152.003341	152.303313	j	0.427537	Correct	Correct
2	77	Flanker_LR	RRR	Congruent	Congruent	154.003167	154.303137	g	0.475621	Correct	Correct
2	78	Flanker_UD	UUU	Congruent	Congruent	156.002968	156.302964	j	0.379917	Correct	Correct
2	79	Flanker_LR	LRL	Incongruent	Congruent	158.002818	158.302798	f	0.187861	Error	Correct
2	80	Flanker_UD	UDU	Incongruent	Incongruent	160.002639	160.302612	n	0.411911	Correct	Error
2	81	Flanker_LR	LRL	Incongruent	Incongruent	162.002479	162.302441	g	0.452652	Correct	Correct
2	82	Flanker_UD	UDU	Incongruent	Incongruent	164.002301	164.302262	n	0.468233	Correct	Correct
2	83	Flanker_LR	LRL	Incongruent	Incongruent	166.002129	166.302089	g	0.380337	Correct	Correct
2	84	Flanker_UD	DDD	Congruent	Incongruent	168.001940	168.301913	n	0.324491	Correct	Correct
2	85	Flanker_LR	RRR	Congruent	Congruent	170.001744	170.301739	g	0.308624	Correct	Correct
2	86	Flanker_UD	DUD	Incongruent	Congruent	172.001579	172.301562	n	0.260617	Error	Correct
2	87	Flanker_LR	RLR	Incongruent	Incongruent	174.001414	174.301386	g	0.204813	Error	Error
2	88	Flanker_UD	DDD	Congruent	Incongruent	176.001237	176.301280	n	0.316995	Correct	Error
2	89	Flanker_LR	RRR	Congruent	Congruent	178.001076	178.301041	g	0.229114	Correct	Correct
2	90	Flanker_UD	UDU	Incongruent	Congruent	180.000908	180.300861	n	0.397112	Correct	Correct
2	91	Flanker_LR	RLR	Incongruent	Incongruent	182.000700	182.300686	f	0.421259	Correct	Correct
2	92	Flanker_UD	DDD	Congruent	Incongruent	184.000587	184.300596	n	0.293423	Correct	Correct
2	93	Flanker_LR	LRL	Incongruent	Congruent	186.000389	186.300336	f	0.221555	Error	Correct
2	94	Flanker_UD	UUU	Congruent	Incongruent	188.000189	188.300161	j	0.373659	Correct	Error
2	95	Flanker_LR	LRL	Incongruent	Congruent	190.000015	190.299984	g	0.469777	Correct	Correct
2	96	Flanker_UD	DDD	Congruent	Incongruent	191.999850	192.299858	n	0.381875	Correct	Correct
3	1	Flanker_LR	LRL	Incongruent	None	1.999807	2.299773	g	0.506661	Correct	None
3	2	Flanker_UD	UDU	Incongruent	Incongruent	3.999631	4.299598	n	0.394676	Correct	Correct
3	3	Flanker_LR	LLL	Congruent	Incongruent	5.999454	6.299423	f	0.266953	Correct	Correct
3	4	Flanker_UD	UUU	Congruent	Congruent	7.999280	8.299247	j	0.323131	Correct	Correct
3	5	Flanker_LR	RLR	Incongruent	Congruent	9.999074	10.299073	g	0.243166	Error	Correct
3	6	Flanker_UD	DDD	Congruent	Incongruent	11.998929	12.298921	n	0.259221	Correct	Error
3	7	Flanker_LR	LRL	Incongruent	Congruent	13.998764	14.298725	f	0.179355	Error	Correct
3	8	Flanker_UD	UDU	Incongruent	Incongruent	15.998596	16.298547	n	0.459523	Correct	Error
3	9	Flanker_LR	RLR	Incongruent	Incongruent	17.998407	18.298374	f	0.523679	Correct	Correct
3	10	Flanker_UD	DUD	Incongruent	Incongruent	19.998231	20.298198	j	0.491703	Correct	Correct
3	11	Flanker_LR	RLR	Incongruent	Incongruent	21.998061	22.298023	f	0.459834	Correct	Correct
3	12	Flanker_UD	DDD	Congruent	Incongruent	23.997898	24.297848	n	0.356061	Correct	Correct
3	13	Flanker_LR	RRR	Congruent	Congruent	25.997706	26.297673	g	0.387507	Correct	Correct
3	14	Flanker_UD	UDU	Incongruent	Congruent	27.997531	28.297496	n	0.427505	Correct	Correct
3	15	Flanker_LR	RRR	Congruent	Incongruent	29.997356	30.297322	g	0.459669	Correct	Correct
3	16	Flanker_UD	DUD	Incongruent	Congruent	31.997191	32.313813	j	0.635883	Correct	Correct
3	17	Flanker_LR	LRL	Incongruent	Incongruent	33.997006	34.313637	g	0.412032	Correct	Correct
3	18	Flanker_UD	DUD	Incongruent	Incongruent	35.996831	36.313470	j	0.492070	Correct	Correct
3	19	Flanker_LR	RLR	Incongruent	Incongruent	37.996656	38.313288	f	0.476200	Correct	Correct
3	20	Flanker_UD	DDD	Congruent	Incongruent	39.996479	40.313113	n	0.348355	Correct	Correct
3	21	Flanker_LR	RRR	Congruent	Congruent	41.996304	42.312938	g	0.388451	Correct	Correct
3	22	Flanker_UD	DUD	Incongruent	Congruent	43.996101	44.312790	j	0.484598	Correct	Correct
3	23	Flanker_LR	LRL	Incongruent	Incongruent	45.995950	46.312587	g	0.492605	Correct	Correct
3	24	Flanker_UD	DUD	Incongruent	Incongruent	47.995781	48.312413	j	0.516786	Correct	Correct
3	25	Flanker_LR	LRL	Incongruent	Incongruent	49.995606	50.312237	g	0.493015	Correct	Correct
3	26	Flanker_UD	UDU	Incongruent	Incongruent	51.995432	52.312092	n	0.437045	Correct	Correct
3	27	Flanker_LR	LRL	Incongruent	Incongruent	53.995257	54.311888	g	0.389219	Correct	Correct
3	28	Flanker_UD	DUD	Incongruent	Incongruent	55.995073	56.311713	j	0.453268	Correct	Correct
3	29	Flanker_LR	LLL	Congruent	Incongruent	57.994900	58.311538	f	0.453436	Correct	Correct
3	30	Flanker_UD	UDU	Incongruent	Congruent	59.994731	60.311377	n	0.413508	Correct	Correct
3	31	Flanker_LR	LLL	Congruent	Incongruent	61.994557	62.311188	f	0.349593	Correct	Correct
3	32	Flanker_UD	UDU	Incongruent	Congruent	63.994380	64.311012	n	0.421753	Correct	Correct
3	33	Flanker_LR	LLL	Congruent	Incongruent	65.994200	66.310838	f	0.446101	Correct	Correct
3	34	Flanker_UD	DUD	Incongruent	Congruent	67.994000	68.310677	j	0.454084	Correct	Correct
3	35	Flanker_LR	LLL	Congruent	Incongruent	69.993855	70.310490	f	0.222185	Correct	Correct
3	36	Flanker_UD	DDD	Congruent	Congruent	71.993650	72.310315	n	0.358201	Correct	Correct
3	37	Flanker_LR	RLR	Incongruent	Congruent	74.010165	74.310140	f	0.446423	Correct	Correct
3	38	Flanker_UD	UDU	Incongruent	Incongruent	76.009982	76.309980	n	0.334492	Correct	Correct
3	39	Flanker_LR	RLR	Incongruent	Incongruent	78.009820	78.309789	f	0.446758	Correct	Correct
3	40	Flanker_UD	UDU	Incongruent	Incongruent	80.009648	80.309625	n	0.414784	Correct	Correct
3	41	Flanker_LR	LRL	Incongruent	Incongruent	82.009481	82.309441	g	0.494810	Correct	Correct
3	42	Flanker_UD	UDU	Incongruent	Incongruent	84.009343	84.309281	n	0.406994	Correct	Correct
3	43	Flanker_LR	RLR	Incongruent	Incongruent	86.009092	86.309093	f	0.471093	Correct	Correct
3	44	Flanker_UD	UDU	Incongruent	Incongruent	88.008948	88.308916	n	0.407301	Correct	Correct
3	45	Flanker_LR	LRL	Incongruent	Incongruent	90.008772	90.308741	g	0.439313	Correct	Correct
3	46	Flanker_UD	DUD	Incongruent	Incongruent	92.008587	92.308586	j	0.479481	Correct	Correct
3	47	Flanker_LR	RRR	Congruent	Incongruent	94.008425	94.308392	g	0.399676	Correct	Correct
3	48	Flanker_UD	UDU	Incongruent	Congruent	96.008243	96.308218	n	0.375772	Correct	Correct
3	49	Flanker_LR	RRR	Congruent	Incongruent	98.008075	98.308043	g	0.215821	Correct	Correct
3	50	Flanker_UD	DUD	Incongruent	Congruent	100.007895	100.307879	n	0.247947	Error	Correct
3	51	Flanker_LR	RRR	Congruent	Incongruent	102.007718	102.307694	g	0.288061	Correct	Error
3	52	Flanker_UD	DDD	Congruent	Congruent	104.007529	104.307520	n	0.224222	Correct	Correct
3	53	Flanker_LR	RLR	Incongruent	Congruent	106.007354	106.307345	g	0.240341	Error	Correct
3	54	Flanker_UD	DDD	Congruent	Incongruent	108.007194	108.307210	n	0.288465	Correct	Error
3	55	Flanker_LR	RLR	Incongruent	Congruent	110.007020	110.306995	f	0.424548	Correct	Correct
3	56	Flanker_UD	UUU	Congruent	Incongruent	112.006852	112.306819	j	0.928680	Correct	Correct
3	57	Flanker_LR	RLR	Incongruent	Congruent	114.006677	114.306644	f	0.504780	Correct	Correct
3	58	Flanker_UD	UUU	Congruent	Incongruent	116.006503	116.306487	j	0.360960	Correct	Correct
3	59	Flanker_LR	LRL	Incongruent	Congruent	118.006298	118.306294	f	0.217025	Error	Correct
3	60	Flanker_UD	UUU	Congruent	Incongruent	120.006145	120.306123	j	0.345132	Correct	Error
3	61	Flanker_LR	LLL	Congruent	Congruent	122.005988	122.305948	f	0.385302	Correct	Correct
3	62	Flanker_UD	DDD	Congruent	Congruent	124.005793	124.305812	n	0.361604	Correct	Correct
3	63	Flanker_LR	LRL	Incongruent	Congruent	126.005653	126.305598	f	0.273531	Error	Correct
3	64	Flanker_UD	UUU	Congruent	Incongruent	128.005451	128.305422	j	0.409639	Correct	Error
3	65	Flanker_LR	RLR	Incongruent	Congruent	130.005279	130.305245	f	0.609753	Correct	Correct
3	66	Flanker_UD	UUU	Congruent	Incongruent	132.005122	132.305091	j	0.441994	Correct	Correct
3	67	Flanker_LR	RRR	Congruent	Congruent	134.004930	134.304897	g	0.394074	Correct	Correct
3	68	Flanker_UD	UUU	Congruent	Congruent	136.004755	136.304722	j	0.266138	Correct	Correct
3	69	Flanker_LR	RRR	Congruent	Congruent	138.004548	138.304548	g	0.258265	Correct	Correct
3	70	Flanker_UD	DUD	Incongruent	Congruent	140.004417	140.304401	j	0.538388	Correct	Correct
3	71	Flanker_LR	LRL	Incongruent	Incongruent	142.004229	142.304200	g	0.474521	Correct	Correct
3	72	Flanker_UD	UUU	Congruent	Incongruent	144.004055	144.304023	j	0.338657	Correct	Correct
3	73	Flanker_LR	RRR	Congruent	Congruent	146.003850	146.303849	g	0.250825	Correct	Correct
3	74	Flanker_UD	DUD	Incongruent	Congruent	148.003712	148.303690	j	0.538932	Correct	Correct
3	75	Flanker_LR	RRR	Congruent	Incongruent	150.003532	150.303501	g	0.306968	Correct	Correct
3	76	Flanker_UD	DDD	Congruent	Congruent	152.003359	152.303328	n	0.403198	Correct	Correct
3	77	Flanker_LR	LRL	Incongruent	Congruent	154.003184	154.303152	g	0.515324	Correct	Correct
3	78	Flanker_UD	UUU	Congruent	Incongruent	156.003024	156.302995	j	0.331403	Correct	Correct
3	79	Flanker_LR	LLL	Congruent	Congruent	158.002834	158.302802	f	0.459475	Correct	Correct
3	80	Flanker_UD	DDD	Congruent	Congruent	160.002660	160.302628	n	0.491629	Correct	Correct
3	81	Flanker_LR	RLR	Incongruent	Congruent	162.002485	162.302453	f	0.547703	Correct	Correct
3	82	Flanker_UD	DDD	Congruent	Incongruent	164.002336	164.302293	n	0.347918	Correct	Correct
3	83	Flanker_LR	LLL	Congruent	Congruent	166.002140	166.302104	f	0.291945	Correct	Correct
3	84	Flanker_UD	DUD	Incongruent	Congruent	168.001963	168.301929	g	0.252159	Error	Correct
3	85	Flanker_LR	LLL	Congruent	Incongruent	170.001782	170.301755	f	0.324238	Correct	Error
3	86	Flanker_UD	UUU	Congruent	Congruent	172.001648	172.301581	j	0.268355	Correct	Correct
3	87	Flanker_LR	RRR	Congruent	Congruent	174.001446	174.301408	g	0.308509	Correct	Correct
3	88	Flanker_UD	UDU	Incongruent	Congruent	176.001272	176.301238	n	0.524674	Correct	Correct
3	89	Flanker_LR	LLL	Congruent	Incongruent	178.001066	178.301058	f	0.316634	Correct	Correct
3	90	Flanker_UD	DDD	Congruent	Congruent	180.000930	180.300883	n	0.236828	Correct	Correct
3	91	Flanker_LR	RRR	Congruent	Congruent	182.000749	182.300709	g	0.324951	Correct	Correct
3	92	Flanker_UD	UUU	Congruent	Congruent	184.000575	184.300533	j	0.421077	Correct	Correct
3	93	Flanker_LR	LLL	Congruent	Congruent	186.000410	186.300360	f	0.189199	Correct	Correct
3	94	Flanker_UD	UUU	Congruent	Congruent	188.000207	188.300186	j	0.221393	Correct	Correct
3	95	Flanker_LR	LLL	Congruent	Congruent	190.000049	190.300010	f	0.237496	Correct	Correct
3	96	Flanker_UD	DDD	Congruent	Congruent	191.999876	192.299836	n	0.245568	Correct	Correct
4	1	Flanker_LR	LRL	Incongruent	None	1.999859	2.299827	g	0.506073	Correct	None
4	2	Flanker_UD	UDU	Incongruent	Incongruent	3.999684	4.299663	j	0.290218	Error	Correct
4	3	Flanker_LR	RRR	Congruent	Incongruent	5.999528	6.299497	g	0.322341	Correct	Error
4	4	Flanker_UD	DDD	Congruent	Congruent	7.999343	8.299304	n	0.258453	Correct	Correct
4	5	Flanker_LR	LLL	Congruent	Congruent	9.999136	10.299130	f	0.354594	Correct	Correct
4	6	Flanker_UD	DDD	Congruent	Congruent	11.998964	12.298956	n	0.282707	Correct	Correct
4	7	Flanker_LR	LLL	Congruent	Congruent	13.998829	14.298782	f	0.258782	Correct	Correct
4	8	Flanker_UD	DUD	Incongruent	Congruent	15.998644	16.298607	n	0.274940	Error	Correct
4	9	Flanker_LR	LRL	Incongruent	Incongruent	17.998459	18.298431	g	0.499051	Correct	Error
4	10	Flanker_UD	UUU	Congruent	Incongruent	19.998256	20.298257	j	0.483185	Correct	Correct
4	11	Flanker_LR	LLL	Congruent	Congruent	21.998122	22.298088	f	0.307299	Correct	Correct
4	12	Flanker_UD	UDU	Incongruent	Congruent	23.997937	24.297908	n	0.459506	Correct	Correct
4	13	Flanker_LR	LRL	Incongruent	Incongruent	25.997764	26.297733	g	0.451035	Correct	Correct
4	14	Flanker_UD	DDD	Congruent	Incongruent	27.997557	28.297558	n	0.451029	Correct	Correct
4	15	Flanker_LR	RLR	Incongruent	Congruent	29.997420	30.297389	f	0.411181	Correct	Correct
4	16	Flanker_UD	UDU	Incongruent	Incongruent	31.997241	32.313874	n	0.427275	Correct	Correct
4	17	Flanker_LR	RLR	Incongruent	Incongruent	33.997064	34.313701	g	0.227429	Error	Correct
4	18	Flanker_UD	DUD	Incongruent	Incongruent	35.996887	36.313526	j	0.499553	Correct	Error
4	19	Flanker_LR	RRR	Congruent	Incongruent	37.996735	38.313353	j	0.491603	Error	Correct
4	20	Flanker_UD	UUU	Congruent	Congruent	39.996537	40.313183	j	0.827767	Correct	Error
4	21	Flanker_LR	RLR	Incongruent	Congruent	41.996367	42.313003	f	0.451797	Correct	Correct
4	22	Flanker_UD	DDD	Congruent	Incongruent	43.996196	44.312829	n	0.332080	Correct	Correct
4	23	Flanker_LR	RRR	Congruent	Congruent	45.996024	46.312653	g	0.476154	Correct	Correct
4	24	Flanker_UD	UUU	Congruent	Congruent	47.995847	48.312478	j	0.428285	Correct	Correct
4	25	Flanker_LR	RLR	Incongruent	Congruent	49.995672	50.312313	f	0.508323	Correct	Correct
4	26	Flanker_UD	UDU	Incongruent	Incongruent	51.995496	52.312130	j	0.220485	Error	Correct
4	27	Flanker_LR	LRL	Incongruent	Incongruent	53.995318	54.311958	f	0.244774	Error	Error
4	28	Flanker_UD	DUD	Incongruent	Incongruent	55.995143	56.311781	j	0.484735	Correct	Error
4	29	Flanker_LR	LRL	Incongruent	Incongruent	57.994972	58.311624	g	0.460793	Correct	Correct
4	30	Flanker_UD	UUU	Congruent	Incongruent	59.994799	60.311433	j	0.476942	Correct	Correct
4	31	Flanker_LR	RLR	Incongruent	Congruent	61.994623	62.311259	n	0.501089	Error	Correct
4	32	Flanker_UD	UDU	Incongruent	Incongruent	63.994446	64.311086	n	0.509251	Correct	Error
4	33	Flanker_LR	LLL	Congruent	Incongruent	65.994284	66.310932	f	0.365305	Correct	Correct
4	34	Flanker_UD	UUU	Congruent	Congruent	67.994112	68.310737	j	0.581531	Correct	Correct
4	35	Flanker_LR	LLL	Congruent	Congruent	69.993941	70.310562	f	0.373584	Correct	Correct
4	36	Flanker_UD	DDD	Congruent	Congruent	71.993772	72.310393	n	0.389728	Correct	Correct
4	37	Flanker_LR	LLL	Congruent	Congruent	73.993588	74.310224	f	0.637743	Correct	Correct
4	38	Flanker_UD	UUU	Congruent	Congruent	75.993413	76.310040	j	0.589969	Correct	Correct
4	39	Flanker_LR	LLL	Congruent	Congruent	77.993239	78.309865	f	0.358053	Correct	Correct
4	40	Flanker_UD	UUU	Congruent	Congruent	80.009728	80.309692	j	0.422233	Correct	Correct
4	41	Flanker_LR	RRR	Congruent	Congruent	82.009549	82.309539	g	0.502387	Correct	Correct
4	42	Flanker_UD	UDU	Incongruent	Congruent	84.009379	84.309343	n	0.510389	Correct	Correct
4	43	Flanker_LR	RLR	Incongruent	Incongruent	86.009204	86.309169	f	0.526509	Correct	Correct
4	44	Flanker_UD	DUD	Incongruent	Incongruent	88.009030	88.308994	j	0.542605	Correct	Correct
4	45	Flanker_LR	LRL	Incongruent	Incongruent	90.008857	90.308820	g	0.550766	Correct	Correct
4	46	Flanker_UD	DUD	Incongruent	Incongruent	92.008683	92.308646	j	0.654858	Correct	Correct
4	47	Flanker_LR	LRL	Incongruent	Incongruent	94.008509	94.308471	g	0.479052	Correct	Correct
4	48	Flanker_UD	DUD	Incongruent	Incongruent	96.008334	96.308297	j	0.463088	Correct	Correct
4	49	Flanker_LR	RRR	Congruent	Incongruent	98.008162	98.308137	g	0.407307	Correct	Correct
4	50	Flanker_UD	UDU	Incongruent	Congruent	100.007986	100.307953	j	0.231424	Error	Correct
4	51	Flanker_LR	LLL	Congruent	Incongruent	102.007797	102.307773	f	0.439558	Correct	Error
4	52	Flanker_UD	DUD	Incongruent	Congruent	104.007646	104.307601	n	0.479658	Error	Correct
4	53	Flanker_LR	LLL	Congruent	Incongruent	106.007450	106.307425	f	0.519732	Correct	Error
4	54	Flanker_UD	DDD	Congruent	Congruent	108.007290	108.307252	n	0.455886	Correct	Correct
4	55	Flanker_LR	RRR	Congruent	Congruent	110.007116	110.307042	g	0.424133	Correct	Correct
4	56	Flanker_UD	DDD	Congruent	Congruent	112.006942	112.306902	n	0.248049	Correct	Correct
4	57	Flanker_LR	RLR	Incongruent	Congruent	114.006769	114.306729	g	0.240257	Error	Correct
4	58	Flanker_UD	UDU	Incongruent	Incongruent	116.006580	116.306553	n	0.456364	Correct	Error
4	59	Flanker_LR	RRR	Congruent	Incongruent	118.006407	118.306380	g	0.392464	Correct	Correct
4	60	Flanker_UD	DUD	Incongruent	Congruent	120.006203	120.306205	j	0.464529	Correct	Correct
4	61	Flanker_LR	LRL	Incongruent	Incongruent	122.006031	122.306031	g	0.808794	Correct	Correct
4	62	Flanker_UD	UDU	Incongruent	Incongruent	124.005965	124.305857	n	0.464851	Correct	Correct
4	63	Flanker_LR	RRR	Congruent	Incongruent	126.005711	126.305683	g	0.272960	Correct	Correct
4	64	Flanker_UD	DUD	Incongruent	Congruent	128.005538	128.305509	j	0.473067	Correct	Correct
4	65	Flanker_LR	LRL	Incongruent	Incongruent	130.005363	130.305333	g	0.505302	Correct	Correct
4	66	Flanker_UD	DUD	Incongruent	Incongruent	132.005258	132.305159	j	0.433389	Correct	Correct
4	67	Flanker_LR	LLL	Congruent	Incongruent	134.005013	134.304984	f	0.409475	Correct	Correct
4	68	Flanker_UD	UDU	Incongruent	Congruent	136.004840	136.304811	n	0.473718	Correct	Correct
4	69	Flanker_LR	RRR	Congruent	Incongruent	138.004674	138.304655	g	0.457677	Correct	Correct
4	70	Flanker_UD	UDU	Incongruent	Congruent	140.004492	140.304462	n	0.505883	Correct	Correct
4	71	Flanker_LR	LRL	Incongruent	Incongruent	142.004317	142.304287	g	0.441971	Correct	Correct
4	72	Flanker_UD	DDD	Congruent	Incongruent	144.004113	144.304113	n	0.546020	Correct	Correct
4	73	Flanker_LR	RLR	Incongruent	Congruent	146.003938	146.303958	f	0.562197	Correct	Correct
4	74	Flanker_UD	UUU	Congruent	Incongruent	148.003794	148.303764	j	0.458317	Correct	Correct
4	75	Flanker_LR	RRR	Congruent	Congruent	150.003620	150.303590	g	0.394418	Correct	Correct
4	76	Flanker_UD	DUD	Incongruent	Congruent	152.003446	152.303417	j	0.482593	Correct	Correct
4	77	Flanker_LR	LLL	Congruent	Incongruent	154.003272	154.303253	f	0.330725	Correct	Correct
4	78	Flanker_UD	UUU	Congruent	Congruent	156.003098	156.303068	j	0.338786	Correct	Correct
4	79	Flanker_LR	LRL	Incongruent	Congruent	158.002924	158.302894	g	0.434963	Correct	Correct
4	80	Flanker_UD	DDD	Congruent	Incongruent	160.002749	160.302720	n	0.283008	Correct	Correct
4	81	Flanker_LR	RRR	Congruent	Congruent	162.002575	162.302565	g	0.323213	Correct	Correct
4	82	Flanker_UD	DDD	Congruent	Congruent	164.002402	164.302372	n	0.187277	Correct	Correct
4	83	Flanker_LR	RLR	Incongruent	Congruent	166.002226	166.302196	g	0.235443	Error	Correct
4	84	Flanker_UD	UUU	Congruent	Incongruent	168.002050	168.302024	j	0.251488	Correct	Error
4	85	Flanker_LR	RRR	Congruent	Congruent	170.001885	170.301858	g	0.283804	Correct	Correct
4	86	Flanker_UD	DUD	Incongruent	Congruent	172.001712	172.301676	n	0.315808	Error	Correct
4	87	Flanker_LR	LLL	Congruent	Incongruent	174.001528	174.301499	f	0.323875	Correct	Error
4	88	Flanker_UD	UDU	Incongruent	Congruent	176.001354	176.301327	n	0.427949	Correct	Correct
4	89	Flanker_LR	RLR	Incongruent	Incongruent	178.001182	178.301181	f	0.532076	Correct	Correct
4	90	Flanker_UD	UUU	Congruent	Incongruent	180.000977	180.300977	j	0.596294	Correct	Correct
4	91	Flanker_LR	RLR	Incongruent	Congruent	182.000801	182.300803	f	0.500428	Correct	Correct
4	92	Flanker_UD	UUU	Congruent	Incongruent	184.000627	184.300629	j	0.436569	Correct	Correct
4	93	Flanker_LR	RLR	Incongruent	Congruent	186.000484	186.300462	f	0.492672	Correct	Correct
4	94	Flanker_UD	DDD	Congruent	Incongruent	188.000310	188.300280	n	0.292837	Correct	Correct
4	95	Flanker_LR	LRL	Incongruent	Congruent	190.000136	190.300105	g	0.524827	Correct	Correct
4	96	Flanker_UD	DDD	Congruent	Incongruent	191.999962	192.299932	n	0.572901	Correct	Correct
5	1	Flanker_LR	RLR	Incongruent	None	1.999848	2.299812	f	0.545311	Correct	None
5	2	Flanker_UD	UUU	Congruent	Incongruent	3.999670	4.299638	j	0.473502	Correct	Correct
5	3	Flanker_LR	RLR	Incongruent	Congruent	5.999496	6.299464	f	0.481579	Correct	Correct
5	4	Flanker_UD	UUU	Congruent	Incongruent	7.999302	8.299289	j	0.465735	Correct	Correct
5	5	Flanker_LR	RLR	Incongruent	Congruent	9.999147	10.299115	f	0.505920	Correct	Correct
5	6	Flanker_UD	UDU	Incongruent	Incongruent	11.998973	12.298940	n	0.433933	Correct	Correct
5	7	Flanker_LR	RRR	Congruent	Incongruent	13.998799	14.298767	g	0.370143	Correct	Correct
5	8	Flanker_UD	DUD	Incongruent	Congruent	15.998634	16.298593	n	0.186278	Error	Correct
5	9	Flanker_LR	LLL	Congruent	Incongruent	17.998447	18.298419	f	0.290299	Correct	Error
5	10	Flanker_UD	UUU	Congruent	Congruent	19.998287	20.298245	j	0.370463	Correct	Correct
5	11	Flanker_LR	LLL	Congruent	Congruent	21.998109	22.298072	f	0.362641	Correct	Correct
5	12	Flanker_UD	DDD	Congruent	Congruent	23.997938	24.297896	n	0.282679	Correct	Correct
5	13	Flanker_LR	RRR	Congruent	Congruent	25.997762	26.297723	g	0.418210	Correct	Correct
5	14	Flanker_UD	UDU	Incongruent	Congruent	27.997589	28.297547	n	0.458336	Correct	Correct
5	15	Flanker_LR	LRL	Incongruent	Incongruent	29.997414	30.297373	g	0.442459	Correct	Correct
5	16	Flanker_UD	DUD	Incongruent	Incongruent	31.997240	32.313863	j	0.490490	Correct	Correct
5	17	Flanker_LR	LRL	Incongruent	Incongruent	33.997035	34.313692	g	0.434656	Correct	Correct
5	18	Flanker_UD	DUD	Incongruent	Incongruent	35.996886	36.313525	j	0.434761	Correct	Correct
5	19	Flanker_LR	RLR	Incongruent	Incongruent	37.996717	38.313342	g	0.282957	Error	Correct
5	20	Flanker_UD	UDU	Incongruent	Incongruent	39.996527	40.313166	n	0.642987	Correct	Error
5	21	Flanker_LR	LRL	Incongruent	Incongruent	41.996352	42.312992	g	0.467287	Correct	Correct
5	22	Flanker_UD	UDU	Incongruent	Incongruent	43.996193	44.312871	n	0.507308	Correct	Correct
5	23	Flanker_LR	RLR	Incongruent	Incongruent	45.996012	46.312642	f	0.771346	Correct	Correct
5	24	Flanker_UD	DDD	Congruent	Incongruent	47.995839	48.312468	n	0.403449	Correct	Correct
5	25	Flanker_LR	LRL	Incongruent	Congruent	49.995663	50.312297	g	0.515573	Correct	Correct
5	26	Flanker_UD	DDD	Congruent	Incongruent	51.995460	52.312172	n	0.691727	Correct	Correct
5	27	Flanker_LR	LRL	Incongruent	Congruent	53.995314	54.311946	g	0.507907	Correct	Correct
5	28	Flanker_UD	UDU	Incongruent	Incongruent	55.995111	56.311772	n	0.475944	Correct	Correct
5	29	Flanker_LR	RLR	Incongruent	Incongruent	57.994936	58.311597	f	0.596094	Correct	Correct
5	30	Flanker_UD	UUU	Congruent	Incongruent	59.994792	60.311464	j	0.436223	Correct	Correct
5	31	Flanker_LR	RRR	Congruent	Congruent	61.994617	62.311251	g	0.540437	Correct	Correct
5	32	Flanker_UD	UUU	Congruent	Congruent	63.994443	64.311075	j	0.420504	Correct	Correct
5	33	Flanker_LR	LRL	Incongruent	Congruent	65.994269	66.310901	g	0.396594	Correct	Correct
5	34	Flanker_UD	UDU	Incongruent	Incongruent	67.994097	68.310779	n	0.452738	Correct	Correct
5	35	Flanker_LR	RRR	Congruent	Incongruent	69.993919	70.310553	g	0.396890	Correct	Correct
5	36	Flanker_UD	DDD	Congruent	Congruent	72.010411	72.310378	n	0.356972	Correct	Correct
5	37	Flanker_LR	LRL	Incongruent	Congruent	74.010236	74.310204	g	0.405107	Correct	Correct
5	38	Flanker_UD	UDU	Incongruent	Incongruent	76.010088	76.310072	n	0.501267	Correct	Correct
5	39	Flanker_LR	RLR	Incongruent	Incongruent	78.009886	78.309822	f	0.493732	Correct	Correct
5	40	Flanker_UD	DDD	Congruent	Incongruent	80.009712	80.309683	n	0.381450	Correct	Correct
5	41	Flanker_LR	RRR	Congruent	Congruent	82.009538	82.309508	g	0.261556	Correct	Correct
5	42	Flanker_UD	UDU	Incongruent	Congruent	84.009390	84.309376	n	0.445725	Correct	Correct
5	43	Flanker_LR	LLL	Congruent	Incongruent	86.009189	86.309160	f	0.421987	Correct	Correct
5	44	Flanker_UD	UUU	Congruent	Congruent	88.009018	88.308986	j	0.381985	Correct	Correct
5	45	Flanker_LR	LLL	Congruent	Congruent	90.008842	90.308813	f	0.686024	Correct	Correct
5	46	Flanker_UD	DUD	Incongruent	Congruent	92.008669	92.308678	j	0.494156	Correct	Correct
5	47	Flanker_LR	RRR	Congruent	Incongruent	94.008496	94.308464	g	0.398309	Correct	Correct
5	48	Flanker_UD	DUD	Incongruent	Congruent	96.008323	96.308287	j	0.518474	Correct	Correct
5	49	Flanker_LR	LLL	Congruent	Incongruent	98.008148	98.308116	f	0.358559	Correct	Correct
5	50	Flanker_UD	DUD	Incongruent	Congruent	100.007973	100.307964	j	0.518691	Correct	Correct
5	51	Flanker_LR	LRL	Incongruent	Incongruent	102.007802	102.307770	g	0.486841	Correct	Correct
5	52	Flanker_UD	UDU	Incongruent	Incongruent	104.007625	104.307591	n	0.438871	Correct	Correct
5	53	Flanker_LR	RLR	Incongruent	Incongruent	106.007450	106.307419	f	0.599038	Correct	Correct
5	54	Flanker_UD	DDD	Congruent	Incongruent	108.007276	108.307288	n	0.319239	Correct	Correct
5	55	Flanker_LR	RLR	Incongruent	Congruent	110.007102	110.307070	f	0.439249	Correct	Correct
5	56	Flanker_UD	DDD	Congruent	Incongruent	112.006928	112.306897	n	0.359335	Correct	Correct
5	57	Flanker_LR	RRR	Congruent	Congruent	114.006723	114.306722	g	0.399542	Correct	Correct
5	58	Flanker_UD	DDD	Congruent	Congruent	116.006582	116.306572	n	0.287931	Correct	Correct
5	59	Flanker_LR	RLR	Incongruent	Congruent	118.006405	118.306373	f	0.463691	Correct	Correct
5	60	Flanker_UD	UUU	Congruent	Incongruent	120.006202	120.306198	j	0.455890	Correct	Correct
5	61	Flanker_LR	LLL	Congruent	Congruent	122.006055	122.306025	f	0.392038	Correct	Correct
5	62	Flanker_UD	DDD	Congruent	Congruent	124.005907	124.305893	n	0.400066	Correct	Correct
5	63	Flanker_LR	LRL	Incongruent	Congruent	126.005717	126.305675	g	0.456326	Correct	Correct
5	64	Flanker_UD	UUU	Congruent	Incongruent	128.005536	128.305502	j	0.424344	Correct	Correct
5	65	Flanker_LR	RRR	Congruent	Congruent	130.005360	130.305327	g	0.424445	Correct	Correct
5	66	Flanker_UD	DUD	Incongruent	Congruent	132.005198	132.305198	j	0.416586	Correct	Correct
5	67	Flanker_LR	RLR	Incongruent	Incongruent	134.005013	134.304980	f	0.464748	Correct	Correct
5	68	Flanker_UD	DUD	Incongruent	Incongruent	136.004838	136.304808	j	0.512869	Correct	Correct
5	69	Flanker_LR	RRR	Congruent	Incongruent	138.004669	138.304632	g	0.376934	Correct	Correct
5	70	Flanker_UD	UUU	Congruent	Congruent	140.004516	140.304503	j	0.457075	Correct	Correct
5	71	Flanker_LR	RLR	Incongruent	Congruent	142.004284	142.304282	f	0.529220	Correct	Correct
5	72	Flanker_UD	DUD	Incongruent	Incongruent	144.004221	144.304118	n	0.305264	Error	Correct
5	73	Flanker_LR	LRL	Incongruent	Incongruent	146.003964	146.303935	g	0.473535	Correct	Error
5	74	Flanker_UD	DDD	Congruent	Incongruent	148.003781	148.303821	n	0.489602	Correct	Correct
5	75	Flanker_LR	RRR	Congruent	Congruent	150.003598	150.303588	g	0.305640	Correct	Correct
5	76	Flanker_UD	DDD	Congruent	Congruent	152.003455	152.303414	n	0.457827	Correct	Correct
5	77	Flanker_LR	LRL	Incongruent	Congruent	154.003279	154.303243	g	0.441996	Correct	Correct
5	78	Flanker_UD	DUD	Incongruent	Incongruent	156.003087	156.303064	n	0.242070	Error	Correct
5	79	Flanker_LR	LLL	Congruent	Incongruent	158.002920	158.302890	f	0.322245	Correct	Error
5	80	Flanker_UD	UUU	Congruent	Congruent	160.002749	160.302717	j	0.442301	Correct	Correct
5	81	Flanker_LR	LLL	Congruent	Congruent	162.002576	162.302542	f	0.378434	Correct	Correct
5	82	Flanker_UD	UUU	Congruent	Congruent	164.002372	164.302394	j	0.258472	Correct	Correct
5	83	Flanker_LR	LRL	Incongruent	Congruent	166.002226	166.302194	g	0.482761	Correct	Correct
5	84	Flanker_UD	UUU	Congruent	Incongruent	168.002053	168.302021	j	0.418905	Correct	Correct
5	85	Flanker_LR	RRR	Congruent	Congruent	170.001878	170.301846	j	0.538964	Error	Correct
5	86	Flanker_UD	DUD	Incongruent	Congruent	172.001718	172.301674	j	0.451154	Correct	Error
5	87	Flanker_LR	LLL	Congruent	Incongruent	174.001539	174.301500	f	0.259171	Correct	Correct
5	88	Flanker_UD	DDD	Congruent	Congruent	176.001335	176.301326	n	0.243323	Correct	Correct
5	89	Flanker_LR	LLL	Congruent	Congruent	178.001166	178.301151	f	0.387458	Correct	Correct
5	90	Flanker_UD	DUD	Incongruent	Congruent	180.001015	180.301007	j	0.459581	Correct	Correct
5	91	Flanker_LR	LLL	Congruent	Incongruent	182.000845	182.300802	f	0.355626	Correct	Correct
5	92	Flanker_UD	UDU	Incongruent	Congruent	184.000681	184.300629	n	0.427767	Correct	Correct
5	93	Flanker_LR	LLL	Congruent	Incongruent	186.000497	186.300455	f	0.299838	Correct	Correct
5	94	Flanker_UD	UDU	Incongruent	Congruent	188.000339	188.300297	n	0.540033	Correct	Correct
5	95	Flanker_LR	RRR	Congruent	Incongruent	190.000148	190.300106	g	0.244096	Correct	Correct
5	96	Flanker_UD	UDU	Incongruent	Congruent	191.999975	192.299933	n	0.412293	Correct	Correct
6	1	Flanker_LR	RRR	Congruent	None	1.999863	2.299831	g	0.309981	Correct	None
6	2	Flanker_UD	UDU	Incongruent	Congruent	3.999687	4.299671	n	0.462230	Correct	Correct
6	3	Flanker_LR	LLL	Congruent	Incongruent	5.999513	6.299492	f	0.422263	Correct	Correct
6	4	Flanker_UD	UDU	Incongruent	Congruent	7.999338	8.299308	n	0.414328	Correct	Correct
6	5	Flanker_LR	RRR	Congruent	Incongruent	9.999133	10.299135	g	0.246427	Correct	Correct
6	6	Flanker_UD	DUD	Incongruent	Congruent	11.998965	12.298946	j	0.518636	Correct	Correct
6	7	Flanker_LR	LLL	Congruent	Incongruent	13.998816	14.298788	f	0.326829	Correct	Correct
6	8	Flanker_UD	DUD	Incongruent	Congruent	15.998643	16.298613	j	0.526888	Correct	Correct
6	9	Flanker_LR	RLR	Incongruent	Incongruent	17.998468	18.298438	g	0.334922	Error	Correct
6	10	Flanker_UD	UDU	Incongruent	Incongruent	19.998291	20.298310	n	0.487146	Correct	Error
6	11	Flanker_LR	RRR	Congruent	Incongruent	21.998129	22.298091	g	0.263222	Correct	Correct
6	12	Flanker_UD	DDD	Congruent	Congruent	23.997956	24.297917	n	0.279401	Correct	Correct
6	13	Flanker_LR	RLR	Incongruent	Congruent	25.997782	26.297744	f	0.534867	Correct	Correct
6	14	Flanker_UD	UUU	Congruent	Incongruent	27.997576	28.297602	j	0.334962	Correct	Correct
6	15	Flanker_LR	RRR	Congruent	Congruent	29.997401	30.314061	g	0.319075	Correct	Correct
6	16	Flanker_UD	DDD	Congruent	Congruent	31.997259	32.313886	n	0.311159	Correct	Correct
6	17	Flanker_LR	LRL	Incongruent	Congruent	33.997086	34.313727	f	0.231507	Error	Correct
6	18	Flanker_UD	UUU	Congruent	Incongruent	35.996899	36.313539	j	0.311438	Correct	Error
6	19	Flanker_LR	RLR	Incongruent	Congruent	37.996728	38.313362	f	0.503509	Correct	Correct
6	20	Flanker_UD	DDD	Congruent	Incongruent	39.996635	40.313189	n	0.423559	Correct	Correct
6	21	Flanker_LR	RRR	Congruent	Congruent	41.996380	42.312986	g	0.439873	Correct	Correct
6	22	Flanker_UD	DUD	Incongruent	Congruent	43.996207	44.312840	j	0.496053	Correct	Correct
6	23	Flanker_LR	LRL	Incongruent	Incongruent	45.996032	46.312667	g	0.440055	Correct	Correct
6	24	Flanker_UD	DDD	Congruent	Incongruent	47.995859	48.312492	n	0.568106	Correct	Correct
6	25	Flanker_LR	LLL	Congruent	Congruent	49.995683	50.312340	f	0.480276	Correct	Correct
6	26	Flanker_UD	DDD	Congruent	Congruent	51.995527	52.312145	n	0.416388	Correct	Correct
6	27	Flanker_LR	LRL	Incongruent	Congruent	53.995337	54.311975	g	0.536601	Correct	Correct
6	28	Flanker_UD	UUU	Congruent	Incongruent	55.995221	56.311807	j	0.672622	Correct	Correct
6	29	Flanker_LR	RLR	Incongruent	Congruent	57.994988	58.311637	f	0.680794	Correct	Correct
6	30	Flanker_UD	DDD	Congruent	Incongruent	59.994795	60.311517	n	0.448800	Correct	Correct
6	31	Flanker_LR	LRL	Incongruent	Congruent	61.994635	62.311272	g	0.465028	Correct	Correct
6	32	Flanker_UD	UUU	Congruent	Incongruent	63.994487	64.311111	j	0.633103	Correct	Correct
6	33	Flanker_LR	RRR	Congruent	Congruent	65.994267	66.310950	g	0.473376	Correct	Correct
6	34	Flanker_UD	DDD	Congruent	Congruent	67.994125	68.310759	g	0.385383	Error	Correct
6	35	Flanker_LR	RLR	Incongruent	Congruent	69.993945	70.310595	f	0.577529	Correct	Error
6	36	Flanker_UD	UDU	Incongruent	Incongruent	71.993785	72.310400	n	0.569532	Correct	Correct
6	37	Flanker_LR	RLR	Incongruent	Incongruent	73.993599	74.310264	f	0.593755	Correct	Correct
6	38	Flanker_UD	DUD	Incongruent	Incongruent	75.993429	76.310069	j	0.601836	Correct	Correct
6	39	Flanker_LR	RLR	Incongruent	Incongruent	77.993251	78.309896	f	0.673970	Correct	Correct
6	40	Flanker_UD	UDU	Incongruent	Incongruent	80.009849	80.309717	n	0.538057	Correct	Correct
6	41	Flanker_LR	LRL	Incongruent	Incongruent	82.009652	82.309569	g	0.634195	Correct	Correct
6	42	Flanker_UD	DUD	Incongruent	Incongruent	84.009472	84.309368	j	0.514451	Correct	Correct
6	43	Flanker_LR	LLL	Congruent	Incongruent	86.009233	86.309199	f	0.618446	Correct	Correct
6	44	Flanker_UD	DDD	Congruent	Congruent	88.009159	88.309016	n	0.530535	Correct	Correct
6	45	Flanker_LR	RLR	Incongruent	Congruent	90.008891	90.308864	f	0.578744	Correct	Correct
6	46	Flanker_UD	DUD	Incongruent	Incongruent	92.008708	92.308735	j	0.506829	Correct	Correct
6	47	Flanker_LR	RRR	Congruent	Incongruent	94.008546	94.308495	g	0.483017	Correct	Correct
6	48	Flanker_UD	UDU	Incongruent	Congruent	96.008357	96.308323	n	0.483007	Correct	Correct
6	49	Flanker_LR	LLL	Congruent	Incongruent	98.008188	98.308158	f	0.515133	Correct	Correct
6	50	Flanker_UD	DDD	Congruent	Congruent	100.008010	100.307975	n	0.499327	Correct	Correct
6	51	Flanker_LR	RRR	Congruent	Congruent	102.007842	102.307889	g	0.435880	Correct	Correct
6	52	Flanker_UD	UUU	Congruent	Congruent	104.007663	104.307625	j	0.451456	Correct	Correct
6	53	Flanker_LR	LRL	Incongruent	Congruent	106.007510	106.307448	g	0.579616	Correct	Correct
6	54	Flanker_UD	UUU	Congruent	Incongruent	108.007396	108.307350	j	0.507827	Correct	Correct
6	55	Flanker_LR	LRL	Incongruent	Congruent	110.007118	110.307116	g	0.523951	Correct	Correct
6	56	Flanker_UD	UUU	Congruent	Incongruent	112.006967	112.306928	j	0.459962	Correct	Correct
6	57	Flanker_LR	LRL	Incongruent	Congruent	114.006820	114.306782	g	0.500227	Correct	Correct
6	58	Flanker_UD	UUU	Congruent	Incongruent	116.006619	116.306581	j	0.612299	Correct	Correct
6	59	Flanker_LR	RLR	Incongruent	Congruent	118.006444	118.306406	f	0.588348	Correct	Correct
6	60	Flanker_UD	DUD	Incongruent	Incongruent	120.006270	120.306260	j	0.540551	Correct	Correct
6	61	Flanker_LR	LRL	Incongruent	Incongruent	122.006077	122.306079	g	0.444619	Correct	Correct
6	62	Flanker_UD	DUD	Incongruent	Incongruent	124.005923	124.305883	j	0.460783	Correct	Correct
6	63	Flanker_LR	RLR	Incongruent	Incongruent	126.005748	126.305709	f	0.564877	Correct	Correct
6	64	Flanker_UD	UDU	Incongruent	Incongruent	128.005584	128.305537	n	0.540960	Correct	Correct
6	65	Flanker_LR	RRR	Congruent	Incongruent	130.005409	130.305378	g	0.437148	Correct	Correct
6	66	Flanker_UD	UUU	Congruent	Congruent	132.005227	132.305191	j	0.421288	Correct	Correct
6	67	Flanker_LR	LLL	Congruent	Congruent	134.005052	134.305014	f	0.477319	Correct	Correct
6	68	Flanker_UD	UUU	Congruent	Congruent	136.004870	136.304843	j	0.389488	Correct	Correct
6	69	Flanker_LR	LLL	Congruent	Congruent	138.004699	138.304682	f	0.477571	Correct	Correct
6	70	Flanker_UD	UDU	Incongruent	Congruent	140.004532	140.304491	n	0.565788	Correct	Correct
6	71	Flanker_LR	LLL	Congruent	Incongruent	142.004355	142.304319	f	0.637849	Correct	Correct
6	72	Flanker_UD	UDU	Incongruent	Congruent	144.004182	144.304144	n	0.462079	Correct	Correct
6	73	Flanker_LR	LRL	Incongruent	Incongruent	146.004014	146.303971	g	0.462058	Correct	Correct
6	74	Flanker_UD	DUD	Incongruent	Incongruent	148.003836	148.303797	j	0.630185	Correct	Correct
6	75	Flanker_LR	LLL	Congruent	Incongruent	150.003660	150.303627	f	0.934311	Correct	Correct
6	76	Flanker_UD	UUU	Congruent	Congruent	152.003487	152.303449	j	0.311164	Correct	Correct
6	77	Flanker_LR	LLL	Congruent	Congruent	154.003333	154.303276	f	0.262619	Correct	Correct
6	78	Flanker_UD	DDD	Congruent	Congruent	156.003140	156.303101	n	0.358725	Correct	Correct
6	79	Flanker_LR	RRR	Congruent	Congruent	158.002965	158.302927	g	0.382831	Correct	Correct
6	80	Flanker_UD	DDD	Congruent	Congruent	160.002792	160.302755	n	0.350972	Correct	Correct
6	81	Flanker_LR	LLL	Congruent	Congruent	162.002595	162.302620	f	0.279047	Correct	Correct
6	82	Flanker_UD	DUD	Incongruent	Congruent	164.002444	164.302406	n	0.231170	Error	Correct
6	83	Flanker_LR	LRL	Incongruent	Incongruent	166.002258	166.302233	g	0.487295	Correct	Error
6	84	Flanker_UD	UUU	Congruent	Incongruent	168.002087	168.302056	j	0.367581	Correct	Correct
6	85	Flanker_LR	RRR	Congruent	Congruent	170.001924	170.301915	g	0.239595	Correct	Correct
6	86	Flanker_UD	DUD	Incongruent	Congruent	172.001738	172.301701	n	0.263728	Error	Correct
6	87	Flanker_LR	LRL	Incongruent	Incongruent	174.001560	174.301536	g	0.487783	Correct	Error
6	88	Flanker_UD	DUD	Incongruent	Incongruent	176.001402	176.301362	j	0.511924	Correct	Correct
6	89	Flanker_LR	RRR	Congruent	Incongruent	178.001228	178.301204	g	0.248027	Correct	Correct
6	90	Flanker_UD	UDU	Incongruent	Congruent	180.001053	180.301014	n	0.528136	Correct	Correct
6	91	Flanker_LR	RLR	Incongruent	Incongruent	182.000879	182.300841	f	0.752320	Correct	Correct
6	92	Flanker_UD	UDU	Incongruent	Incongruent	184.000705	184.300631	n	0.528403	Correct	Correct
6	93	Flanker_LR	RLR	Incongruent	Incongruent	186.000542	186.300509	g	0.432565	Error	Correct
6	94	Flanker_UD	DDD	Congruent	Incongruent	188.000346	188.300317	n	0.408661	Correct	Error
6	95	Flanker_LR	LLL	Congruent	Congruent	190.000174	190.300144	f	0.496831	Correct	Correct
6	96	Flanker_UD	UDU	Incongruent	Congruent	192.000000	192.299970	n	0.440820	Correct	Correct
7	1	Flanker_LR	LLL	Congruent	None	1.999829	2.299797	f	0.351747	Correct	None
7	2	Flanker_UD	UUU	Congruent	Congruent	3.999656	4.299623	j	0.359792	Correct	Correct
7	3	Flanker_LR	LLL	Congruent	Congruent	5.999524	6.299454	f	0.319911	Correct	Correct
7	4	Flanker_UD	DUD	Incongruent	Congruent	7.999308	8.299273	j	0.488022	Correct	Correct
7	5	Flanker_LR	LLL	Congruent	Incongruent	9.999134	10.299102	f	0.368184	Correct	Correct
7	6	Flanker_UD	DUD	Incongruent	Congruent	11.998960	12.298929	j	0.464352	Correct	Correct
7	7	Flanker_LR	RRR	Congruent	Incongruent	13.998802	14.298760	g	0.640462	Correct	Correct
7	8	Flanker_UD	UUU	Congruent	Congruent	15.998612	16.298581	j	0.448547	Correct	Correct
7	9	Flanker_LR	LRL	Incongruent	Congruent	17.998439	18.298408	g	0.440630	Correct	Correct
7	10	Flanker_UD	DDD	Congruent	Incongruent	19.998265	20.298232	n	0.384732	Correct	Correct
7	11	Flanker_LR	LLL	Congruent	Congruent	21.998114	22.298072	f	0.408896	Correct	Correct
7	12	Flanker_UD	DUD	Incongruent	Congruent	23.997917	24.297891	j	0.441033	Correct	Correct
7	13	Flanker_LR	RLR	Incongruent	Incongruent	25.997743	26.297710	f	0.496514	Correct	Correct
7	14	Flanker_UD	UDU	Incongruent	Incongruent	27.997569	28.297536	n	0.472650	Correct	Correct
7	15	Flanker_LR	RLR	Incongruent	Incongruent	29.997406	30.297362	f	0.472756	Correct	Correct
7	16	Flanker_UD	UUU	Congruent	Incongruent	31.997220	32.313853	j	0.352840	Correct	Correct
7	17	Flanker_LR	LRL	Incongruent	Congruent	33.997048	34.313682	g	0.409148	Correct	Correct
7	18	Flanker_UD	UUU	Congruent	Incongruent	35.996875	36.313525	j	0.449074	Correct	Correct
7	19	Flanker_LR	RLR	Incongruent	Congruent	37.996700	38.313332	f	0.481218	Correct	Correct
7	20	Flanker_UD	DDD	Congruent	Incongruent	39.996526	40.313158	n	0.281307	Correct	Correct
7	21	Flanker_LR	RRR	Congruent	Congruent	41.996321	42.312988	g	0.345438	Correct	Correct
7	22	Flanker_UD	DUD	Incongruent	Congruent	43.996178	44.312821	j	0.417612	Correct	Correct
7	23	Flanker_LR	RLR	Incongruent	Incongruent	45.996004	46.312638	f	0.489746	Correct	Correct
7	24	Flanker_UD	DDD	Congruent	Incongruent	47.995830	48.312465	n	0.361792	Correct	Correct
7	25	Flanker_LR	LLL	Congruent	Congruent	49.995657	50.312290	f	0.465919	Correct	Correct
7	26	Flanker_UD	DUD	Incongruent	Congruent	51.995482	52.312134	j	0.466068	Correct	Correct
7	27	Flanker_LR	LLL	Congruent	Incongruent	53.995309	54.311942	f	0.434156	Correct	Correct
7	28	Flanker_UD	UUU	Congruent	Congruent	55.995135	56.311767	j	0.402307	Correct	Correct
7	29	Flanker_LR	LRL	Incongruent	Congruent	57.994961	58.311594	g	0.450433	Correct	Correct
7	30	Flanker_UD	UDU	Incongruent	Incongruent	59.994786	60.311431	n	0.458519	Correct	Correct
7	31	Flanker_LR	LRL	Incongruent	Incongruent	61.994635	62.311245	g	0.402680	Correct	Correct
7	32	Flanker_UD	UDU	Incongruent	Incongruent	63.994440	64.311079	n	0.426828	Correct	Correct
7	33	Flanker_LR	RLR	Incongruent	Incongruent	65.994265	66.310899	f	0.506872	Correct	Correct
7	34	Flanker_UD	DUD	Incongruent	Incongruent	67.994091	68.310732	j	0.474956	Correct	Correct
7	35	Flanker_LR	LRL	Incongruent	Incongruent	69.993925	70.310550	g	0.387190	Correct	Correct
7	36	Flanker_UD	UDU	Incongruent	Incongruent	71.993747	72.310380	n	0.443267	Correct	Correct
7	37	Flanker_LR	RLR	Incongruent	Incongruent	74.010232	74.310202	f	0.427427	Correct	Correct
7	38	Flanker_UD	DDD	Congruent	Incongruent	76.010083	76.310029	n	0.459519	Correct	Correct
7	39	Flanker_LR	LRL	Incongruent	Congruent	78.009886	78.309858	g	0.355607	Correct	Correct
7	40	Flanker_UD	DDD	Congruent	Incongruent	80.009711	80.309682	n	0.379710	Correct	Correct
7	41	Flanker_LR	LLL	Congruent	Congruent	82.009540	82.309507	f	0.379867	Correct	Correct
7	42	Flanker_UD	UUU	Congruent	Congruent	84.009365	84.309337	j	0.444084	Correct	Correct
7	43	Flanker_LR	RLR	Incongruent	Congruent	86.009190	86.309160	f	0.476092	Correct	Correct
7	44	Flanker_UD	UUU	Congruent	Incongruent	88.009018	88.308986	j	0.380253	Correct	Correct
7	45	Flanker_LR	RRR	Congruent	Congruent	90.008845	90.308814	g	0.244389	Correct	Correct
7	46	Flanker_UD	DUD	Incongruent	Congruent	92.008643	92.308638	j	0.508569	Correct	Correct
7	47	Flanker_LR	RLR	Incongruent	Incongruent	94.008467	94.308467	f	0.460534	Correct	Correct
7	48	Flanker_UD	DDD	Congruent	Incongruent	96.008323	96.308293	n	0.428835	Correct	Correct
7	49	Flanker_LR	LLL	Congruent	Congruent	98.008151	98.308123	f	0.476799	Correct	Correct
7	50	Flanker_UD	UUU	Congruent	Congruent	100.007989	100.307945	j	0.364936	Correct	Correct
7	51	Flanker_LR	RRR	Congruent	Congruent	102.007803	102.307773	g	0.389138	Correct	Correct
7	52	Flanker_UD	UDU	Incongruent	Congruent	104.007629	104.307596	n	0.453153	Correct	Correct
7	53	Flanker_LR	LRL	Incongruent	Incongruent	106.007456	106.307424	g	0.485322	Correct	Correct
7	54	Flanker_UD	DUD	Incongruent	Incongruent	108.007306	108.307252	j	0.509394	Correct	Correct
7	55	Flanker_LR	LRL	Incongruent	Incongruent	110.007076	110.307075	g	0.405573	Correct	Correct
7	56	Flanker_UD	DDD	Congruent	Incongruent	112.006932	112.306902	n	0.381646	Correct	Correct
7	57	Flanker_LR	LRL	Incongruent	Congruent	114.006760	114.306730	g	0.453841	Correct	Correct
7	58	Flanker_UD	DDD	Congruent	Incongruent	116.006620	116.306562	n	0.349997	Correct	Correct
7	59	Flanker_LR	RLR	Incongruent	Congruent	118.006414	118.306381	f	0.534067	Correct	Correct
7	60	Flanker_UD	UDU	Incongruent	Incongruent	120.006239	120.306208	n	0.454122	Correct	Correct
7	61	Flanker_LR	RRR	Congruent	Incongruent	122.006065	122.306034	g	0.406408	Correct	Correct
7	62	Flanker_UD	DDD	Congruent	Congruent	124.005861	124.305862	n	0.446385	Correct	Correct
7	63	Flanker_LR	LLL	Congruent	Congruent	126.005717	126.305687	f	0.382482	Correct	Correct
7	64	Flanker_UD	DUD	Incongruent	Congruent	128.005513	128.305511	j	0.462632	Correct	Correct
7	65	Flanker_LR	LLL	Congruent	Incongruent	130.005370	130.305339	f	0.518836	Correct	Correct
7	66	Flanker_UD	UUU	Congruent	Congruent	132.005220	132.305168	j	0.358877	Correct	Correct
7	67	Flanker_LR	RRR	Congruent	Congruent	134.005023	134.304991	g	0.287007	Correct	Correct
7	68	Flanker_UD	UUU	Congruent	Congruent	136.004849	136.304818	j	0.407073	Correct	Correct
7	69	Flanker_LR	RRR	Congruent	Congruent	138.004675	138.304644	g	0.383243	Correct	Correct
7	70	Flanker_UD	UDU	Incongruent	Congruent	140.004536	140.304473	n	0.559311	Correct	Correct
7	71	Flanker_LR	RRR	Congruent	Incongruent	142.004327	142.304296	g	0.407478	Correct	Correct
7	72	Flanker_UD	UDU	Incongruent	Congruent	144.004153	144.304125	n	0.495557	Correct	Correct
7	73	Flanker_LR	RRR	Congruent	Incongruent	146.003982	146.303948	g	0.335789	Correct	Correct
7	74	Flanker_UD	DUD	Incongruent	Congruent	148.003783	148.303782	j	0.591887	Correct	Correct
7	75	Flanker_LR	RRR	Congruent	Incongruent	150.003631	150.303603	g	0.232013	Correct	Correct
7	76	Flanker_UD	DDD	Congruent	Congruent	152.003460	152.303428	n	0.368142	Correct	Correct
7	77	Flanker_LR	LRL	Incongruent	Congruent	154.003288	154.303255	g	0.440272	Correct	Correct
7	78	Flanker_UD	UDU	Incongruent	Incongruent	156.003143	156.303093	n	0.464402	Correct	Correct
7	79	Flanker_LR	LRL	Incongruent	Incongruent	158.002939	158.302906	g	0.432493	Correct	Correct
7	80	Flanker_UD	UUU	Congruent	Incongruent	160.002764	160.302733	j	0.448653	Correct	Correct
7	81	Flanker_LR	RLR	Incongruent	Congruent	162.002591	162.302569	f	0.504689	Correct	Correct
7	82	Flanker_UD	UDU	Incongruent	Incongruent	164.002393	164.302385	n	0.440858	Correct	Correct
7	83	Flanker_LR	RLR	Incongruent	Incongruent	166.002245	166.302212	f	0.553039	Correct	Correct
7	84	Flanker_UD	DUD	Incongruent	Incongruent	168.002052	168.302039	j	0.481116	Correct	Correct
7	85	Flanker_LR	RRR	Congruent	Incongruent	170.001897	170.301865	g	0.385248	Correct	Correct
7	86	Flanker_UD	UUU	Congruent	Congruent	172.001739	172.301691	j	0.361356	Correct	Correct
7	87	Flanker_LR	RLR	Incongruent	Congruent	174.001550	174.301517	f	0.481405	Correct	Correct
7	88	Flanker_UD	DUD	Incongruent	Incongruent	176.001343	176.301343	j	0.473496	Correct	Correct
7	89	Flanker_LR	RRR	Congruent	Incongruent	178.001172	178.301169	g	0.361660	Correct	Correct
7	90	Flanker_UD	DDD	Congruent	Congruent	180.000998	180.301003	n	0.345832	Correct	Correct
7	91	Flanker_LR	LRL	Incongruent	Congruent	182.000855	182.300823	g	0.465959	Correct	Correct
7	92	Flanker_UD	UDU	Incongruent	Incongruent	184.000683	184.300658	n	0.418024	Correct	Correct
7	93	Flanker_LR	LLL	Congruent	Incongruent	186.000476	186.300475	f	0.386118	Correct	Correct
7	94	Flanker_UD	UDU	Incongruent	Congruent	188.000365	188.300301	n	0.434233	Correct	Correct
7	95	Flanker_LR	LLL	Congruent	Incongruent	190.000159	190.300128	f	0.362408	Correct	Correct
7	96	Flanker_UD	DDD	Congruent	Congruent	191.999955	192.299957	n	0.330622	Correct	Correct
8	1	Flanker_LR	LRL	Incongruent	None	1.999828	2.299797	g	0.411726	Correct	None
8	2	Flanker_UD	UUU	Congruent	Incongruent	3.999653	4.299624	j	0.403914	Correct	Correct
8	3	Flanker_LR	RRR	Congruent	Congruent	5.999478	6.299451	g	0.371942	Correct	Correct
8	4	Flanker_UD	UDU	Incongruent	Congruent	7.999290	8.299276	n	0.388121	Correct	Correct
8	5	Flanker_LR	RRR	Congruent	Incongruent	9.999133	10.299103	g	0.244261	Correct	Correct
8	6	Flanker_UD	DUD	Incongruent	Congruent	11.998927	12.298929	j	0.532272	Correct	Correct
8	7	Flanker_LR	RLR	Incongruent	Incongruent	13.998783	14.298756	f	1.172467	Correct	Correct
8	8	Flanker_UD	DDD	Congruent	Incongruent	15.998628	16.298597	n	0.364589	Correct	Correct
8	9	Flanker_LR	RLR	Incongruent	Congruent	17.998437	18.298407	f	0.484731	Correct	Correct
8	10	Flanker_UD	UDU	Incongruent	Incongruent	19.998266	20.298234	n	0.428751	Correct	Correct
8	11	Flanker_LR	LRL	Incongruent	Incongruent	21.998093	22.298060	g	0.444892	Correct	Correct
8	12	Flanker_UD	UUU	Congruent	Incongruent	23.997944	24.297909	j	0.484995	Correct	Correct
8	13	Flanker_LR	LLL	Congruent	Congruent	25.997711	26.297713	f	0.436540	Correct	Correct
8	14	Flanker_UD	UDU	Incongruent	Congruent	27.997571	28.297539	n	0.468560	Correct	Correct
8	15	Flanker_LR	RLR	Incongruent	Incongruent	29.997396	30.297364	f	0.444743	Correct	Correct
8	16	Flanker_UD	DDD	Congruent	Incongruent	31.997237	32.297206	n	0.324904	Correct	Correct
8	17	Flanker_LR	RLR	Incongruent	Congruent	33.997049	34.313684	f	0.501008	Correct	Correct
8	18	Flanker_UD	DDD	Congruent	Incongruent	35.996845	36.313509	n	0.493111	Correct	Correct
8	19	Flanker_LR	RLR	Incongruent	Congruent	37.996670	38.313354	f	0.397198	Correct	Correct
8	20	Flanker_UD	UUU	Congruent	Incongruent	39.996530	40.313162	j	0.445285	Correct	Correct
8	21	Flanker_LR	RLR	Incongruent	Congruent	41.996353	42.312988	f	0.453555	Correct	Correct
8	22	Flanker_UD	DUD	Incongruent	Incongruent	43.996182	44.312816	j	0.478104	Correct	Correct
8	23	Flanker_LR	LLL	Congruent	Incongruent	45.995977	46.312660	f	0.469672	Correct	Correct
8	24	Flanker_UD	DDD	Congruent	Congruent	47.995834	48.312467	n	0.341844	Correct	Correct
8	25	Flanker_LR	RRR	Congruent	Congruent	49.995659	50.312295	g	0.397915	Correct	Correct
8	26	Flanker_UD	DUD	Incongruent	Congruent	51.995488	52.312121	j	0.486032	Correct	Correct
8	27	Flanker_LR	RLR	Incongruent	Incongruent	53.995282	54.311966	f	0.542223	Correct	Correct
8	28	Flanker_UD	DUD	Incongruent	Incongruent	55.995141	56.311777	j	0.454330	Correct	Correct
8	29	Flanker_LR	RLR	Incongruent	Incongruent	57.994933	58.311600	f	0.470435	Correct	Correct
8	30	Flanker_UD	DDD	Congruent	Incongruent	59.994793	60.311427	n	0.358493	Correct	Correct
8	31	Flanker_LR	RLR	Incongruent	Congruent	61.994587	62.311254	f	0.382693	Correct	Correct
8	32	Flanker_UD	UDU	Incongruent	Incongruent	63.994433	64.311081	n	0.486775	Correct	Correct
8	33	Flanker_LR	RRR	Congruent	Incongruent	65.994270	66.310907	g	0.478878	Correct	Correct
8	34	Flanker_UD	UDU	Incongruent	Congruent	67.994099	68.310733	n	0.439089	Correct	Correct
8	35	Flanker_LR	RRR	Congruent	Incongruent	69.993925	70.310573	g	0.447210	Correct	Correct
8	36	Flanker_UD	UUU	Congruent	Congruent	72.010416	72.310385	j	0.439324	Correct	Correct
8	37	Flanker_LR	LLL	Congruent	Congruent	74.010242	74.310213	f	0.399384	Correct	Correct
8	38	Flanker_UD	UDU	Incongruent	Congruent	76.010070	76.310040	n	0.424398	Correct	Correct
8	39	Flanker_LR	LRL	Incongruent	Incongruent	78.009901	78.309888	g	0.471571	Correct	Correct
8	40	Flanker_UD	DUD	Incongruent	Incongruent	80.009722	80.309694	j	0.439786	Correct	Correct
8	41	Flanker_LR	LLL	Congruent	Incongruent	82.009546	82.309520	f	0.343918	Correct	Correct
8	42	Flanker_UD	DDD	Congruent	Congruent	84.009342	84.309344	n	0.360038	Correct	Correct
8	43	Flanker_LR	LLL	Congruent	Congruent	86.009202	86.309175	f	0.368179	Correct	Correct
8	44	Flanker_UD	UUU	Congruent	Congruent	88.009027	88.308998	j	0.360272	Correct	Correct
8	45	Flanker_LR	LRL	Incongruent	Congruent	90.008852	90.308825	g	0.472415	Correct	Correct
8	46	Flanker_UD	UUU	Congruent	Incongruent	92.008683	92.308652	j	0.424468	Correct	Correct
8	47	Flanker_LR	RRR	Congruent	Congruent	94.008507	94.308491	g	0.376668	Correct	Correct
8	48	Flanker_UD	UDU	Incongruent	Congruent	96.008333	96.308304	n	0.416753	Correct	Correct
8	49	Flanker_LR	RRR	Congruent	Incongruent	98.008160	98.308131	g	0.296859	Correct	Correct
8	50	Flanker_UD	UUU	Congruent	Congruent	100.007988	100.307958	j	0.328956	Correct	Correct
8	51	Flanker_LR	RLR	Incongruent	Congruent	102.007813	102.307819	f	0.473203	Correct	Correct
8	52	Flanker_UD	DUD	Incongruent	Incongruent	104.007641	104.307610	j	0.537282	Correct	Correct
8	53	Flanker_LR	RLR	Incongruent	Incongruent	106.007466	106.307439	f	0.481486	Correct	Correct
8	54	Flanker_UD	DUD	Incongruent	Incongruent	108.007293	108.307264	j	0.513428	Correct	Correct
8	55	Flanker_LR	LRL	Incongruent	Incongruent	110.007126	110.307096	g	0.449593	Correct	Correct
8	56	Flanker_UD	UDU	Incongruent	Incongruent	112.006946	112.306917	n	0.505748	Correct	Correct
8	57	Flanker_LR	RRR	Congruent	Incongruent	114.006772	114.306742	g	0.353818	Correct	Correct
8	58	Flanker_UD	UUU	Congruent	Congruent	116.006598	116.306569	j	0.385991	Correct	Correct
8	59	Flanker_LR	RLR	Incongruent	Congruent	118.006439	118.306400	f	0.442150	Correct	Correct
8	60	Flanker_UD	DUD	Incongruent	Incongruent	120.006252	120.306224	j	0.410130	Correct	Correct
8	61	Flanker_LR	LRL	Incongruent	Incongruent	122.006078	122.306049	g	0.442297	Correct	Correct
8	62	Flanker_UD	UDU	Incongruent	Incongruent	124.005874	124.305875	n	0.410423	Correct	Correct
8	63	Flanker_LR	LLL	Congruent	Incongruent	126.005740	126.305702	f	0.418561	Correct	Correct
8	64	Flanker_UD	DDD	Congruent	Congruent	128.005559	128.305528	n	0.346703	Correct	Correct
8	65	Flanker_LR	LLL	Congruent	Congruent	130.005384	130.305355	f	0.362842	Correct	Correct
8	66	Flanker_UD	UUU	Congruent	Congruent	132.005211	132.305181	j	0.330889	Correct	Correct
8	67	Flanker_LR	LRL	Incongruent	Congruent	134.005054	134.305008	g	0.539057	Correct	Correct
8	68	Flanker_UD	UUU	Congruent	Incongruent	136.004863	136.304834	j	0.411146	Correct	Correct
8	69	Flanker_LR	LRL	Incongruent	Congruent	138.004690	138.304661	g	0.435221	Correct	Correct
8	70	Flanker_UD	DUD	Incongruent	Incongruent	140.004518	140.304488	j	0.539333	Correct	Correct
8	71	Flanker_LR	LRL	Incongruent	Incongruent	142.004342	142.304339	g	0.435608	Correct	Correct
8	72	Flanker_UD	UUU	Congruent	Incongruent	144.004171	144.304140	j	0.411676	Correct	Correct
8	73	Flanker_LR	LRL	Incongruent	Congruent	146.003996	146.303967	g	0.459708	Correct	Correct
8	74	Flanker_UD	DDD	Congruent	Incongruent	148.003822	148.303792	n	0.291990	Correct	Correct
8	75	Flanker_LR	RRR	Congruent	Congruent	150.003655	150.303620	g	0.380050	Correct	Correct
8	76	Flanker_UD	UDU	Incongruent	Congruent	152.003456	152.303476	n	0.460199	Correct	Correct
8	77	Flanker_LR	LRL	Incongruent	Incongruent	154.003271	154.303271	g	0.412181	Correct	Correct
8	78	Flanker_UD	DDD	Congruent	Incongruent	156.003134	156.303098	n	0.332349	Correct	Correct
8	79	Flanker_LR	LLL	Congruent	Congruent	158.002971	158.302967	g	0.324479	Error	Correct
8	80	Flanker_UD	DUD	Incongruent	Congruent	160.002778	160.302755	n	0.252680	Error	Error
8	81	Flanker_LR	LLL	Congruent	Incongruent	162.002606	162.302577	f	0.300707	Correct	Error
8	82	Flanker_UD	DDD	Congruent	Congruent	164.002436	164.302406	n	0.340784	Correct	Correct
8	83	Flanker_LR	RRR	Congruent	Congruent	166.002230	166.302231	g	0.349016	Correct	Correct
8	84	Flanker_UD	UDU	Incongruent	Congruent	168.002089	168.302057	n	0.461113	Correct	Correct
8	85	Flanker_LR	LRL	Incongruent	Incongruent	170.001912	170.301883	g	0.589182	Correct	Correct
8	86	Flanker_UD	DUD	Incongruent	Incongruent	172.001821	172.301711	j	0.453335	Correct	Correct
8	87	Flanker_LR	RRR	Congruent	Incongruent	174.001583	174.301547	g	0.373485	Correct	Correct
8	88	Flanker_UD	UDU	Incongruent	Congruent	176.001398	176.301373	n	0.461603	Correct	Correct
8	89	Flanker_LR	LLL	Congruent	Incongruent	178.001223	178.301193	f	0.349900	Correct	Correct
8	90	Flanker_UD	DUD	Incongruent	Congruent	180.001057	180.301016	j	0.445837	Correct	Correct
8	91	Flanker_LR	RRR	Congruent	Incongruent	182.000890	182.300843	g	0.277995	Correct	Correct
8	92	Flanker_UD	DDD	Congruent	Congruent	184.000702	184.300669	n	0.317993	Correct	Correct
8	93	Flanker_LR	LLL	Congruent	Congruent	186.000529	186.300496	f	0.342209	Correct	Correct
8	94	Flanker_UD	UUU	Congruent	Congruent	188.000383	188.300323	j	0.542248	Correct	Correct
8	95	Flanker_LR	LLL	Congruent	Congruent	190.000202	190.300159	f	0.294468	Correct	Correct
8	96	Flanker_UD	DDD	Congruent	Congruent	192.000005	192.299975	n	0.318573	Correct	Correct
