# Supplementary material for: Congruency Sequence Effects without Feature Integration or Contingency Learning Confounds
Source: PLoS One. 2014 Jul 14;9(7):e102337. doi: 10.1371/journal.pone.0102337 (PMC4096924; doi:10.1371/journal.pone.0102337)
Supplement: Raw Data S1 — The raw data collected from each participant in Experiments 1 and 2. (ZIP) [file pone.0102337.s001.zip › RAW DATA/Experiment1/Prime_Arrow_Flanker_Subject_16_log.txt]

Experiment ID	Arrow_Flanker_Paradigm
Subject	16
Run Time	16-May-2013 16:26:05
Run Number	Trial Number	Task	Stimulus	Current Trial Type	Previous Trial Type	StimulusOnsetTime	StimulusOffsetTime	Response	RT	Accuracy	PreviousAccuracy
practice	1	Flanker_LR	RLR	Incongruent	None	1.999861	2.299831	f	0.530292	Correct	None
practice	2	Flanker_UD	DDD	Congruent	Incongruent	3.999680	4.299616	n	0.450368	Correct	Correct
practice	3	Flanker_LR	RRR	Congruent	Congruent	5.999500	6.299468	j	0.410527	Error	Correct
practice	4	Flanker_UD	UDU	Incongruent	Congruent	7.999319	8.299292	n	0.522554	Correct	Error
practice	5	Flanker_LR	LRL	Incongruent	Incongruent	9.999154	10.299112	j	0.546732	Error	Correct
practice	6	Flanker_UD	DUD	Incongruent	Incongruent	11.998963	12.298903	j	0.874821	Correct	Error
practice	7	Flanker_LR	RRR	Congruent	Incongruent	13.998786	14.298747	g	0.890984	Correct	Correct
practice	8	Flanker_UD	DUD	Incongruent	Congruent	15.998606	16.298576	j	0.547142	Correct	Correct
practice	9	Flanker_LR	RLR	Incongruent	Incongruent	17.998428	18.298398	f	0.451181	Correct	Correct
practice	10	Flanker_UD	UUU	Congruent	Incongruent	19.998218	20.298219	j	0.435422	Correct	Correct
practice	11	Flanker_LR	LRL	Incongruent	Congruent	21.998070	22.298031	g	0.547540	Correct	Correct
practice	12	Flanker_UD	UUU	Congruent	Incongruent	23.997889	24.297861	j	0.427598	Correct	Correct
practice	13	Flanker_LR	LRL	Incongruent	Congruent	25.997713	26.297683	g	0.443062	Correct	Correct
practice	14	Flanker_UD	DUD	Incongruent	Incongruent	27.997533	28.297503	j	0.451181	Correct	Correct
practice	15	Flanker_LR	RLR	Incongruent	Incongruent	29.997352	30.297324	g	0.435404	Error	Correct
practice	16	Flanker_UD	UDU	Incongruent	Incongruent	31.997172	32.313842	g	0.531497	Error	Error
practice	17	Flanker_LR	LLL	Congruent	Incongruent	33.996992	34.313623	f	0.395655	Correct	Error
practice	18	Flanker_UD	UDU	Incongruent	Congruent	35.996817	36.313451	n	0.531701	Correct	Correct
practice	19	Flanker_LR	RRR	Congruent	Incongruent	37.996639	38.313271	g	0.699917	Correct	Correct
practice	20	Flanker_UD	DDD	Congruent	Congruent	39.996460	40.313198	n	0.420014	Correct	Correct
practice	21	Flanker_LR	LLL	Congruent	Congruent	41.996293	42.312909	f	0.436094	Correct	Correct
practice	22	Flanker_UD	DDD	Congruent	Congruent	43.996102	44.312736	n	0.372315	Correct	Correct
practice	23	Flanker_LR	LLL	Congruent	Congruent	45.995923	46.312556	f	0.404331	Correct	Correct
practice	24	Flanker_UD	UUU	Congruent	Congruent	47.995745	48.312383	j	0.436527	Correct	Correct
1	1	Flanker_LR	RLR	Incongruent	None	1.999850	2.299790	f	0.614701	Correct	None
1	2	Flanker_UD	UDU	Incongruent	Incongruent	3.999646	4.299613	n	0.438790	Correct	Correct
1	3	Flanker_LR	RRR	Congruent	Incongruent	5.999467	6.299435	j	0.462908	Error	Correct
1	4	Flanker_UD	UDU	Incongruent	Congruent	7.999286	8.299257	n	0.471072	Correct	Error
1	5	Flanker_LR	LLL	Congruent	Incongruent	9.999138	10.299079	f	0.391229	Correct	Correct
1	6	Flanker_UD	UDU	Incongruent	Congruent	11.998942	12.298901	n	0.511306	Correct	Correct
1	7	Flanker_LR	LRL	Incongruent	Incongruent	13.998733	14.298723	g	0.455504	Correct	Correct
1	8	Flanker_UD	DUD	Incongruent	Incongruent	15.998586	16.298545	j	0.463540	Correct	Correct
1	9	Flanker_LR	LLL	Congruent	Incongruent	17.998405	18.298367	f	0.375623	Correct	Correct
1	10	Flanker_UD	UUU	Congruent	Congruent	19.998199	20.298188	j	0.439801	Correct	Correct
1	11	Flanker_LR	RLR	Incongruent	Congruent	21.998052	22.298013	f	0.703857	Correct	Correct
1	12	Flanker_UD	DUD	Incongruent	Incongruent	23.997842	24.297850	j	0.568081	Correct	Correct
1	13	Flanker_LR	RRR	Congruent	Incongruent	25.997695	26.297654	g	0.455490	Correct	Correct
1	14	Flanker_UD	DDD	Congruent	Congruent	27.997524	28.297476	n	0.335690	Correct	Correct
1	15	Flanker_LR	LRL	Incongruent	Congruent	29.997340	30.297297	g	0.471729	Correct	Correct
1	16	Flanker_UD	DUD	Incongruent	Incongruent	31.997163	32.313787	j	0.527873	Correct	Correct
1	17	Flanker_LR	RRR	Congruent	Incongruent	33.996952	34.313607	g	0.464045	Correct	Correct
1	18	Flanker_UD	DUD	Incongruent	Congruent	35.996807	36.313430	j	0.432271	Correct	Correct
1	19	Flanker_LR	LRL	Incongruent	Incongruent	37.996628	38.313252	f	0.288265	Error	Correct
1	20	Flanker_UD	UDU	Incongruent	Incongruent	39.996442	40.313090	n	0.408407	Correct	Error
1	21	Flanker_LR	LLL	Congruent	Incongruent	41.996262	42.312895	f	0.392550	Correct	Correct
1	22	Flanker_UD	UUU	Congruent	Congruent	43.996086	44.312716	j	0.392613	Correct	Correct
1	23	Flanker_LR	RRR	Congruent	Congruent	45.995916	46.312541	g	0.512884	Correct	Correct
1	24	Flanker_UD	DUD	Incongruent	Congruent	47.995763	48.312360	j	0.456938	Correct	Correct
1	25	Flanker_LR	LLL	Congruent	Incongruent	49.995552	50.312183	f	0.321021	Correct	Correct
1	26	Flanker_UD	DUD	Incongruent	Congruent	51.995374	52.312004	j	0.425106	Correct	Correct
1	27	Flanker_LR	LLL	Congruent	Incongruent	53.995195	54.311828	f	0.377249	Correct	Correct
1	28	Flanker_UD	UUU	Congruent	Congruent	55.995032	56.311649	j	0.473238	Correct	Correct
1	29	Flanker_LR	LRL	Incongruent	Congruent	57.994810	58.311473	g	0.457493	Correct	Correct
1	30	Flanker_UD	DUD	Incongruent	Incongruent	59.994665	60.311294	g	0.649590	Error	Correct
1	31	Flanker_LR	LRL	Incongruent	Incongruent	61.994478	62.311117	g	0.497894	Correct	Error
1	32	Flanker_UD	DDD	Congruent	Incongruent	63.994303	64.310945	n	0.521902	Correct	Correct
1	33	Flanker_LR	LLL	Congruent	Congruent	65.994140	66.310762	f	0.401978	Correct	Correct
1	34	Flanker_UD	DDD	Congruent	Congruent	67.993937	68.310585	n	0.418183	Correct	Correct
1	35	Flanker_LR	LRL	Incongruent	Congruent	69.993778	70.310407	g	0.418243	Correct	Correct
1	36	Flanker_UD	UDU	Incongruent	Incongruent	71.993609	72.310231	g	0.634406	Error	Correct
1	37	Flanker_LR	LRL	Incongruent	Incongruent	73.993412	74.310052	g	0.746440	Correct	Error
1	38	Flanker_UD	UDU	Incongruent	Incongruent	76.009904	76.309873	n	0.514562	Correct	Correct
1	39	Flanker_LR	LRL	Incongruent	Incongruent	78.009729	78.309697	g	0.546743	Correct	Correct
1	40	Flanker_UD	UDU	Incongruent	Incongruent	80.009549	80.309521	n	0.370828	Correct	Correct
1	41	Flanker_LR	RRR	Congruent	Incongruent	82.009372	82.309343	g	0.459034	Correct	Correct
1	42	Flanker_UD	DDD	Congruent	Congruent	84.009196	84.309165	n	0.499116	Correct	Correct
1	43	Flanker_LR	RLR	Incongruent	Congruent	86.009019	86.308985	f	0.515302	Correct	Correct
1	44	Flanker_UD	UDU	Incongruent	Incongruent	88.008841	88.308811	n	0.379355	Correct	Correct
1	45	Flanker_LR	RRR	Congruent	Incongruent	90.008658	90.308634	g	0.451508	Correct	Correct
1	46	Flanker_UD	DDD	Congruent	Congruent	92.008489	92.308455	n	0.435611	Correct	Correct
1	47	Flanker_LR	RRR	Congruent	Congruent	94.008314	94.308280	g	0.515776	Correct	Correct
1	48	Flanker_UD	UUU	Congruent	Congruent	96.008134	96.308101	j	0.579813	Correct	Correct
1	49	Flanker_LR	LLL	Congruent	Congruent	98.007957	98.307925	f	0.436039	Correct	Correct
1	50	Flanker_UD	UDU	Incongruent	Congruent	100.007788	100.307747	n	0.596168	Correct	Correct
1	51	Flanker_LR	LLL	Congruent	Incongruent	102.007610	102.307570	f	0.396189	Correct	Correct
1	52	Flanker_UD	DDD	Congruent	Congruent	104.007425	104.307392	n	0.412347	Correct	Correct
1	53	Flanker_LR	RLR	Incongruent	Congruent	106.007251	106.307216	f	0.604503	Correct	Correct
1	54	Flanker_UD	UUU	Congruent	Incongruent	108.007070	108.307051	j	0.516596	Correct	Correct
1	55	Flanker_LR	LLL	Congruent	Congruent	110.006892	110.306862	f	0.396812	Correct	Correct
1	56	Flanker_UD	UUU	Congruent	Congruent	112.006716	112.306684	j	0.500906	Correct	Correct
1	57	Flanker_LR	LLL	Congruent	Congruent	114.006539	114.306508	f	0.469014	Correct	Correct
1	58	Flanker_UD	DDD	Congruent	Congruent	116.006362	116.306331	n	0.405171	Correct	Correct
1	59	Flanker_LR	LRL	Incongruent	Congruent	118.006181	118.306158	g	0.613260	Correct	Correct
1	60	Flanker_UD	DDD	Congruent	Incongruent	120.006009	120.305975	n	0.437418	Correct	Correct
1	61	Flanker_LR	RLR	Incongruent	Congruent	122.005801	122.305801	f	0.453466	Correct	Correct
1	62	Flanker_UD	UDU	Incongruent	Incongruent	124.005659	124.305624	n	0.301657	Correct	Correct
1	63	Flanker_LR	LRL	Incongruent	Incongruent	126.005477	126.305445	g	0.413751	Correct	Correct
1	64	Flanker_UD	DUD	Incongruent	Incongruent	128.005300	128.305268	j	0.477910	Correct	Correct
1	65	Flanker_LR	RLR	Incongruent	Incongruent	130.005124	130.305092	f	0.502007	Correct	Correct
1	66	Flanker_UD	UUU	Congruent	Incongruent	132.004947	132.304936	j	0.534139	Correct	Correct
1	67	Flanker_LR	RLR	Incongruent	Congruent	134.004739	134.304739	f	0.614276	Correct	Correct
1	68	Flanker_UD	DDD	Congruent	Incongruent	136.004594	136.304560	n	0.438358	Correct	Correct
1	69	Flanker_LR	RRR	Congruent	Congruent	138.004417	138.304386	g	0.422450	Correct	Correct
1	70	Flanker_UD	UUU	Congruent	Congruent	140.004240	140.304240	j	0.430621	Correct	Correct
1	71	Flanker_LR	RRR	Congruent	Congruent	142.004064	142.304031	g	0.430778	Correct	Correct
1	72	Flanker_UD	DUD	Incongruent	Congruent	144.003886	144.303853	n	0.254952	Error	Correct
1	73	Flanker_LR	RRR	Congruent	Incongruent	146.003706	146.303678	g	0.703021	Correct	Error
1	74	Flanker_UD	UDU	Incongruent	Congruent	148.003543	148.303511	n	0.567193	Correct	Correct
1	75	Flanker_LR	RLR	Incongruent	Incongruent	150.003366	150.303328	f	0.591357	Correct	Correct
1	76	Flanker_UD	UUU	Congruent	Incongruent	152.003189	152.303149	j	0.471384	Correct	Correct
1	77	Flanker_LR	RRR	Congruent	Congruent	154.003013	154.302972	g	0.423503	Correct	Correct
1	78	Flanker_UD	DUD	Incongruent	Congruent	156.002837	156.302797	j	0.639661	Correct	Correct
1	79	Flanker_LR	RLR	Incongruent	Incongruent	158.002659	158.302618	f	0.511715	Correct	Correct
1	80	Flanker_UD	DDD	Congruent	Incongruent	160.002482	160.302444	n	0.439797	Correct	Correct
1	81	Flanker_LR	RLR	Incongruent	Congruent	162.002306	162.302266	f	0.504060	Correct	Correct
1	82	Flanker_UD	DDD	Congruent	Incongruent	164.002130	164.302097	n	0.408146	Correct	Correct
1	83	Flanker_LR	RRR	Congruent	Congruent	166.001955	166.301913	g	0.432284	Correct	Correct
1	84	Flanker_UD	DUD	Incongruent	Congruent	168.001778	168.301738	j	0.488330	Correct	Correct
1	85	Flanker_LR	RLR	Incongruent	Incongruent	170.001598	170.301560	f	0.456583	Correct	Correct
1	86	Flanker_UD	DDD	Congruent	Incongruent	172.001428	172.301391	n	0.472639	Correct	Correct
1	87	Flanker_LR	LLL	Congruent	Congruent	174.001248	174.301207	f	0.480723	Correct	Correct
1	88	Flanker_UD	DUD	Incongruent	Congruent	176.001072	176.301032	j	0.528927	Correct	Correct
1	89	Flanker_LR	LRL	Incongruent	Incongruent	178.000895	178.300857	g	0.480952	Correct	Correct
1	90	Flanker_UD	UUU	Congruent	Incongruent	180.000754	180.300694	j	0.441131	Correct	Correct
1	91	Flanker_LR	LRL	Incongruent	Congruent	182.000512	182.300502	f	0.265377	Error	Correct
1	92	Flanker_UD	UUU	Congruent	Incongruent	184.000356	184.300325	j	0.433348	Correct	Error
1	93	Flanker_LR	LLL	Congruent	Congruent	186.000181	186.300149	f	0.417442	Correct	Correct
1	94	Flanker_UD	UDU	Incongruent	Congruent	187.999999	188.300010	n	0.465525	Correct	Correct
1	95	Flanker_LR	RLR	Incongruent	Incongruent	189.999830	190.299797	f	0.633680	Correct	Correct
1	96	Flanker_UD	UUU	Congruent	Incongruent	191.999654	192.299620	j	0.457853	Correct	Correct
2	1	Flanker_LR	RRR	Congruent	None	1.999839	2.299803	g	0.615418	Correct	None
2	2	Flanker_UD	DDD	Congruent	Congruent	3.999619	4.299620	n	0.431530	Correct	Correct
2	3	Flanker_LR	RRR	Congruent	Congruent	5.999473	6.299442	g	0.519634	Correct	Correct
2	4	Flanker_UD	UDU	Incongruent	Congruent	7.999298	8.299268	n	0.431801	Correct	Correct
2	5	Flanker_LR	RRR	Congruent	Incongruent	9.999140	10.299099	g	0.535866	Correct	Correct
2	6	Flanker_UD	UDU	Incongruent	Congruent	11.998946	12.298915	n	0.463995	Correct	Correct
2	7	Flanker_LR	RRR	Congruent	Incongruent	13.998771	14.298742	g	0.416207	Correct	Correct
2	8	Flanker_UD	DUD	Incongruent	Congruent	15.998600	16.298565	j	0.600293	Correct	Correct
2	9	Flanker_LR	LRL	Incongruent	Incongruent	17.998451	18.298388	g	0.504402	Correct	Correct
2	10	Flanker_UD	DDD	Congruent	Incongruent	19.998243	20.298214	n	0.600563	Correct	Correct
2	11	Flanker_LR	LRL	Incongruent	Congruent	21.998093	22.298035	g	0.504751	Correct	Correct
2	12	Flanker_UD	UUU	Congruent	Incongruent	23.997889	24.297860	j	0.312811	Correct	Correct
2	13	Flanker_LR	LLL	Congruent	Congruent	25.997741	26.297684	f	0.408165	Correct	Correct
2	14	Flanker_UD	DUD	Incongruent	Congruent	27.997539	28.297508	j	0.544389	Correct	Correct
2	15	Flanker_LR	RRR	Congruent	Incongruent	29.997363	30.297331	g	0.344449	Correct	Correct
2	16	Flanker_UD	UUU	Congruent	Congruent	31.997155	32.313823	j	0.480564	Correct	Correct
2	17	Flanker_LR	LRL	Incongruent	Congruent	33.997038	34.313646	g	0.544778	Correct	Correct
2	18	Flanker_UD	DDD	Congruent	Incongruent	35.996836	36.313470	n	0.464808	Correct	Correct
2	19	Flanker_LR	RLR	Incongruent	Congruent	37.996661	38.313295	f	0.520896	Correct	Correct
2	20	Flanker_UD	UDU	Incongruent	Incongruent	39.996484	40.313119	n	0.409078	Correct	Correct
2	21	Flanker_LR	RRR	Congruent	Incongruent	41.996308	42.312942	g	0.441259	Correct	Correct
2	22	Flanker_UD	DUD	Incongruent	Congruent	43.996133	44.312767	j	0.489244	Correct	Correct
2	23	Flanker_LR	RLR	Incongruent	Incongruent	45.995968	46.312591	f	0.441494	Correct	Correct
2	24	Flanker_UD	DDD	Congruent	Incongruent	47.995782	48.312415	n	0.482214	Correct	Correct
2	25	Flanker_LR	LRL	Incongruent	Congruent	49.995620	50.312240	g	0.521802	Correct	Correct
2	26	Flanker_UD	DUD	Incongruent	Incongruent	51.995430	52.312064	j	0.569807	Correct	Correct
2	27	Flanker_LR	RLR	Incongruent	Incongruent	53.995254	54.311887	f	0.425959	Correct	Correct
2	28	Flanker_UD	UDU	Incongruent	Incongruent	55.995079	56.311713	n	0.442049	Correct	Correct
2	29	Flanker_LR	LLL	Congruent	Incongruent	57.994902	58.311538	f	0.362217	Correct	Correct
2	30	Flanker_UD	DUD	Incongruent	Congruent	59.994721	60.311361	j	0.474318	Correct	Correct
2	31	Flanker_LR	RRR	Congruent	Incongruent	61.994552	62.311194	g	0.498412	Correct	Correct
2	32	Flanker_UD	DUD	Incongruent	Congruent	63.994377	64.311011	j	0.506500	Correct	Correct
2	33	Flanker_LR	LRL	Incongruent	Incongruent	65.994200	66.310834	g	0.514654	Correct	Correct
2	34	Flanker_UD	DDD	Congruent	Incongruent	67.994025	68.310659	n	0.482793	Correct	Correct
2	35	Flanker_LR	RLR	Incongruent	Congruent	70.010511	70.310492	f	0.538967	Correct	Correct
2	36	Flanker_UD	DUD	Incongruent	Incongruent	71.993671	72.310308	j	0.515017	Correct	Correct
2	37	Flanker_LR	LLL	Congruent	Incongruent	74.010161	74.310132	f	0.347209	Correct	Correct
2	38	Flanker_UD	UUU	Congruent	Congruent	76.009986	76.309958	j	0.443295	Correct	Correct
2	39	Flanker_LR	RLR	Incongruent	Congruent	78.009810	78.309793	f	0.579429	Correct	Correct
2	40	Flanker_UD	UDU	Incongruent	Incongruent	80.009635	80.309606	n	0.475670	Correct	Correct
2	41	Flanker_LR	LRL	Incongruent	Incongruent	82.009459	82.309431	g	0.483683	Correct	Correct
2	42	Flanker_UD	DDD	Congruent	Incongruent	84.009284	84.309256	n	0.427765	Correct	Correct
2	43	Flanker_LR	LLL	Congruent	Congruent	86.009109	86.309080	f	0.523958	Correct	Correct
2	44	Flanker_UD	DUD	Incongruent	Congruent	88.008933	88.308906	j	0.444056	Correct	Correct
2	45	Flanker_LR	RLR	Incongruent	Incongruent	90.008757	90.308729	g	0.348136	Error	Correct
2	46	Flanker_UD	UUU	Congruent	Incongruent	92.008579	92.308555	j	0.428202	Correct	Error
2	47	Flanker_LR	RLR	Incongruent	Congruent	94.008422	94.308401	f	0.332446	Correct	Correct
2	48	Flanker_UD	UDU	Incongruent	Incongruent	96.008242	96.308204	n	0.436484	Correct	Correct
2	49	Flanker_LR	LRL	Incongruent	Incongruent	98.008070	98.308030	f	0.260689	Error	Correct
2	50	Flanker_UD	UUU	Congruent	Incongruent	100.007880	100.307854	j	0.492766	Correct	Error
2	51	Flanker_LR	LLL	Congruent	Congruent	102.007707	102.307675	f	0.476923	Correct	Correct
2	52	Flanker_UD	DDD	Congruent	Congruent	104.007533	104.307502	n	0.421009	Correct	Correct
2	53	Flanker_LR	RRR	Congruent	Congruent	106.007357	106.307326	g	0.413346	Correct	Correct
2	54	Flanker_UD	DDD	Congruent	Congruent	108.007182	108.307151	n	0.381228	Correct	Correct
2	55	Flanker_LR	RLR	Incongruent	Congruent	110.007006	110.307006	f	0.445416	Correct	Correct
2	56	Flanker_UD	UUU	Congruent	Incongruent	112.006832	112.306801	j	0.373511	Correct	Correct
2	57	Flanker_LR	LLL	Congruent	Congruent	114.006656	114.306625	f	0.413662	Correct	Correct
2	58	Flanker_UD	DUD	Incongruent	Congruent	116.006480	116.306451	j	0.477704	Correct	Correct
2	59	Flanker_LR	LRL	Incongruent	Incongruent	118.006308	118.306287	g	0.485843	Correct	Correct
2	60	Flanker_UD	UUU	Congruent	Incongruent	120.006129	120.306100	j	0.453963	Correct	Correct
2	61	Flanker_LR	RLR	Incongruent	Congruent	122.005956	122.305924	f	0.494068	Correct	Correct
2	62	Flanker_UD	UDU	Incongruent	Incongruent	124.005780	124.305750	n	0.470249	Correct	Correct
2	63	Flanker_LR	RLR	Incongruent	Incongruent	126.005603	126.305593	f	0.550303	Correct	Correct
2	64	Flanker_UD	DDD	Congruent	Incongruent	128.005429	128.305398	n	0.438489	Correct	Correct
2	65	Flanker_LR	LLL	Congruent	Congruent	130.005224	130.305223	f	0.374651	Correct	Correct
2	66	Flanker_UD	UUU	Congruent	Congruent	132.005049	132.305048	j	0.430743	Correct	Correct
2	67	Flanker_LR	RRR	Congruent	Congruent	134.004903	134.304897	g	0.534809	Correct	Correct
2	68	Flanker_UD	UUU	Congruent	Congruent	136.004729	136.304698	j	0.430978	Correct	Correct
2	69	Flanker_LR	LLL	Congruent	Congruent	138.004523	138.304520	f	0.359131	Correct	Correct
2	70	Flanker_UD	UDU	Incongruent	Congruent	140.004376	140.304346	n	0.399241	Correct	Correct
2	71	Flanker_LR	LLL	Congruent	Incongruent	142.004180	142.304231	f	0.447410	Correct	Correct
2	72	Flanker_UD	DDD	Congruent	Congruent	144.003997	144.303996	n	0.359526	Correct	Correct
2	73	Flanker_LR	LRL	Incongruent	Congruent	146.003821	146.303820	g	0.479607	Correct	Correct
2	74	Flanker_UD	UUU	Congruent	Incongruent	148.003678	148.303648	j	0.719758	Correct	Correct
2	75	Flanker_LR	RRR	Congruent	Congruent	150.003511	150.303472	g	0.535879	Correct	Correct
2	76	Flanker_UD	DUD	Incongruent	Congruent	152.003296	152.303298	j	0.527973	Correct	Correct
2	77	Flanker_LR	LRL	Incongruent	Incongruent	154.003153	154.303120	g	0.464067	Correct	Correct
2	78	Flanker_UD	UDU	Incongruent	Incongruent	156.002946	156.302947	n	0.688131	Correct	Correct
2	79	Flanker_LR	RRR	Congruent	Incongruent	158.002839	158.302782	g	0.312275	Correct	Correct
2	80	Flanker_UD	DUD	Incongruent	Congruent	160.002628	160.302596	j	0.528469	Correct	Correct
2	81	Flanker_LR	LRL	Incongruent	Incongruent	162.002450	162.302420	g	0.544602	Correct	Correct
2	82	Flanker_UD	UDU	Incongruent	Incongruent	164.002270	164.302245	n	0.616633	Correct	Correct
2	83	Flanker_LR	LRL	Incongruent	Incongruent	166.002124	166.302087	g	0.360807	Correct	Correct
2	84	Flanker_UD	UDU	Incongruent	Incongruent	168.001925	168.301894	n	0.440908	Correct	Correct
2	85	Flanker_LR	RRR	Congruent	Incongruent	170.001750	170.301719	g	0.305035	Correct	Correct
2	86	Flanker_UD	UUU	Congruent	Congruent	172.001575	172.301546	j	0.441130	Correct	Correct
2	87	Flanker_LR	RLR	Incongruent	Congruent	174.001425	174.301390	g	0.289280	Error	Correct
2	88	Flanker_UD	DUD	Incongruent	Incongruent	176.001223	176.301197	j	0.745449	Correct	Error
2	89	Flanker_LR	LLL	Congruent	Incongruent	178.001060	178.301021	f	0.433579	Correct	Correct
2	90	Flanker_UD	DDD	Congruent	Congruent	180.000885	180.300847	n	0.441706	Correct	Correct
2	91	Flanker_LR	LLL	Congruent	Congruent	182.000726	182.300692	f	0.441803	Correct	Correct
2	92	Flanker_UD	DDD	Congruent	Congruent	184.000535	184.300496	n	0.345985	Correct	Correct
2	93	Flanker_LR	RLR	Incongruent	Congruent	186.000360	186.300322	f	0.489976	Correct	Correct
2	94	Flanker_UD	UDU	Incongruent	Incongruent	188.000183	188.300147	n	0.426257	Correct	Correct
2	95	Flanker_LR	LLL	Congruent	Incongruent	190.000042	190.299998	f	0.402218	Correct	Correct
2	96	Flanker_UD	UUU	Congruent	Congruent	191.999835	192.299800	j	0.426524	Correct	Correct
3	1	Flanker_LR	LRL	Incongruent	None	1.999858	2.299824	g	0.766434	Correct	None
3	2	Flanker_UD	DDD	Congruent	Incongruent	3.999685	4.299651	n	0.406711	Correct	Correct
3	3	Flanker_LR	RRR	Congruent	Congruent	5.999510	6.299482	g	0.382740	Correct	Correct
3	4	Flanker_UD	DUD	Incongruent	Congruent	7.999337	8.299301	j	0.462954	Correct	Correct
3	5	Flanker_LR	LLL	Congruent	Incongruent	9.999160	10.299124	f	0.367014	Correct	Correct
3	6	Flanker_UD	UDU	Incongruent	Congruent	11.998989	12.298929	n	0.487047	Correct	Correct
3	7	Flanker_LR	RRR	Congruent	Incongruent	13.998809	14.298778	g	0.519226	Correct	Correct
3	8	Flanker_UD	UDU	Incongruent	Congruent	15.998607	16.298607	n	0.423399	Correct	Correct
3	9	Flanker_LR	RRR	Congruent	Incongruent	17.998461	18.298426	g	0.471517	Correct	Correct
3	10	Flanker_UD	DUD	Incongruent	Congruent	19.998292	20.298252	j	0.511585	Correct	Correct
3	11	Flanker_LR	LLL	Congruent	Incongruent	21.998120	22.298072	f	0.422976	Correct	Correct
3	12	Flanker_UD	UDU	Incongruent	Congruent	23.997936	24.297909	n	0.463816	Correct	Correct
3	13	Flanker_LR	RRR	Congruent	Incongruent	25.997778	26.297727	g	0.503420	Correct	Correct
3	14	Flanker_UD	UUU	Congruent	Congruent	27.997586	28.297554	g	0.463472	Error	Correct
3	15	Flanker_LR	LRL	Incongruent	Congruent	29.997404	30.314150	g	0.583445	Correct	Error
3	16	Flanker_UD	UUU	Congruent	Incongruent	31.997242	32.297202	j	0.415713	Correct	Correct
3	17	Flanker_LR	LLL	Congruent	Congruent	33.997073	34.313694	f	0.487840	Correct	Correct
3	18	Flanker_UD	DUD	Incongruent	Congruent	35.996895	36.313519	j	0.511934	Correct	Correct
3	19	Flanker_LR	LLL	Congruent	Incongruent	37.996722	38.313394	f	0.392370	Correct	Correct
3	20	Flanker_UD	DUD	Incongruent	Congruent	39.996549	40.313173	j	0.512198	Correct	Correct
3	21	Flanker_LR	RLR	Incongruent	Incongruent	41.996339	42.312995	f	0.512335	Correct	Correct
3	22	Flanker_UD	UDU	Incongruent	Incongruent	43.996198	44.312820	n	0.504434	Correct	Correct
3	23	Flanker_LR	RLR	Incongruent	Incongruent	45.996023	46.312713	f	0.568559	Correct	Correct
3	24	Flanker_UD	UUU	Congruent	Incongruent	47.995853	48.312473	j	0.440609	Correct	Correct
3	25	Flanker_LR	LLL	Congruent	Congruent	49.995640	50.312297	f	0.408786	Correct	Correct
3	26	Flanker_UD	UUU	Congruent	Congruent	51.995498	52.312121	j	0.448831	Correct	Correct
3	27	Flanker_LR	LRL	Incongruent	Congruent	53.995324	54.311959	g	0.625045	Correct	Correct
3	28	Flanker_UD	DDD	Congruent	Incongruent	55.995122	56.311772	n	0.449173	Correct	Correct
3	29	Flanker_LR	RRR	Congruent	Congruent	57.994991	58.311598	g	0.489201	Correct	Correct
3	30	Flanker_UD	DDD	Congruent	Congruent	59.994800	60.311422	n	0.505339	Correct	Correct
3	31	Flanker_LR	RRR	Congruent	Congruent	61.994625	62.311255	g	0.489525	Correct	Correct
3	32	Flanker_UD	DDD	Congruent	Congruent	63.994455	64.311073	n	0.393601	Correct	Correct
3	33	Flanker_LR	RRR	Congruent	Congruent	65.994293	66.310898	g	0.481827	Correct	Correct
3	34	Flanker_UD	DDD	Congruent	Congruent	67.994101	68.310723	n	0.345911	Correct	Correct
3	35	Flanker_LR	RLR	Incongruent	Congruent	69.993927	70.310567	f	0.561930	Correct	Correct
3	36	Flanker_UD	DUD	Incongruent	Incongruent	71.993756	72.310378	j	0.634088	Correct	Correct
3	37	Flanker_LR	RRR	Congruent	Incongruent	73.993574	74.310208	g	0.586189	Correct	Correct
3	38	Flanker_UD	DDD	Congruent	Congruent	75.993369	76.310025	n	0.370333	Correct	Correct
3	39	Flanker_LR	LLL	Congruent	Congruent	77.993194	78.309877	f	0.226532	Correct	Correct
3	40	Flanker_UD	UUU	Congruent	Congruent	80.009695	80.309675	j	0.386627	Correct	Correct
3	41	Flanker_LR	RRR	Congruent	Congruent	82.009538	82.309502	g	0.482680	Correct	Correct
3	42	Flanker_UD	UDU	Incongruent	Congruent	84.009363	84.309344	n	0.506793	Correct	Correct
3	43	Flanker_LR	RLR	Incongruent	Incongruent	86.009206	86.309158	f	0.482934	Correct	Correct
3	44	Flanker_UD	DDD	Congruent	Incongruent	88.009026	88.309053	n	0.491121	Correct	Correct
3	45	Flanker_LR	RLR	Incongruent	Congruent	90.008843	90.308803	f	0.523254	Correct	Correct
3	46	Flanker_UD	DDD	Congruent	Incongruent	92.008640	92.308629	n	0.419360	Correct	Correct
3	47	Flanker_LR	LLL	Congruent	Congruent	94.008523	94.308462	f	0.411386	Correct	Correct
3	48	Flanker_UD	UUU	Congruent	Congruent	96.008393	96.308283	j	0.475735	Correct	Correct
3	49	Flanker_LR	LRL	Incongruent	Congruent	98.008156	98.308105	g	0.539752	Correct	Correct
3	50	Flanker_UD	DUD	Incongruent	Incongruent	100.007972	100.307931	j	0.547744	Correct	Correct
3	51	Flanker_LR	LRL	Incongruent	Incongruent	102.007794	102.307752	g	0.643994	Correct	Correct
3	52	Flanker_UD	UUU	Congruent	Incongruent	104.007604	104.307582	j	0.452309	Correct	Correct
3	53	Flanker_LR	RRR	Congruent	Congruent	106.007448	106.307408	g	0.388671	Correct	Correct
3	54	Flanker_UD	UUU	Congruent	Congruent	108.007244	108.307250	j	0.484367	Correct	Correct
3	55	Flanker_LR	LLL	Congruent	Congruent	110.007098	110.307062	f	0.380395	Correct	Correct
3	56	Flanker_UD	DUD	Incongruent	Congruent	112.006922	112.306889	j	0.508602	Correct	Correct
3	57	Flanker_LR	RRR	Congruent	Incongruent	114.006720	114.306703	g	0.556698	Correct	Correct
3	58	Flanker_UD	UUU	Congruent	Congruent	116.006574	116.306535	j	0.484806	Correct	Correct
3	59	Flanker_LR	LRL	Incongruent	Congruent	118.006388	118.306366	g	0.493029	Correct	Correct
3	60	Flanker_UD	DDD	Congruent	Incongruent	120.006202	120.306198	n	0.388970	Correct	Correct
3	61	Flanker_LR	LLL	Congruent	Congruent	122.006022	122.306011	f	0.237192	Correct	Correct
3	62	Flanker_UD	UUU	Congruent	Congruent	124.005877	124.305837	j	0.341213	Correct	Correct
3	63	Flanker_LR	RLR	Incongruent	Congruent	126.005739	126.305686	f	0.645413	Correct	Correct
3	64	Flanker_UD	DUD	Incongruent	Incongruent	128.005544	128.305511	j	0.581501	Correct	Correct
3	65	Flanker_LR	RRR	Congruent	Incongruent	130.005357	130.305333	g	0.445672	Correct	Correct
3	66	Flanker_UD	UDU	Incongruent	Congruent	132.005181	132.305142	j	0.277819	Error	Correct
3	67	Flanker_LR	RLR	Incongruent	Incongruent	134.005030	134.304974	f	0.565833	Correct	Error
3	68	Flanker_UD	DDD	Congruent	Incongruent	136.004823	136.304811	n	0.373988	Correct	Correct
3	69	Flanker_LR	RLR	Incongruent	Congruent	138.004649	138.304616	f	0.526107	Correct	Correct
3	70	Flanker_UD	UDU	Incongruent	Incongruent	140.004473	140.304439	n	0.566284	Correct	Correct
3	71	Flanker_LR	LLL	Congruent	Incongruent	142.004336	142.304292	f	0.454357	Correct	Correct
3	72	Flanker_UD	DUD	Incongruent	Congruent	144.004123	144.304093	j	0.574444	Correct	Correct
3	73	Flanker_LR	LLL	Congruent	Incongruent	146.003964	146.303915	f	0.446625	Correct	Correct
3	74	Flanker_UD	DDD	Congruent	Congruent	148.003776	148.303744	n	0.494789	Correct	Correct
3	75	Flanker_LR	RLR	Incongruent	Congruent	150.003638	150.303599	f	0.558839	Correct	Correct
3	76	Flanker_UD	DDD	Congruent	Incongruent	152.003427	152.303393	n	0.446926	Correct	Correct
3	77	Flanker_LR	LRL	Incongruent	Congruent	154.003256	154.303207	g	0.543162	Correct	Correct
3	78	Flanker_UD	DUD	Incongruent	Incongruent	156.003077	156.303047	j	0.607163	Correct	Correct
3	79	Flanker_LR	RLR	Incongruent	Incongruent	158.002926	158.302898	f	0.455331	Correct	Correct
3	80	Flanker_UD	UDU	Incongruent	Incongruent	160.002697	160.302695	n	0.495452	Correct	Correct
3	81	Flanker_LR	LLL	Congruent	Incongruent	162.002559	162.302528	f	0.511543	Correct	Correct
3	82	Flanker_UD	DUD	Incongruent	Congruent	164.002350	164.302345	j	0.799762	Correct	Correct
3	83	Flanker_LR	LRL	Incongruent	Incongruent	166.002194	166.302201	g	0.607809	Correct	Correct
3	84	Flanker_UD	UUU	Congruent	Incongruent	168.002000	168.302001	j	0.479891	Correct	Correct
3	85	Flanker_LR	LRL	Incongruent	Congruent	170.001831	170.301823	g	0.640118	Correct	Correct
3	86	Flanker_UD	DUD	Incongruent	Incongruent	172.001677	172.301648	j	0.464177	Correct	Correct
3	87	Flanker_LR	LRL	Incongruent	Incongruent	174.001550	174.301497	g	0.616301	Correct	Correct
3	88	Flanker_UD	UUU	Congruent	Incongruent	176.001336	176.301300	j	0.512432	Correct	Correct
3	89	Flanker_LR	RLR	Incongruent	Congruent	178.001181	178.301126	f	0.488629	Correct	Correct
3	90	Flanker_UD	UDU	Incongruent	Incongruent	180.000987	180.300919	n	0.512684	Correct	Correct
3	91	Flanker_LR	LRL	Incongruent	Incongruent	182.000839	182.300799	g	0.648787	Correct	Correct
3	92	Flanker_UD	UDU	Incongruent	Incongruent	184.000635	184.300604	n	0.488872	Correct	Correct
3	93	Flanker_LR	LRL	Incongruent	Incongruent	186.000451	186.300432	g	0.505085	Correct	Correct
3	94	Flanker_UD	UDU	Incongruent	Incongruent	188.000258	188.300256	n	0.449274	Correct	Correct
3	95	Flanker_LR	RLR	Incongruent	Incongruent	190.000143	190.300113	f	0.425316	Correct	Correct
3	96	Flanker_UD	UDU	Incongruent	Incongruent	191.999938	192.299907	n	0.585496	Correct	Correct
4	1	Flanker_LR	RLR	Incongruent	None	1.999839	2.299799	f	0.445845	Correct	None
4	2	Flanker_UD	DUD	Incongruent	Incongruent	3.999654	4.299630	j	0.477967	Correct	Correct
4	3	Flanker_LR	RLR	Incongruent	Incongruent	5.999550	6.299444	f	0.470057	Correct	Correct
4	4	Flanker_UD	UDU	Incongruent	Incongruent	7.999311	8.299273	n	0.414150	Correct	Correct
4	5	Flanker_LR	RLR	Incongruent	Incongruent	9.999170	10.299115	f	0.406282	Correct	Correct
4	6	Flanker_UD	UDU	Incongruent	Incongruent	11.998956	12.298925	n	0.390416	Correct	Correct
4	7	Flanker_LR	RLR	Incongruent	Incongruent	13.998781	14.298756	f	0.374532	Correct	Correct
4	8	Flanker_UD	UUU	Congruent	Incongruent	15.998611	16.298581	j	0.454669	Correct	Correct
4	9	Flanker_LR	RLR	Incongruent	Congruent	17.998470	18.298411	f	0.446739	Correct	Correct
4	10	Flanker_UD	DDD	Congruent	Incongruent	19.998260	20.298229	n	0.318878	Correct	Correct
4	11	Flanker_LR	LLL	Congruent	Congruent	21.998055	22.298061	f	0.262977	Correct	Correct
4	12	Flanker_UD	UUU	Congruent	Congruent	23.997914	24.297881	j	0.319138	Correct	Correct
4	13	Flanker_LR	RRR	Congruent	Congruent	25.997771	26.297715	g	0.598633	Correct	Correct
4	14	Flanker_UD	DDD	Congruent	Congruent	27.997532	28.297532	n	0.246698	Correct	Correct
4	15	Flanker_LR	LLL	Congruent	Congruent	29.997390	30.297357	f	0.414874	Correct	Correct
4	16	Flanker_UD	DDD	Congruent	Congruent	31.997221	32.313847	n	0.183018	Correct	Correct
4	17	Flanker_LR	RRR	Congruent	Congruent	33.997014	34.313679	f	0.151078	Error	Correct
4	18	Flanker_UD	DUD	Incongruent	Congruent	35.996862	36.313502	j	0.527188	Correct	Error
4	19	Flanker_LR	LRL	Incongruent	Incongruent	37.996706	38.313328	g	0.503342	Correct	Correct
4	20	Flanker_UD	UDU	Incongruent	Incongruent	39.996518	40.313158	n	0.383472	Correct	Correct
4	21	Flanker_LR	RRR	Congruent	Incongruent	41.996370	42.312980	g	0.423516	Correct	Correct
4	22	Flanker_UD	UDU	Incongruent	Congruent	43.996179	44.312807	n	0.359600	Correct	Correct
4	23	Flanker_LR	RLR	Incongruent	Incongruent	45.996006	46.312630	f	0.423794	Correct	Correct
4	24	Flanker_UD	UDU	Incongruent	Incongruent	47.995803	48.312463	n	0.400037	Correct	Correct
4	25	Flanker_LR	LLL	Congruent	Incongruent	49.995689	50.312284	f	0.432040	Correct	Correct
4	26	Flanker_UD	DUD	Incongruent	Congruent	51.995486	52.312111	j	0.504243	Correct	Correct
4	27	Flanker_LR	RRR	Congruent	Incongruent	53.995309	54.311943	g	0.416291	Correct	Correct
4	28	Flanker_UD	UDU	Incongruent	Congruent	55.995196	56.311767	n	0.416430	Correct	Correct
4	29	Flanker_LR	LRL	Incongruent	Incongruent	57.994994	58.311585	g	0.520524	Correct	Correct
4	30	Flanker_UD	UDU	Incongruent	Incongruent	59.994783	60.311415	n	0.432664	Correct	Correct
4	31	Flanker_LR	RRR	Congruent	Incongruent	61.994612	62.311239	g	0.336856	Correct	Correct
4	32	Flanker_UD	UDU	Incongruent	Congruent	63.994444	64.311110	n	0.360891	Correct	Correct
4	33	Flanker_LR	LRL	Incongruent	Incongruent	65.994277	66.310890	f	0.201078	Error	Correct
4	34	Flanker_UD	DUD	Incongruent	Incongruent	67.994076	68.310712	j	0.497097	Correct	Error
4	35	Flanker_LR	LLL	Congruent	Incongruent	69.993906	70.310546	f	0.449286	Correct	Correct
4	36	Flanker_UD	UUU	Congruent	Congruent	72.010374	72.310367	j	0.465389	Correct	Correct
4	37	Flanker_LR	LLL	Congruent	Congruent	74.010198	74.310193	f	0.409643	Correct	Correct
4	38	Flanker_UD	UUU	Congruent	Congruent	76.010045	76.310016	j	0.393671	Correct	Correct
4	39	Flanker_LR	RRR	Congruent	Congruent	78.009870	78.309844	g	0.401796	Correct	Correct
4	40	Flanker_UD	DDD	Congruent	Congruent	80.009697	80.309704	n	0.369821	Correct	Correct
4	41	Flanker_LR	RLR	Incongruent	Congruent	82.009492	82.309499	f	0.578048	Correct	Correct
4	42	Flanker_UD	UDU	Incongruent	Incongruent	84.009350	84.309322	n	0.394180	Correct	Correct
4	43	Flanker_LR	LLL	Congruent	Incongruent	86.009175	86.309146	f	0.354292	Correct	Correct
4	44	Flanker_UD	DUD	Incongruent	Congruent	88.009019	88.309032	j	0.538323	Correct	Correct
4	45	Flanker_LR	RLR	Incongruent	Incongruent	90.008800	90.308804	n	0.442532	Error	Correct
4	46	Flanker_UD	DUD	Incongruent	Incongruent	92.008649	92.308630	j	0.530604	Correct	Error
4	47	Flanker_LR	RRR	Congruent	Incongruent	94.008490	94.308452	g	0.490713	Correct	Correct
4	48	Flanker_UD	UDU	Incongruent	Congruent	96.008290	96.308387	n	0.458800	Correct	Correct
4	49	Flanker_LR	LLL	Congruent	Incongruent	98.008150	98.308104	f	0.227134	Correct	Correct
4	50	Flanker_UD	DUD	Incongruent	Congruent	100.007969	100.307939	n	0.243132	Error	Correct
4	51	Flanker_LR	LRL	Incongruent	Incongruent	102.007783	102.307769	g	0.675197	Correct	Error
4	52	Flanker_UD	UUU	Congruent	Incongruent	104.007611	104.307645	j	0.507280	Correct	Correct
4	53	Flanker_LR	RLR	Incongruent	Congruent	106.007411	106.307407	f	0.499515	Correct	Correct
4	54	Flanker_UD	DUD	Incongruent	Incongruent	108.007267	108.307236	j	0.491527	Correct	Correct
4	55	Flanker_LR	RRR	Congruent	Incongruent	110.007083	110.307057	g	0.563759	Correct	Correct
4	56	Flanker_UD	DDD	Congruent	Congruent	112.006946	112.306882	n	0.451784	Correct	Correct
4	57	Flanker_LR	RRR	Congruent	Congruent	114.006743	114.306711	g	0.492008	Correct	Correct
4	58	Flanker_UD	UUU	Congruent	Congruent	116.006561	116.306537	j	0.540000	Correct	Correct
4	59	Flanker_LR	LLL	Congruent	Congruent	118.006388	118.306363	f	0.404242	Correct	Correct
4	60	Flanker_UD	DUD	Incongruent	Congruent	120.006231	120.306187	j	0.500344	Correct	Correct
4	61	Flanker_LR	LLL	Congruent	Incongruent	122.006051	122.306016	f	0.452417	Correct	Correct
4	62	Flanker_UD	UDU	Incongruent	Congruent	124.005871	124.305839	n	0.420532	Correct	Correct
4	63	Flanker_LR	RRR	Congruent	Incongruent	126.005701	126.305666	g	0.516681	Correct	Correct
4	64	Flanker_UD	DUD	Incongruent	Congruent	128.005523	128.305491	g	0.500815	Error	Correct
4	65	Flanker_LR	RLR	Incongruent	Incongruent	130.005375	130.305341	f	0.516854	Correct	Error
4	66	Flanker_UD	DUD	Incongruent	Incongruent	132.005186	132.305146	j	0.421026	Correct	Correct
4	67	Flanker_LR	LLL	Congruent	Incongruent	134.004982	134.304971	f	0.413188	Correct	Correct
4	68	Flanker_UD	DDD	Congruent	Congruent	136.004845	136.304796	g	0.541301	Error	Correct
4	69	Flanker_LR	RRR	Congruent	Congruent	138.004667	138.304625	g	0.469429	Correct	Error
4	70	Flanker_UD	UUU	Congruent	Congruent	140.004485	140.304447	j	0.437568	Correct	Correct
4	71	Flanker_LR	LLL	Congruent	Congruent	142.004302	142.304309	f	0.213642	Correct	Correct
4	72	Flanker_UD	DDD	Congruent	Congruent	144.004145	144.304100	n	0.429793	Correct	Correct
4	73	Flanker_LR	RRR	Congruent	Congruent	146.003974	146.303933	g	0.333984	Correct	Correct
4	74	Flanker_UD	DDD	Congruent	Congruent	148.003784	148.303753	n	0.333979	Correct	Correct
4	75	Flanker_LR	LLL	Congruent	Congruent	150.003577	150.303581	f	0.358190	Correct	Correct
4	76	Flanker_UD	DUD	Incongruent	Congruent	152.003403	152.303403	j	0.502305	Correct	Correct
4	77	Flanker_LR	LRL	Incongruent	Incongruent	154.003257	154.303236	g	0.518389	Correct	Correct
4	78	Flanker_UD	UDU	Incongruent	Incongruent	156.003056	156.303057	n	0.438550	Correct	Correct
4	79	Flanker_LR	LRL	Incongruent	Incongruent	158.002918	158.302884	g	0.486602	Correct	Correct
4	80	Flanker_UD	DDD	Congruent	Incongruent	160.002767	160.302707	n	0.406775	Correct	Correct
4	81	Flanker_LR	LRL	Incongruent	Congruent	162.002575	162.302550	g	0.470794	Correct	Correct
4	82	Flanker_UD	UUU	Congruent	Incongruent	164.002396	164.302363	j	0.662999	Correct	Correct
4	83	Flanker_LR	LRL	Incongruent	Congruent	166.002220	166.302186	g	0.527106	Correct	Correct
4	84	Flanker_UD	DDD	Congruent	Incongruent	168.002093	168.302013	n	0.391185	Correct	Correct
4	85	Flanker_LR	LRL	Incongruent	Congruent	170.001872	170.301851	g	0.567387	Correct	Correct
4	86	Flanker_UD	UUU	Congruent	Incongruent	172.001698	172.301666	j	0.503539	Correct	Correct
4	87	Flanker_LR	RLR	Incongruent	Congruent	174.001519	174.301492	f	0.535575	Correct	Correct
4	88	Flanker_UD	DDD	Congruent	Incongruent	176.001349	176.301317	n	0.431676	Correct	Correct
4	89	Flanker_LR	LRL	Incongruent	Congruent	178.001176	178.301144	g	0.559846	Correct	Correct
4	90	Flanker_UD	UUU	Congruent	Incongruent	180.000974	180.300971	j	0.448127	Correct	Correct
4	91	Flanker_LR	RLR	Incongruent	Congruent	182.000828	182.300797	f	0.480049	Correct	Correct
4	92	Flanker_UD	UUU	Congruent	Incongruent	184.000677	184.300621	j	0.360181	Correct	Correct
4	93	Flanker_LR	LRL	Incongruent	Congruent	186.000481	186.300450	g	0.616303	Correct	Correct
4	94	Flanker_UD	UUU	Congruent	Incongruent	188.000307	188.300278	j	0.448381	Correct	Correct
4	95	Flanker_LR	LRL	Incongruent	Congruent	190.000133	190.300102	g	0.520537	Correct	Correct
4	96	Flanker_UD	DDD	Congruent	Incongruent	191.999939	192.299927	n	0.384771	Correct	Correct
5	1	Flanker_LR	RLR	Incongruent	None	1.999831	2.299790	f	0.630993	Correct	None
5	2	Flanker_UD	DUD	Incongruent	Incongruent	3.999651	4.299617	j	0.495141	Correct	Correct
5	3	Flanker_LR	RLR	Incongruent	Incongruent	5.999492	6.299447	f	0.543347	Correct	Correct
5	4	Flanker_UD	UDU	Incongruent	Incongruent	7.999302	8.299270	n	0.439435	Correct	Correct
5	5	Flanker_LR	LLL	Congruent	Incongruent	9.999127	10.299095	f	0.367500	Correct	Correct
5	6	Flanker_UD	DDD	Congruent	Congruent	11.998954	12.298923	n	0.391756	Correct	Correct
5	7	Flanker_LR	RRR	Congruent	Congruent	13.998797	14.298753	g	0.591878	Correct	Correct
5	8	Flanker_UD	UUU	Congruent	Congruent	15.998606	16.298574	j	0.431917	Correct	Correct
5	9	Flanker_LR	LRL	Incongruent	Congruent	17.998433	18.298400	g	0.488057	Correct	Correct
5	10	Flanker_UD	DUD	Incongruent	Incongruent	19.998260	20.298226	j	0.456086	Correct	Correct
5	11	Flanker_LR	LLL	Congruent	Incongruent	21.998111	22.298051	f	0.400313	Correct	Correct
5	12	Flanker_UD	DUD	Incongruent	Congruent	23.997911	24.297879	j	0.496356	Correct	Correct
5	13	Flanker_LR	RRR	Congruent	Incongruent	25.997738	26.297705	g	0.607853	Correct	Correct
5	14	Flanker_UD	DDD	Congruent	Congruent	27.997563	28.297530	n	0.464014	Correct	Correct
5	15	Flanker_LR	LLL	Congruent	Congruent	29.997415	30.297356	f	0.280109	Correct	Correct
5	16	Flanker_UD	UUU	Congruent	Congruent	31.997217	32.313851	j	0.368134	Correct	Correct
5	17	Flanker_LR	RRR	Congruent	Congruent	33.997048	34.313675	g	0.456378	Correct	Correct
5	18	Flanker_UD	DDD	Congruent	Congruent	35.996868	36.313501	n	0.344432	Correct	Correct
5	19	Flanker_LR	LRL	Incongruent	Congruent	37.996712	38.313326	f	0.176537	Error	Correct
5	20	Flanker_UD	UDU	Incongruent	Incongruent	39.996515	40.313155	n	0.416623	Correct	Error
5	21	Flanker_LR	LRL	Incongruent	Incongruent	41.996358	42.312982	g	0.544782	Correct	Correct
5	22	Flanker_UD	UDU	Incongruent	Incongruent	43.996183	44.312806	n	0.392895	Correct	Correct
5	23	Flanker_LR	LLL	Congruent	Incongruent	45.996033	46.312635	f	0.217032	Correct	Correct
5	24	Flanker_UD	UUU	Congruent	Congruent	47.995836	48.312460	g	0.337079	Error	Correct
5	25	Flanker_LR	RLR	Incongruent	Congruent	49.995646	50.312285	f	0.569317	Correct	Error
5	26	Flanker_UD	UUU	Congruent	Incongruent	51.995486	52.312111	j	0.409376	Correct	Correct
5	27	Flanker_LR	RLR	Incongruent	Congruent	53.995320	54.311937	f	0.441458	Correct	Correct
5	28	Flanker_UD	UDU	Incongruent	Incongruent	55.995133	56.311764	n	0.441559	Correct	Correct
5	29	Flanker_LR	LLL	Congruent	Incongruent	57.994958	58.311591	f	0.385737	Correct	Correct
5	30	Flanker_UD	UDU	Incongruent	Congruent	59.994785	60.311417	n	0.457917	Correct	Correct
5	31	Flanker_LR	LLL	Congruent	Incongruent	61.994641	62.311246	f	0.257961	Correct	Correct
5	32	Flanker_UD	UDU	Incongruent	Congruent	63.994449	64.311070	n	0.458166	Correct	Correct
5	33	Flanker_LR	RLR	Incongruent	Incongruent	65.994263	66.310895	f	0.530666	Correct	Correct
5	34	Flanker_UD	UUU	Congruent	Incongruent	67.994091	68.310723	j	0.490301	Correct	Correct
5	35	Flanker_LR	RRR	Congruent	Congruent	69.993946	70.310548	g	0.506531	Correct	Correct
5	36	Flanker_UD	DUD	Incongruent	Congruent	71.993743	72.310376	j	0.538662	Correct	Correct
5	37	Flanker_LR	LRL	Incongruent	Incongruent	74.010201	74.310214	g	0.570760	Correct	Correct
5	38	Flanker_UD	DUD	Incongruent	Incongruent	76.010073	76.310029	j	0.626932	Correct	Correct
5	39	Flanker_LR	RLR	Incongruent	Incongruent	78.009884	78.309855	f	0.443007	Correct	Correct
5	40	Flanker_UD	UDU	Incongruent	Incongruent	80.009710	80.309681	n	0.427149	Correct	Correct
5	41	Flanker_LR	RLR	Incongruent	Incongruent	82.009537	82.309509	f	0.451176	Correct	Correct
5	42	Flanker_UD	DUD	Incongruent	Incongruent	84.009342	84.309335	j	0.515381	Correct	Correct
5	43	Flanker_LR	LRL	Incongruent	Incongruent	86.009191	86.309160	g	0.747472	Correct	Correct
5	44	Flanker_UD	DDD	Congruent	Incongruent	88.009019	88.308989	n	0.443506	Correct	Correct
5	45	Flanker_LR	LLL	Congruent	Congruent	90.008845	90.308813	f	0.307743	Correct	Correct
5	46	Flanker_UD	DDD	Congruent	Congruent	92.008685	92.308639	n	0.435753	Correct	Correct
5	47	Flanker_LR	LRL	Incongruent	Congruent	94.008499	94.308465	g	0.523958	Correct	Correct
5	48	Flanker_UD	UDU	Incongruent	Incongruent	96.008325	96.308292	n	0.396081	Correct	Correct
5	49	Flanker_LR	RLR	Incongruent	Incongruent	98.008145	98.308120	f	0.644209	Correct	Correct
5	50	Flanker_UD	UUU	Congruent	Incongruent	100.007991	100.307948	j	0.660382	Correct	Correct
5	51	Flanker_LR	LRL	Incongruent	Congruent	102.007804	102.307771	g	0.508516	Correct	Correct
5	52	Flanker_UD	DDD	Congruent	Incongruent	104.007632	104.307599	n	0.332505	Correct	Correct
5	53	Flanker_LR	LRL	Incongruent	Congruent	106.007505	106.307425	g	0.604771	Correct	Correct
5	54	Flanker_UD	UUU	Congruent	Incongruent	108.007285	108.307251	j	0.436806	Correct	Correct
5	55	Flanker_LR	LRL	Incongruent	Congruent	110.007109	110.307076	g	0.556862	Correct	Correct
5	56	Flanker_UD	DUD	Incongruent	Incongruent	112.006935	112.306906	j	0.444969	Correct	Correct
5	57	Flanker_LR	LLL	Congruent	Incongruent	114.006764	114.306729	f	0.461271	Correct	Correct
5	58	Flanker_UD	DUD	Incongruent	Congruent	116.006558	116.306556	j	0.437251	Correct	Correct
5	59	Flanker_LR	RRR	Congruent	Incongruent	118.006417	118.306384	g	0.421407	Correct	Correct
5	60	Flanker_UD	DDD	Congruent	Congruent	120.006243	120.306209	n	0.501420	Correct	Correct
5	61	Flanker_LR	RLR	Incongruent	Congruent	122.006069	122.306039	f	0.589594	Correct	Correct
5	62	Flanker_UD	UUU	Congruent	Incongruent	124.005875	124.305862	j	0.389806	Correct	Correct
5	63	Flanker_LR	RRR	Congruent	Congruent	126.005690	126.305688	j	0.197933	Error	Correct
5	64	Flanker_UD	UUU	Congruent	Congruent	128.005541	128.305517	j	0.357973	Correct	Error
5	65	Flanker_LR	LRL	Incongruent	Congruent	130.005383	130.305344	f	0.207026	Error	Correct
5	66	Flanker_UD	UDU	Incongruent	Incongruent	132.005201	132.305168	n	0.526188	Correct	Error
5	67	Flanker_LR	LRL	Incongruent	Incongruent	134.005026	134.304994	g	0.406398	Correct	Correct
5	68	Flanker_UD	DDD	Congruent	Incongruent	136.004854	136.304823	n	0.422526	Correct	Correct
5	69	Flanker_LR	RRR	Congruent	Congruent	138.004681	138.304648	g	0.382621	Correct	Correct
5	70	Flanker_UD	DUD	Incongruent	Congruent	140.004509	140.304473	j	0.502741	Correct	Correct
5	71	Flanker_LR	RRR	Congruent	Incongruent	142.004333	142.304302	g	0.494893	Correct	Correct
5	72	Flanker_UD	DDD	Congruent	Congruent	144.004161	144.304128	g	0.494910	Error	Correct
5	73	Flanker_LR	RRR	Congruent	Congruent	146.003984	146.303955	g	0.471070	Correct	Error
5	74	Flanker_UD	DDD	Congruent	Congruent	148.003806	148.303782	n	0.407278	Correct	Correct
5	75	Flanker_LR	RLR	Incongruent	Congruent	150.003648	150.303608	f	0.439303	Correct	Correct
5	76	Flanker_UD	DDD	Congruent	Incongruent	152.003476	152.303435	n	0.367415	Correct	Correct
5	77	Flanker_LR	RRR	Congruent	Congruent	154.003302	154.303262	g	0.495631	Correct	Correct
5	78	Flanker_UD	UUU	Congruent	Congruent	156.003128	156.303088	j	0.687624	Correct	Correct
5	79	Flanker_LR	RRR	Congruent	Congruent	158.002954	158.302914	g	0.591840	Correct	Correct
5	80	Flanker_UD	UDU	Incongruent	Congruent	160.002781	160.302742	n	0.496028	Correct	Correct
5	81	Flanker_LR	LLL	Congruent	Incongruent	162.002608	162.302568	f	0.368087	Correct	Correct
5	82	Flanker_UD	UDU	Incongruent	Congruent	164.002412	164.302392	n	0.416197	Correct	Correct
5	83	Flanker_LR	LLL	Congruent	Incongruent	166.002261	166.302222	f	0.392385	Correct	Correct
5	84	Flanker_UD	DUD	Incongruent	Congruent	168.002088	168.302046	n	0.320364	Error	Correct
5	85	Flanker_LR	RLR	Incongruent	Incongruent	170.001901	170.301871	f	0.544491	Correct	Error
5	86	Flanker_UD	DDD	Congruent	Incongruent	172.001739	172.301701	n	0.560656	Correct	Correct
5	87	Flanker_LR	RLR	Incongruent	Congruent	174.001558	174.301525	f	0.584788	Correct	Correct
5	88	Flanker_UD	UUU	Congruent	Incongruent	176.001385	176.301352	j	0.480890	Correct	Correct
5	89	Flanker_LR	LLL	Congruent	Congruent	178.001210	178.301178	f	0.449070	Correct	Correct
5	90	Flanker_UD	UDU	Incongruent	Congruent	180.001037	180.301005	n	0.481075	Correct	Correct
5	91	Flanker_LR	LLL	Congruent	Incongruent	182.000863	182.300832	f	0.489280	Correct	Correct
5	92	Flanker_UD	DUD	Incongruent	Congruent	184.000690	184.300659	j	0.545316	Correct	Correct
5	93	Flanker_LR	LRL	Incongruent	Incongruent	186.000516	186.300485	g	0.697538	Correct	Correct
5	94	Flanker_UD	UUU	Congruent	Incongruent	188.000322	188.300311	j	0.473663	Correct	Correct
5	95	Flanker_LR	RRR	Congruent	Congruent	190.000140	190.300138	g	0.465787	Correct	Correct
5	96	Flanker_UD	DUD	Incongruent	Congruent	191.999998	192.299965	j	0.969862	Correct	Correct
6	1	Flanker_LR	RLR	Incongruent	None	1.999833	2.299801	f	0.771532	Correct	None
6	2	Flanker_UD	UDU	Incongruent	Incongruent	3.999657	4.299627	n	0.427629	Correct	Correct
6	3	Flanker_LR	LLL	Congruent	Incongruent	5.999485	6.299457	f	0.323787	Correct	Correct
6	4	Flanker_UD	UDU	Incongruent	Congruent	7.999280	8.299280	n	0.451902	Correct	Correct
6	5	Flanker_LR	RRR	Congruent	Incongruent	9.999138	10.299109	g	0.372038	Correct	Correct
6	6	Flanker_UD	UDU	Incongruent	Congruent	11.998933	12.298936	n	0.420102	Correct	Correct
6	7	Flanker_LR	RRR	Congruent	Incongruent	13.998759	14.298762	g	0.484306	Correct	Correct
6	8	Flanker_UD	DDD	Congruent	Congruent	15.998586	16.298586	n	0.308337	Correct	Correct
6	9	Flanker_LR	RRR	Congruent	Congruent	17.998444	18.298415	g	0.412546	Correct	Correct
6	10	Flanker_UD	UDU	Incongruent	Congruent	19.998270	20.298239	n	0.412649	Correct	Correct
6	11	Flanker_LR	LLL	Congruent	Incongruent	21.998096	22.298066	f	0.324759	Correct	Correct
6	12	Flanker_UD	UDU	Incongruent	Congruent	23.997957	24.297902	n	0.372888	Correct	Correct
6	13	Flanker_LR	RRR	Congruent	Incongruent	25.997749	26.297720	g	0.372372	Correct	Correct
6	14	Flanker_UD	UUU	Congruent	Congruent	27.997576	28.297546	j	0.556395	Correct	Correct
6	15	Flanker_LR	RLR	Incongruent	Congruent	29.997402	30.297372	f	0.476560	Correct	Correct
6	16	Flanker_UD	UUU	Congruent	Incongruent	31.997257	32.297204	j	0.372779	Correct	Correct
6	17	Flanker_LR	RRR	Congruent	Congruent	33.997049	34.313697	g	0.348781	Correct	Correct
6	18	Flanker_UD	DDD	Congruent	Congruent	35.996883	36.313533	n	0.244939	Correct	Correct
6	19	Flanker_LR	LRL	Incongruent	Congruent	37.996708	38.313345	f	0.237071	Error	Correct
6	20	Flanker_UD	DUD	Incongruent	Incongruent	39.996566	40.313171	j	0.437144	Correct	Error
6	21	Flanker_LR	RRR	Congruent	Incongruent	41.996372	42.312997	g	0.373306	Correct	Correct
6	22	Flanker_UD	UUU	Congruent	Congruent	43.996171	44.312827	j	0.597409	Correct	Correct
6	23	Flanker_LR	LRL	Incongruent	Congruent	45.996024	46.312650	g	0.437568	Correct	Correct
6	24	Flanker_UD	DDD	Congruent	Incongruent	47.995883	48.312477	n	0.389695	Correct	Correct
6	25	Flanker_LR	LRL	Incongruent	Congruent	49.995677	50.312306	g	0.421705	Correct	Correct
6	26	Flanker_UD	UUU	Congruent	Incongruent	51.995504	52.312131	j	0.365938	Correct	Correct
6	27	Flanker_LR	LLL	Congruent	Congruent	53.995299	54.311955	f	0.470048	Correct	Correct
6	28	Flanker_UD	DUD	Incongruent	Congruent	55.995174	56.311785	j	0.406182	Correct	Correct
6	29	Flanker_LR	LRL	Incongruent	Incongruent	57.994982	58.311609	g	0.518166	Correct	Correct
6	30	Flanker_UD	DDD	Congruent	Incongruent	59.994809	60.311437	n	0.446337	Correct	Correct
6	31	Flanker_LR	LRL	Incongruent	Congruent	61.994604	62.311263	g	0.462426	Correct	Correct
6	32	Flanker_UD	UDU	Incongruent	Incongruent	63.994477	64.311089	n	0.462556	Correct	Correct
6	33	Flanker_LR	RLR	Incongruent	Incongruent	65.994290	66.310919	f	0.438664	Correct	Correct
6	34	Flanker_UD	UDU	Incongruent	Incongruent	67.994110	68.310747	n	0.446863	Correct	Correct
6	35	Flanker_LR	RLR	Incongruent	Incongruent	69.993942	70.310569	f	0.454942	Correct	Correct
6	36	Flanker_UD	UUU	Congruent	Incongruent	71.993784	72.310397	j	0.423050	Correct	Correct
6	37	Flanker_LR	LLL	Congruent	Congruent	73.993595	74.310226	f	0.359172	Correct	Correct
6	38	Flanker_UD	UUU	Congruent	Congruent	75.993422	76.310050	j	0.295444	Correct	Correct
6	39	Flanker_LR	LLL	Congruent	Congruent	77.993249	78.309874	f	0.367453	Correct	Correct
6	40	Flanker_UD	DDD	Congruent	Congruent	80.009739	80.309705	n	0.255601	Correct	Correct
6	41	Flanker_LR	RLR	Incongruent	Congruent	82.009534	82.309528	g	0.255603	Error	Correct
6	42	Flanker_UD	DDD	Congruent	Incongruent	84.009379	84.309353	n	0.383821	Correct	Error
6	43	Flanker_LR	LRL	Incongruent	Congruent	86.009215	86.309183	g	0.423955	Correct	Correct
6	44	Flanker_UD	UDU	Incongruent	Incongruent	88.009035	88.309002	n	0.464034	Correct	Correct
6	45	Flanker_LR	RLR	Incongruent	Incongruent	90.008863	90.308835	f	0.456189	Correct	Correct
6	46	Flanker_UD	DDD	Congruent	Incongruent	92.008692	92.308662	n	0.288320	Correct	Correct
6	47	Flanker_LR	RLR	Incongruent	Congruent	94.008520	94.308486	f	0.480439	Correct	Correct
6	48	Flanker_UD	UUU	Congruent	Incongruent	96.008344	96.308314	j	0.352574	Correct	Correct
6	49	Flanker_LR	LLL	Congruent	Congruent	98.008169	98.308142	f	0.296721	Correct	Correct
6	50	Flanker_UD	DUD	Incongruent	Congruent	100.007997	100.307966	j	0.448805	Correct	Correct
6	51	Flanker_LR	RLR	Incongruent	Incongruent	102.007833	102.307792	g	0.240873	Error	Correct
6	52	Flanker_UD	UUU	Congruent	Incongruent	104.007648	104.307623	j	0.305054	Correct	Error
6	53	Flanker_LR	LRL	Incongruent	Congruent	106.007486	106.307448	g	0.385343	Correct	Correct
6	54	Flanker_UD	UUU	Congruent	Incongruent	108.007313	108.307276	j	0.281293	Correct	Correct
6	55	Flanker_LR	RLR	Incongruent	Congruent	110.007150	110.307110	f	0.353438	Correct	Correct
6	56	Flanker_UD	DDD	Congruent	Incongruent	112.006965	112.306928	n	0.209544	Correct	Correct
6	57	Flanker_LR	RLR	Incongruent	Congruent	114.006791	114.306754	g	0.313684	Error	Correct
6	58	Flanker_UD	UDU	Incongruent	Incongruent	116.006606	116.306579	n	0.497807	Correct	Error
6	59	Flanker_LR	LRL	Incongruent	Incongruent	118.006435	118.306415	g	0.441857	Correct	Correct
6	60	Flanker_UD	DDD	Congruent	Incongruent	120.006271	120.306234	n	0.370025	Correct	Correct
6	61	Flanker_LR	LLL	Congruent	Congruent	122.006091	122.306060	f	0.498166	Correct	Correct
6	62	Flanker_UD	DUD	Incongruent	Congruent	124.005917	124.305885	j	0.426201	Correct	Correct
6	63	Flanker_LR	LRL	Incongruent	Incongruent	126.005757	126.305732	g	0.418298	Correct	Correct
6	64	Flanker_UD	DUD	Incongruent	Incongruent	128.005537	128.305537	j	0.426447	Correct	Correct
6	65	Flanker_LR	RLR	Incongruent	Incongruent	130.005394	130.305365	f	0.394609	Correct	Correct
6	66	Flanker_UD	DUD	Incongruent	Incongruent	132.005191	132.305191	n	0.338689	Error	Correct
6	67	Flanker_LR	RLR	Incongruent	Incongruent	134.005048	134.305022	f	0.490923	Correct	Error
6	68	Flanker_UD	UDU	Incongruent	Incongruent	136.004885	136.304846	n	0.491006	Correct	Correct
6	69	Flanker_LR	LRL	Incongruent	Incongruent	138.004710	138.304673	g	0.547098	Correct	Correct
6	70	Flanker_UD	DUD	Incongruent	Incongruent	140.004538	140.304500	j	0.427159	Correct	Correct
6	71	Flanker_LR	LRL	Incongruent	Incongruent	142.004363	142.304325	g	0.459271	Correct	Correct
6	72	Flanker_UD	DUD	Incongruent	Incongruent	144.004191	144.304153	j	0.403449	Correct	Correct
6	73	Flanker_LR	RRR	Congruent	Incongruent	146.004017	146.303977	g	0.483623	Correct	Correct
6	74	Flanker_UD	DDD	Congruent	Congruent	148.003842	148.303806	g	0.427724	Error	Correct
6	75	Flanker_LR	RRR	Congruent	Congruent	150.003659	150.303629	g	0.435913	Correct	Error
6	76	Flanker_UD	UUU	Congruent	Congruent	152.003488	152.303456	j	0.467972	Correct	Correct
6	77	Flanker_LR	RRR	Congruent	Congruent	154.003329	154.303282	g	0.539987	Correct	Correct
6	78	Flanker_UD	DUD	Incongruent	Congruent	156.003140	156.303110	j	0.428885	Correct	Correct
6	79	Flanker_LR	LLL	Congruent	Incongruent	158.002978	158.302965	f	0.396311	Correct	Correct
6	80	Flanker_UD	UDU	Incongruent	Congruent	160.002793	160.302761	n	0.420369	Correct	Correct
6	81	Flanker_LR	RRR	Congruent	Incongruent	162.002620	162.302591	g	0.420564	Correct	Correct
6	82	Flanker_UD	DUD	Incongruent	Congruent	164.002446	164.302416	j	0.436663	Correct	Correct
6	83	Flanker_LR	LRL	Incongruent	Incongruent	166.002278	166.302257	g	0.468812	Correct	Correct
6	84	Flanker_UD	DUD	Incongruent	Incongruent	168.002101	168.302069	j	0.436957	Correct	Correct
6	85	Flanker_LR	LLL	Congruent	Incongruent	170.001926	170.301896	f	0.461024	Correct	Correct
6	86	Flanker_UD	UDU	Incongruent	Congruent	172.001753	172.301722	n	0.405070	Correct	Correct
6	87	Flanker_LR	RRR	Congruent	Incongruent	174.001583	174.301562	g	0.333377	Correct	Correct
6	88	Flanker_UD	DUD	Incongruent	Congruent	176.001406	176.301375	j	0.405378	Correct	Correct
6	89	Flanker_LR	LLL	Congruent	Incongruent	178.001232	178.301203	f	0.421462	Correct	Correct
6	90	Flanker_UD	UUU	Congruent	Congruent	180.001060	180.301029	j	0.421708	Correct	Correct
6	91	Flanker_LR	LLL	Congruent	Congruent	182.000886	182.300870	f	0.685668	Correct	Correct
6	92	Flanker_UD	DDD	Congruent	Congruent	184.000712	184.300682	n	0.501889	Correct	Correct
6	93	Flanker_LR	RRR	Congruent	Congruent	186.000553	186.300510	g	0.478099	Correct	Correct
6	94	Flanker_UD	UUU	Congruent	Congruent	188.000366	188.300335	j	0.390094	Correct	Correct
6	95	Flanker_LR	LLL	Congruent	Congruent	190.000191	190.300178	f	0.342226	Correct	Correct
6	96	Flanker_UD	DDD	Congruent	Congruent	192.000020	192.299987	n	0.366367	Correct	Correct
7	1	Flanker_LR	RLR	Incongruent	None	1.999829	2.299796	f	0.641499	Correct	None
7	2	Flanker_UD	DDD	Congruent	Incongruent	3.999656	4.299638	n	0.353703	Correct	Correct
7	3	Flanker_LR	LLL	Congruent	Congruent	5.999481	6.299448	f	0.345704	Correct	Correct
7	4	Flanker_UD	UUU	Congruent	Congruent	7.999310	8.299277	j	0.233830	Correct	Correct
7	5	Flanker_LR	RLR	Incongruent	Congruent	9.999135	10.299102	f	0.473937	Correct	Correct
7	6	Flanker_UD	UUU	Congruent	Incongruent	11.998961	12.298929	j	0.266069	Correct	Correct
7	7	Flanker_LR	RRR	Congruent	Congruent	13.998788	14.298755	g	0.394107	Correct	Correct
7	8	Flanker_UD	UDU	Incongruent	Congruent	15.998615	16.298582	n	0.450234	Correct	Correct
7	9	Flanker_LR	LRL	Incongruent	Incongruent	17.998441	18.298409	g	0.474350	Correct	Correct
7	10	Flanker_UD	DDD	Congruent	Incongruent	19.998268	20.298248	n	0.370479	Correct	Correct
7	11	Flanker_LR	RLR	Incongruent	Congruent	21.998094	22.298062	f	0.386665	Correct	Correct
7	12	Flanker_UD	UDU	Incongruent	Incongruent	23.997922	24.297889	n	0.402731	Correct	Correct
7	13	Flanker_LR	LRL	Incongruent	Incongruent	25.997748	26.297715	g	0.442177	Correct	Correct
7	14	Flanker_UD	UDU	Incongruent	Incongruent	27.997579	28.297550	n	0.362359	Correct	Correct
7	15	Flanker_LR	LLL	Congruent	Incongruent	29.997399	30.297366	f	0.266517	Correct	Correct
7	16	Flanker_UD	DUD	Incongruent	Congruent	31.997227	32.297194	j	0.402561	Correct	Correct
7	17	Flanker_LR	LLL	Congruent	Incongruent	33.997054	34.313685	n	0.506727	Error	Correct
7	18	Flanker_UD	UUU	Congruent	Congruent	35.996879	36.313514	j	0.346898	Correct	Error
7	19	Flanker_LR	RRR	Congruent	Congruent	37.996717	38.313340	g	0.434999	Correct	Correct
7	20	Flanker_UD	DDD	Congruent	Congruent	39.996545	40.313175	n	0.355029	Correct	Correct
7	21	Flanker_LR	LLL	Congruent	Congruent	41.996368	42.312993	f	0.379200	Correct	Correct
7	22	Flanker_UD	UDU	Incongruent	Congruent	43.996209	44.312820	n	0.443340	Correct	Correct
7	23	Flanker_LR	LRL	Incongruent	Incongruent	45.996022	46.312647	g	0.531409	Correct	Correct
7	24	Flanker_UD	UUU	Congruent	Incongruent	47.995849	48.312473	j	0.427483	Correct	Correct
7	25	Flanker_LR	RLR	Incongruent	Congruent	49.995677	50.312300	f	0.436015	Correct	Correct
7	26	Flanker_UD	UUU	Congruent	Incongruent	51.995472	52.312125	j	0.379693	Correct	Correct
7	27	Flanker_LR	LLL	Congruent	Congruent	53.995329	54.311952	f	0.395892	Correct	Correct
7	28	Flanker_UD	DUD	Incongruent	Congruent	55.995125	56.311778	j	0.444125	Correct	Correct
7	29	Flanker_LR	LLL	Congruent	Incongruent	57.994983	58.311606	f	0.524127	Correct	Correct
7	30	Flanker_UD	UDU	Incongruent	Congruent	59.994810	60.311432	n	0.444288	Correct	Correct
7	31	Flanker_LR	RLR	Incongruent	Incongruent	61.994636	62.311259	f	0.396361	Correct	Correct
7	32	Flanker_UD	UDU	Incongruent	Incongruent	63.994432	64.311125	n	0.356559	Correct	Correct
7	33	Flanker_LR	RRR	Congruent	Incongruent	65.994289	66.310912	g	0.364702	Correct	Correct
7	34	Flanker_UD	DDD	Congruent	Congruent	67.994139	68.310739	n	0.580688	Correct	Correct
7	35	Flanker_LR	RLR	Incongruent	Congruent	69.993944	70.310565	f	0.412845	Correct	Correct
7	36	Flanker_UD	DDD	Congruent	Incongruent	71.993769	72.310392	n	0.316963	Correct	Correct
7	37	Flanker_LR	RLR	Incongruent	Congruent	73.993594	74.310219	g	0.309153	Error	Correct
7	38	Flanker_UD	UUU	Congruent	Incongruent	75.993421	76.310044	j	0.261310	Correct	Error
7	39	Flanker_LR	RLR	Incongruent	Congruent	78.009901	78.309871	f	0.517289	Correct	Correct
7	40	Flanker_UD	UDU	Incongruent	Incongruent	80.009729	80.309699	n	0.453467	Correct	Correct
7	41	Flanker_LR	RRR	Congruent	Incongruent	82.009553	82.309523	g	0.533662	Correct	Correct
7	42	Flanker_UD	DUD	Incongruent	Congruent	84.009381	84.309350	j	0.485765	Correct	Correct
7	43	Flanker_LR	LRL	Incongruent	Incongruent	86.009209	86.309195	g	0.461820	Correct	Correct
7	44	Flanker_UD	UDU	Incongruent	Incongruent	88.009034	88.309046	n	0.645945	Correct	Correct
7	45	Flanker_LR	LLL	Congruent	Incongruent	90.008878	90.308864	f	0.573993	Correct	Correct
7	46	Flanker_UD	UUU	Congruent	Congruent	92.008689	92.308655	j	0.526272	Correct	Correct
7	47	Flanker_LR	LRL	Incongruent	Congruent	94.008518	94.308521	g	0.638247	Correct	Correct
7	48	Flanker_UD	DDD	Congruent	Incongruent	96.008344	96.308346	n	0.438411	Correct	Correct
7	49	Flanker_LR	RRR	Congruent	Congruent	98.008170	98.308137	g	0.526540	Correct	Correct
7	50	Flanker_UD	DUD	Incongruent	Congruent	100.007997	100.307965	j	0.518794	Correct	Correct
7	51	Flanker_LR	LRL	Incongruent	Incongruent	102.007821	102.307791	g	0.494793	Correct	Correct
7	52	Flanker_UD	DUD	Incongruent	Incongruent	104.007651	104.307617	j	0.494914	Correct	Correct
7	53	Flanker_LR	LRL	Incongruent	Incongruent	106.007476	106.307445	g	0.407069	Correct	Correct
7	54	Flanker_UD	UUU	Congruent	Incongruent	108.007303	108.307272	j	0.343169	Correct	Correct
7	55	Flanker_LR	LLL	Congruent	Congruent	110.007129	110.307098	f	0.407233	Correct	Correct
7	56	Flanker_UD	DDD	Congruent	Congruent	112.006957	112.306925	n	0.351360	Correct	Correct
7	57	Flanker_LR	RLR	Incongruent	Congruent	114.006785	114.306750	g	0.239538	Error	Correct
7	58	Flanker_UD	UDU	Incongruent	Incongruent	116.006605	116.306578	n	0.327682	Correct	Error
7	59	Flanker_LR	RLR	Incongruent	Incongruent	118.006413	118.306407	g	0.223757	Error	Correct
7	60	Flanker_UD	DUD	Incongruent	Incongruent	120.006260	120.306240	j	0.535902	Correct	Error
7	61	Flanker_LR	LRL	Incongruent	Incongruent	122.006104	122.306056	g	0.456008	Correct	Correct
7	62	Flanker_UD	UUU	Congruent	Incongruent	124.005914	124.305883	j	0.480152	Correct	Correct
7	63	Flanker_LR	RRR	Congruent	Congruent	126.005740	126.305709	g	0.512254	Correct	Correct
7	64	Flanker_UD	UDU	Incongruent	Congruent	128.005568	128.305536	n	0.392426	Correct	Correct
7	65	Flanker_LR	RRR	Congruent	Incongruent	130.005410	130.305362	g	0.424480	Correct	Correct
7	66	Flanker_UD	DDD	Congruent	Congruent	132.005222	132.305191	n	0.256554	Correct	Correct
7	67	Flanker_LR	LRL	Incongruent	Congruent	134.005049	134.305016	f	0.288651	Error	Correct
7	68	Flanker_UD	DDD	Congruent	Incongruent	136.004873	136.304843	n	0.264786	Correct	Error
7	69	Flanker_LR	LLL	Congruent	Congruent	138.004717	138.304670	f	0.536989	Correct	Correct
7	70	Flanker_UD	DDD	Congruent	Congruent	140.004537	140.304496	n	0.409106	Correct	Correct
7	71	Flanker_LR	LRL	Incongruent	Congruent	142.004364	142.304323	g	0.561094	Correct	Correct
7	72	Flanker_UD	DDD	Congruent	Incongruent	144.004228	144.304153	n	0.513356	Correct	Correct
7	73	Flanker_LR	RRR	Congruent	Congruent	146.003987	146.303976	g	0.569430	Correct	Correct
7	74	Flanker_UD	UUU	Congruent	Congruent	148.003843	148.303804	j	0.505602	Correct	Correct
7	75	Flanker_LR	RLR	Incongruent	Congruent	150.003672	150.303631	f	0.673627	Correct	Correct
7	76	Flanker_UD	DUD	Incongruent	Incongruent	152.003498	152.303457	j	0.521760	Correct	Correct
7	77	Flanker_LR	RLR	Incongruent	Incongruent	154.003324	154.303283	f	0.473900	Correct	Correct
7	78	Flanker_UD	UDU	Incongruent	Incongruent	156.003150	156.303111	n	0.394080	Correct	Correct
7	79	Flanker_LR	LRL	Incongruent	Incongruent	158.002977	158.302937	g	0.458209	Correct	Correct
7	80	Flanker_UD	DUD	Incongruent	Incongruent	160.002804	160.302763	j	0.746260	Correct	Correct
7	81	Flanker_LR	RRR	Congruent	Incongruent	162.002629	162.302590	g	0.602407	Correct	Correct
7	82	Flanker_UD	DUD	Incongruent	Congruent	164.002425	164.302416	j	0.674590	Correct	Correct
7	83	Flanker_LR	LRL	Incongruent	Incongruent	166.002285	166.302243	g	0.650747	Correct	Correct
7	84	Flanker_UD	DUD	Incongruent	Incongruent	168.002165	168.302071	j	0.546835	Correct	Correct
7	85	Flanker_LR	RRR	Congruent	Incongruent	170.001926	170.301895	g	0.402862	Correct	Correct
7	86	Flanker_UD	DDD	Congruent	Congruent	172.001764	172.301724	n	0.410999	Correct	Correct
7	87	Flanker_LR	RRR	Congruent	Congruent	174.001592	174.301550	g	0.595156	Correct	Correct
7	88	Flanker_UD	DUD	Incongruent	Congruent	176.001418	176.301377	j	0.475400	Correct	Correct
7	89	Flanker_LR	RRR	Congruent	Incongruent	178.001256	178.301203	g	0.427433	Correct	Correct
7	90	Flanker_UD	UUU	Congruent	Congruent	180.001069	180.301031	j	0.403491	Correct	Correct
7	91	Flanker_LR	LLL	Congruent	Congruent	182.000897	182.300857	f	0.275703	Correct	Correct
7	92	Flanker_UD	DUD	Incongruent	Congruent	184.000723	184.300685	j	0.459772	Correct	Correct
7	93	Flanker_LR	LLL	Congruent	Incongruent	186.000551	186.300510	f	0.491899	Correct	Correct
7	94	Flanker_UD	UDU	Incongruent	Congruent	188.000378	188.300337	n	0.491972	Correct	Correct
7	95	Flanker_LR	LLL	Congruent	Incongruent	190.000176	190.300164	f	0.500211	Correct	Correct
7	96	Flanker_UD	UUU	Congruent	Congruent	191.999998	192.299991	j	0.516200	Correct	Correct
8	1	Flanker_LR	LRL	Incongruent	None	1.999829	2.299797	g	0.669969	Correct	None
8	2	Flanker_UD	UDU	Incongruent	Incongruent	3.999678	4.299623	n	0.446086	Correct	Correct
8	3	Flanker_LR	LLL	Congruent	Incongruent	5.999481	6.299449	f	0.430163	Correct	Correct
8	4	Flanker_UD	UUU	Congruent	Congruent	7.999308	8.299278	j	0.422386	Correct	Correct
8	5	Flanker_LR	RLR	Incongruent	Congruent	9.999133	10.299103	f	0.462420	Correct	Correct
8	6	Flanker_UD	DUD	Incongruent	Incongruent	11.998976	12.298946	j	0.502592	Correct	Correct
8	7	Flanker_LR	RLR	Incongruent	Incongruent	13.998788	14.298757	f	0.438650	Correct	Correct
8	8	Flanker_UD	UDU	Incongruent	Incongruent	15.998584	16.298584	n	0.446818	Correct	Correct
8	9	Flanker_LR	LRL	Incongruent	Incongruent	17.998441	18.298410	g	0.518923	Correct	Correct
8	10	Flanker_UD	DUD	Incongruent	Incongruent	19.998290	20.298261	j	0.495051	Correct	Correct
8	11	Flanker_LR	RRR	Congruent	Incongruent	21.998094	22.298064	g	0.543132	Correct	Correct
8	12	Flanker_UD	DUD	Incongruent	Congruent	23.997921	24.297891	j	0.463371	Correct	Correct
8	13	Flanker_LR	RRR	Congruent	Incongruent	25.997748	26.297718	g	0.414948	Correct	Correct
8	14	Flanker_UD	DDD	Congruent	Congruent	27.997603	28.297554	n	0.310856	Correct	Correct
8	15	Flanker_LR	RLR	Incongruent	Congruent	29.997401	30.297372	f	0.487060	Correct	Correct
8	16	Flanker_UD	UUU	Congruent	Incongruent	31.997230	32.297195	j	0.423250	Correct	Correct
8	17	Flanker_LR	LLL	Congruent	Congruent	33.997055	34.313687	f	0.367220	Correct	Correct
8	18	Flanker_UD	UDU	Incongruent	Congruent	35.996886	36.313517	n	0.447378	Correct	Correct
8	19	Flanker_LR	LLL	Congruent	Incongruent	37.996677	38.313342	f	0.375568	Correct	Correct
8	20	Flanker_UD	DDD	Congruent	Congruent	39.996534	40.313169	n	0.375658	Correct	Correct
8	21	Flanker_LR	RRR	Congruent	Congruent	41.996337	42.313008	g	0.335715	Correct	Correct
8	22	Flanker_UD	UDU	Incongruent	Congruent	43.996189	44.312822	n	0.479867	Correct	Correct
8	23	Flanker_LR	RLR	Incongruent	Incongruent	45.996014	46.312647	f	0.439936	Correct	Correct
8	24	Flanker_UD	DDD	Congruent	Incongruent	47.995808	48.312475	n	0.496103	Correct	Correct
8	25	Flanker_LR	RRR	Congruent	Congruent	49.995672	50.312306	g	0.416222	Correct	Correct
8	26	Flanker_UD	UUU	Congruent	Congruent	51.995507	52.312130	j	0.424355	Correct	Correct
8	27	Flanker_LR	LRL	Incongruent	Congruent	53.995322	54.311955	f	0.320436	Error	Correct
8	28	Flanker_UD	UUU	Congruent	Incongruent	55.995142	56.311783	j	0.416544	Correct	Error
8	29	Flanker_LR	LLL	Congruent	Congruent	57.994990	58.311620	f	0.384763	Correct	Correct
8	30	Flanker_UD	UUU	Congruent	Congruent	59.994829	60.311436	j	0.432857	Correct	Correct
8	31	Flanker_LR	LRL	Incongruent	Congruent	61.994638	62.311297	g	0.568918	Correct	Correct
8	32	Flanker_UD	DUD	Incongruent	Incongruent	63.994431	64.311099	j	0.521045	Correct	Correct
8	33	Flanker_LR	LRL	Incongruent	Incongruent	65.994290	66.310988	g	0.409053	Correct	Correct
8	34	Flanker_UD	UUU	Congruent	Incongruent	67.994119	68.310744	j	0.537293	Correct	Correct
8	35	Flanker_LR	RRR	Congruent	Congruent	69.993944	70.310569	j	0.545412	Error	Correct
8	36	Flanker_UD	DDD	Congruent	Congruent	71.993756	72.310395	n	0.401625	Correct	Error
8	37	Flanker_LR	RLR	Incongruent	Congruent	74.010271	74.310312	f	0.529640	Correct	Correct
8	38	Flanker_UD	UDU	Incongruent	Incongruent	76.010082	76.310047	n	0.465795	Correct	Correct
8	39	Flanker_LR	LRL	Incongruent	Incongruent	78.009919	78.309875	g	0.521988	Correct	Correct
8	40	Flanker_UD	UDU	Incongruent	Incongruent	80.009731	80.309702	n	0.633997	Correct	Correct
8	41	Flanker_LR	RLR	Incongruent	Incongruent	82.009575	82.309629	f	0.978019	Correct	Correct
8	42	Flanker_UD	DDD	Congruent	Incongruent	84.009386	84.309356	n	0.538294	Correct	Correct
8	43	Flanker_LR	RLR	Incongruent	Congruent	86.009202	86.309183	f	0.586376	Correct	Correct
8	44	Flanker_UD	DUD	Incongruent	Incongruent	88.009038	88.308987	j	0.546578	Correct	Correct
8	45	Flanker_LR	LRL	Incongruent	Incongruent	90.008863	90.308852	g	0.482629	Correct	Correct
8	46	Flanker_UD	UUU	Congruent	Incongruent	92.008699	92.308664	j	0.450778	Correct	Correct
8	47	Flanker_LR	RRR	Congruent	Congruent	94.008521	94.308487	g	0.706917	Correct	Correct
8	48	Flanker_UD	DDD	Congruent	Congruent	96.008345	96.308315	n	0.435240	Correct	Correct
8	49	Flanker_LR	LRL	Incongruent	Congruent	98.008178	98.308159	g	0.715719	Correct	Correct
8	50	Flanker_UD	DDD	Congruent	Incongruent	100.008016	100.307973	n	0.499171	Correct	Correct
8	51	Flanker_LR	LRL	Incongruent	Congruent	102.007827	102.307794	g	0.483408	Correct	Correct
8	52	Flanker_UD	DUD	Incongruent	Incongruent	104.007622	104.307621	j	0.531498	Correct	Correct
8	53	Flanker_LR	LLL	Congruent	Incongruent	106.007454	106.307460	f	0.539580	Correct	Correct
8	54	Flanker_UD	UUU	Congruent	Congruent	108.007364	108.307280	j	0.539684	Correct	Correct
8	55	Flanker_LR	RLR	Incongruent	Congruent	110.007132	110.307102	f	0.523856	Correct	Correct
8	56	Flanker_UD	UDU	Incongruent	Incongruent	112.006957	112.306929	n	0.427909	Correct	Correct
8	57	Flanker_LR	RRR	Congruent	Incongruent	114.006783	114.306756	g	0.348105	Correct	Correct
8	58	Flanker_UD	DDD	Congruent	Congruent	116.006615	116.306580	n	0.340218	Correct	Correct
8	59	Flanker_LR	RLR	Incongruent	Congruent	118.006441	118.306409	f	0.444283	Correct	Correct
8	60	Flanker_UD	DUD	Incongruent	Incongruent	120.006269	120.306235	j	0.484465	Correct	Correct
8	61	Flanker_LR	LLL	Congruent	Incongruent	122.006091	122.306068	f	0.396588	Correct	Correct
8	62	Flanker_UD	UDU	Incongruent	Congruent	124.005922	124.305894	n	0.404675	Correct	Correct
8	63	Flanker_LR	LLL	Congruent	Incongruent	126.005751	126.305716	f	0.348827	Correct	Correct
8	64	Flanker_UD	UUU	Congruent	Congruent	128.005566	128.305542	j	0.364896	Correct	Correct
8	65	Flanker_LR	RRR	Congruent	Congruent	130.005398	130.305368	g	0.317116	Correct	Correct
8	66	Flanker_UD	DDD	Congruent	Congruent	132.005233	132.305196	n	0.237146	Correct	Correct
8	67	Flanker_LR	LRL	Incongruent	Congruent	134.005022	134.305021	f	0.205345	Error	Correct
8	68	Flanker_UD	DUD	Incongruent	Incongruent	136.004877	136.304850	n	0.189501	Error	Error
8	69	Flanker_LR	LLL	Congruent	Incongruent	138.004703	138.304673	f	0.437545	Correct	Error
8	70	Flanker_UD	UUU	Congruent	Congruent	140.004529	140.304508	j	0.341700	Correct	Correct
8	71	Flanker_LR	RRR	Congruent	Congruent	142.004363	142.304328	g	0.397747	Correct	Correct
8	72	Flanker_UD	UDU	Incongruent	Congruent	144.004155	144.304154	j	0.245867	Error	Correct
8	73	Flanker_LR	RRR	Congruent	Incongruent	146.004020	146.303984	g	0.470041	Correct	Error
8	74	Flanker_UD	DUD	Incongruent	Congruent	148.003845	148.303812	j	0.542141	Correct	Correct
8	75	Flanker_LR	RLR	Incongruent	Incongruent	150.003681	150.303638	n	0.654295	Error	Correct
8	76	Flanker_UD	DDD	Congruent	Incongruent	152.003492	152.303462	n	0.518776	Correct	Error
8	77	Flanker_LR	LLL	Congruent	Congruent	154.003331	154.303298	f	0.542503	Correct	Correct
8	78	Flanker_UD	DUD	Incongruent	Congruent	156.003146	156.303197	j	0.527091	Correct	Correct
8	79	Flanker_LR	RLR	Incongruent	Incongruent	158.002953	158.302942	f	0.534694	Correct	Correct
8	80	Flanker_UD	DDD	Congruent	Incongruent	160.002799	160.302769	n	0.398838	Correct	Correct
8	81	Flanker_LR	LLL	Congruent	Congruent	162.002644	162.302594	f	0.543018	Correct	Correct
8	82	Flanker_UD	UDU	Incongruent	Congruent	164.002421	164.302422	n	0.543208	Correct	Correct
8	83	Flanker_LR	LRL	Incongruent	Incongruent	166.002285	166.302248	g	0.615022	Correct	Correct
8	84	Flanker_UD	UUU	Congruent	Incongruent	168.002108	168.302075	j	0.407282	Correct	Correct
8	85	Flanker_LR	LLL	Congruent	Congruent	170.001952	170.301902	f	0.375432	Correct	Correct
8	86	Flanker_UD	DUD	Incongruent	Congruent	172.001760	172.301729	j	0.487580	Correct	Correct
8	87	Flanker_LR	RLR	Incongruent	Incongruent	174.001594	174.301555	f	0.503822	Correct	Correct
8	88	Flanker_UD	DDD	Congruent	Incongruent	176.001381	176.301382	n	0.479874	Correct	Correct
8	89	Flanker_LR	LLL	Congruent	Congruent	178.001255	178.301209	f	0.408010	Correct	Correct
8	90	Flanker_UD	UDU	Incongruent	Congruent	180.001067	180.301035	n	0.440067	Correct	Correct
8	91	Flanker_LR	RRR	Congruent	Incongruent	182.000899	182.300862	g	0.432128	Correct	Correct
8	92	Flanker_UD	UDU	Incongruent	Congruent	184.000720	184.300689	n	0.408361	Correct	Correct
8	93	Flanker_LR	RRR	Congruent	Incongruent	186.000560	186.300514	g	0.616389	Correct	Correct
8	94	Flanker_UD	DUD	Incongruent	Congruent	188.000376	188.300343	j	0.496522	Correct	Correct
8	95	Flanker_LR	LRL	Incongruent	Incongruent	190.000174	190.300168	g	0.496758	Correct	Correct
8	96	Flanker_UD	UUU	Congruent	Incongruent	192.000028	192.299996	j	0.416989	Correct	Correct
