# Supplementary material for: Congruency Sequence Effects without Feature Integration or Contingency Learning Confounds
Source: PLoS One. 2014 Jul 14;9(7):e102337. doi: 10.1371/journal.pone.0102337 (PMC4096924; doi:10.1371/journal.pone.0102337)
Supplement: Raw Data S1 — The raw data collected from each participant in Experiments 1 and 2. (ZIP) [file pone.0102337.s001.zip › RAW DATA/Experiment1/Prime_Arrow_Flanker_Subject_1_log.txt]

Experiment ID	Arrow_Flanker_Paradigm
Subject	1
Run Time	08-Apr-2013 16:17:48
Run Number	Trial Number	Task	Stimulus	Current Trial Type	Previous Trial Type	StimulusOnsetTime	StimulusOffsetTime	Response	RT	Accuracy	PreviousAccuracy
practice	1	Flanker_LR	LLL	Congruent	None	1.999841	2.299818	f	0.960625	Correct	None
practice	2	Flanker_UD	UUU	Congruent	Congruent	3.999667	4.299661	j	0.856734	Correct	Correct
practice	3	Flanker_LR	LRL	Incongruent	Congruent	5.999537	6.299505	g	0.800888	Correct	Correct
practice	4	Flanker_UD	DUD	Incongruent	Incongruent	7.999398	8.299344	j	0.808954	Correct	Correct
practice	5	Flanker_LR	LLL	Congruent	Incongruent	12.015718	12.065732	f	0.893892	Correct	Correct
practice	6	Flanker_UD	DUD	Incongruent	Congruent	13.565573	13.615588	j	1.103981	Correct	Correct
practice	7	Flanker_LR	RRR	Congruent	Incongruent	15.115459	15.165493	g	0.962052	Correct	Correct
practice	8	Flanker_UD	UUU	Congruent	Congruent	16.665359	16.715424	j	0.820009	Correct	Correct
practice	9	Flanker_LR	LLL	Congruent	Congruent	18.215206	18.298549	f	0.830246	Correct	Correct
practice	10	Flanker_UD	UDU	Incongruent	Congruent	19.998443	20.298408	n	1.249853	Correct	Correct
practice	11	Flanker_LR	RLR	Incongruent	Incongruent	21.998287	22.298255	f	1.273788	Correct	Correct
practice	12	Flanker_UD	DDD	Congruent	Incongruent	23.998151	24.298091	n	0.777971	Correct	Correct
practice	13	Flanker_LR	RRR	Congruent	Congruent	25.997969	26.297935	g	0.850081	Correct	Correct
practice	14	Flanker_UD	DDD	Congruent	Congruent	27.997812	28.297784	n	0.593550	Correct	Correct
practice	15	Flanker_LR	LRL	Incongruent	Congruent	29.997648	30.297618	g	0.657657	Correct	Correct
practice	16	Flanker_UD	UDU	Incongruent	Incongruent	31.997473	32.297461	n	0.689795	Correct	Correct
practice	17	Flanker_LR	LRL	Incongruent	Incongruent	33.997340	34.313976	g	0.785830	Correct	Correct
practice	18	Flanker_UD	UUU	Congruent	Incongruent	35.997195	36.313888	j	0.793960	Correct	Correct
practice	19	Flanker_LR	RLR	Incongruent	Congruent	37.997036	38.313665	f	0.634731	Correct	Correct
practice	20	Flanker_UD	DUD	Incongruent	Incongruent	39.996866	40.313520	j	0.754316	Correct	Correct
practice	21	Flanker_LR	RRR	Congruent	Incongruent	41.996714	42.313346	g	0.906314	Correct	Correct
practice	22	Flanker_UD	UDU	Incongruent	Congruent	43.996546	44.313247	n	0.666613	Correct	Correct
practice	23	Flanker_LR	RLR	Incongruent	Incongruent	45.996388	46.313040	f	0.642635	Correct	Correct
practice	24	Flanker_UD	DDD	Congruent	Incongruent	47.996233	48.312883	n	0.666794	Correct	Correct
1	1	Flanker_LR	LLL	Congruent	None	1.999871	2.299840	f	0.697165	Correct	None
1	2	Flanker_UD	DUD	Incongruent	Congruent	3.999680	4.299684	j	0.737145	Correct	Correct
1	3	Flanker_LR	LLL	Congruent	Incongruent	5.999529	6.299525	f	0.569381	Correct	Correct
1	4	Flanker_UD	UDU	Incongruent	Congruent	7.999365	8.299368	n	0.961485	Correct	Correct
1	5	Flanker_LR	RRR	Congruent	Incongruent	9.999241	10.299210	g	0.585617	Correct	Correct
1	6	Flanker_UD	DUD	Incongruent	Congruent	11.999085	12.299053	j	0.761709	Correct	Correct
1	7	Flanker_LR	LRL	Incongruent	Incongruent	13.998930	14.298928	g	0.569821	Correct	Correct
1	8	Flanker_UD	DUD	Incongruent	Incongruent	15.998735	16.298739	j	0.761963	Correct	Correct
1	9	Flanker_LR	RLR	Incongruent	Incongruent	17.998619	18.298591	f	0.633992	Correct	Correct
1	10	Flanker_UD	UDU	Incongruent	Incongruent	19.998459	20.298423	n	0.738225	Correct	Correct
1	11	Flanker_LR	RRR	Congruent	Incongruent	21.998307	22.298314	g	0.698254	Correct	Correct
1	12	Flanker_UD	UUU	Congruent	Congruent	23.998141	24.298108	j	0.642470	Correct	Correct
1	13	Flanker_LR	LRL	Incongruent	Congruent	25.997978	26.297948	g	0.554525	Correct	Correct
1	14	Flanker_UD	DDD	Congruent	Incongruent	27.997825	28.297808	Omission	5000.000000	Omission	Correct
1	15	Flanker_LR	RRR	Congruent	Congruent	29.997674	30.297653	g	0.938212	Correct	Omission
1	16	Flanker_UD	DUD	Incongruent	Congruent	31.997484	32.297477	j	0.890279	Correct	Correct
1	17	Flanker_LR	RLR	Incongruent	Incongruent	33.997326	34.297320	f	0.882428	Correct	Correct
1	18	Flanker_UD	UDU	Incongruent	Incongruent	35.997202	36.297162	n	0.762469	Correct	Correct
1	19	Flanker_LR	RRR	Congruent	Incongruent	37.997042	38.313671	g	0.714661	Correct	Correct
1	20	Flanker_UD	UUU	Congruent	Congruent	39.996886	40.313512	j	0.674748	Correct	Correct
1	21	Flanker_LR	RRR	Congruent	Congruent	41.996696	42.313391	g	0.554896	Correct	Correct
1	22	Flanker_UD	DUD	Incongruent	Congruent	43.996572	44.313199	j	0.866972	Correct	Correct
1	23	Flanker_LR	LLL	Congruent	Incongruent	45.996414	46.313040	f	0.675166	Correct	Correct
1	24	Flanker_UD	UDU	Incongruent	Congruent	47.996225	48.312946	n	0.667251	Correct	Correct
1	25	Flanker_LR	RLR	Incongruent	Incongruent	49.996099	50.312755	f	0.803418	Correct	Correct
1	26	Flanker_UD	DDD	Congruent	Incongruent	51.995908	52.312567	n	1.019494	Correct	Correct
1	27	Flanker_LR	RRR	Congruent	Congruent	53.995777	54.312409	g	0.787645	Correct	Correct
1	28	Flanker_UD	DDD	Congruent	Congruent	55.995625	56.312252	n	0.651803	Correct	Correct
1	29	Flanker_LR	LLL	Congruent	Congruent	57.995466	58.312123	f	0.571894	Correct	Correct
1	30	Flanker_UD	UUU	Congruent	Congruent	59.995311	60.311936	j	0.692034	Correct	Correct
1	31	Flanker_LR	RLR	Incongruent	Congruent	61.995150	62.311780	f	0.596049	Correct	Correct
1	32	Flanker_UD	UUU	Congruent	Incongruent	63.994962	64.311621	j	0.652245	Correct	Correct
1	33	Flanker_LR	LLL	Congruent	Congruent	65.994836	66.311497	f	0.636383	Correct	Correct
1	34	Flanker_UD	DUD	Incongruent	Congruent	67.994678	68.311305	j	0.620403	Correct	Correct
1	35	Flanker_LR	LLL	Congruent	Incongruent	69.994490	70.311148	f	0.636608	Correct	Correct
1	36	Flanker_UD	DDD	Congruent	Congruent	71.994359	72.310987	n	0.812664	Correct	Correct
1	37	Flanker_LR	RLR	Incongruent	Congruent	73.994206	74.310872	f	0.628801	Correct	Correct
1	38	Flanker_UD	UUU	Congruent	Incongruent	75.994049	76.310677	j	0.532951	Correct	Correct
1	39	Flanker_LR	LRL	Incongruent	Congruent	77.993905	78.310523	g	0.589135	Correct	Correct
1	40	Flanker_UD	DUD	Incongruent	Incongruent	79.993701	80.310360	j	0.765246	Correct	Correct
1	41	Flanker_LR	LRL	Incongruent	Incongruent	81.993576	82.310245	g	0.733287	Correct	Correct
1	42	Flanker_UD	DDD	Congruent	Incongruent	83.993417	84.310045	n	0.725473	Correct	Correct
1	43	Flanker_LR	RLR	Incongruent	Congruent	85.993264	86.309887	f	0.605571	Correct	Correct
1	44	Flanker_UD	DDD	Congruent	Incongruent	87.993068	88.309730	n	0.645659	Correct	Correct
1	45	Flanker_LR	LRL	Incongruent	Congruent	90.009611	90.309619	g	0.733863	Correct	Correct
1	46	Flanker_UD	UDU	Incongruent	Incongruent	92.009419	92.309415	n	0.701934	Correct	Correct
1	47	Flanker_LR	LRL	Incongruent	Incongruent	94.009295	94.309257	g	0.782028	Correct	Correct
1	48	Flanker_UD	UUU	Congruent	Incongruent	96.009105	96.309099	j	0.670933	Correct	Correct
1	49	Flanker_LR	RLR	Incongruent	Congruent	98.008980	98.308958	f	0.718393	Correct	Correct
1	50	Flanker_UD	UUU	Congruent	Incongruent	100.008822	100.308784	j	0.798480	Correct	Correct
1	51	Flanker_LR	LLL	Congruent	Congruent	102.008665	102.308628	f	0.678553	Correct	Correct
1	52	Flanker_UD	DDD	Congruent	Congruent	104.008476	104.308470	n	0.814614	Correct	Correct
1	53	Flanker_LR	RRR	Congruent	Congruent	106.008360	106.308302	g	0.734851	Correct	Correct
1	54	Flanker_UD	DDD	Congruent	Congruent	108.008195	108.308154	n	0.806936	Correct	Correct
1	55	Flanker_LR	RRR	Congruent	Congruent	110.008034	110.307998	g	0.599034	Correct	Correct
1	56	Flanker_UD	UUU	Congruent	Congruent	112.007878	112.307839	j	0.599098	Correct	Correct
1	57	Flanker_LR	RLR	Incongruent	Congruent	114.007701	114.307690	f	0.599272	Correct	Correct
1	58	Flanker_UD	UUU	Congruent	Incongruent	116.007563	116.307524	j	0.751370	Correct	Correct
1	59	Flanker_LR	LRL	Incongruent	Congruent	118.007406	118.307363	g	0.671566	Correct	Correct
1	60	Flanker_UD	UDU	Incongruent	Incongruent	120.007242	120.307209	n	0.703578	Correct	Correct
1	61	Flanker_LR	LRL	Incongruent	Incongruent	122.007128	122.307079	g	0.791807	Correct	Correct
1	62	Flanker_UD	DDD	Congruent	Incongruent	124.006934	124.306895	n	0.607910	Correct	Correct
1	63	Flanker_LR	LLL	Congruent	Congruent	126.006745	126.306735	f	0.568018	Correct	Correct
1	64	Flanker_UD	UUU	Congruent	Congruent	128.006619	128.306584	j	0.648101	Correct	Correct
1	65	Flanker_LR	LRL	Incongruent	Congruent	130.006500	130.306450	g	0.696241	Correct	Correct
1	66	Flanker_UD	UDU	Incongruent	Incongruent	132.006299	132.306262	n	0.728430	Correct	Correct
1	67	Flanker_LR	RRR	Congruent	Incongruent	134.006140	134.306107	g	0.744816	Correct	Correct
1	68	Flanker_UD	UDU	Incongruent	Congruent	136.005955	136.305948	n	0.976619	Correct	Correct
1	69	Flanker_LR	RLR	Incongruent	Incongruent	138.005830	138.305793	f	0.832723	Correct	Correct
1	70	Flanker_UD	DUD	Incongruent	Incongruent	140.005640	140.305635	j	0.728911	Correct	Correct
1	71	Flanker_LR	LRL	Incongruent	Incongruent	142.005484	142.305477	g	0.752976	Correct	Correct
1	72	Flanker_UD	UUU	Congruent	Incongruent	144.005327	144.305319	j	0.665079	Correct	Correct
1	73	Flanker_LR	LLL	Congruent	Congruent	146.005186	146.305175	f	0.545264	Correct	Correct
1	74	Flanker_UD	UDU	Incongruent	Congruent	148.005010	148.305004	n	0.705360	Correct	Correct
1	75	Flanker_LR	RLR	Incongruent	Incongruent	150.004885	150.304846	f	0.649467	Correct	Correct
1	76	Flanker_UD	DDD	Congruent	Incongruent	152.004729	152.304691	n	0.777588	Correct	Correct
1	77	Flanker_LR	RRR	Congruent	Congruent	154.004582	154.304528	g	0.673698	Correct	Correct
1	78	Flanker_UD	UUU	Congruent	Congruent	156.004381	156.304374	j	0.561872	Correct	Correct
1	79	Flanker_LR	RRR	Congruent	Congruent	158.004255	158.304219	g	0.585939	Correct	Correct
1	80	Flanker_UD	DDD	Congruent	Congruent	160.004099	160.304060	n	0.602097	Correct	Correct
1	81	Flanker_LR	RLR	Incongruent	Congruent	162.003940	162.303914	f	0.858150	Correct	Correct
1	82	Flanker_UD	UDU	Incongruent	Incongruent	164.003784	164.303745	n	0.786325	Correct	Correct
1	83	Flanker_LR	RLR	Incongruent	Incongruent	166.003627	166.303588	f	0.714440	Correct	Correct
1	84	Flanker_UD	UDU	Incongruent	Incongruent	168.003470	168.303430	n	0.666562	Correct	Correct
1	85	Flanker_LR	LRL	Incongruent	Incongruent	170.003296	170.303289	g	0.691228	Correct	Correct
1	86	Flanker_UD	DUD	Incongruent	Incongruent	172.003155	172.303116	j	0.659018	Correct	Correct
1	87	Flanker_LR	LLL	Congruent	Incongruent	174.002996	174.302959	f	0.442987	Correct	Correct
1	88	Flanker_UD	DUD	Incongruent	Congruent	176.002840	176.302802	j	0.507108	Correct	Correct
1	89	Flanker_LR	LLL	Congruent	Incongruent	178.002680	178.302647	f	0.531163	Correct	Correct
1	90	Flanker_UD	UDU	Incongruent	Congruent	180.002525	180.302488	n	0.603318	Correct	Correct
1	91	Flanker_LR	LLL	Congruent	Incongruent	182.002336	182.302329	f	0.499506	Correct	Correct
1	92	Flanker_UD	DDD	Congruent	Congruent	184.002212	184.302172	n	0.475510	Correct	Correct
1	93	Flanker_LR	LRL	Incongruent	Congruent	186.002044	186.302034	g	0.675661	Correct	Correct
1	94	Flanker_UD	DUD	Incongruent	Incongruent	188.001897	188.301858	j	0.603855	Correct	Correct
1	95	Flanker_LR	RRR	Congruent	Incongruent	190.001741	190.301701	g	0.763903	Correct	Correct
1	96	Flanker_UD	DUD	Incongruent	Congruent	192.001631	192.301548	j	1.203982	Correct	Correct
2	1	Flanker_LR	RLR	Incongruent	None	1.999875	2.299847	f	0.811682	Correct	None
2	2	Flanker_UD	UUU	Congruent	Incongruent	3.999719	4.299691	j	0.811757	Correct	Correct
2	3	Flanker_LR	RLR	Incongruent	Congruent	5.999556	6.299533	f	0.739893	Correct	Correct
2	4	Flanker_UD	UUU	Congruent	Incongruent	7.999404	8.299376	j	0.604281	Correct	Correct
2	5	Flanker_LR	RRR	Congruent	Congruent	9.999246	10.299220	g	0.612179	Correct	Correct
2	6	Flanker_UD	DUD	Incongruent	Congruent	11.999091	12.299062	j	0.652280	Correct	Correct
2	7	Flanker_LR	RRR	Congruent	Incongruent	13.998933	14.298904	g	0.668473	Correct	Correct
2	8	Flanker_UD	UDU	Incongruent	Congruent	15.998776	16.298748	n	0.685218	Correct	Correct
2	9	Flanker_LR	LLL	Congruent	Incongruent	17.998618	18.298590	f	0.572702	Correct	Correct
2	10	Flanker_UD	DUD	Incongruent	Congruent	19.998430	20.298434	j	0.596801	Correct	Correct
2	11	Flanker_LR	LRL	Incongruent	Incongruent	21.998271	22.298276	g	0.716926	Correct	Correct
2	12	Flanker_UD	DDD	Congruent	Incongruent	23.998139	24.298119	n	0.901060	Correct	Correct
2	13	Flanker_LR	LLL	Congruent	Congruent	25.997984	26.297961	f	0.589135	Correct	Correct
2	14	Flanker_UD	DDD	Congruent	Congruent	27.997844	28.297813	n	0.541284	Correct	Correct
2	15	Flanker_LR	LLL	Congruent	Congruent	29.997688	30.297647	f	0.556746	Correct	Correct
2	16	Flanker_UD	UUU	Congruent	Congruent	31.997519	32.297489	j	0.684823	Correct	Correct
2	17	Flanker_LR	LLL	Congruent	Congruent	33.997367	34.297332	f	0.532941	Correct	Correct
2	18	Flanker_UD	UDU	Incongruent	Congruent	35.997218	36.313843	n	0.621153	Correct	Correct
2	19	Flanker_LR	RRR	Congruent	Incongruent	37.997046	38.313684	g	0.597240	Correct	Correct
2	20	Flanker_UD	DUD	Incongruent	Congruent	39.996884	40.313534	j	0.709312	Correct	Correct
2	21	Flanker_LR	LLL	Congruent	Incongruent	41.996725	42.313369	f	0.597416	Correct	Correct
2	22	Flanker_UD	DUD	Incongruent	Congruent	43.996588	44.313212	j	0.493586	Correct	Correct
2	23	Flanker_LR	LLL	Congruent	Incongruent	45.996411	46.313055	f	0.517666	Correct	Correct
2	24	Flanker_UD	UDU	Incongruent	Congruent	47.996261	48.312906	n	0.645850	Correct	Correct
2	25	Flanker_LR	LRL	Incongruent	Incongruent	49.996104	50.312741	g	0.709929	Correct	Correct
2	26	Flanker_UD	DDD	Congruent	Incongruent	51.995940	52.312583	n	0.542055	Correct	Correct
2	27	Flanker_LR	LLL	Congruent	Congruent	53.995808	54.312426	f	0.526233	Correct	Correct
2	28	Flanker_UD	DUD	Incongruent	Congruent	55.995626	56.312271	j	0.758514	Correct	Correct
2	29	Flanker_LR	RLR	Incongruent	Incongruent	57.995456	58.312134	f	0.686409	Correct	Correct
2	30	Flanker_UD	UUU	Congruent	Incongruent	59.995291	60.311957	j	0.574579	Correct	Correct
2	31	Flanker_LR	LRL	Incongruent	Congruent	61.995162	62.311798	g	0.774632	Correct	Correct
2	32	Flanker_UD	UUU	Congruent	Incongruent	63.995010	64.311659	j	0.614834	Correct	Correct
2	33	Flanker_LR	LRL	Incongruent	Congruent	65.994841	66.311483	g	0.775006	Correct	Correct
2	34	Flanker_UD	DUD	Incongruent	Incongruent	67.994685	68.311329	j	0.599064	Correct	Correct
2	35	Flanker_LR	RRR	Congruent	Incongruent	69.994526	70.311170	g	0.615186	Correct	Correct
2	36	Flanker_UD	DUD	Incongruent	Congruent	71.994344	72.311017	j	0.679254	Correct	Correct
2	37	Flanker_LR	RLR	Incongruent	Incongruent	73.994220	74.310861	f	0.679369	Correct	Correct
2	38	Flanker_UD	DUD	Incongruent	Incongruent	75.994055	76.310699	j	0.719469	Correct	Correct
2	39	Flanker_LR	RLR	Incongruent	Incongruent	77.993905	78.310546	f	0.599623	Correct	Correct
2	40	Flanker_UD	UDU	Incongruent	Incongruent	79.993747	80.310385	n	0.743805	Correct	Correct
2	41	Flanker_LR	LLL	Congruent	Incongruent	82.010253	82.310228	f	0.608109	Correct	Correct
2	42	Flanker_UD	DDD	Congruent	Congruent	84.010150	84.310071	n	0.559975	Correct	Correct
2	43	Flanker_LR	LLL	Congruent	Congruent	86.009940	86.309914	f	0.552205	Correct	Correct
2	44	Flanker_UD	UDU	Incongruent	Congruent	88.009790	88.309785	n	0.632287	Correct	Correct
2	45	Flanker_LR	RLR	Incongruent	Incongruent	90.009596	90.309600	f	0.568345	Correct	Correct
2	46	Flanker_UD	DUD	Incongruent	Incongruent	92.009471	92.309445	j	0.664530	Correct	Correct
2	47	Flanker_LR	LLL	Congruent	Incongruent	94.009281	94.309287	f	0.577096	Correct	Correct
2	48	Flanker_UD	UDU	Incongruent	Congruent	96.009158	96.309130	n	0.592715	Correct	Correct
2	49	Flanker_LR	LLL	Congruent	Incongruent	98.008969	98.308974	f	0.552847	Correct	Correct
2	50	Flanker_UD	UUU	Congruent	Congruent	100.008816	100.308816	j	0.544973	Correct	Correct
2	51	Flanker_LR	RRR	Congruent	Congruent	102.008655	102.308659	g	0.785121	Correct	Correct
2	52	Flanker_UD	UDU	Incongruent	Congruent	104.008530	104.308513	n	0.721194	Correct	Correct
2	53	Flanker_LR	RRR	Congruent	Incongruent	106.008374	106.308345	g	0.569422	Correct	Correct
2	54	Flanker_UD	DDD	Congruent	Congruent	108.008219	108.308193	n	0.713541	Correct	Correct
2	55	Flanker_LR	RRR	Congruent	Congruent	110.008061	110.308033	g	0.809635	Correct	Correct
2	56	Flanker_UD	UUU	Congruent	Congruent	112.007897	112.307902	j	0.705712	Correct	Correct
2	57	Flanker_LR	RRR	Congruent	Congruent	114.007746	114.307718	g	0.505805	Correct	Correct
2	58	Flanker_UD	DDD	Congruent	Congruent	116.007591	116.307562	n	0.562146	Correct	Correct
2	59	Flanker_LR	RLR	Incongruent	Congruent	118.007432	118.307404	f	0.730120	Correct	Correct
2	60	Flanker_UD	DUD	Incongruent	Incongruent	120.007281	120.307259	j	0.650282	Correct	Correct
2	61	Flanker_LR	RLR	Incongruent	Incongruent	122.007119	122.307092	f	0.546346	Correct	Correct
2	62	Flanker_UD	UDU	Incongruent	Incongruent	124.006956	124.306934	n	0.578503	Correct	Correct
2	63	Flanker_LR	RRR	Congruent	Incongruent	126.006801	126.306777	g	0.602578	Correct	Correct
2	64	Flanker_UD	UUU	Congruent	Congruent	128.006648	128.306623	j	0.538676	Correct	Correct
2	65	Flanker_LR	RRR	Congruent	Congruent	130.006495	130.306464	g	0.794837	Correct	Correct
2	66	Flanker_UD	DDD	Congruent	Congruent	132.006330	132.306308	n	0.570872	Correct	Correct
2	67	Flanker_LR	LRL	Incongruent	Congruent	134.006181	134.306151	g	0.787024	Correct	Correct
2	68	Flanker_UD	UUU	Congruent	Incongruent	136.006021	136.306022	j	0.691158	Correct	Correct
2	69	Flanker_LR	RLR	Incongruent	Congruent	138.005859	138.305837	f	0.699511	Correct	Correct
2	70	Flanker_UD	UDU	Incongruent	Incongruent	140.005722	140.305680	n	0.835402	Correct	Correct
2	71	Flanker_LR	LRL	Incongruent	Incongruent	142.005545	142.305524	g	0.643565	Correct	Correct
2	72	Flanker_UD	UDU	Incongruent	Incongruent	144.005397	144.305368	n	0.811695	Correct	Correct
2	73	Flanker_LR	LRL	Incongruent	Incongruent	146.005208	146.305211	g	0.684401	Correct	Correct
2	74	Flanker_UD	UDU	Incongruent	Incongruent	148.005051	148.305054	n	0.779953	Correct	Correct
2	75	Flanker_LR	LRL	Incongruent	Incongruent	150.004926	150.304896	g	0.739982	Correct	Correct
2	76	Flanker_UD	DUD	Incongruent	Incongruent	152.004770	152.304742	j	0.764177	Correct	Correct
2	77	Flanker_LR	LRL	Incongruent	Incongruent	154.004612	154.304584	g	0.732327	Correct	Correct
2	78	Flanker_UD	UUU	Congruent	Incongruent	156.004426	156.304427	j	0.676438	Correct	Correct
2	79	Flanker_LR	RRR	Congruent	Congruent	158.004299	158.304270	g	0.604531	Correct	Correct
2	80	Flanker_UD	DDD	Congruent	Congruent	160.004142	160.304133	n	0.564626	Correct	Correct
2	81	Flanker_LR	LRL	Incongruent	Congruent	162.003954	162.303957	g	0.620782	Correct	Correct
2	82	Flanker_UD	DDD	Congruent	Incongruent	164.003829	164.303804	n	0.508879	Correct	Correct
2	83	Flanker_LR	RLR	Incongruent	Congruent	166.003640	166.303644	f	0.629016	Correct	Correct
2	84	Flanker_UD	DUD	Incongruent	Incongruent	168.003524	168.303501	j	0.805156	Correct	Correct
2	85	Flanker_LR	LLL	Congruent	Incongruent	170.003360	170.303331	f	0.549229	Correct	Correct
2	86	Flanker_UD	UUU	Congruent	Congruent	172.003202	172.303174	j	0.533515	Correct	Correct
2	87	Flanker_LR	RRR	Congruent	Congruent	174.003047	174.303017	g	0.589467	Correct	Correct
2	88	Flanker_UD	DDD	Congruent	Congruent	176.002890	176.302852	n	0.549596	Correct	Correct
2	89	Flanker_LR	RLR	Incongruent	Congruent	178.002732	178.302704	f	0.565921	Correct	Correct
2	90	Flanker_UD	DDD	Congruent	Incongruent	180.002570	180.302549	n	0.541808	Correct	Correct
2	91	Flanker_LR	LRL	Incongruent	Congruent	182.002418	182.302393	g	0.733934	Correct	Correct
2	92	Flanker_UD	UDU	Incongruent	Incongruent	184.002230	184.302264	n	0.774159	Correct	Correct
2	93	Flanker_LR	LRL	Incongruent	Incongruent	186.002106	186.302080	g	0.702308	Correct	Correct
2	94	Flanker_UD	UUU	Congruent	Incongruent	188.001951	188.301922	j	0.558374	Correct	Correct
2	95	Flanker_LR	RLR	Incongruent	Congruent	190.001761	190.301765	f	0.614387	Correct	Correct
2	96	Flanker_UD	DDD	Congruent	Incongruent	192.001607	192.301628	n	0.526603	Correct	Correct
3	1	Flanker_LR	RLR	Incongruent	None	1.999881	2.299840	f	0.704639	Correct	None
3	2	Flanker_UD	UDU	Incongruent	Incongruent	3.999736	4.299702	space	0.672764	Error	Correct
3	3	Flanker_LR	RRR	Congruent	Incongruent	5.999562	6.299536	g	1.032937	Correct	Error
3	4	Flanker_UD	DUD	Incongruent	Congruent	7.999414	8.299384	j	0.728939	Correct	Correct
3	5	Flanker_LR	LLL	Congruent	Incongruent	9.999260	10.299224	f	0.537132	Correct	Correct
3	6	Flanker_UD	UUU	Congruent	Congruent	11.999122	12.299076	j	0.585456	Correct	Correct
3	7	Flanker_LR	LLL	Congruent	Congruent	13.998916	14.298915	f	0.601371	Correct	Correct
3	8	Flanker_UD	DDD	Congruent	Congruent	15.998783	16.298754	n	0.633528	Correct	Correct
3	9	Flanker_LR	LLL	Congruent	Congruent	17.998628	18.298598	f	0.625628	Correct	Correct
3	10	Flanker_UD	UDU	Incongruent	Congruent	19.998507	20.298474	n	0.706202	Correct	Correct
3	11	Flanker_LR	LRL	Incongruent	Incongruent	21.998322	22.298284	g	1.041928	Correct	Correct
3	12	Flanker_UD	UDU	Incongruent	Incongruent	23.998134	24.298128	n	0.529944	Correct	Correct
3	13	Flanker_LR	RRR	Congruent	Incongruent	25.998010	26.297972	g	0.514175	Correct	Correct
3	14	Flanker_UD	DUD	Incongruent	Congruent	27.997854	28.297825	j	0.737516	Correct	Correct
3	15	Flanker_LR	RLR	Incongruent	Incongruent	29.997689	30.297660	f	0.713685	Correct	Correct
3	16	Flanker_UD	UDU	Incongruent	Incongruent	31.997542	32.297501	n	0.593817	Correct	Correct
3	17	Flanker_LR	LLL	Congruent	Incongruent	33.997385	34.297345	f	0.761875	Correct	Correct
3	18	Flanker_UD	UUU	Congruent	Congruent	35.997231	36.313859	j	0.666053	Correct	Correct
3	19	Flanker_LR	RLR	Incongruent	Congruent	37.997071	38.313699	f	0.642158	Correct	Correct
3	20	Flanker_UD	UUU	Congruent	Incongruent	39.996914	40.313541	j	0.610330	Correct	Correct
3	21	Flanker_LR	RRR	Congruent	Congruent	41.996758	42.313385	g	0.762420	Correct	Correct
3	22	Flanker_UD	DUD	Incongruent	Congruent	43.996609	44.313230	j	0.698553	Correct	Correct
3	23	Flanker_LR	LRL	Incongruent	Incongruent	45.996434	46.313074	g	0.818767	Correct	Correct
3	24	Flanker_UD	DUD	Incongruent	Incongruent	47.996258	48.312917	j	0.666725	Correct	Correct
3	25	Flanker_LR	RLR	Incongruent	Incongruent	49.996124	50.312768	f	0.666907	Correct	Correct
3	26	Flanker_UD	DDD	Congruent	Incongruent	51.995995	52.312603	n	0.683006	Correct	Correct
3	27	Flanker_LR	RRR	Congruent	Congruent	53.995821	54.312448	g	0.579172	Correct	Correct
3	28	Flanker_UD	DUD	Incongruent	Congruent	55.995665	56.312291	j	0.787290	Correct	Correct
3	29	Flanker_LR	LLL	Congruent	Incongruent	57.995507	58.312133	f	0.755605	Correct	Correct
3	30	Flanker_UD	UDU	Incongruent	Congruent	59.995319	60.311978	n	0.755524	Correct	Correct
3	31	Flanker_LR	RLR	Incongruent	Incongruent	61.995197	62.311825	f	0.723594	Correct	Correct
3	32	Flanker_UD	DUD	Incongruent	Incongruent	63.995039	64.311665	j	0.755773	Correct	Correct
3	33	Flanker_LR	LRL	Incongruent	Incongruent	65.994882	66.311510	g	0.675826	Correct	Correct
3	34	Flanker_UD	UDU	Incongruent	Incongruent	67.994728	68.311359	n	0.675955	Correct	Correct
3	35	Flanker_LR	RLR	Incongruent	Incongruent	69.994563	70.311196	f	0.660048	Correct	Correct
3	36	Flanker_UD	DDD	Congruent	Incongruent	71.994380	72.311041	n	0.684185	Correct	Correct
3	37	Flanker_LR	RRR	Congruent	Congruent	73.994258	74.310886	g	0.724311	Correct	Correct
3	38	Flanker_UD	DUD	Incongruent	Congruent	75.994099	76.310725	j	0.740548	Correct	Correct
3	39	Flanker_LR	RLR	Incongruent	Incongruent	77.993937	78.310572	f	0.764547	Correct	Correct
3	40	Flanker_UD	DDD	Congruent	Incongruent	79.993756	80.310416	n	0.564694	Correct	Correct
3	41	Flanker_LR	LRL	Incongruent	Congruent	81.993633	82.310260	g	0.580820	Correct	Correct
3	42	Flanker_UD	UUU	Congruent	Incongruent	83.993452	84.310104	j	0.580962	Correct	Correct
3	43	Flanker_LR	LRL	Incongruent	Congruent	85.993287	86.309948	g	0.701098	Correct	Correct
3	44	Flanker_UD	UDU	Incongruent	Incongruent	87.993129	88.309791	n	0.565202	Correct	Correct
3	45	Flanker_LR	RRR	Congruent	Incongruent	90.009640	90.309635	g	0.525354	Correct	Correct
3	46	Flanker_UD	UUU	Congruent	Congruent	92.009482	92.309478	j	0.613377	Correct	Correct
3	47	Flanker_LR	RRR	Congruent	Congruent	94.009358	94.309321	g	0.629569	Correct	Correct
3	48	Flanker_UD	DDD	Congruent	Congruent	96.009202	96.309173	n	0.613721	Correct	Correct
3	49	Flanker_LR	RRR	Congruent	Congruent	98.009025	98.309023	g	0.541827	Correct	Correct
3	50	Flanker_UD	UDU	Incongruent	Congruent	100.008892	100.308854	n	0.717953	Correct	Correct
3	51	Flanker_LR	LLL	Congruent	Incongruent	102.008737	102.308698	f	0.526142	Correct	Correct
3	52	Flanker_UD	DUD	Incongruent	Congruent	104.008583	104.308544	j	0.790188	Correct	Correct
3	53	Flanker_LR	LRL	Incongruent	Incongruent	106.008439	106.308392	g	0.678311	Correct	Correct
3	54	Flanker_UD	UDU	Incongruent	Incongruent	108.008235	108.308230	n	0.630417	Correct	Correct
3	55	Flanker_LR	LLL	Congruent	Incongruent	110.008113	110.308073	f	0.590560	Correct	Correct
3	56	Flanker_UD	UDU	Incongruent	Congruent	112.007950	112.307918	n	0.598605	Correct	Correct
3	57	Flanker_LR	LLL	Congruent	Incongruent	114.007825	114.307762	f	0.590748	Correct	Correct
3	58	Flanker_UD	DUD	Incongruent	Congruent	116.007647	116.307605	j	0.606944	Correct	Correct
3	59	Flanker_LR	RRR	Congruent	Incongruent	118.007479	118.307449	g	0.543000	Correct	Correct
3	60	Flanker_UD	UUU	Congruent	Congruent	120.007300	120.307294	j	0.567129	Correct	Correct
3	61	Flanker_LR	RRR	Congruent	Congruent	122.007197	122.307215	g	0.687523	Correct	Correct
3	62	Flanker_UD	DUD	Incongruent	Congruent	124.007020	124.306984	j	0.639385	Correct	Correct
3	63	Flanker_LR	LLL	Congruent	Incongruent	126.006854	126.306825	f	0.583434	Correct	Correct
3	64	Flanker_UD	UUU	Congruent	Congruent	128.006708	128.306672	j	0.575591	Correct	Correct
3	65	Flanker_LR	LRL	Incongruent	Congruent	130.006570	130.306513	g	0.647771	Correct	Correct
3	66	Flanker_UD	DDD	Congruent	Incongruent	132.006396	132.306358	n	0.583804	Correct	Correct
3	67	Flanker_LR	RLR	Incongruent	Congruent	134.006240	134.306201	f	0.519995	Correct	Correct
3	68	Flanker_UD	DDD	Congruent	Incongruent	136.006074	136.306045	n	0.520136	Correct	Correct
3	69	Flanker_LR	LRL	Incongruent	Congruent	138.005936	138.305889	g	0.544231	Correct	Correct
3	70	Flanker_UD	DDD	Congruent	Incongruent	140.005773	140.305732	n	0.520275	Correct	Correct
3	71	Flanker_LR	LRL	Incongruent	Congruent	142.005612	142.305576	g	0.656466	Correct	Correct
3	72	Flanker_UD	DUD	Incongruent	Incongruent	144.005425	144.305420	j	0.608550	Correct	Correct
3	73	Flanker_LR	LRL	Incongruent	Incongruent	146.005318	146.305264	g	0.680670	Correct	Correct
3	74	Flanker_UD	UDU	Incongruent	Incongruent	148.005145	148.305107	n	0.656806	Correct	Correct
3	75	Flanker_LR	LLL	Congruent	Incongruent	150.004960	150.304953	f	0.568975	Correct	Correct
3	76	Flanker_UD	UUU	Congruent	Congruent	152.004837	152.304799	j	0.617062	Correct	Correct
3	77	Flanker_LR	RRR	Congruent	Congruent	154.004709	154.304655	g	0.553166	Correct	Correct
3	78	Flanker_UD	DDD	Congruent	Congruent	156.004515	156.304485	n	0.577286	Correct	Correct
3	79	Flanker_LR	LLL	Congruent	Congruent	158.004376	158.304327	f	0.481391	Correct	Correct
3	80	Flanker_UD	UUU	Congruent	Congruent	160.004208	160.304172	j	0.665524	Correct	Correct
3	81	Flanker_LR	RLR	Incongruent	Congruent	162.004023	162.304028	f	0.865718	Correct	Correct
3	82	Flanker_UD	DDD	Congruent	Incongruent	164.003864	164.303856	n	0.553792	Correct	Correct
3	83	Flanker_LR	LRL	Incongruent	Congruent	166.003739	166.303703	g	0.689850	Correct	Correct
3	84	Flanker_UD	UDU	Incongruent	Incongruent	168.003588	168.303549	n	0.602002	Correct	Correct
3	85	Flanker_LR	RLR	Incongruent	Incongruent	170.003436	170.303406	f	0.610097	Correct	Correct
3	86	Flanker_UD	DDD	Congruent	Incongruent	172.003264	172.303234	n	0.634316	Correct	Correct
3	87	Flanker_LR	RLR	Incongruent	Congruent	174.003085	174.303079	f	0.554869	Correct	Correct
3	88	Flanker_UD	DUD	Incongruent	Incongruent	176.002953	176.302924	j	0.650456	Correct	Correct
3	89	Flanker_LR	LRL	Incongruent	Incongruent	178.002818	178.302785	g	0.618619	Correct	Correct
3	90	Flanker_UD	UUU	Congruent	Incongruent	180.002652	180.302613	j	0.658955	Correct	Correct
3	91	Flanker_LR	LLL	Congruent	Congruent	182.002495	182.302455	f	0.571064	Correct	Correct
3	92	Flanker_UD	UUU	Congruent	Congruent	184.002333	184.302286	j	0.530974	Correct	Correct
3	93	Flanker_LR	RRR	Congruent	Congruent	186.002164	186.302148	g	0.651100	Correct	Correct
3	94	Flanker_UD	UUU	Congruent	Congruent	188.002027	188.301987	j	0.595214	Correct	Correct
3	95	Flanker_LR	RLR	Incongruent	Congruent	190.001868	190.301832	f	0.667329	Correct	Correct
3	96	Flanker_UD	DDD	Congruent	Incongruent	192.001709	192.301677	n	0.675430	Correct	Correct
4	1	Flanker_LR	LRL	Incongruent	None	1.999847	2.299820	g	0.723475	Correct	None
4	2	Flanker_UD	UDU	Incongruent	Incongruent	3.999692	4.299663	space	0.675585	Error	Correct
4	3	Flanker_LR	LLL	Congruent	Incongruent	5.999543	6.299530	f	0.667730	Correct	Error
4	4	Flanker_UD	UDU	Incongruent	Congruent	7.999390	8.299354	n	0.627800	Correct	Correct
4	5	Flanker_LR	RRR	Congruent	Incongruent	9.999200	10.299198	g	0.643953	Correct	Correct
4	6	Flanker_UD	DDD	Congruent	Congruent	11.999046	12.299045	n	0.612037	Correct	Correct
4	7	Flanker_LR	RLR	Incongruent	Congruent	13.998889	14.298894	f	0.628161	Correct	Correct
4	8	Flanker_UD	DUD	Incongruent	Incongruent	15.998766	16.298729	j	0.756336	Correct	Correct
4	9	Flanker_LR	RRR	Congruent	Incongruent	17.998579	18.298574	g	0.652435	Correct	Correct
4	10	Flanker_UD	UDU	Incongruent	Congruent	19.998454	20.298418	n	0.660498	Correct	Correct
4	11	Flanker_LR	RLR	Incongruent	Incongruent	21.998266	22.298283	f	0.556637	Correct	Correct
4	12	Flanker_UD	UDU	Incongruent	Incongruent	23.998142	24.298107	n	0.636741	Correct	Correct
4	13	Flanker_LR	RRR	Congruent	Incongruent	25.997985	26.297950	g	0.572881	Correct	Correct
4	14	Flanker_UD	DDD	Congruent	Congruent	27.997799	28.297794	n	0.652379	Correct	Correct
4	15	Flanker_LR	RLR	Incongruent	Congruent	29.997641	30.297660	f	0.516524	Correct	Correct
4	16	Flanker_UD	DDD	Congruent	Incongruent	31.997518	32.297482	n	0.516575	Correct	Correct
4	17	Flanker_LR	RRR	Congruent	Congruent	33.997331	34.297325	j	0.524695	Error	Correct
4	18	Flanker_UD	DUD	Incongruent	Congruent	35.997193	36.297168	j	0.805389	Correct	Error
4	19	Flanker_LR	RLR	Incongruent	Incongruent	37.997040	38.313681	f	0.677021	Correct	Correct
4	20	Flanker_UD	UDU	Incongruent	Incongruent	39.996851	40.313522	n	0.653504	Correct	Correct
4	21	Flanker_LR	LRL	Incongruent	Incongruent	41.996732	42.313367	g	0.789183	Correct	Correct
4	22	Flanker_UD	UUU	Congruent	Incongruent	43.996574	44.313232	j	0.845374	Correct	Correct
4	23	Flanker_LR	LLL	Congruent	Congruent	45.996418	46.313058	f	0.813422	Correct	Correct
4	24	Flanker_UD	UUU	Congruent	Congruent	47.996263	48.312901	j	0.725599	Correct	Correct
4	25	Flanker_LR	LLL	Congruent	Congruent	49.996106	50.312750	f	0.525635	Correct	Correct
4	26	Flanker_UD	UDU	Incongruent	Congruent	51.995951	52.312599	n	0.589861	Correct	Correct
4	27	Flanker_LR	RLR	Incongruent	Incongruent	53.995794	54.312433	f	0.821864	Correct	Correct
4	28	Flanker_UD	UUU	Congruent	Incongruent	55.995606	56.312276	j	0.702084	Correct	Correct
4	29	Flanker_LR	RLR	Incongruent	Congruent	57.995483	58.312113	f	0.606142	Correct	Correct
4	30	Flanker_UD	DDD	Congruent	Incongruent	59.995295	60.311995	n	0.510281	Correct	Correct
4	31	Flanker_LR	LRL	Incongruent	Congruent	61.995170	62.311809	g	0.614385	Correct	Correct
4	32	Flanker_UD	UUU	Congruent	Incongruent	63.994983	64.311653	j	0.774492	Correct	Correct
4	33	Flanker_LR	LRL	Incongruent	Congruent	65.994852	66.311496	g	0.950693	Correct	Correct
4	34	Flanker_UD	UUU	Congruent	Incongruent	67.994709	68.311372	j	0.782717	Correct	Correct
4	35	Flanker_LR	LRL	Incongruent	Congruent	69.994515	70.311186	g	0.702884	Correct	Correct
4	36	Flanker_UD	DUD	Incongruent	Incongruent	71.994392	72.311028	j	0.831013	Correct	Correct
4	37	Flanker_LR	LLL	Congruent	Incongruent	73.994236	74.310875	f	0.623083	Correct	Correct
4	38	Flanker_UD	DUD	Incongruent	Congruent	75.994084	76.310749	j	0.727278	Correct	Correct
4	39	Flanker_LR	LLL	Congruent	Incongruent	77.993924	78.310563	f	0.527515	Correct	Correct
4	40	Flanker_UD	DDD	Congruent	Congruent	80.010403	80.310406	n	0.623469	Correct	Correct
4	41	Flanker_LR	LRL	Incongruent	Congruent	82.010245	82.310252	g	0.727596	Correct	Correct
4	42	Flanker_UD	DDD	Congruent	Incongruent	84.010135	84.310117	n	0.583751	Correct	Correct
4	43	Flanker_LR	RLR	Incongruent	Congruent	86.009965	86.309940	f	0.727870	Correct	Correct
4	44	Flanker_UD	UUU	Congruent	Incongruent	88.009809	88.309784	j	0.559909	Correct	Correct
4	45	Flanker_LR	RLR	Incongruent	Congruent	90.009655	90.309628	f	0.520058	Correct	Correct
4	46	Flanker_UD	DUD	Incongruent	Incongruent	92.009529	92.309498	j	0.616246	Correct	Correct
4	47	Flanker_LR	LRL	Incongruent	Incongruent	94.009345	94.309317	g	0.704283	Correct	Correct
4	48	Flanker_UD	UUU	Congruent	Incongruent	96.009187	96.309161	j	0.656508	Correct	Correct
4	49	Flanker_LR	LRL	Incongruent	Congruent	98.009031	98.309006	g	0.641079	Correct	Correct
4	50	Flanker_UD	DUD	Incongruent	Incongruent	100.008853	100.308872	j	0.736714	Correct	Correct
4	51	Flanker_LR	RRR	Congruent	Incongruent	102.008725	102.308694	g	0.744882	Correct	Correct
4	52	Flanker_UD	DDD	Congruent	Congruent	104.008534	104.308538	n	0.648962	Correct	Correct
4	53	Flanker_LR	LRL	Incongruent	Congruent	106.008410	106.308384	g	0.729010	Correct	Correct
4	54	Flanker_UD	DUD	Incongruent	Incongruent	108.008273	108.308257	j	0.609288	Correct	Correct
4	55	Flanker_LR	LLL	Congruent	Incongruent	110.008099	110.308072	f	0.641367	Correct	Correct
4	56	Flanker_UD	DDD	Congruent	Congruent	112.007944	112.307915	n	0.609503	Correct	Correct
4	57	Flanker_LR	LLL	Congruent	Congruent	114.007788	114.307760	f	0.577552	Correct	Correct
4	58	Flanker_UD	UUU	Congruent	Congruent	116.007638	116.307614	j	0.577947	Correct	Correct
4	59	Flanker_LR	RRR	Congruent	Congruent	118.007476	118.307449	g	0.681805	Correct	Correct
4	60	Flanker_UD	UUU	Congruent	Congruent	120.007288	120.307293	j	0.489850	Correct	Correct
4	61	Flanker_LR	RRR	Congruent	Congruent	122.007166	122.307138	g	0.530054	Correct	Correct
4	62	Flanker_UD	DDD	Congruent	Congruent	124.006986	124.306985	n	0.530185	Correct	Correct
4	63	Flanker_LR	LLL	Congruent	Congruent	126.006855	126.306826	f	0.626278	Correct	Correct
4	64	Flanker_UD	UDU	Incongruent	Congruent	128.006699	128.306670	n	0.626412	Correct	Correct
4	65	Flanker_LR	LLL	Congruent	Incongruent	130.006542	130.306515	f	0.610558	Correct	Correct
4	66	Flanker_UD	DUD	Incongruent	Congruent	132.006403	132.306348	j	0.602650	Correct	Correct
4	67	Flanker_LR	RRR	Congruent	Incongruent	134.006231	134.306205	g	0.386792	Correct	Correct
4	68	Flanker_UD	DDD	Congruent	Congruent	136.006042	136.306047	n	0.514867	Correct	Correct
4	69	Flanker_LR	RRR	Congruent	Congruent	138.005919	138.305893	g	0.619011	Correct	Correct
4	70	Flanker_UD	DUD	Incongruent	Congruent	140.005774	140.305738	j	0.571102	Correct	Correct
4	71	Flanker_LR	RLR	Incongruent	Incongruent	142.005609	142.305581	f	0.475220	Correct	Correct
4	72	Flanker_UD	UDU	Incongruent	Incongruent	144.005454	144.305425	n	0.603359	Correct	Correct
4	73	Flanker_LR	LRL	Incongruent	Incongruent	146.005296	146.305271	g	0.603477	Correct	Correct
4	74	Flanker_UD	DUD	Incongruent	Incongruent	148.005145	148.305155	j	0.523637	Correct	Correct
4	75	Flanker_LR	RRR	Congruent	Incongruent	150.004954	150.304958	g	0.619736	Correct	Correct
4	76	Flanker_UD	DDD	Congruent	Congruent	152.004796	152.304803	n	0.596251	Correct	Correct
4	77	Flanker_LR	LLL	Congruent	Congruent	154.004643	154.304648	f	0.564004	Correct	Correct
4	78	Flanker_UD	DDD	Congruent	Congruent	156.004528	156.304529	n	0.524055	Correct	Correct
4	79	Flanker_LR	LLL	Congruent	Congruent	158.004364	158.304337	f	0.396203	Correct	Correct
4	80	Flanker_UD	DUD	Incongruent	Congruent	160.004208	160.304180	j	0.684372	Correct	Correct
4	81	Flanker_LR	RLR	Incongruent	Incongruent	162.004054	162.304025	f	0.652418	Correct	Correct
4	82	Flanker_UD	UUU	Congruent	Incongruent	164.003903	164.303905	j	0.620503	Correct	Correct
4	83	Flanker_LR	RRR	Congruent	Congruent	166.003742	166.303714	g	0.540696	Correct	Correct
4	84	Flanker_UD	UDU	Incongruent	Congruent	168.003591	168.303558	n	0.676831	Correct	Correct
4	85	Flanker_LR	RRR	Congruent	Incongruent	170.003430	170.303404	g	0.668868	Correct	Correct
4	86	Flanker_UD	UDU	Incongruent	Congruent	172.003283	172.303279	n	0.861109	Correct	Correct
4	87	Flanker_LR	LRL	Incongruent	Incongruent	174.003119	174.303092	g	0.981128	Correct	Correct
4	88	Flanker_UD	DUD	Incongruent	Incongruent	176.002965	176.302936	j	0.701358	Correct	Correct
4	89	Flanker_LR	RLR	Incongruent	Incongruent	178.002808	178.302781	f	0.629354	Correct	Correct
4	90	Flanker_UD	UDU	Incongruent	Incongruent	180.002653	180.302653	n	0.653545	Correct	Correct
4	91	Flanker_LR	LRL	Incongruent	Incongruent	182.002497	182.302471	g	0.661611	Correct	Correct
4	92	Flanker_UD	UUU	Congruent	Incongruent	184.002353	184.302314	j	0.701802	Correct	Correct
4	93	Flanker_LR	LLL	Congruent	Congruent	186.002190	186.302159	f	0.550036	Correct	Correct
4	94	Flanker_UD	UDU	Incongruent	Congruent	188.002031	188.302038	n	0.654018	Correct	Correct
4	95	Flanker_LR	RLR	Incongruent	Incongruent	190.001875	190.301848	f	0.670083	Correct	Correct
4	96	Flanker_UD	UUU	Congruent	Incongruent	192.001688	192.301691	j	0.542291	Correct	Correct
5	1	Flanker_LR	RRR	Congruent	None	1.999837	2.299814	g	0.603090	Correct	None
5	2	Flanker_UD	UUU	Congruent	Congruent	3.999685	4.299660	j	0.555138	Correct	Correct
5	3	Flanker_LR	LRL	Incongruent	Congruent	5.999535	6.299503	g	0.563330	Correct	Correct
5	4	Flanker_UD	DUD	Incongruent	Incongruent	7.999371	8.299349	j	0.587460	Correct	Correct
5	5	Flanker_LR	LRL	Incongruent	Incongruent	9.999191	10.299193	g	0.675605	Correct	Correct
5	6	Flanker_UD	DUD	Incongruent	Incongruent	11.999034	12.299037	j	0.571747	Correct	Correct
5	7	Flanker_LR	RRR	Congruent	Incongruent	13.998912	14.298883	g	0.483727	Correct	Correct
5	8	Flanker_UD	DUD	Incongruent	Congruent	15.998757	16.298734	j	0.475886	Correct	Correct
5	9	Flanker_LR	LRL	Incongruent	Incongruent	17.998647	18.298571	g	0.516034	Correct	Correct
5	10	Flanker_UD	DDD	Congruent	Incongruent	19.998444	20.298417	n	0.556107	Correct	Correct
5	11	Flanker_LR	LRL	Incongruent	Congruent	21.998288	22.298258	g	0.636238	Correct	Correct
5	12	Flanker_UD	UUU	Congruent	Incongruent	23.998102	24.298105	j	0.444456	Correct	Correct
5	13	Flanker_LR	LLL	Congruent	Congruent	25.997991	26.297948	f	0.468540	Correct	Correct
5	14	Flanker_UD	UDU	Incongruent	Congruent	27.997791	28.297794	n	0.588040	Correct	Correct
5	15	Flanker_LR	RRR	Congruent	Incongruent	29.997667	30.297637	g	0.524117	Correct	Correct
5	16	Flanker_UD	UDU	Incongruent	Congruent	31.997479	32.297482	n	0.596277	Correct	Correct
5	17	Flanker_LR	RLR	Incongruent	Incongruent	33.997372	34.297324	f	0.508385	Correct	Correct
5	18	Flanker_UD	UDU	Incongruent	Incongruent	35.997202	36.313836	n	0.596417	Correct	Correct
5	19	Flanker_LR	LRL	Incongruent	Incongruent	37.997046	38.313702	g	0.644545	Correct	Correct
5	20	Flanker_UD	DUD	Incongruent	Incongruent	39.996891	40.313525	j	0.564641	Correct	Correct
5	21	Flanker_LR	LRL	Incongruent	Incongruent	41.996743	42.313368	g	0.580853	Correct	Correct
5	22	Flanker_UD	UUU	Congruent	Incongruent	43.996579	44.313215	j	0.604944	Correct	Correct
5	23	Flanker_LR	LLL	Congruent	Congruent	45.996423	46.313065	f	0.605143	Correct	Correct
5	24	Flanker_UD	UDU	Incongruent	Congruent	47.996269	48.312903	n	0.885233	Correct	Correct
5	25	Flanker_LR	RRR	Congruent	Incongruent	49.996080	50.312748	g	0.581318	Correct	Correct
5	26	Flanker_UD	UUU	Congruent	Congruent	51.995957	52.312593	j	0.566122	Correct	Correct
5	27	Flanker_LR	LLL	Congruent	Congruent	53.995801	54.312456	f	0.501467	Correct	Correct
5	28	Flanker_UD	DUD	Incongruent	Congruent	55.995647	56.312281	j	0.565602	Correct	Correct
5	29	Flanker_LR	RLR	Incongruent	Incongruent	57.995491	58.312125	f	0.581726	Correct	Correct
5	30	Flanker_UD	DUD	Incongruent	Incongruent	59.995330	60.311971	j	0.661967	Correct	Correct
5	31	Flanker_LR	RRR	Congruent	Incongruent	61.995180	62.311822	g	0.662169	Correct	Correct
5	32	Flanker_UD	UUU	Congruent	Congruent	63.995026	64.311662	j	0.646158	Correct	Correct
5	33	Flanker_LR	LRL	Incongruent	Congruent	65.994865	66.311503	g	0.734466	Correct	Correct
5	34	Flanker_UD	DUD	Incongruent	Incongruent	67.994714	68.311349	j	0.630381	Correct	Correct
5	35	Flanker_LR	RLR	Incongruent	Incongruent	69.994560	70.311202	f	0.559033	Correct	Correct
5	36	Flanker_UD	UUU	Congruent	Incongruent	71.994404	72.311038	j	0.518590	Correct	Correct
5	37	Flanker_LR	LLL	Congruent	Congruent	73.994246	74.310882	f	0.462745	Correct	Correct
5	38	Flanker_UD	UDU	Incongruent	Congruent	75.994093	76.310727	n	0.654799	Correct	Correct
5	39	Flanker_LR	RLR	Incongruent	Incongruent	77.993905	78.310581	f	0.686960	Correct	Correct
5	40	Flanker_UD	UDU	Incongruent	Incongruent	79.993781	80.310416	n	0.647046	Correct	Correct
5	41	Flanker_LR	RRR	Congruent	Incongruent	82.010289	82.310261	g	0.575224	Correct	Correct
5	42	Flanker_UD	UDU	Incongruent	Congruent	84.010128	84.310106	n	0.631368	Correct	Correct
5	43	Flanker_LR	LLL	Congruent	Incongruent	86.009982	86.309986	f	0.543508	Correct	Correct
5	44	Flanker_UD	UDU	Incongruent	Congruent	88.009825	88.309799	n	0.575568	Correct	Correct
5	45	Flanker_LR	RRR	Congruent	Incongruent	90.009637	90.309640	g	0.551733	Correct	Correct
5	46	Flanker_UD	UUU	Congruent	Congruent	92.009512	92.309485	j	0.607761	Correct	Correct
5	47	Flanker_LR	RRR	Congruent	Congruent	94.009355	94.309349	g	0.535892	Correct	Correct
5	48	Flanker_UD	DUD	Incongruent	Congruent	96.009203	96.309175	j	0.608529	Correct	Correct
5	49	Flanker_LR	RLR	Incongruent	Incongruent	98.009047	98.309019	f	0.616230	Correct	Correct
5	50	Flanker_UD	DDD	Congruent	Incongruent	100.008893	100.308864	n	0.688328	Correct	Correct
5	51	Flanker_LR	LLL	Congruent	Congruent	102.008738	102.308716	f	0.544499	Correct	Correct
5	52	Flanker_UD	UUU	Congruent	Congruent	104.008554	104.308554	j	0.600534	Correct	Correct
5	53	Flanker_LR	LRL	Incongruent	Congruent	106.008428	106.308397	g	0.608622	Correct	Correct
5	54	Flanker_UD	UDU	Incongruent	Incongruent	108.008241	108.308243	n	0.608811	Correct	Correct
5	55	Flanker_LR	RRR	Congruent	Incongruent	110.008118	110.308091	g	0.632976	Correct	Correct
5	56	Flanker_UD	DDD	Congruent	Congruent	112.007929	112.307933	n	0.617064	Correct	Correct
5	57	Flanker_LR	LLL	Congruent	Congruent	114.007777	114.307776	f	0.553124	Correct	Correct
5	58	Flanker_UD	UDU	Incongruent	Congruent	116.007684	116.307623	n	0.697256	Correct	Correct
5	59	Flanker_LR	LRL	Incongruent	Incongruent	118.007464	118.307464	g	0.777364	Correct	Correct
5	60	Flanker_UD	DDD	Congruent	Incongruent	120.007338	120.307310	n	0.689499	Correct	Correct
5	61	Flanker_LR	RRR	Congruent	Congruent	122.007185	122.307155	g	0.553601	Correct	Correct
5	62	Flanker_UD	UDU	Incongruent	Congruent	124.007044	124.307001	n	0.689817	Correct	Correct
5	63	Flanker_LR	LLL	Congruent	Incongruent	126.006880	126.306844	f	0.577954	Correct	Correct
5	64	Flanker_UD	DDD	Congruent	Congruent	128.006714	128.306690	n	0.642007	Correct	Correct
5	65	Flanker_LR	RLR	Incongruent	Congruent	130.006563	130.306534	f	0.586051	Correct	Correct
5	66	Flanker_UD	UUU	Congruent	Incongruent	132.006409	132.306379	j	0.658256	Correct	Correct
5	67	Flanker_LR	RLR	Incongruent	Congruent	134.006254	134.306222	f	0.562359	Correct	Correct
5	68	Flanker_UD	DUD	Incongruent	Incongruent	136.006098	136.306069	j	0.794521	Correct	Correct
5	69	Flanker_LR	RLR	Incongruent	Incongruent	138.005911	138.305912	f	0.626607	Correct	Correct
5	70	Flanker_UD	UUU	Congruent	Incongruent	140.005787	140.305760	j	0.610667	Correct	Correct
5	71	Flanker_LR	LRL	Incongruent	Congruent	142.005600	142.305602	g	0.642876	Correct	Correct
5	72	Flanker_UD	DUD	Incongruent	Incongruent	144.005445	144.305448	j	0.586921	Correct	Correct
5	73	Flanker_LR	RRR	Congruent	Incongruent	146.005322	146.305292	g	0.675092	Correct	Correct
5	74	Flanker_UD	DUD	Incongruent	Congruent	148.005134	148.305137	j	0.587196	Correct	Correct
5	75	Flanker_LR	RRR	Congruent	Incongruent	150.005013	150.304989	g	0.467744	Correct	Correct
5	76	Flanker_UD	DDD	Congruent	Congruent	152.004866	152.304828	n	0.739382	Correct	Correct
5	77	Flanker_LR	LLL	Congruent	Congruent	154.004700	154.304671	f	0.507570	Correct	Correct
5	78	Flanker_UD	UUU	Congruent	Congruent	156.004546	156.304517	j	0.459663	Correct	Correct
5	79	Flanker_LR	RLR	Incongruent	Congruent	158.004391	158.304362	f	0.691830	Correct	Correct
5	80	Flanker_UD	DDD	Congruent	Incongruent	160.004203	160.304207	n	0.619897	Correct	Correct
5	81	Flanker_LR	LRL	Incongruent	Congruent	162.004079	162.304050	g	0.692009	Correct	Correct
5	82	Flanker_UD	UDU	Incongruent	Incongruent	164.003926	164.303896	n	0.636130	Correct	Correct
5	83	Flanker_LR	LLL	Congruent	Incongruent	166.003770	166.303739	f	0.452469	Correct	Correct
5	84	Flanker_UD	DDD	Congruent	Congruent	168.003624	168.303587	n	0.572328	Correct	Correct
5	85	Flanker_LR	RLR	Incongruent	Congruent	170.003460	170.303430	f	0.588479	Correct	Correct
5	86	Flanker_UD	DDD	Congruent	Incongruent	172.003271	172.303275	n	0.540640	Correct	Correct
5	87	Flanker_LR	LLL	Congruent	Congruent	174.003116	174.303119	f	0.540736	Correct	Correct
5	88	Flanker_UD	DDD	Congruent	Congruent	176.003001	176.302964	n	0.588912	Correct	Correct
5	89	Flanker_LR	LLL	Congruent	Congruent	178.002839	178.302808	f	0.620925	Correct	Correct
5	90	Flanker_UD	UUU	Congruent	Congruent	180.002683	180.302654	j	0.589151	Correct	Correct
5	91	Flanker_LR	RLR	Incongruent	Congruent	182.002530	182.302498	f	0.589238	Correct	Correct
5	92	Flanker_UD	DUD	Incongruent	Incongruent	184.002363	184.302342	j	0.765374	Correct	Correct
5	93	Flanker_LR	LRL	Incongruent	Incongruent	186.002219	186.302196	g	0.733515	Correct	Correct
5	94	Flanker_UD	DDD	Congruent	Incongruent	188.002064	188.302034	n	0.669902	Correct	Correct
5	95	Flanker_LR	RLR	Incongruent	Congruent	190.001908	190.301872	f	0.749746	Correct	Correct
5	96	Flanker_UD	DDD	Congruent	Incongruent	192.001753	192.301723	n	0.589769	Correct	Correct
6	1	Flanker_LR	RRR	Congruent	None	1.999787	2.299791	g	0.657186	Correct	None
6	2	Flanker_UD	DDD	Congruent	Congruent	3.999630	4.299601	n	0.561279	Correct	Correct
6	3	Flanker_LR	RRR	Congruent	Congruent	5.999474	6.299486	g	0.593429	Correct	Correct
6	4	Flanker_UD	UDU	Incongruent	Congruent	7.999351	8.299321	n	0.785590	Correct	Correct
6	5	Flanker_LR	LRL	Incongruent	Incongruent	9.999196	10.299170	g	0.745647	Correct	Correct
6	6	Flanker_UD	DDD	Congruent	Incongruent	11.999042	12.299015	n	0.513814	Correct	Correct
6	7	Flanker_LR	RLR	Incongruent	Congruent	13.998884	14.298858	f	0.641898	Correct	Correct
6	8	Flanker_UD	UDU	Incongruent	Incongruent	15.998726	16.298718	n	0.690036	Correct	Correct
6	9	Flanker_LR	RLR	Incongruent	Incongruent	17.998575	18.298548	f	0.594208	Correct	Correct
6	10	Flanker_UD	UUU	Congruent	Incongruent	19.998388	20.298392	j	0.522318	Correct	Correct
6	11	Flanker_LR	RRR	Congruent	Congruent	21.998259	22.298238	g	0.538472	Correct	Correct
6	12	Flanker_UD	UUU	Congruent	Congruent	23.998119	24.298088	j	0.506506	Correct	Correct
6	13	Flanker_LR	LRL	Incongruent	Congruent	25.997955	26.297946	g	0.746658	Correct	Correct
6	14	Flanker_UD	UUU	Congruent	Incongruent	27.997801	28.297772	j	0.514103	Correct	Correct
6	15	Flanker_LR	RRR	Congruent	Congruent	29.997639	30.297617	g	0.458258	Correct	Correct
6	16	Flanker_UD	DUD	Incongruent	Congruent	31.997473	32.297492	j	0.882381	Correct	Correct
6	17	Flanker_LR	LRL	Incongruent	Incongruent	33.997333	34.297306	g	0.730432	Correct	Correct
6	18	Flanker_UD	DDD	Congruent	Incongruent	35.997173	36.313815	n	0.547032	Correct	Correct
6	19	Flanker_LR	LLL	Congruent	Congruent	37.997024	38.313663	f	0.450691	Correct	Correct
6	20	Flanker_UD	UUU	Congruent	Congruent	39.996870	40.313509	j	0.514787	Correct	Correct
6	21	Flanker_LR	RLR	Incongruent	Congruent	41.996715	42.313351	f	0.626897	Correct	Correct
6	22	Flanker_UD	DDD	Congruent	Incongruent	43.996527	44.313196	n	0.459121	Correct	Correct
6	23	Flanker_LR	LLL	Congruent	Congruent	45.996403	46.313008	f	0.579226	Correct	Correct
6	24	Flanker_UD	UDU	Incongruent	Congruent	47.996251	48.312886	n	0.571317	Correct	Correct
6	25	Flanker_LR	LLL	Congruent	Incongruent	49.996094	50.312731	f	0.523392	Correct	Correct
6	26	Flanker_UD	DUD	Incongruent	Congruent	51.995939	52.312574	j	0.867531	Correct	Correct
6	27	Flanker_LR	RLR	Incongruent	Incongruent	53.995783	54.312410	f	0.779679	Correct	Correct
6	28	Flanker_UD	UUU	Congruent	Incongruent	55.995632	56.312265	j	0.539756	Correct	Correct
6	29	Flanker_LR	RRR	Congruent	Congruent	57.995473	58.312111	g	0.531873	Correct	Correct
6	30	Flanker_UD	DUD	Incongruent	Congruent	59.995317	60.311954	j	0.580001	Correct	Correct
6	31	Flanker_LR	LRL	Incongruent	Incongruent	61.995163	62.311806	g	0.644120	Correct	Correct
6	32	Flanker_UD	DUD	Incongruent	Incongruent	63.995008	64.311645	j	0.564314	Correct	Correct
6	33	Flanker_LR	LRL	Incongruent	Incongruent	65.994852	66.311489	g	0.676571	Correct	Correct
6	34	Flanker_UD	DDD	Congruent	Incongruent	67.994697	68.311332	n	0.372503	Correct	Correct
6	35	Flanker_LR	LRL	Incongruent	Congruent	69.994510	70.311194	f	0.356605	Error	Correct
6	36	Flanker_UD	UUU	Congruent	Incongruent	71.994384	72.311025	j	0.708828	Correct	Error
6	37	Flanker_LR	RRR	Congruent	Congruent	73.994240	74.310870	g	0.596854	Correct	Correct
6	38	Flanker_UD	UUU	Congruent	Congruent	75.994086	76.310714	j	0.452964	Correct	Correct
6	39	Flanker_LR	RLR	Incongruent	Congruent	77.993931	78.310576	f	0.597142	Correct	Correct
6	40	Flanker_UD	DUD	Incongruent	Incongruent	79.993778	80.310406	j	0.573153	Correct	Correct
6	41	Flanker_LR	RLR	Incongruent	Incongruent	81.993621	82.310250	f	0.573388	Correct	Correct
6	42	Flanker_UD	UDU	Incongruent	Incongruent	83.993465	84.310097	n	0.645439	Correct	Correct
6	43	Flanker_LR	LLL	Congruent	Incongruent	85.993311	86.309962	f	0.485622	Correct	Correct
6	44	Flanker_UD	UDU	Incongruent	Congruent	88.009821	88.309784	n	0.597792	Correct	Correct
6	45	Flanker_LR	LLL	Congruent	Incongruent	90.009665	90.309632	f	0.502465	Correct	Correct
6	46	Flanker_UD	DUD	Incongruent	Congruent	92.009507	92.309475	j	0.637902	Correct	Correct
6	47	Flanker_LR	LRL	Incongruent	Incongruent	94.009377	94.309357	g	0.638095	Correct	Correct
6	48	Flanker_UD	UDU	Incongruent	Incongruent	96.009192	96.309164	n	0.566319	Correct	Correct
6	49	Flanker_LR	LLL	Congruent	Incongruent	98.009042	98.309011	f	0.502344	Correct	Correct
6	50	Flanker_UD	DDD	Congruent	Congruent	100.008887	100.308854	n	0.486394	Correct	Correct
6	51	Flanker_LR	LRL	Incongruent	Congruent	102.008758	102.308722	g	0.814513	Correct	Correct
6	52	Flanker_UD	UDU	Incongruent	Incongruent	104.008579	104.308545	n	0.694633	Correct	Correct
6	53	Flanker_LR	LRL	Incongruent	Incongruent	106.008424	106.308389	g	0.718842	Correct	Correct
6	54	Flanker_UD	UDU	Incongruent	Incongruent	108.008270	108.308237	n	0.494860	Correct	Correct
6	55	Flanker_LR	RLR	Incongruent	Incongruent	110.008156	110.308109	f	0.583039	Correct	Correct
6	56	Flanker_UD	DUD	Incongruent	Incongruent	112.007960	112.307924	j	0.623164	Correct	Correct
6	57	Flanker_LR	RLR	Incongruent	Incongruent	114.007805	114.307769	f	0.663267	Correct	Correct
6	58	Flanker_UD	DDD	Congruent	Incongruent	116.007650	116.307614	n	0.471410	Correct	Correct
6	59	Flanker_LR	RLR	Incongruent	Congruent	118.007519	118.307481	f	0.591437	Correct	Correct
6	60	Flanker_UD	UUU	Congruent	Incongruent	120.007339	120.307304	j	0.487777	Correct	Correct
6	61	Flanker_LR	LLL	Congruent	Congruent	122.007155	122.307149	f	0.479689	Correct	Correct
6	62	Flanker_UD	DUD	Incongruent	Congruent	124.007005	124.306994	j	0.631890	Correct	Correct
6	63	Flanker_LR	RRR	Congruent	Incongruent	126.006919	126.306849	g	0.736105	Correct	Correct
6	64	Flanker_UD	UUU	Congruent	Congruent	128.006721	128.306684	j	0.568128	Correct	Correct
6	65	Flanker_LR	RLR	Incongruent	Congruent	130.006564	130.306527	f	0.584359	Correct	Correct
6	66	Flanker_UD	DDD	Congruent	Incongruent	132.006403	132.306374	n	0.456403	Correct	Correct
6	67	Flanker_LR	RRR	Congruent	Congruent	134.006235	134.306230	g	0.672558	Correct	Correct
6	68	Flanker_UD	DDD	Congruent	Congruent	136.006098	136.306064	n	0.472555	Correct	Correct
6	69	Flanker_LR	RRR	Congruent	Congruent	138.005920	138.305909	g	0.512657	Correct	Correct
6	70	Flanker_UD	UUU	Congruent	Congruent	140.005788	140.305754	j	0.536830	Correct	Correct
6	71	Flanker_LR	LRL	Incongruent	Congruent	142.005673	142.305606	g	0.792976	Correct	Correct
6	72	Flanker_UD	UUU	Congruent	Incongruent	144.005474	144.305445	j	0.520998	Correct	Correct
6	73	Flanker_LR	LLL	Congruent	Congruent	146.005323	146.305288	f	0.521231	Correct	Correct
6	74	Flanker_UD	DDD	Congruent	Congruent	148.005169	148.305134	n	0.553280	Correct	Correct
6	75	Flanker_LR	RRR	Congruent	Congruent	150.004981	150.305020	g	0.633367	Correct	Correct
6	76	Flanker_UD	DUD	Incongruent	Congruent	152.004853	152.304823	j	0.793561	Correct	Correct
6	77	Flanker_LR	LLL	Congruent	Incongruent	154.004702	154.304668	f	0.449839	Correct	Correct
6	78	Flanker_UD	DUD	Incongruent	Congruent	156.004517	156.304514	j	0.593748	Correct	Correct
6	79	Flanker_LR	RLR	Incongruent	Incongruent	158.004395	158.304370	f	0.585871	Correct	Correct
6	80	Flanker_UD	DUD	Incongruent	Incongruent	160.004239	160.304207	j	0.481974	Correct	Correct
6	81	Flanker_LR	RRR	Congruent	Incongruent	162.004052	162.304048	g	0.522205	Correct	Correct
6	82	Flanker_UD	DDD	Congruent	Congruent	164.003928	164.303893	n	0.658232	Correct	Correct
6	83	Flanker_LR	LRL	Incongruent	Congruent	166.003833	166.303803	g	0.722563	Correct	Correct
6	84	Flanker_UD	DUD	Incongruent	Incongruent	168.003620	168.303583	j	0.690445	Correct	Correct
6	85	Flanker_LR	LLL	Congruent	Incongruent	170.003463	170.303427	f	0.482749	Correct	Correct
6	86	Flanker_UD	UDU	Incongruent	Congruent	172.003309	172.303273	n	0.602679	Correct	Correct
6	87	Flanker_LR	RRR	Congruent	Incongruent	174.003153	174.303119	g	0.474906	Correct	Correct
6	88	Flanker_UD	DDD	Congruent	Congruent	176.002966	176.302962	n	0.531026	Correct	Correct
6	89	Flanker_LR	RLR	Incongruent	Congruent	178.002818	178.302807	f	0.587189	Correct	Correct
6	90	Flanker_UD	UDU	Incongruent	Incongruent	180.002688	180.302652	n	0.619136	Correct	Correct
6	91	Flanker_LR	LLL	Congruent	Incongruent	182.002533	182.302511	f	0.427391	Correct	Correct
6	92	Flanker_UD	UDU	Incongruent	Congruent	184.002344	184.302342	n	0.547476	Correct	Correct
6	93	Flanker_LR	LLL	Congruent	Incongruent	186.002191	186.302188	f	0.539538	Correct	Correct
6	94	Flanker_UD	UUU	Congruent	Congruent	188.002035	188.302033	j	0.427693	Correct	Correct
6	95	Flanker_LR	LRL	Incongruent	Congruent	190.001888	190.301894	g	0.931873	Correct	Correct
6	96	Flanker_UD	UDU	Incongruent	Incongruent	192.001725	192.301723	n	0.643918	Correct	Correct
7	1	Flanker_LR	LRL	Incongruent	None	1.999849	2.299817	g	0.712790	Correct	None
7	2	Flanker_UD	UDU	Incongruent	Incongruent	3.999693	4.299661	n	0.608880	Correct	Correct
7	3	Flanker_LR	LLL	Congruent	Incongruent	5.999537	6.299507	f	0.473055	Correct	Correct
7	4	Flanker_UD	UDU	Incongruent	Congruent	7.999384	8.299352	n	0.505198	Correct	Correct
7	5	Flanker_LR	RRR	Congruent	Incongruent	9.999226	10.299197	g	0.537301	Correct	Correct
7	6	Flanker_UD	UUU	Congruent	Congruent	11.999073	12.299041	j	0.521356	Correct	Correct
7	7	Flanker_LR	LRL	Incongruent	Congruent	13.998918	14.298887	g	0.625671	Correct	Correct
7	8	Flanker_UD	UUU	Congruent	Incongruent	15.998763	16.298731	j	0.521688	Correct	Correct
7	9	Flanker_LR	LLL	Congruent	Congruent	17.998606	18.298577	f	0.457776	Correct	Correct
7	10	Flanker_UD	UUU	Congruent	Congruent	19.998451	20.298421	j	0.497846	Correct	Correct
7	11	Flanker_LR	LLL	Congruent	Congruent	21.998268	22.298265	f	0.505944	Correct	Correct
7	12	Flanker_UD	DUD	Incongruent	Congruent	23.998142	24.298110	j	0.506136	Correct	Correct
7	13	Flanker_LR	LRL	Incongruent	Incongruent	25.997985	26.297957	g	0.506178	Correct	Correct
7	14	Flanker_UD	DDD	Congruent	Incongruent	27.997831	28.297802	n	0.458358	Correct	Correct
7	15	Flanker_LR	LLL	Congruent	Congruent	29.997685	30.297646	f	0.537762	Correct	Correct
7	16	Flanker_UD	DUD	Incongruent	Congruent	31.997521	32.297489	j	0.569927	Correct	Correct
7	17	Flanker_LR	RRR	Congruent	Incongruent	33.997366	34.297335	g	0.434075	Correct	Correct
7	18	Flanker_UD	UDU	Incongruent	Congruent	35.997179	36.313843	n	0.578257	Correct	Correct
7	19	Flanker_LR	LRL	Incongruent	Incongruent	37.997055	38.313690	g	0.562483	Correct	Correct
7	20	Flanker_UD	DUD	Incongruent	Incongruent	39.996900	40.313534	j	0.578423	Correct	Correct
7	21	Flanker_LR	LRL	Incongruent	Incongruent	41.996713	42.313406	g	0.642534	Correct	Correct
7	22	Flanker_UD	UUU	Congruent	Incongruent	43.996590	44.313235	j	0.458665	Correct	Correct
7	23	Flanker_LR	LRL	Incongruent	Congruent	45.996436	46.313070	g	0.570812	Correct	Correct
7	24	Flanker_UD	DUD	Incongruent	Incongruent	47.996282	48.312913	j	0.530803	Correct	Correct
7	25	Flanker_LR	RLR	Incongruent	Incongruent	49.996125	50.312769	f	0.571002	Correct	Correct
7	26	Flanker_UD	DUD	Incongruent	Incongruent	51.995940	52.312604	j	0.611115	Correct	Correct
7	27	Flanker_LR	RLR	Incongruent	Incongruent	53.995819	54.312449	f	0.723189	Correct	Correct
7	28	Flanker_UD	DDD	Congruent	Incongruent	55.995660	56.312293	n	0.715805	Correct	Correct
7	29	Flanker_LR	RLR	Incongruent	Congruent	57.995505	58.312150	f	0.611452	Correct	Correct
7	30	Flanker_UD	UDU	Incongruent	Incongruent	59.995345	60.311985	n	0.611815	Correct	Correct
7	31	Flanker_LR	LLL	Congruent	Incongruent	61.995193	62.311830	f	0.555740	Correct	Correct
7	32	Flanker_UD	DDD	Congruent	Congruent	63.995040	64.311677	n	0.459773	Correct	Correct
7	33	Flanker_LR	RLR	Incongruent	Congruent	65.994885	66.311520	f	0.539966	Correct	Correct
7	34	Flanker_UD	DDD	Congruent	Incongruent	67.994723	68.311363	n	0.412051	Correct	Correct
7	35	Flanker_LR	RLR	Incongruent	Congruent	69.994571	70.311210	f	0.508242	Correct	Correct
7	36	Flanker_UD	DUD	Incongruent	Incongruent	71.994420	72.311054	j	0.708355	Correct	Correct
7	37	Flanker_LR	RLR	Incongruent	Incongruent	73.994265	74.310902	f	0.484449	Correct	Correct
7	38	Flanker_UD	DUD	Incongruent	Incongruent	75.994107	76.310744	j	0.692797	Correct	Correct
7	39	Flanker_LR	RRR	Congruent	Incongruent	77.993954	78.310588	g	0.492759	Correct	Correct
7	40	Flanker_UD	DDD	Congruent	Congruent	80.010471	80.310435	n	0.684794	Correct	Correct
7	41	Flanker_LR	RLR	Incongruent	Congruent	82.010312	82.310270	f	0.420963	Correct	Correct
7	42	Flanker_UD	UDU	Incongruent	Incongruent	84.010151	84.310123	n	0.541053	Correct	Correct
7	43	Flanker_LR	LRL	Incongruent	Incongruent	86.009996	86.309972	g	0.709257	Correct	Correct
7	44	Flanker_UD	UDU	Incongruent	Incongruent	88.009842	88.309814	n	0.629290	Correct	Correct
7	45	Flanker_LR	RLR	Incongruent	Incongruent	90.009686	90.309665	f	0.605435	Correct	Correct
7	46	Flanker_UD	DUD	Incongruent	Incongruent	92.009531	92.309504	j	0.581507	Correct	Correct
7	47	Flanker_LR	LLL	Congruent	Incongruent	94.009377	94.309350	f	0.501579	Correct	Correct
7	48	Flanker_UD	UDU	Incongruent	Congruent	96.009221	96.309193	n	0.597773	Correct	Correct
7	49	Flanker_LR	LRL	Incongruent	Incongruent	98.009066	98.309039	g	0.661887	Correct	Correct
7	50	Flanker_UD	UUU	Congruent	Incongruent	100.008930	100.308883	j	0.670025	Correct	Correct
7	51	Flanker_LR	RLR	Incongruent	Congruent	102.008757	102.308729	f	0.566074	Correct	Correct
7	52	Flanker_UD	UDU	Incongruent	Incongruent	104.008603	104.308582	n	0.534222	Correct	Correct
7	53	Flanker_LR	RRR	Congruent	Incongruent	106.008448	106.308419	g	0.510385	Correct	Correct
7	54	Flanker_UD	DUD	Incongruent	Congruent	108.008297	108.308263	j	0.718464	Correct	Correct
7	55	Flanker_LR	RRR	Congruent	Incongruent	110.008136	110.308135	g	0.582588	Correct	Correct
7	56	Flanker_UD	UUU	Congruent	Congruent	112.007985	112.307953	j	0.494756	Correct	Correct
7	57	Flanker_LR	LLL	Congruent	Congruent	114.007828	114.307799	f	0.510816	Correct	Correct
7	58	Flanker_UD	UUU	Congruent	Congruent	116.007651	116.307643	j	0.558962	Correct	Correct
7	59	Flanker_LR	RRR	Congruent	Congruent	118.007518	118.307489	g	0.551036	Correct	Correct
7	60	Flanker_UD	UDU	Incongruent	Congruent	120.007357	120.307333	n	0.615129	Correct	Correct
7	61	Flanker_LR	LLL	Congruent	Incongruent	122.007207	122.307178	f	0.687285	Correct	Correct
7	62	Flanker_UD	UUU	Congruent	Congruent	124.007066	124.307027	j	0.527455	Correct	Correct
7	63	Flanker_LR	RRR	Congruent	Congruent	126.006900	126.306869	g	0.415764	Correct	Correct
7	64	Flanker_UD	UDU	Incongruent	Congruent	128.006713	128.306721	n	0.671671	Correct	Correct
7	65	Flanker_LR	RRR	Congruent	Incongruent	130.006594	130.306558	g	0.535811	Correct	Correct
7	66	Flanker_UD	DUD	Incongruent	Congruent	132.006440	132.306431	j	0.487884	Correct	Correct
7	67	Flanker_LR	LRL	Incongruent	Incongruent	134.006279	134.306255	g	0.648197	Correct	Correct
7	68	Flanker_UD	UDU	Incongruent	Incongruent	136.006123	136.306093	n	0.600104	Correct	Correct
7	69	Flanker_LR	RRR	Congruent	Incongruent	138.005968	138.305939	g	0.464282	Correct	Correct
7	70	Flanker_UD	UDU	Incongruent	Congruent	140.005802	140.305765	n	0.584353	Correct	Correct
7	71	Flanker_LR	LRL	Incongruent	Incongruent	142.005659	142.305629	g	0.576567	Correct	Correct
7	72	Flanker_UD	UUU	Congruent	Incongruent	144.005507	144.305472	j	0.472556	Correct	Correct
7	73	Flanker_LR	LLL	Congruent	Congruent	146.005347	146.305316	f	0.520769	Correct	Correct
7	74	Flanker_UD	DDD	Congruent	Congruent	148.005195	148.305154	n	0.528759	Correct	Correct
7	75	Flanker_LR	RLR	Incongruent	Congruent	150.005040	150.305008	f	0.617486	Correct	Correct
7	76	Flanker_UD	DDD	Congruent	Incongruent	152.004883	152.304860	n	0.585044	Correct	Correct
7	77	Flanker_LR	LRL	Incongruent	Congruent	154.004728	154.304698	g	0.721161	Correct	Correct
7	78	Flanker_UD	DDD	Congruent	Incongruent	156.004572	156.304541	n	0.553341	Correct	Correct
7	79	Flanker_LR	RRR	Congruent	Congruent	158.004417	158.304392	g	0.449530	Correct	Correct
7	80	Flanker_UD	DUD	Incongruent	Congruent	160.004263	160.304232	j	0.633566	Correct	Correct
7	81	Flanker_LR	LLL	Congruent	Incongruent	162.004108	162.304078	f	0.537773	Correct	Correct
7	82	Flanker_UD	UUU	Congruent	Congruent	164.003957	164.303935	j	0.409951	Correct	Correct
7	83	Flanker_LR	RRR	Congruent	Congruent	166.003798	166.303769	g	0.690391	Correct	Correct
7	84	Flanker_UD	DDD	Congruent	Congruent	168.003644	168.303612	n	0.778106	Correct	Correct
7	85	Flanker_LR	RLR	Incongruent	Congruent	170.003486	170.303474	f	0.634172	Correct	Correct
7	86	Flanker_UD	DDD	Congruent	Incongruent	172.003305	172.303329	n	0.410315	Correct	Correct
7	87	Flanker_LR	LLL	Congruent	Congruent	174.003178	174.303148	f	0.426375	Correct	Correct
7	88	Flanker_UD	DDD	Congruent	Congruent	176.003023	176.302992	n	0.394496	Correct	Correct
7	89	Flanker_LR	RLR	Incongruent	Congruent	178.002868	178.302839	f	0.650650	Correct	Correct
7	90	Flanker_UD	DDD	Congruent	Incongruent	180.002713	180.302705	n	0.482832	Correct	Correct
7	91	Flanker_LR	LLL	Congruent	Congruent	182.002556	182.302528	f	0.410937	Correct	Correct
7	92	Flanker_UD	UUU	Congruent	Congruent	184.002404	184.302372	j	0.507057	Correct	Correct
7	93	Flanker_LR	RRR	Congruent	Congruent	186.002216	186.302221	g	0.579116	Correct	Correct
7	94	Flanker_UD	DUD	Incongruent	Congruent	188.002105	188.302063	j	0.547207	Correct	Correct
7	95	Flanker_LR	LRL	Incongruent	Incongruent	190.001937	190.301907	g	0.707338	Correct	Correct
7	96	Flanker_UD	UUU	Congruent	Incongruent	192.001784	192.301752	j	0.451451	Correct	Correct
8	1	Flanker_LR	LLL	Congruent	None	1.999922	2.299876	f	0.552287	Correct	None
8	2	Flanker_UD	DDD	Congruent	Congruent	3.999732	4.299683	n	0.576261	Correct	Correct
8	3	Flanker_LR	LRL	Incongruent	Congruent	5.999570	6.299541	g	0.696528	Correct	Correct
8	4	Flanker_UD	DUD	Incongruent	Incongruent	7.999413	8.299373	j	0.536532	Correct	Correct
8	5	Flanker_LR	RRR	Congruent	Incongruent	9.999295	10.299239	g	0.416718	Correct	Correct
8	6	Flanker_UD	UUU	Congruent	Congruent	11.999104	12.299040	j	0.392822	Correct	Correct
8	7	Flanker_LR	LLL	Congruent	Congruent	13.998949	14.298922	f	0.392938	Correct	Correct
8	8	Flanker_UD	UDU	Incongruent	Congruent	15.998761	16.298755	n	0.633738	Correct	Correct
8	9	Flanker_LR	RLR	Incongruent	Incongruent	17.998651	18.298621	f	0.697340	Correct	Correct
8	10	Flanker_UD	DDD	Congruent	Incongruent	19.998483	20.298456	n	0.521361	Correct	Correct
8	11	Flanker_LR	LRL	Incongruent	Congruent	21.998328	22.298300	g	0.649332	Correct	Correct
8	12	Flanker_UD	DUD	Incongruent	Incongruent	23.998173	24.298136	j	0.689558	Correct	Correct
8	13	Flanker_LR	RRR	Congruent	Incongruent	25.998017	26.297992	g	0.537685	Correct	Correct
8	14	Flanker_UD	UUU	Congruent	Congruent	27.997863	28.297836	j	0.473073	Correct	Correct
8	15	Flanker_LR	LLL	Congruent	Congruent	29.997709	30.297680	f	0.441185	Correct	Correct
8	16	Flanker_UD	DUD	Incongruent	Congruent	31.997553	32.297524	j	0.593319	Correct	Correct
8	17	Flanker_LR	RRR	Congruent	Incongruent	33.997398	34.297363	g	0.425451	Correct	Correct
8	18	Flanker_UD	DDD	Congruent	Congruent	35.997244	36.313880	n	0.745559	Correct	Correct
8	19	Flanker_LR	LLL	Congruent	Congruent	37.997087	38.313726	f	0.481772	Correct	Correct
8	20	Flanker_UD	UUU	Congruent	Congruent	39.996936	40.313574	j	0.481992	Correct	Correct
8	21	Flanker_LR	LRL	Incongruent	Congruent	41.996822	42.313415	g	0.633872	Correct	Correct
8	22	Flanker_UD	DUD	Incongruent	Incongruent	43.996622	44.313265	j	0.490273	Correct	Correct
8	23	Flanker_LR	LRL	Incongruent	Incongruent	45.996468	46.313107	g	0.506119	Correct	Correct
8	24	Flanker_UD	UDU	Incongruent	Incongruent	47.996318	48.312956	n	0.594441	Correct	Correct
8	25	Flanker_LR	RLR	Incongruent	Incongruent	49.996158	50.312799	f	0.666412	Correct	Correct
8	26	Flanker_UD	DDD	Congruent	Incongruent	51.996005	52.312640	n	0.490565	Correct	Correct
8	27	Flanker_LR	RLR	Incongruent	Congruent	53.995848	54.312484	f	0.554610	Correct	Correct
8	28	Flanker_UD	DDD	Congruent	Incongruent	55.995692	56.312330	n	0.570798	Correct	Correct
8	29	Flanker_LR	RRR	Congruent	Congruent	57.995549	58.312142	g	0.578912	Correct	Correct
8	30	Flanker_UD	DDD	Congruent	Congruent	59.995353	60.312016	n	0.611057	Correct	Correct
8	31	Flanker_LR	LRL	Incongruent	Congruent	61.995229	62.311871	g	0.643179	Correct	Correct
8	32	Flanker_UD	DUD	Incongruent	Incongruent	63.995072	64.311717	j	0.579310	Correct	Correct
8	33	Flanker_LR	RRR	Congruent	Incongruent	65.994917	66.311555	g	0.451317	Correct	Correct
8	34	Flanker_UD	UUU	Congruent	Congruent	67.994763	68.311406	j	0.523524	Correct	Correct
8	35	Flanker_LR	LRL	Incongruent	Congruent	69.994607	70.311244	g	0.523654	Correct	Correct
8	36	Flanker_UD	UUU	Congruent	Incongruent	71.994451	72.311071	j	0.659751	Correct	Correct
8	37	Flanker_LR	RLR	Incongruent	Congruent	73.994296	74.310927	f	0.563877	Correct	Correct
8	38	Flanker_UD	UDU	Incongruent	Incongruent	75.994142	76.310780	n	0.867983	Correct	Correct
8	39	Flanker_LR	LLL	Congruent	Incongruent	77.993985	78.310614	f	0.444139	Correct	Correct
8	40	Flanker_UD	UUU	Congruent	Congruent	79.993798	80.310433	j	0.428251	Correct	Correct
8	41	Flanker_LR	LRL	Incongruent	Congruent	82.010339	82.310318	g	0.556264	Correct	Correct
8	42	Flanker_UD	UDU	Incongruent	Incongruent	84.010184	84.310161	n	0.820486	Correct	Correct
8	43	Flanker_LR	LRL	Incongruent	Incongruent	86.010029	86.310011	g	0.532501	Correct	Correct
8	44	Flanker_UD	DDD	Congruent	Incongruent	88.009890	88.309850	n	0.380715	Correct	Correct
8	45	Flanker_LR	RLR	Incongruent	Congruent	90.009720	90.309694	f	0.524852	Correct	Correct
8	46	Flanker_UD	UUU	Congruent	Incongruent	92.009565	92.309540	j	0.596958	Correct	Correct
8	47	Flanker_LR	LRL	Incongruent	Congruent	94.009410	94.309349	g	0.773042	Correct	Correct
8	48	Flanker_UD	DUD	Incongruent	Incongruent	96.009280	96.309251	j	0.669145	Correct	Correct
8	49	Flanker_LR	LLL	Congruent	Incongruent	98.009101	98.309075	f	0.725313	Correct	Correct
8	50	Flanker_UD	UUU	Congruent	Congruent	100.008945	100.308907	j	0.557396	Correct	Correct
8	51	Flanker_LR	RLR	Incongruent	Congruent	102.008758	102.308728	f	0.629611	Correct	Correct
8	52	Flanker_UD	DDD	Congruent	Incongruent	104.008643	104.308640	n	0.701878	Correct	Correct
8	53	Flanker_LR	RRR	Congruent	Congruent	106.008450	106.308453	g	0.653736	Correct	Correct
8	54	Flanker_UD	UDU	Incongruent	Congruent	108.008328	108.308299	n	1.437821	Correct	Correct
8	55	Flanker_LR	RRR	Congruent	Incongruent	110.008171	110.308144	g	0.653969	Correct	Correct
8	56	Flanker_UD	DUD	Incongruent	Congruent	112.008062	112.308020	j	0.806159	Correct	Correct
8	57	Flanker_LR	RLR	Incongruent	Incongruent	114.007861	114.307833	f	0.726185	Correct	Correct
8	58	Flanker_UD	UDU	Incongruent	Incongruent	116.007706	116.307679	n	0.958352	Correct	Correct
8	59	Flanker_LR	LRL	Incongruent	Incongruent	118.007520	118.307489	g	0.558532	Correct	Correct
8	60	Flanker_UD	DUD	Incongruent	Incongruent	120.007415	120.307380	j	0.550704	Correct	Correct
8	61	Flanker_LR	LLL	Congruent	Incongruent	122.007241	122.307213	f	0.494713	Correct	Correct
8	62	Flanker_UD	DUD	Incongruent	Congruent	124.007086	124.307059	j	0.606851	Correct	Correct
8	63	Flanker_LR	RRR	Congruent	Incongruent	126.006932	126.306903	g	0.646935	Correct	Correct
8	64	Flanker_UD	UDU	Incongruent	Congruent	128.006807	128.306776	n	0.711063	Correct	Correct
8	65	Flanker_LR	RLR	Incongruent	Incongruent	130.006622	130.306562	f	0.487227	Correct	Correct
8	66	Flanker_UD	DUD	Incongruent	Incongruent	132.006433	132.306403	j	0.583385	Correct	Correct
8	67	Flanker_LR	LLL	Congruent	Incongruent	134.006313	134.306273	f	0.351444	Correct	Correct
8	68	Flanker_UD	UUU	Congruent	Congruent	136.006184	136.306106	j	0.423613	Correct	Correct
8	69	Flanker_LR	RLR	Incongruent	Congruent	138.006001	138.305974	f	0.503740	Correct	Correct
8	70	Flanker_UD	UDU	Incongruent	Incongruent	140.005815	140.305818	n	0.583801	Correct	Correct
8	71	Flanker_LR	LRL	Incongruent	Incongruent	142.005691	142.305663	g	0.615905	Correct	Correct
8	72	Flanker_UD	DDD	Congruent	Incongruent	144.005512	144.305487	n	0.615987	Correct	Correct
8	73	Flanker_LR	RRR	Congruent	Congruent	146.005383	146.305345	g	0.472185	Correct	Correct
8	74	Flanker_UD	UUU	Congruent	Congruent	148.005226	148.305190	j	0.432233	Correct	Correct
8	75	Flanker_LR	LLL	Congruent	Congruent	150.005071	150.305032	f	0.440391	Correct	Correct
8	76	Flanker_UD	DDD	Congruent	Congruent	152.004924	152.304877	n	0.568574	Correct	Correct
8	77	Flanker_LR	LLL	Congruent	Congruent	154.004735	154.304723	f	0.432656	Correct	Correct
8	78	Flanker_UD	UDU	Incongruent	Congruent	156.004596	156.304577	n	0.592765	Correct	Correct
8	79	Flanker_LR	LLL	Congruent	Incongruent	158.004455	158.304413	f	0.392870	Correct	Correct
8	80	Flanker_UD	UDU	Incongruent	Congruent	160.004297	160.304279	n	0.481011	Correct	Correct
8	81	Flanker_LR	RLR	Incongruent	Incongruent	162.004140	162.304113	f	0.513117	Correct	Correct
8	82	Flanker_UD	DDD	Congruent	Incongruent	164.003986	164.303957	Omission	5000.000000	Omission	Correct
8	83	Flanker_LR	RRR	Congruent	Congruent	166.003828	166.303805	g	1.289361	Correct	Omission
8	84	Flanker_UD	DUD	Incongruent	Congruent	168.003686	168.303639	j	0.721459	Correct	Correct
8	85	Flanker_LR	LRL	Incongruent	Incongruent	170.003530	170.303494	g	0.761664	Correct	Correct
8	86	Flanker_UD	UUU	Congruent	Incongruent	172.003342	172.303339	j	0.449759	Correct	Correct
8	87	Flanker_LR	RRR	Congruent	Congruent	174.003219	174.303184	g	0.385829	Correct	Correct
8	88	Flanker_UD	DUD	Incongruent	Congruent	176.003082	176.303066	j	0.458061	Correct	Correct
8	89	Flanker_LR	RLR	Incongruent	Incongruent	178.002909	178.302838	f	0.514043	Correct	Correct
8	90	Flanker_UD	DDD	Congruent	Incongruent	180.002756	180.302717	n	0.442157	Correct	Correct
8	91	Flanker_LR	RRR	Congruent	Congruent	182.002598	182.302563	g	0.330308	Correct	Correct
8	92	Flanker_UD	UDU	Incongruent	Congruent	184.002445	184.302409	n	0.738505	Correct	Correct
8	93	Flanker_LR	RLR	Incongruent	Incongruent	186.002257	186.302252	f	0.618568	Correct	Correct
8	94	Flanker_UD	UUU	Congruent	Incongruent	188.002135	188.302062	j	0.498718	Correct	Correct
8	95	Flanker_LR	LLL	Congruent	Congruent	190.001978	190.301943	f	0.426836	Correct	Correct
8	96	Flanker_UD	UDU	Incongruent	Congruent	192.001824	192.301790	n	0.602995	Correct	Correct
