# Supplementary material for: Congruency Sequence Effects without Feature Integration or Contingency Learning Confounds
Source: PLoS One. 2014 Jul 14;9(7):e102337. doi: 10.1371/journal.pone.0102337 (PMC4096924; doi:10.1371/journal.pone.0102337)
Supplement: Raw Data S1 — The raw data collected from each participant in Experiments 1 and 2. (ZIP) [file pone.0102337.s001.zip › RAW DATA/Experiment1/Prime_Arrow_Flanker_Subject_2_log.txt]

Experiment ID	Arrow_Flanker_Paradigm
Subject	2
Run Time	08-Apr-2013 17:38:04
Run Number	Trial Number	Task	Stimulus	Current Trial Type	Previous Trial Type	StimulusOnsetTime	StimulusOffsetTime	Response	RT	Accuracy	PreviousAccuracy
practice	1	Flanker_LR	LLL	Congruent	None	1.999823	2.299792	f	0.737167	Correct	None
practice	2	Flanker_UD	UUU	Congruent	Congruent	3.999682	4.299633	j	0.705350	Correct	Correct
practice	3	Flanker_LR	LRL	Incongruent	Congruent	5.999507	6.299471	g	0.673454	Correct	Correct
practice	4	Flanker_UD	DUD	Incongruent	Incongruent	7.999344	8.299309	j	0.553783	Correct	Correct
practice	5	Flanker_LR	LLL	Congruent	Incongruent	9.999178	10.299150	f	0.577671	Correct	Correct
practice	6	Flanker_UD	DUD	Incongruent	Congruent	11.999011	12.298975	j	0.737800	Correct	Correct
practice	7	Flanker_LR	RRR	Congruent	Incongruent	13.998847	14.298811	g	0.801931	Correct	Correct
practice	8	Flanker_UD	UUU	Congruent	Congruent	15.998651	16.298645	f	0.730027	Error	Correct
practice	9	Flanker_LR	LLL	Congruent	Congruent	17.998506	18.298479	f	0.570237	Correct	Error
practice	10	Flanker_UD	UDU	Incongruent	Congruent	19.998312	20.298315	n	0.658294	Correct	Correct
practice	11	Flanker_LR	RLR	Incongruent	Incongruent	21.998145	22.298154	f	0.714418	Correct	Correct
practice	12	Flanker_UD	DDD	Congruent	Incongruent	23.998014	24.297985	n	0.626594	Correct	Correct
practice	13	Flanker_LR	RRR	Congruent	Congruent	25.997819	26.297821	g	0.682713	Correct	Correct
practice	14	Flanker_UD	DDD	Congruent	Congruent	27.997686	28.297656	n	0.458176	Correct	Correct
practice	15	Flanker_LR	LRL	Incongruent	Congruent	29.997519	30.297489	g	0.538287	Correct	Correct
practice	16	Flanker_UD	UDU	Incongruent	Incongruent	31.997355	32.297326	n	0.634428	Correct	Correct
practice	17	Flanker_LR	LRL	Incongruent	Incongruent	33.997198	34.297202	g	0.746556	Correct	Correct
practice	18	Flanker_UD	UUU	Congruent	Incongruent	35.997021	36.313661	j	0.490593	Correct	Correct
practice	19	Flanker_LR	RLR	Incongruent	Congruent	37.996860	38.313497	f	0.434976	Correct	Correct
practice	20	Flanker_UD	DUD	Incongruent	Incongruent	39.996697	40.313333	j	0.970845	Correct	Correct
practice	21	Flanker_LR	RRR	Congruent	Incongruent	41.996531	42.313167	g	0.643018	Correct	Correct
practice	22	Flanker_UD	UDU	Incongruent	Congruent	43.996371	44.313006	n	0.531427	Correct	Correct
practice	23	Flanker_LR	RLR	Incongruent	Incongruent	45.996195	46.312839	f	0.523300	Correct	Correct
practice	24	Flanker_UD	DDD	Congruent	Incongruent	47.996005	48.312666	n	0.619429	Correct	Correct
1	1	Flanker_LR	LLL	Congruent	None	1.999839	2.299808	f	0.566144	Correct	None
1	2	Flanker_UD	DUD	Incongruent	Congruent	3.999673	4.299642	j	0.638201	Correct	Correct
1	3	Flanker_LR	LLL	Congruent	Incongruent	5.999503	6.299504	f	0.502322	Correct	Correct
1	4	Flanker_UD	UDU	Incongruent	Congruent	7.999311	8.299313	n	0.486514	Correct	Correct
1	5	Flanker_LR	RRR	Congruent	Incongruent	9.999180	10.299149	g	0.478527	Correct	Correct
1	6	Flanker_UD	DUD	Incongruent	Congruent	11.999017	12.298983	j	0.542748	Correct	Correct
1	7	Flanker_LR	LRL	Incongruent	Incongruent	13.998851	14.298833	g	0.574877	Correct	Correct
1	8	Flanker_UD	DUD	Incongruent	Incongruent	15.998653	16.298652	j	0.471101	Correct	Correct
1	9	Flanker_LR	RLR	Incongruent	Incongruent	17.998522	18.298490	f	0.471083	Correct	Correct
1	10	Flanker_UD	UDU	Incongruent	Incongruent	19.998354	20.298325	n	0.455302	Correct	Correct
1	11	Flanker_LR	RRR	Congruent	Incongruent	21.998189	22.298178	g	0.567328	Correct	Correct
1	12	Flanker_UD	UUU	Congruent	Congruent	23.998027	24.297995	j	0.631501	Correct	Correct
1	13	Flanker_LR	LRL	Incongruent	Congruent	25.997831	26.297830	g	0.423595	Correct	Correct
1	14	Flanker_UD	DDD	Congruent	Incongruent	27.997698	28.297666	n	0.414975	Correct	Correct
1	15	Flanker_LR	RRR	Congruent	Congruent	29.997527	30.297508	g	0.471193	Correct	Correct
1	16	Flanker_UD	DUD	Incongruent	Congruent	31.997368	32.297334	j	0.415268	Correct	Correct
1	17	Flanker_LR	RLR	Incongruent	Incongruent	33.997174	34.313872	f	0.455363	Correct	Correct
1	18	Flanker_UD	UDU	Incongruent	Incongruent	35.997039	36.313683	n	0.415437	Correct	Correct
1	19	Flanker_LR	RRR	Congruent	Incongruent	37.996877	38.313508	g	0.495702	Correct	Correct
1	20	Flanker_UD	UUU	Congruent	Congruent	39.996676	40.313341	j	0.391831	Correct	Correct
1	21	Flanker_LR	RRR	Congruent	Congruent	41.996546	42.313186	g	0.399941	Correct	Correct
1	22	Flanker_UD	DUD	Incongruent	Congruent	43.996381	44.313013	j	0.456057	Correct	Correct
1	23	Flanker_LR	LLL	Congruent	Incongruent	45.996217	46.312849	f	0.368107	Correct	Correct
1	24	Flanker_UD	UDU	Incongruent	Congruent	47.996052	48.312685	n	0.632288	Correct	Correct
1	25	Flanker_LR	RLR	Incongruent	Incongruent	49.995886	50.312564	f	0.920449	Correct	Correct
1	26	Flanker_UD	DDD	Congruent	Incongruent	51.995688	52.312356	n	0.424587	Correct	Correct
1	27	Flanker_LR	RRR	Congruent	Congruent	53.995568	54.312190	g	0.424593	Correct	Correct
1	28	Flanker_UD	DDD	Congruent	Congruent	55.995361	56.312023	n	0.448739	Correct	Correct
1	29	Flanker_LR	LLL	Congruent	Congruent	57.995225	58.311910	f	0.440874	Correct	Correct
1	30	Flanker_UD	UUU	Congruent	Congruent	59.995065	60.311696	j	0.449040	Correct	Correct
1	31	Flanker_LR	RLR	Incongruent	Congruent	61.994898	62.311531	f	0.657115	Correct	Correct
1	32	Flanker_UD	UUU	Congruent	Incongruent	63.994725	64.311378	j	0.633320	Correct	Correct
1	33	Flanker_LR	LLL	Congruent	Congruent	65.994570	66.311228	f	0.409391	Correct	Correct
1	34	Flanker_UD	DUD	Incongruent	Congruent	67.994404	68.311036	j	0.449488	Correct	Correct
1	35	Flanker_LR	LLL	Congruent	Incongruent	69.994250	70.310875	f	0.393718	Correct	Correct
1	36	Flanker_UD	DDD	Congruent	Congruent	71.994070	72.310709	n	0.449757	Correct	Correct
1	37	Flanker_LR	RLR	Incongruent	Congruent	73.993911	74.310542	f	0.425913	Correct	Correct
1	38	Flanker_UD	UUU	Congruent	Incongruent	76.010412	76.310379	j	0.425977	Correct	Correct
1	39	Flanker_LR	LRL	Incongruent	Congruent	78.010246	78.310216	g	0.554165	Correct	Correct
1	40	Flanker_UD	DUD	Incongruent	Incongruent	80.010083	80.310050	j	0.450208	Correct	Correct
1	41	Flanker_LR	LRL	Incongruent	Incongruent	82.009957	82.309917	g	0.490902	Correct	Correct
1	42	Flanker_UD	DDD	Congruent	Incongruent	84.009755	84.309722	n	0.434487	Correct	Correct
1	43	Flanker_LR	RLR	Incongruent	Congruent	86.009587	86.309567	f	0.562665	Correct	Correct
1	44	Flanker_UD	DDD	Congruent	Incongruent	88.009424	88.309394	n	0.690794	Correct	Correct
1	45	Flanker_LR	LRL	Incongruent	Congruent	90.009297	90.309243	g	0.466861	Correct	Correct
1	46	Flanker_UD	UDU	Incongruent	Incongruent	92.009094	92.309077	n	0.498961	Correct	Correct
1	47	Flanker_LR	LRL	Incongruent	Incongruent	94.008924	94.308902	g	0.411138	Correct	Correct
1	48	Flanker_UD	UUU	Congruent	Incongruent	96.008737	96.308736	j	0.379214	Correct	Correct
1	49	Flanker_LR	RLR	Incongruent	Congruent	98.008610	98.308590	f	0.387423	Correct	Correct
1	50	Flanker_UD	UUU	Congruent	Incongruent	100.008440	100.308407	j	0.419455	Correct	Correct
1	51	Flanker_LR	LLL	Congruent	Congruent	102.008274	102.308243	f	0.379645	Correct	Correct
1	52	Flanker_UD	DDD	Congruent	Congruent	104.008110	104.308077	n	0.347694	Correct	Correct
1	53	Flanker_LR	RRR	Congruent	Congruent	106.007958	106.307937	g	0.603813	Correct	Correct
1	54	Flanker_UD	DDD	Congruent	Congruent	108.007783	108.307749	n	0.404038	Correct	Correct
1	55	Flanker_LR	RRR	Congruent	Congruent	110.007588	110.307586	g	0.460043	Correct	Correct
1	56	Flanker_UD	UUU	Congruent	Congruent	112.007458	112.307422	j	0.540600	Correct	Correct
1	57	Flanker_LR	RLR	Incongruent	Congruent	114.007270	114.307278	f	0.396402	Correct	Correct
1	58	Flanker_UD	UUU	Congruent	Incongruent	116.007133	116.307092	j	0.420533	Correct	Correct
1	59	Flanker_LR	LRL	Incongruent	Congruent	118.006960	118.306930	g	0.468571	Correct	Correct
1	60	Flanker_UD	UDU	Incongruent	Incongruent	120.006796	120.306764	n	0.428826	Correct	Correct
1	61	Flanker_LR	LRL	Incongruent	Incongruent	122.006617	122.306617	g	0.372885	Correct	Correct
1	62	Flanker_UD	DDD	Congruent	Incongruent	124.006468	124.306437	n	0.348936	Correct	Correct
1	63	Flanker_LR	LLL	Congruent	Congruent	126.006303	126.306272	f	0.421071	Correct	Correct
1	64	Flanker_UD	UUU	Congruent	Congruent	128.006141	128.306106	j	0.325128	Correct	Correct
1	65	Flanker_LR	LRL	Incongruent	Congruent	130.005950	130.305950	g	0.445314	Correct	Correct
1	66	Flanker_UD	UDU	Incongruent	Incongruent	132.005810	132.305779	n	0.413428	Correct	Correct
1	67	Flanker_LR	RRR	Congruent	Incongruent	134.005649	134.305614	g	0.413601	Correct	Correct
1	68	Flanker_UD	UDU	Incongruent	Congruent	136.005450	136.305451	n	0.893719	Correct	Correct
1	69	Flanker_LR	RLR	Incongruent	Incongruent	138.005330	138.305291	f	0.485838	Correct	Correct
1	70	Flanker_UD	DUD	Incongruent	Incongruent	140.005122	140.305122	j	0.438134	Correct	Correct
1	71	Flanker_LR	LRL	Incongruent	Incongruent	142.004990	142.304959	g	0.462003	Correct	Correct
1	72	Flanker_UD	UUU	Congruent	Incongruent	144.004827	144.304794	j	0.398240	Correct	Correct
1	73	Flanker_LR	LLL	Congruent	Congruent	146.004692	146.304631	f	0.406386	Correct	Correct
1	74	Flanker_UD	UDU	Incongruent	Congruent	148.004496	148.304466	n	0.566417	Correct	Correct
1	75	Flanker_LR	RLR	Incongruent	Incongruent	150.004328	150.304302	f	0.518550	Correct	Correct
1	76	Flanker_UD	DDD	Congruent	Incongruent	152.004170	152.304137	n	0.406640	Correct	Correct
1	77	Flanker_LR	RRR	Congruent	Congruent	154.004027	154.303981	g	0.414782	Correct	Correct
1	78	Flanker_UD	UUU	Congruent	Congruent	156.003844	156.303799	j	0.302899	Correct	Correct
1	79	Flanker_LR	RRR	Congruent	Congruent	158.003678	158.303646	g	0.359062	Correct	Correct
1	80	Flanker_UD	DDD	Congruent	Congruent	160.003514	160.303482	n	0.383215	Correct	Correct
1	81	Flanker_LR	RLR	Incongruent	Congruent	162.003318	162.303318	f	0.431349	Correct	Correct
1	82	Flanker_UD	UDU	Incongruent	Incongruent	164.003187	164.303153	n	0.479454	Correct	Correct
1	83	Flanker_LR	RLR	Incongruent	Incongruent	166.002987	166.302991	f	0.503587	Correct	Correct
1	84	Flanker_UD	UDU	Incongruent	Incongruent	168.002826	168.302824	n	0.479668	Correct	Correct
1	85	Flanker_LR	LRL	Incongruent	Incongruent	170.002714	170.302662	g	0.423944	Correct	Correct
1	86	Flanker_UD	DUD	Incongruent	Incongruent	172.002498	172.302496	j	0.623879	Correct	Correct
1	87	Flanker_LR	LLL	Congruent	Incongruent	174.002363	174.302333	f	0.399991	Correct	Correct
1	88	Flanker_UD	DUD	Incongruent	Congruent	176.002202	176.302169	j	0.520113	Correct	Correct
1	89	Flanker_LR	LLL	Congruent	Incongruent	178.002057	178.302007	f	0.432326	Correct	Correct
1	90	Flanker_UD	UDU	Incongruent	Congruent	180.001872	180.301841	n	0.480425	Correct	Correct
1	91	Flanker_LR	LLL	Congruent	Incongruent	182.001707	182.301677	f	0.320525	Correct	Correct
1	92	Flanker_UD	DDD	Congruent	Congruent	184.001545	184.301515	n	0.400700	Correct	Correct
1	93	Flanker_LR	LRL	Incongruent	Congruent	186.001350	186.301351	g	0.424830	Correct	Correct
1	94	Flanker_UD	DUD	Incongruent	Incongruent	188.001218	188.301186	j	0.480877	Correct	Correct
1	95	Flanker_LR	RRR	Congruent	Incongruent	190.001051	190.301023	g	0.665052	Correct	Correct
1	96	Flanker_UD	DUD	Incongruent	Congruent	192.000890	192.300857	j	0.465169	Correct	Correct
2	1	Flanker_LR	RLR	Incongruent	None	1.999839	2.299810	f	0.507270	Correct	None
2	2	Flanker_UD	UUU	Congruent	Incongruent	3.999693	4.299646	j	0.331408	Correct	Correct
2	3	Flanker_LR	RLR	Incongruent	Congruent	5.999511	6.299482	f	0.427624	Correct	Correct
2	4	Flanker_UD	UUU	Congruent	Incongruent	7.999352	8.299321	j	0.379686	Correct	Correct
2	5	Flanker_LR	RRR	Congruent	Congruent	9.999222	10.299154	g	0.387828	Correct	Correct
2	6	Flanker_UD	DUD	Incongruent	Congruent	11.999029	12.298992	j	0.459911	Correct	Correct
2	7	Flanker_LR	RRR	Congruent	Incongruent	13.998853	14.298827	g	0.404014	Correct	Correct
2	8	Flanker_UD	UDU	Incongruent	Congruent	15.998692	16.298664	n	0.460162	Correct	Correct
2	9	Flanker_LR	LLL	Congruent	Incongruent	17.998532	18.298499	f	0.388356	Correct	Correct
2	10	Flanker_UD	DUD	Incongruent	Congruent	19.998375	20.298336	j	0.420477	Correct	Correct
2	11	Flanker_LR	LRL	Incongruent	Incongruent	21.998196	22.298173	g	0.468605	Correct	Correct
2	12	Flanker_UD	DDD	Congruent	Incongruent	23.998038	24.298008	n	0.396665	Correct	Correct
2	13	Flanker_LR	LLL	Congruent	Congruent	25.997872	26.297843	f	0.308810	Correct	Correct
2	14	Flanker_UD	DDD	Congruent	Congruent	27.997677	28.297681	n	0.436227	Correct	Correct
2	15	Flanker_LR	LLL	Congruent	Congruent	29.997546	30.297514	f	0.372352	Correct	Correct
2	16	Flanker_UD	UUU	Congruent	Congruent	31.997382	32.297351	j	0.380545	Correct	Correct
2	17	Flanker_LR	LLL	Congruent	Congruent	33.997217	34.313851	f	0.324666	Correct	Correct
2	18	Flanker_UD	UDU	Incongruent	Congruent	35.997055	36.313690	n	0.484715	Correct	Correct
2	19	Flanker_LR	RRR	Congruent	Incongruent	37.996890	38.313527	g	0.444928	Correct	Correct
2	20	Flanker_UD	DUD	Incongruent	Congruent	39.996694	40.313393	j	0.501052	Correct	Correct
2	21	Flanker_LR	LLL	Congruent	Incongruent	41.996562	42.313198	f	0.493181	Correct	Correct
2	22	Flanker_UD	DUD	Incongruent	Congruent	43.996421	44.313036	j	0.589242	Correct	Correct
2	23	Flanker_LR	LLL	Congruent	Incongruent	45.996235	46.312870	f	0.325309	Correct	Correct
2	24	Flanker_UD	UDU	Incongruent	Congruent	47.996073	48.312732	n	0.469473	Correct	Correct
2	25	Flanker_LR	LRL	Incongruent	Incongruent	49.995908	50.312544	g	0.421665	Correct	Correct
2	26	Flanker_UD	DDD	Congruent	Incongruent	51.995715	52.312381	n	0.461674	Correct	Correct
2	27	Flanker_LR	LLL	Congruent	Congruent	53.995581	54.312215	f	0.398051	Correct	Correct
2	28	Flanker_UD	DUD	Incongruent	Congruent	55.995419	56.312069	j	0.470015	Correct	Correct
2	29	Flanker_LR	RLR	Incongruent	Incongruent	57.995254	58.311888	f	0.550093	Correct	Correct
2	30	Flanker_UD	UUU	Congruent	Incongruent	59.995058	60.311726	j	0.398247	Correct	Correct
2	31	Flanker_LR	LRL	Incongruent	Congruent	61.994924	62.311568	g	0.462263	Correct	Correct
2	32	Flanker_UD	UUU	Congruent	Incongruent	63.994763	64.311419	j	0.422511	Correct	Correct
2	33	Flanker_LR	LRL	Incongruent	Congruent	65.994567	66.311236	g	0.438633	Correct	Correct
2	34	Flanker_UD	DUD	Incongruent	Incongruent	67.994435	68.311072	j	0.494910	Correct	Correct
2	35	Flanker_LR	RRR	Congruent	Incongruent	69.994273	70.310909	g	0.694887	Correct	Correct
2	36	Flanker_UD	DUD	Incongruent	Congruent	71.994078	72.310780	j	0.471042	Correct	Correct
2	37	Flanker_LR	RLR	Incongruent	Incongruent	73.993941	74.310580	f	0.415117	Correct	Correct
2	38	Flanker_UD	DUD	Incongruent	Incongruent	75.993780	76.310417	j	0.407156	Correct	Correct
2	39	Flanker_LR	RLR	Incongruent	Incongruent	78.010283	78.310254	f	0.479249	Correct	Correct
2	40	Flanker_UD	UDU	Incongruent	Incongruent	80.010138	80.310091	n	0.495369	Correct	Correct
2	41	Flanker_LR	LLL	Congruent	Incongruent	82.009952	82.309927	f	0.415651	Correct	Correct
2	42	Flanker_UD	DDD	Congruent	Congruent	84.009786	84.309764	n	0.407669	Correct	Correct
2	43	Flanker_LR	LLL	Congruent	Congruent	86.009626	86.309600	f	0.407817	Correct	Correct
2	44	Flanker_UD	UDU	Incongruent	Congruent	88.009432	88.309437	n	0.415883	Correct	Correct
2	45	Flanker_LR	RLR	Incongruent	Incongruent	90.009305	90.309274	f	0.456112	Correct	Correct
2	46	Flanker_UD	DUD	Incongruent	Incongruent	92.009107	92.309135	j	0.440240	Correct	Correct
2	47	Flanker_LR	LLL	Congruent	Incongruent	94.008974	94.308945	f	0.384450	Correct	Correct
2	48	Flanker_UD	UDU	Incongruent	Congruent	96.008824	96.308798	n	0.408492	Correct	Correct
2	49	Flanker_LR	LLL	Congruent	Incongruent	98.008646	98.308619	f	0.392587	Correct	Correct
2	50	Flanker_UD	UUU	Congruent	Congruent	100.008452	100.308457	j	0.464662	Correct	Correct
2	51	Flanker_LR	RRR	Congruent	Congruent	102.008322	102.308293	g	0.432741	Correct	Correct
2	52	Flanker_UD	UDU	Incongruent	Congruent	104.008162	104.308146	n	0.616931	Correct	Correct
2	53	Flanker_LR	RRR	Congruent	Incongruent	106.007993	106.307966	g	0.472968	Correct	Correct
2	54	Flanker_UD	DDD	Congruent	Congruent	108.007833	108.307803	n	0.417218	Correct	Correct
2	55	Flanker_LR	RRR	Congruent	Congruent	110.007666	110.307639	g	0.401243	Correct	Correct
2	56	Flanker_UD	UUU	Congruent	Congruent	112.007525	112.307490	j	0.481562	Correct	Correct
2	57	Flanker_LR	RRR	Congruent	Congruent	114.007342	114.307313	g	0.281562	Correct	Correct
2	58	Flanker_UD	DDD	Congruent	Congruent	116.007177	116.307150	n	0.449675	Correct	Correct
2	59	Flanker_LR	RLR	Incongruent	Congruent	118.007015	118.306985	f	0.481721	Correct	Correct
2	60	Flanker_UD	DUD	Incongruent	Incongruent	120.006883	120.306850	j	0.657863	Correct	Correct
2	61	Flanker_LR	RLR	Incongruent	Incongruent	122.006655	122.306659	f	0.402045	Correct	Correct
2	62	Flanker_UD	UDU	Incongruent	Incongruent	124.006525	124.306496	n	0.426227	Correct	Correct
2	63	Flanker_LR	RRR	Congruent	Incongruent	126.006362	126.306332	g	0.386308	Correct	Correct
2	64	Flanker_UD	UUU	Congruent	Congruent	128.006219	128.306195	j	0.290331	Correct	Correct
2	65	Flanker_LR	RRR	Congruent	Congruent	130.006002	130.306005	g	0.282625	Correct	Correct
2	66	Flanker_UD	DDD	Congruent	Congruent	132.005873	132.305843	n	0.282559	Correct	Correct
2	67	Flanker_LR	LRL	Incongruent	Congruent	134.005708	134.305680	g	0.450982	Correct	Correct
2	68	Flanker_UD	UUU	Congruent	Incongruent	136.005573	136.305528	j	0.402938	Correct	Correct
2	69	Flanker_LR	RLR	Incongruent	Congruent	138.005350	138.305353	f	0.651020	Correct	Correct
2	70	Flanker_UD	UDU	Incongruent	Incongruent	140.005218	140.305188	n	0.523167	Correct	Correct
2	71	Flanker_LR	LRL	Incongruent	Incongruent	142.005022	142.305027	g	0.403201	Correct	Correct
2	72	Flanker_UD	UDU	Incongruent	Incongruent	144.004894	144.304864	n	0.427350	Correct	Correct
2	73	Flanker_LR	LRL	Incongruent	Incongruent	146.004726	146.304698	g	0.419500	Correct	Correct
2	74	Flanker_UD	UDU	Incongruent	Incongruent	148.004534	148.304535	n	0.451545	Correct	Correct
2	75	Flanker_LR	LRL	Incongruent	Incongruent	150.004400	150.304372	g	0.411751	Correct	Correct
2	76	Flanker_UD	DUD	Incongruent	Incongruent	152.004267	152.304223	n	0.227949	Error	Correct
2	77	Flanker_LR	LRL	Incongruent	Incongruent	154.004071	154.304048	g	0.635972	Correct	Error
2	78	Flanker_UD	UUU	Congruent	Incongruent	156.003891	156.303884	j	0.556020	Correct	Correct
2	79	Flanker_LR	RRR	Congruent	Congruent	158.003757	158.303720	g	0.412235	Correct	Correct
2	80	Flanker_UD	DDD	Congruent	Congruent	160.003613	160.303557	n	0.420431	Correct	Correct
2	81	Flanker_LR	LRL	Incongruent	Congruent	162.003425	162.303394	g	0.428406	Correct	Correct
2	82	Flanker_UD	DDD	Congruent	Incongruent	164.003268	164.303231	n	0.516539	Correct	Correct
2	83	Flanker_LR	RLR	Incongruent	Congruent	166.003122	166.303067	f	0.500742	Correct	Correct
2	84	Flanker_UD	DUD	Incongruent	Incongruent	168.002977	168.302909	j	0.476769	Correct	Correct
2	85	Flanker_LR	LLL	Congruent	Incongruent	170.002770	170.302741	f	0.460983	Correct	Correct
2	86	Flanker_UD	UUU	Congruent	Congruent	172.002583	172.302577	j	0.413134	Correct	Correct
2	87	Flanker_LR	RRR	Congruent	Congruent	174.002451	174.302413	g	0.469165	Correct	Correct
2	88	Flanker_UD	DDD	Congruent	Congruent	176.002326	176.302256	n	0.445339	Correct	Correct
2	89	Flanker_LR	RLR	Incongruent	Congruent	178.002126	178.302088	f	0.549391	Correct	Correct
2	90	Flanker_UD	DDD	Congruent	Incongruent	180.001966	180.301925	n	0.461608	Correct	Correct
2	91	Flanker_LR	LRL	Incongruent	Congruent	182.001792	182.301761	g	0.477725	Correct	Correct
2	92	Flanker_UD	UDU	Incongruent	Incongruent	184.001661	184.301599	n	0.597837	Correct	Correct
2	93	Flanker_LR	LRL	Incongruent	Incongruent	186.001475	186.301453	g	0.437868	Correct	Correct
2	94	Flanker_UD	UUU	Congruent	Incongruent	188.001314	188.301271	j	0.454712	Correct	Correct
2	95	Flanker_LR	RLR	Incongruent	Congruent	190.001147	190.301109	f	0.566217	Correct	Correct
2	96	Flanker_UD	DDD	Congruent	Incongruent	192.000959	192.300946	n	0.430249	Correct	Correct
3	1	Flanker_LR	RLR	Incongruent	None	1.999843	2.299807	f	0.419500	Correct	None
3	2	Flanker_UD	UDU	Incongruent	Incongruent	3.999697	4.299645	n	0.491644	Correct	Correct
3	3	Flanker_LR	RRR	Congruent	Incongruent	5.999506	6.299482	g	0.412401	Correct	Correct
3	4	Flanker_UD	DUD	Incongruent	Congruent	7.999348	8.299320	j	0.411858	Correct	Correct
3	5	Flanker_LR	LLL	Congruent	Incongruent	9.999152	10.299154	f	0.363887	Correct	Correct
3	6	Flanker_UD	UUU	Congruent	Congruent	11.999034	12.298991	j	0.428071	Correct	Correct
3	7	Flanker_LR	LLL	Congruent	Congruent	13.998859	14.298828	f	0.372170	Correct	Correct
3	8	Flanker_UD	DDD	Congruent	Congruent	15.998697	16.298666	n	0.340291	Correct	Correct
3	9	Flanker_LR	LLL	Congruent	Congruent	17.998534	18.298502	f	0.380426	Correct	Correct
3	10	Flanker_UD	UDU	Incongruent	Congruent	19.998351	20.298339	n	0.484532	Correct	Correct
3	11	Flanker_LR	LRL	Incongruent	Incongruent	21.998216	22.298175	g	0.444723	Correct	Correct
3	12	Flanker_UD	UDU	Incongruent	Incongruent	23.998037	24.298011	n	0.652883	Correct	Correct
3	13	Flanker_LR	RRR	Congruent	Incongruent	25.997881	26.297849	g	0.397013	Correct	Correct
3	14	Flanker_UD	DUD	Incongruent	Congruent	27.997687	28.297685	j	0.444455	Correct	Correct
3	15	Flanker_LR	RLR	Incongruent	Incongruent	29.997559	30.297522	f	0.452528	Correct	Correct
3	16	Flanker_UD	UDU	Incongruent	Incongruent	31.997412	32.314031	n	0.436596	Correct	Correct
3	17	Flanker_LR	LLL	Congruent	Incongruent	33.997232	34.313862	f	0.452937	Correct	Correct
3	18	Flanker_UD	UUU	Congruent	Congruent	35.997036	36.313697	j	0.460854	Correct	Correct
3	19	Flanker_LR	RLR	Incongruent	Congruent	37.996901	38.313536	f	0.477167	Correct	Correct
3	20	Flanker_UD	UUU	Congruent	Incongruent	39.996741	40.313382	j	0.445107	Correct	Correct
3	21	Flanker_LR	RRR	Congruent	Congruent	41.996578	42.313209	g	0.349325	Correct	Correct
3	22	Flanker_UD	DUD	Incongruent	Congruent	43.996433	44.313046	j	0.493403	Correct	Correct
3	23	Flanker_LR	LRL	Incongruent	Incongruent	45.996249	46.312882	g	0.469727	Correct	Correct
3	24	Flanker_UD	DUD	Incongruent	Incongruent	47.996092	48.312724	j	0.437642	Correct	Correct
3	25	Flanker_LR	RLR	Incongruent	Incongruent	49.995923	50.312556	f	0.429814	Correct	Correct
3	26	Flanker_UD	DDD	Congruent	Incongruent	51.995803	52.312394	n	0.341824	Correct	Correct
3	27	Flanker_LR	RRR	Congruent	Congruent	53.995596	54.312230	g	0.461914	Correct	Correct
3	28	Flanker_UD	DUD	Incongruent	Congruent	55.995407	56.312069	j	0.494203	Correct	Correct
3	29	Flanker_LR	LLL	Congruent	Incongruent	57.995272	58.311902	f	0.390296	Correct	Correct
3	30	Flanker_UD	UDU	Incongruent	Congruent	59.995075	60.311740	n	0.462405	Correct	Correct
3	31	Flanker_LR	RLR	Incongruent	Incongruent	61.994942	62.311577	f	0.486412	Correct	Correct
3	32	Flanker_UD	DUD	Incongruent	Incongruent	63.994796	64.311421	j	0.422597	Correct	Correct
3	33	Flanker_LR	LRL	Incongruent	Incongruent	65.994620	66.311252	g	0.382706	Correct	Correct
3	34	Flanker_UD	UDU	Incongruent	Incongruent	67.994430	68.311089	n	0.422783	Correct	Correct
3	35	Flanker_LR	RLR	Incongruent	Incongruent	69.994293	70.310919	f	0.374936	Correct	Correct
3	36	Flanker_UD	DDD	Congruent	Incongruent	71.994102	72.310767	n	0.423051	Correct	Correct
3	37	Flanker_LR	RRR	Congruent	Congruent	73.993965	74.310600	g	0.423130	Correct	Correct
3	38	Flanker_UD	DUD	Incongruent	Congruent	75.993804	76.310438	j	0.383297	Correct	Correct
3	39	Flanker_LR	RLR	Incongruent	Incongruent	78.010281	78.310271	f	0.407567	Correct	Correct
3	40	Flanker_UD	DDD	Congruent	Incongruent	80.010140	80.310111	n	0.415604	Correct	Correct
3	41	Flanker_LR	LRL	Incongruent	Congruent	82.009993	82.309947	g	0.495701	Correct	Correct
3	42	Flanker_UD	UUU	Congruent	Incongruent	84.009814	84.309783	j	0.423871	Correct	Correct
3	43	Flanker_LR	LRL	Incongruent	Congruent	86.009650	86.309633	g	0.423946	Correct	Correct
3	44	Flanker_UD	UDU	Incongruent	Incongruent	88.009475	88.309459	n	0.480093	Correct	Correct
3	45	Flanker_LR	RRR	Congruent	Incongruent	90.009343	90.309296	g	0.424132	Correct	Correct
3	46	Flanker_UD	UUU	Congruent	Congruent	92.009163	92.309135	j	0.752341	Correct	Correct
3	47	Flanker_LR	RRR	Congruent	Congruent	94.009003	94.308969	g	0.376314	Correct	Correct
3	48	Flanker_UD	DDD	Congruent	Congruent	96.008832	96.308806	n	0.376493	Correct	Correct
3	49	Flanker_LR	RRR	Congruent	Congruent	98.008676	98.308642	g	0.408612	Correct	Correct
3	50	Flanker_UD	UDU	Incongruent	Congruent	100.008511	100.308480	n	0.576880	Correct	Correct
3	51	Flanker_LR	LLL	Congruent	Incongruent	102.008351	102.308318	f	0.408982	Correct	Correct
3	52	Flanker_UD	DUD	Incongruent	Congruent	104.008212	104.308156	j	0.521027	Correct	Correct
3	53	Flanker_LR	LRL	Incongruent	Incongruent	106.007993	106.307992	g	0.425163	Correct	Correct
3	54	Flanker_UD	UDU	Incongruent	Incongruent	108.007861	108.307834	n	0.449251	Correct	Correct
3	55	Flanker_LR	LLL	Congruent	Incongruent	110.007668	110.307679	f	0.393393	Correct	Correct
3	56	Flanker_UD	UDU	Incongruent	Congruent	112.007541	112.307524	n	0.465609	Correct	Correct
3	57	Flanker_LR	LLL	Congruent	Incongruent	114.007390	114.307339	f	0.409735	Correct	Correct
3	58	Flanker_UD	DUD	Incongruent	Congruent	116.007201	116.307177	j	0.529757	Correct	Correct
3	59	Flanker_LR	RRR	Congruent	Incongruent	118.007045	118.307030	g	0.425769	Correct	Correct
3	60	Flanker_UD	UUU	Congruent	Congruent	120.006884	120.306867	j	0.434058	Correct	Correct
3	61	Flanker_LR	RRR	Congruent	Congruent	122.006714	122.306687	g	0.394054	Correct	Correct
3	62	Flanker_UD	DUD	Incongruent	Congruent	124.006527	124.306524	j	0.570284	Correct	Correct
3	63	Flanker_LR	LLL	Congruent	Incongruent	126.006363	126.306360	f	0.410243	Correct	Correct
3	64	Flanker_UD	UUU	Congruent	Congruent	128.006235	128.306237	j	0.354502	Correct	Correct
3	65	Flanker_LR	LRL	Incongruent	Congruent	130.006076	130.306035	g	0.466671	Correct	Correct
3	66	Flanker_UD	DDD	Congruent	Incongruent	132.005877	132.305872	n	0.426911	Correct	Correct
3	67	Flanker_LR	RLR	Incongruent	Congruent	134.005742	134.305709	f	0.394842	Correct	Correct
3	68	Flanker_UD	DDD	Congruent	Incongruent	136.005583	136.305552	n	0.378954	Correct	Correct
3	69	Flanker_LR	LRL	Incongruent	Congruent	138.005417	138.305383	g	0.443054	Correct	Correct
3	70	Flanker_UD	DDD	Congruent	Incongruent	140.005256	140.305226	n	0.435265	Correct	Correct
3	71	Flanker_LR	LRL	Incongruent	Congruent	142.005089	142.305058	g	0.459377	Correct	Correct
3	72	Flanker_UD	DUD	Incongruent	Incongruent	144.004896	144.304897	j	0.419482	Correct	Correct
3	73	Flanker_LR	LRL	Incongruent	Incongruent	146.004754	146.304731	g	0.419627	Correct	Correct
3	74	Flanker_UD	UDU	Incongruent	Incongruent	148.004601	148.304568	n	0.427651	Correct	Correct
3	75	Flanker_LR	LLL	Congruent	Incongruent	150.004438	150.304409	f	0.419786	Correct	Correct
3	76	Flanker_UD	UUU	Congruent	Congruent	152.004261	152.304254	j	0.371988	Correct	Correct
3	77	Flanker_LR	RRR	Congruent	Congruent	154.004137	154.304078	g	0.324175	Correct	Correct
3	78	Flanker_UD	DDD	Congruent	Congruent	156.003951	156.303918	n	0.348123	Correct	Correct
3	79	Flanker_LR	LLL	Congruent	Congruent	158.003784	158.303755	f	0.412266	Correct	Correct
3	80	Flanker_UD	UUU	Congruent	Congruent	160.003630	160.303596	j	0.420412	Correct	Correct
3	81	Flanker_LR	RLR	Incongruent	Congruent	162.003459	162.303464	f	0.452620	Correct	Correct
3	82	Flanker_UD	DDD	Congruent	Incongruent	164.003297	164.303265	n	0.412679	Correct	Correct
3	83	Flanker_LR	LRL	Incongruent	Congruent	166.003133	166.303102	g	0.460805	Correct	Correct
3	84	Flanker_UD	UDU	Incongruent	Incongruent	168.002971	168.302963	n	0.524988	Correct	Correct
3	85	Flanker_LR	RLR	Incongruent	Incongruent	170.002805	170.302776	f	0.469043	Correct	Correct
3	86	Flanker_UD	DDD	Congruent	Incongruent	172.002646	172.302618	n	0.405102	Correct	Correct
3	87	Flanker_LR	RLR	Incongruent	Congruent	174.002484	174.302451	f	0.445243	Correct	Correct
3	88	Flanker_UD	DUD	Incongruent	Incongruent	176.002328	176.302294	j	0.501484	Correct	Correct
3	89	Flanker_LR	LRL	Incongruent	Incongruent	178.002156	178.302126	g	0.405591	Correct	Correct
3	90	Flanker_UD	UUU	Congruent	Incongruent	180.001996	180.301965	j	0.397767	Correct	Correct
3	91	Flanker_LR	LLL	Congruent	Congruent	182.001803	182.301799	f	0.293776	Correct	Correct
3	92	Flanker_UD	UUU	Congruent	Congruent	184.001676	184.301642	j	0.405999	Correct	Correct
3	93	Flanker_LR	RRR	Congruent	Congruent	186.001506	186.301473	g	0.357986	Correct	Correct
3	94	Flanker_UD	UUU	Congruent	Congruent	188.001344	188.301314	j	0.270160	Correct	Correct
3	95	Flanker_LR	RLR	Incongruent	Congruent	190.001180	190.301147	f	0.518308	Correct	Correct
3	96	Flanker_UD	DDD	Congruent	Incongruent	192.001034	192.300991	n	0.374507	Correct	Correct
4	1	Flanker_LR	LRL	Incongruent	None	1.999874	2.299844	g	0.462245	Correct	None
4	2	Flanker_UD	UDU	Incongruent	Incongruent	3.999679	4.299649	n	0.438592	Correct	Correct
4	3	Flanker_LR	LLL	Congruent	Incongruent	5.999514	6.299491	f	0.358413	Correct	Correct
4	4	Flanker_UD	UDU	Incongruent	Congruent	7.999353	8.299332	n	0.462469	Correct	Correct
4	5	Flanker_LR	RRR	Congruent	Incongruent	9.999188	10.299178	g	0.310665	Correct	Correct
4	6	Flanker_UD	DDD	Congruent	Congruent	11.999027	12.298997	n	0.398787	Correct	Correct
4	7	Flanker_LR	RLR	Incongruent	Congruent	13.998863	14.298840	f	0.526911	Correct	Correct
4	8	Flanker_UD	DUD	Incongruent	Incongruent	15.998701	16.298679	j	0.551085	Correct	Correct
4	9	Flanker_LR	RRR	Congruent	Incongruent	17.998537	18.298514	g	0.399153	Correct	Correct
4	10	Flanker_UD	UDU	Incongruent	Congruent	19.998376	20.298346	n	0.535343	Correct	Correct
4	11	Flanker_LR	RLR	Incongruent	Incongruent	21.998212	22.298186	f	0.447390	Correct	Correct
4	12	Flanker_UD	UDU	Incongruent	Incongruent	23.998049	24.298021	n	0.455463	Correct	Correct
4	13	Flanker_LR	RRR	Congruent	Incongruent	25.997888	26.297865	g	0.390996	Correct	Correct
4	14	Flanker_UD	DDD	Congruent	Congruent	27.997726	28.297696	n	0.407029	Correct	Correct
4	15	Flanker_LR	RLR	Incongruent	Congruent	29.997561	30.297533	f	0.463173	Correct	Correct
4	16	Flanker_UD	DDD	Congruent	Incongruent	31.997413	32.297369	n	0.423258	Correct	Correct
4	17	Flanker_LR	RRR	Congruent	Congruent	33.997240	34.313886	g	0.375387	Correct	Correct
4	18	Flanker_UD	DUD	Incongruent	Congruent	35.997097	36.313720	j	0.559608	Correct	Correct
4	19	Flanker_LR	RLR	Incongruent	Incongruent	37.996881	38.313584	f	0.423753	Correct	Correct
4	20	Flanker_UD	UDU	Incongruent	Incongruent	39.996718	40.313382	n	0.439917	Correct	Correct
4	21	Flanker_LR	LRL	Incongruent	Incongruent	41.996584	42.313231	g	0.431940	Correct	Correct
4	22	Flanker_UD	UUU	Congruent	Incongruent	43.996428	44.313058	j	0.416025	Correct	Correct
4	23	Flanker_LR	LLL	Congruent	Congruent	45.996262	46.312936	f	0.400207	Correct	Correct
4	24	Flanker_UD	UUU	Congruent	Congruent	47.996066	48.312734	j	0.344352	Correct	Correct
4	25	Flanker_LR	LLL	Congruent	Congruent	49.995934	50.312574	f	0.288415	Correct	Correct
4	26	Flanker_UD	UDU	Incongruent	Congruent	51.995778	52.312412	j	0.176581	Error	Correct
4	27	Flanker_LR	RLR	Incongruent	Incongruent	53.995605	54.312268	f	0.488705	Correct	Error
4	28	Flanker_UD	UUU	Congruent	Incongruent	55.995423	56.312084	j	0.417256	Correct	Correct
4	29	Flanker_LR	RLR	Incongruent	Congruent	57.995295	58.311937	f	0.400925	Correct	Correct
4	30	Flanker_UD	DDD	Congruent	Incongruent	59.995143	60.311759	n	0.393105	Correct	Correct
4	31	Flanker_LR	LRL	Incongruent	Congruent	61.994935	62.311627	g	0.465083	Correct	Correct
4	32	Flanker_UD	UUU	Congruent	Incongruent	63.994773	64.311431	j	0.409224	Correct	Correct
4	33	Flanker_LR	LRL	Incongruent	Congruent	65.994614	66.311271	g	0.745411	Correct	Correct
4	34	Flanker_UD	UUU	Congruent	Incongruent	67.994479	68.311107	j	0.409507	Correct	Correct
4	35	Flanker_LR	LRL	Incongruent	Congruent	69.994285	70.310969	g	0.521686	Correct	Correct
4	36	Flanker_UD	DUD	Incongruent	Incongruent	71.994122	72.310783	j	0.425818	Correct	Correct
4	37	Flanker_LR	LLL	Congruent	Incongruent	73.993991	74.310619	f	0.425939	Correct	Correct
4	38	Flanker_UD	DUD	Incongruent	Congruent	75.993827	76.310461	j	0.426069	Correct	Correct
4	39	Flanker_LR	LLL	Congruent	Incongruent	77.993666	78.310332	f	0.346171	Correct	Correct
4	40	Flanker_UD	DDD	Congruent	Congruent	79.993503	80.310131	n	0.570351	Correct	Correct
4	41	Flanker_LR	LRL	Incongruent	Congruent	81.993341	82.309976	f	0.274337	Error	Correct
4	42	Flanker_UD	DDD	Congruent	Incongruent	84.009848	84.309805	n	0.490422	Correct	Error
4	43	Flanker_LR	RLR	Incongruent	Congruent	86.009662	86.309664	f	0.450562	Correct	Correct
4	44	Flanker_UD	UUU	Congruent	Incongruent	88.009505	88.309479	j	0.306777	Correct	Correct
4	45	Flanker_LR	RLR	Incongruent	Congruent	90.009313	90.309321	f	0.506965	Correct	Correct
4	46	Flanker_UD	DUD	Incongruent	Incongruent	92.009156	92.309155	j	0.442914	Correct	Correct
4	47	Flanker_LR	LRL	Incongruent	Incongruent	94.009028	94.309032	g	0.451073	Correct	Correct
4	48	Flanker_UD	UUU	Congruent	Incongruent	96.008859	96.308830	j	0.395288	Correct	Correct
4	49	Flanker_LR	LRL	Incongruent	Congruent	98.008697	98.308670	g	0.459307	Correct	Correct
4	50	Flanker_UD	DUD	Incongruent	Incongruent	100.008539	100.308504	j	0.491510	Correct	Correct
4	51	Flanker_LR	RRR	Congruent	Incongruent	102.008385	102.308380	g	0.379559	Correct	Correct
4	52	Flanker_UD	DDD	Congruent	Congruent	104.008207	104.308177	n	0.387716	Correct	Correct
4	53	Flanker_LR	LRL	Incongruent	Congruent	106.008047	106.308017	g	0.427882	Correct	Correct
4	54	Flanker_UD	DUD	Incongruent	Incongruent	108.007884	108.307853	j	0.387974	Correct	Correct
4	55	Flanker_LR	LLL	Congruent	Incongruent	110.007724	110.307712	f	0.475998	Correct	Correct
4	56	Flanker_UD	DDD	Congruent	Congruent	112.007558	112.307528	n	0.388264	Correct	Correct
4	57	Flanker_LR	LLL	Congruent	Congruent	114.007396	114.307366	f	0.308384	Correct	Correct
4	58	Flanker_UD	UUU	Congruent	Congruent	116.007208	116.307203	j	0.492453	Correct	Correct
4	59	Flanker_LR	RRR	Congruent	Congruent	118.007087	118.307079	g	0.244642	Correct	Correct
4	60	Flanker_UD	UUU	Congruent	Congruent	120.006908	120.306881	j	0.276690	Correct	Correct
4	61	Flanker_LR	RRR	Congruent	Congruent	122.006745	122.306718	g	0.260835	Correct	Correct
4	62	Flanker_UD	DDD	Congruent	Congruent	124.006592	124.306553	n	0.420989	Correct	Correct
4	63	Flanker_LR	LLL	Congruent	Congruent	126.006444	126.306408	f	0.277101	Correct	Correct
4	64	Flanker_UD	UDU	Incongruent	Congruent	128.006258	128.306227	j	0.189207	Error	Correct
4	65	Flanker_LR	LLL	Congruent	Incongruent	130.006091	130.306079	f	0.437339	Correct	Error
4	66	Flanker_UD	DUD	Incongruent	Congruent	132.005940	132.305905	j	0.621458	Correct	Correct
4	67	Flanker_LR	RRR	Congruent	Incongruent	134.005766	134.305776	g	0.405735	Correct	Correct
4	68	Flanker_UD	DDD	Congruent	Congruent	136.005586	136.305581	n	0.357585	Correct	Correct
4	69	Flanker_LR	RRR	Congruent	Congruent	138.005457	138.305422	g	0.357764	Correct	Correct
4	70	Flanker_UD	DUD	Incongruent	Congruent	140.005301	140.305257	j	0.333857	Correct	Correct
4	71	Flanker_LR	RLR	Incongruent	Incongruent	142.005126	142.305121	g	0.302306	Error	Correct
4	72	Flanker_UD	UDU	Incongruent	Incongruent	144.004953	144.304927	n	0.574109	Correct	Error
4	73	Flanker_LR	LRL	Incongruent	Incongruent	146.004796	146.304768	g	0.526359	Correct	Correct
4	74	Flanker_UD	DUD	Incongruent	Incongruent	148.004604	148.304602	j	0.430351	Correct	Correct
4	75	Flanker_LR	RRR	Congruent	Incongruent	150.004487	150.304477	g	0.406577	Correct	Correct
4	76	Flanker_UD	DDD	Congruent	Congruent	152.004308	152.304277	n	0.430585	Correct	Correct
4	77	Flanker_LR	LLL	Congruent	Congruent	154.004146	154.304114	f	0.398775	Correct	Correct
4	78	Flanker_UD	DDD	Congruent	Congruent	156.003986	156.303957	n	0.478815	Correct	Correct
4	79	Flanker_LR	LLL	Congruent	Congruent	158.003804	158.303812	f	0.391086	Correct	Correct
4	80	Flanker_UD	DUD	Incongruent	Congruent	160.003656	160.303627	j	0.415052	Correct	Correct
4	81	Flanker_LR	RLR	Incongruent	Incongruent	162.003488	162.303465	f	0.439303	Correct	Correct
4	82	Flanker_UD	UUU	Congruent	Incongruent	164.003366	164.303301	j	0.455400	Correct	Correct
4	83	Flanker_LR	RRR	Congruent	Congruent	166.003166	166.303176	g	0.343522	Correct	Correct
4	84	Flanker_UD	UDU	Incongruent	Congruent	168.003007	168.302980	n	0.439848	Correct	Correct
4	85	Flanker_LR	RRR	Congruent	Incongruent	170.002846	170.302815	g	0.455754	Correct	Correct
4	86	Flanker_UD	UDU	Incongruent	Congruent	172.002681	172.302652	n	0.439894	Correct	Correct
4	87	Flanker_LR	LRL	Incongruent	Incongruent	174.002506	174.302507	g	0.472018	Correct	Correct
4	88	Flanker_UD	DUD	Incongruent	Incongruent	176.002356	176.302327	j	0.416140	Correct	Correct
4	89	Flanker_LR	RLR	Incongruent	Incongruent	178.002194	178.302164	f	0.456267	Correct	Correct
4	90	Flanker_UD	UDU	Incongruent	Incongruent	180.002038	180.302084	n	0.480270	Correct	Correct
4	91	Flanker_LR	LRL	Incongruent	Incongruent	182.001869	182.301856	g	0.496470	Correct	Correct
4	92	Flanker_UD	UUU	Congruent	Incongruent	184.001707	184.301676	j	0.416546	Correct	Correct
4	93	Flanker_LR	LLL	Congruent	Congruent	186.001545	186.301515	f	0.256732	Correct	Correct
4	94	Flanker_UD	UDU	Incongruent	Congruent	188.001379	188.301354	n	0.528876	Correct	Correct
4	95	Flanker_LR	RLR	Incongruent	Incongruent	190.001265	190.301225	f	0.400987	Correct	Correct
4	96	Flanker_UD	UUU	Congruent	Incongruent	192.001056	192.301017	j	0.408994	Correct	Correct
5	1	Flanker_LR	RRR	Congruent	None	1.999839	2.299806	g	0.523798	Correct	None
5	2	Flanker_UD	UUU	Congruent	Congruent	3.999676	4.299645	j	0.363986	Correct	Correct
5	3	Flanker_LR	LRL	Incongruent	Congruent	5.999512	6.299472	g	0.452121	Correct	Correct
5	4	Flanker_UD	DUD	Incongruent	Incongruent	7.999362	8.299335	j	0.412260	Correct	Correct
5	5	Flanker_LR	LRL	Incongruent	Incongruent	9.999187	10.299158	g	0.372470	Correct	Correct
5	6	Flanker_UD	DUD	Incongruent	Incongruent	11.998992	12.298995	j	0.413185	Correct	Correct
5	7	Flanker_LR	RRR	Congruent	Incongruent	13.998863	14.298830	g	0.324497	Correct	Correct
5	8	Flanker_UD	DUD	Incongruent	Congruent	15.998696	16.298672	j	0.340746	Correct	Correct
5	9	Flanker_LR	LRL	Incongruent	Incongruent	17.998537	18.298507	g	0.420830	Correct	Correct
5	10	Flanker_UD	DDD	Congruent	Incongruent	19.998342	20.298335	n	0.332914	Correct	Correct
5	11	Flanker_LR	LRL	Incongruent	Congruent	21.998179	22.298172	g	0.397042	Correct	Correct
5	12	Flanker_UD	UUU	Congruent	Incongruent	23.998060	24.298029	j	0.349173	Correct	Correct
5	13	Flanker_LR	LLL	Congruent	Congruent	25.997887	26.297854	f	0.381252	Correct	Correct
5	14	Flanker_UD	UDU	Incongruent	Congruent	27.997725	28.297695	j	0.244753	Error	Correct
5	15	Flanker_LR	RRR	Congruent	Incongruent	29.997555	30.297534	g	0.308936	Correct	Error
5	16	Flanker_UD	UDU	Incongruent	Congruent	31.997386	32.297390	j	0.196957	Error	Correct
5	17	Flanker_LR	RLR	Incongruent	Incongruent	33.997230	34.313870	f	0.445287	Correct	Error
5	18	Flanker_UD	UDU	Incongruent	Incongruent	35.997076	36.313710	n	0.421282	Correct	Correct
5	19	Flanker_LR	LRL	Incongruent	Incongruent	37.996901	38.313580	g	0.389395	Correct	Correct
5	20	Flanker_UD	DUD	Incongruent	Incongruent	39.996726	40.313387	j	0.445472	Correct	Correct
5	21	Flanker_LR	LRL	Incongruent	Incongruent	41.996587	42.313211	g	0.397510	Correct	Correct
5	22	Flanker_UD	UUU	Congruent	Incongruent	43.996424	44.313062	j	0.413647	Correct	Correct
5	23	Flanker_LR	LLL	Congruent	Congruent	45.996263	46.312911	f	0.413901	Correct	Correct
5	24	Flanker_UD	UDU	Incongruent	Congruent	47.996114	48.312733	n	0.405929	Correct	Correct
5	25	Flanker_LR	RRR	Congruent	Incongruent	49.995937	50.312570	g	0.430098	Correct	Correct
5	26	Flanker_UD	UUU	Congruent	Congruent	51.995742	52.312409	j	0.326147	Correct	Correct
5	27	Flanker_LR	LLL	Congruent	Congruent	53.995580	54.312262	f	0.422383	Correct	Correct
5	28	Flanker_UD	DUD	Incongruent	Congruent	55.995459	56.312083	j	0.422610	Correct	Correct
5	29	Flanker_LR	RLR	Incongruent	Incongruent	57.995253	58.311920	f	0.414562	Correct	Correct
5	30	Flanker_UD	DUD	Incongruent	Incongruent	59.995124	60.311757	j	0.406737	Correct	Correct
5	31	Flanker_LR	RRR	Congruent	Incongruent	61.994929	62.311595	g	0.358905	Correct	Correct
5	32	Flanker_UD	UUU	Congruent	Congruent	63.994801	64.311434	j	0.390862	Correct	Correct
5	33	Flanker_LR	LRL	Incongruent	Congruent	65.994604	66.311270	g	0.414989	Correct	Correct
5	34	Flanker_UD	DUD	Incongruent	Incongruent	67.994474	68.311108	j	0.487188	Correct	Correct
5	35	Flanker_LR	RLR	Incongruent	Incongruent	69.994311	70.310934	f	0.447363	Correct	Correct
5	36	Flanker_UD	UUU	Congruent	Incongruent	71.994132	72.310784	j	0.391567	Correct	Correct
5	37	Flanker_LR	LLL	Congruent	Congruent	73.993984	74.310621	f	0.407556	Correct	Correct
5	38	Flanker_UD	UDU	Incongruent	Congruent	75.993823	76.310458	n	0.487671	Correct	Correct
5	39	Flanker_LR	RLR	Incongruent	Incongruent	78.010336	78.310312	f	0.391840	Correct	Correct
5	40	Flanker_UD	UDU	Incongruent	Incongruent	80.010162	80.310133	n	0.463941	Correct	Correct
5	41	Flanker_LR	RRR	Congruent	Incongruent	82.009968	82.309973	g	0.440071	Correct	Correct
5	42	Flanker_UD	UDU	Incongruent	Congruent	84.009839	84.309810	n	0.400196	Correct	Correct
5	43	Flanker_LR	LLL	Congruent	Incongruent	86.009684	86.309646	f	0.392436	Correct	Correct
5	44	Flanker_UD	UDU	Incongruent	Congruent	88.009506	88.309476	n	0.440439	Correct	Correct
5	45	Flanker_LR	RRR	Congruent	Incongruent	90.009350	90.309322	g	0.344530	Correct	Correct
5	46	Flanker_UD	UUU	Congruent	Congruent	92.009157	92.309158	j	0.376621	Correct	Correct
5	47	Flanker_LR	RRR	Congruent	Congruent	94.009025	94.309013	g	0.312755	Correct	Correct
5	48	Flanker_UD	DUD	Incongruent	Congruent	96.008865	96.308833	j	0.425238	Correct	Correct
5	49	Flanker_LR	RLR	Incongruent	Incongruent	98.008701	98.308671	f	0.433007	Correct	Correct
5	50	Flanker_UD	DDD	Congruent	Incongruent	100.008544	100.308510	n	0.385187	Correct	Correct
5	51	Flanker_LR	LLL	Congruent	Congruent	102.008390	102.308363	f	0.385288	Correct	Correct
5	52	Flanker_UD	UUU	Congruent	Congruent	104.008215	104.308184	j	0.361371	Correct	Correct
5	53	Flanker_LR	LRL	Incongruent	Congruent	106.008020	106.308020	g	0.441493	Correct	Correct
5	54	Flanker_UD	UDU	Incongruent	Incongruent	108.007890	108.307860	n	0.457612	Correct	Correct
5	55	Flanker_LR	RRR	Congruent	Incongruent	110.007730	110.307715	g	0.401791	Correct	Correct
5	56	Flanker_UD	DDD	Congruent	Congruent	112.007533	112.307535	n	0.401855	Correct	Correct
5	57	Flanker_LR	LLL	Congruent	Congruent	114.007396	114.307362	f	0.289935	Correct	Correct
5	58	Flanker_UD	UDU	Incongruent	Congruent	116.007216	116.307200	n	0.466112	Correct	Correct
5	59	Flanker_LR	LRL	Incongruent	Incongruent	118.007086	118.307047	g	0.386181	Correct	Correct
5	60	Flanker_UD	DDD	Congruent	Incongruent	120.006883	120.306885	n	0.330290	Correct	Correct
5	61	Flanker_LR	RRR	Congruent	Congruent	122.006753	122.306731	g	0.322546	Correct	Correct
5	62	Flanker_UD	UDU	Incongruent	Congruent	124.006592	124.306560	n	0.418529	Correct	Correct
5	63	Flanker_LR	LLL	Congruent	Incongruent	126.006424	126.306395	f	0.338979	Correct	Correct
5	64	Flanker_UD	DDD	Congruent	Congruent	128.006267	128.306234	n	0.402865	Correct	Correct
5	65	Flanker_LR	RLR	Incongruent	Congruent	130.006103	130.306072	f	0.482978	Correct	Correct
5	66	Flanker_UD	UUU	Congruent	Incongruent	132.005941	132.305910	j	0.347015	Correct	Correct
5	67	Flanker_LR	RLR	Incongruent	Congruent	134.005777	134.305774	f	0.411451	Correct	Correct
5	68	Flanker_UD	DUD	Incongruent	Incongruent	136.005593	136.305577	j	0.403332	Correct	Correct
5	69	Flanker_LR	RLR	Incongruent	Incongruent	138.005452	138.305421	f	0.379450	Correct	Correct
5	70	Flanker_UD	UUU	Congruent	Incongruent	140.005258	140.305260	j	0.379510	Correct	Correct
5	71	Flanker_LR	LRL	Incongruent	Congruent	142.005128	142.305121	g	0.443659	Correct	Correct
5	72	Flanker_UD	DUD	Incongruent	Incongruent	144.004965	144.304935	j	0.403818	Correct	Correct
5	73	Flanker_LR	RRR	Congruent	Incongruent	146.004801	146.304773	g	0.395890	Correct	Correct
5	74	Flanker_UD	DUD	Incongruent	Congruent	148.004641	148.304611	j	0.412418	Correct	Correct
5	75	Flanker_LR	RRR	Congruent	Incongruent	150.004477	150.304464	g	0.388372	Correct	Correct
5	76	Flanker_UD	DDD	Congruent	Congruent	152.004285	152.304285	n	0.588232	Correct	Correct
5	77	Flanker_LR	LLL	Congruent	Congruent	154.004122	154.304113	f	0.316352	Correct	Correct
5	78	Flanker_UD	UUU	Congruent	Congruent	156.003993	156.303960	j	0.332502	Correct	Correct
5	79	Flanker_LR	RLR	Incongruent	Congruent	158.003838	158.303809	f	0.500655	Correct	Correct
5	80	Flanker_UD	DDD	Congruent	Incongruent	160.003668	160.303636	n	0.436791	Correct	Correct
5	81	Flanker_LR	LRL	Incongruent	Congruent	162.003503	162.303472	g	0.436987	Correct	Correct
5	82	Flanker_UD	UDU	Incongruent	Incongruent	164.003342	164.303301	n	0.469059	Correct	Correct
5	83	Flanker_LR	LLL	Congruent	Incongruent	166.003185	166.303163	f	0.325142	Correct	Correct
5	84	Flanker_UD	DDD	Congruent	Congruent	168.003016	168.302986	n	0.349313	Correct	Correct
5	85	Flanker_LR	RLR	Incongruent	Congruent	170.002856	170.302823	f	0.397354	Correct	Correct
5	86	Flanker_UD	DDD	Congruent	Incongruent	172.002693	172.302661	n	0.365445	Correct	Correct
5	87	Flanker_LR	LLL	Congruent	Congruent	174.002537	174.302515	f	0.325640	Correct	Correct
5	88	Flanker_UD	DDD	Congruent	Congruent	176.002335	176.302336	n	0.317776	Correct	Correct
5	89	Flanker_LR	LLL	Congruent	Congruent	178.002207	178.302173	f	0.349798	Correct	Correct
5	90	Flanker_UD	UUU	Congruent	Congruent	180.002042	180.302012	j	0.325942	Correct	Correct
5	91	Flanker_LR	RLR	Incongruent	Congruent	182.001885	182.301883	f	0.550123	Correct	Correct
5	92	Flanker_UD	DUD	Incongruent	Incongruent	184.001686	184.301691	j	0.438262	Correct	Correct
5	93	Flanker_LR	LRL	Incongruent	Incongruent	186.001555	186.301524	g	0.534394	Correct	Correct
5	94	Flanker_UD	DDD	Congruent	Incongruent	188.001392	188.301362	n	0.406493	Correct	Correct
5	95	Flanker_LR	RLR	Incongruent	Congruent	190.001235	190.301217	f	0.406634	Correct	Correct
5	96	Flanker_UD	DDD	Congruent	Incongruent	192.001067	192.301037	n	0.334742	Correct	Correct
6	1	Flanker_LR	RRR	Congruent	None	1.999845	2.299814	g	0.413301	Correct	None
6	2	Flanker_UD	DDD	Congruent	Congruent	3.999683	4.299651	n	0.325262	Correct	Correct
6	3	Flanker_LR	RRR	Congruent	Congruent	5.999519	6.299490	g	0.405330	Correct	Correct
6	4	Flanker_UD	UDU	Incongruent	Congruent	7.999356	8.299326	n	0.509504	Correct	Correct
6	5	Flanker_LR	LRL	Incongruent	Incongruent	9.999217	10.299166	g	0.421516	Correct	Correct
6	6	Flanker_UD	DDD	Congruent	Incongruent	11.999036	12.299002	n	0.405766	Correct	Correct
6	7	Flanker_LR	RLR	Incongruent	Congruent	13.998835	14.298840	f	0.461804	Correct	Correct
6	8	Flanker_UD	UDU	Incongruent	Incongruent	15.998706	16.298683	n	0.461956	Correct	Correct
6	9	Flanker_LR	RLR	Incongruent	Incongruent	17.998511	18.298516	f	0.454005	Correct	Correct
6	10	Flanker_UD	UUU	Congruent	Incongruent	19.998382	20.298352	j	0.550192	Correct	Correct
6	11	Flanker_LR	RRR	Congruent	Congruent	21.998213	22.298191	g	0.494384	Correct	Correct
6	12	Flanker_UD	UUU	Congruent	Congruent	23.998057	24.298028	j	0.438411	Correct	Correct
6	13	Flanker_LR	LRL	Incongruent	Congruent	25.997863	26.297865	g	0.454591	Correct	Correct
6	14	Flanker_UD	UUU	Congruent	Incongruent	27.997733	28.297704	j	0.470029	Correct	Correct
6	15	Flanker_LR	RRR	Congruent	Congruent	29.997570	30.297541	g	0.326158	Correct	Correct
6	16	Flanker_UD	DUD	Incongruent	Congruent	31.997380	32.297378	j	0.542199	Correct	Correct
6	17	Flanker_LR	LRL	Incongruent	Incongruent	33.997265	34.313882	g	0.414425	Correct	Correct
6	18	Flanker_UD	DDD	Congruent	Incongruent	35.997083	36.313719	n	0.382493	Correct	Correct
6	19	Flanker_LR	LLL	Congruent	Congruent	37.996921	38.313571	f	0.318663	Correct	Correct
6	20	Flanker_UD	UUU	Congruent	Congruent	39.996759	40.313393	j	0.342659	Correct	Correct
6	21	Flanker_LR	RLR	Incongruent	Congruent	41.996601	42.313233	f	0.446848	Correct	Correct
6	22	Flanker_UD	DDD	Congruent	Incongruent	43.996402	44.313068	n	0.391054	Correct	Correct
6	23	Flanker_LR	LLL	Congruent	Congruent	45.996271	46.312938	f	0.391147	Correct	Correct
6	24	Flanker_UD	UDU	Incongruent	Congruent	47.996076	48.312745	n	0.439277	Correct	Correct
6	25	Flanker_LR	LLL	Congruent	Incongruent	49.995946	50.312581	f	0.359348	Correct	Correct
6	26	Flanker_UD	DUD	Incongruent	Congruent	51.995784	52.312422	j	0.471501	Correct	Correct
6	27	Flanker_LR	RLR	Incongruent	Incongruent	53.995622	54.312271	f	0.503621	Correct	Correct
6	28	Flanker_UD	UUU	Congruent	Incongruent	55.995429	56.312096	j	0.423704	Correct	Correct
6	29	Flanker_LR	RRR	Congruent	Congruent	57.995295	58.311933	g	0.391787	Correct	Correct
6	30	Flanker_UD	DUD	Incongruent	Congruent	59.995104	60.311771	n	0.272003	Error	Correct
6	31	Flanker_LR	LRL	Incongruent	Incongruent	61.994975	62.311610	g	0.504131	Correct	Error
6	32	Flanker_UD	DUD	Incongruent	Incongruent	63.994820	64.311449	j	0.504192	Correct	Correct
6	33	Flanker_LR	LRL	Incongruent	Incongruent	65.994628	66.311285	g	0.480264	Correct	Correct
6	34	Flanker_UD	DDD	Congruent	Incongruent	67.994496	68.311122	n	0.448381	Correct	Correct
6	35	Flanker_LR	LRL	Incongruent	Congruent	69.994334	70.310973	g	0.440494	Correct	Correct
6	36	Flanker_UD	UUU	Congruent	Incongruent	71.994181	72.310797	j	0.424612	Correct	Correct
6	37	Flanker_LR	RRR	Congruent	Congruent	73.994008	74.310635	g	0.368738	Correct	Correct
6	38	Flanker_UD	UUU	Congruent	Congruent	75.993845	76.310474	j	0.392866	Correct	Correct
6	39	Flanker_LR	RLR	Incongruent	Congruent	77.993684	78.310324	f	0.616962	Correct	Correct
6	40	Flanker_UD	DUD	Incongruent	Incongruent	79.993513	80.310149	j	0.513181	Correct	Correct
6	41	Flanker_LR	RLR	Incongruent	Incongruent	81.993387	82.309987	f	0.489371	Correct	Correct
6	42	Flanker_UD	UDU	Incongruent	Incongruent	83.993190	84.309825	n	0.457302	Correct	Correct
6	43	Flanker_LR	LLL	Congruent	Incongruent	86.009669	86.309673	f	0.385543	Correct	Correct
6	44	Flanker_UD	UDU	Incongruent	Congruent	88.009535	88.309501	n	0.481705	Correct	Correct
6	45	Flanker_LR	LLL	Congruent	Incongruent	90.009373	90.309338	f	0.393702	Correct	Correct
6	46	Flanker_UD	DUD	Incongruent	Congruent	92.009186	92.309180	j	0.465800	Correct	Correct
6	47	Flanker_LR	LRL	Incongruent	Incongruent	94.009041	94.309036	g	0.426006	Correct	Correct
6	48	Flanker_UD	UDU	Incongruent	Incongruent	96.008886	96.308851	n	0.570074	Correct	Correct
6	49	Flanker_LR	LLL	Congruent	Incongruent	98.008725	98.308688	f	0.330293	Correct	Correct
6	50	Flanker_UD	DDD	Congruent	Congruent	100.008566	100.308528	n	0.314436	Correct	Correct
6	51	Flanker_LR	LRL	Incongruent	Congruent	102.008436	102.308396	g	0.426594	Correct	Correct
6	52	Flanker_UD	UDU	Incongruent	Incongruent	104.008209	104.308202	n	0.458543	Correct	Correct
6	53	Flanker_LR	LRL	Incongruent	Incongruent	106.008076	106.308039	g	0.402673	Correct	Correct
6	54	Flanker_UD	UDU	Incongruent	Incongruent	108.007917	108.307879	n	0.442786	Correct	Correct
6	55	Flanker_LR	RLR	Incongruent	Incongruent	110.007760	110.307724	f	0.434989	Correct	Correct
6	56	Flanker_UD	DUD	Incongruent	Incongruent	112.007591	112.307552	j	0.427158	Correct	Correct
6	57	Flanker_LR	RLR	Incongruent	Incongruent	114.007432	114.307394	f	0.427189	Correct	Correct
6	58	Flanker_UD	DDD	Congruent	Incongruent	116.007264	116.307228	n	0.339375	Correct	Correct
6	59	Flanker_LR	RLR	Incongruent	Congruent	118.007104	118.307090	f	0.419415	Correct	Correct
6	60	Flanker_UD	UUU	Congruent	Incongruent	120.006940	120.306904	j	0.355588	Correct	Correct
6	61	Flanker_LR	LLL	Congruent	Congruent	122.006777	122.306740	f	0.323820	Correct	Correct
6	62	Flanker_UD	DUD	Incongruent	Congruent	124.006615	124.306578	j	0.427861	Correct	Correct
6	63	Flanker_LR	RRR	Congruent	Incongruent	126.006484	126.306418	g	0.396478	Correct	Correct
6	64	Flanker_UD	UUU	Congruent	Congruent	128.006262	128.306253	j	0.364018	Correct	Correct
6	65	Flanker_LR	RLR	Incongruent	Congruent	130.006133	130.306093	f	0.444192	Correct	Correct
6	66	Flanker_UD	DDD	Congruent	Incongruent	132.005941	132.305930	n	0.364372	Correct	Correct
6	67	Flanker_LR	RRR	Congruent	Congruent	134.005815	134.305769	g	0.316494	Correct	Correct
6	68	Flanker_UD	DDD	Congruent	Congruent	136.005641	136.305605	n	0.300470	Correct	Correct
6	69	Flanker_LR	RRR	Congruent	Congruent	138.005479	138.305441	g	0.308733	Correct	Correct
6	70	Flanker_UD	UUU	Congruent	Congruent	140.005321	140.305282	j	0.309014	Correct	Correct
6	71	Flanker_LR	LRL	Incongruent	Congruent	142.005182	142.305138	g	0.460945	Correct	Correct
6	72	Flanker_UD	UUU	Congruent	Incongruent	144.004994	144.304954	j	0.413379	Correct	Correct
6	73	Flanker_LR	LLL	Congruent	Congruent	146.004799	146.304792	f	0.381199	Correct	Correct
6	74	Flanker_UD	DDD	Congruent	Congruent	148.004667	148.304631	n	0.269319	Correct	Correct
6	75	Flanker_LR	RRR	Congruent	Congruent	150.004508	150.304464	g	0.261412	Correct	Correct
6	76	Flanker_UD	DUD	Incongruent	Congruent	152.004314	152.304307	j	0.493635	Correct	Correct
6	77	Flanker_LR	LLL	Congruent	Incongruent	154.004179	154.304144	f	0.309734	Correct	Correct
6	78	Flanker_UD	DUD	Incongruent	Congruent	156.003989	156.303981	j	0.461906	Correct	Correct
6	79	Flanker_LR	RLR	Incongruent	Incongruent	158.003840	158.303815	f	0.501931	Correct	Correct
6	80	Flanker_UD	DUD	Incongruent	Incongruent	160.003694	160.303659	j	0.446056	Correct	Correct
6	81	Flanker_LR	RRR	Congruent	Incongruent	162.003505	162.303496	g	0.422171	Correct	Correct
6	82	Flanker_UD	DDD	Congruent	Congruent	164.003374	164.303337	n	0.358253	Correct	Correct
6	83	Flanker_LR	LRL	Incongruent	Congruent	166.003252	166.303179	g	0.454399	Correct	Correct
6	84	Flanker_UD	DUD	Incongruent	Incongruent	168.003015	168.303008	j	0.422497	Correct	Correct
6	85	Flanker_LR	LLL	Congruent	Incongruent	170.002852	170.302846	f	0.438660	Correct	Correct
6	86	Flanker_UD	UDU	Incongruent	Congruent	172.002720	172.302683	n	0.478744	Correct	Correct
6	87	Flanker_LR	RRR	Congruent	Incongruent	174.002574	174.302524	g	0.278824	Correct	Correct
6	88	Flanker_UD	DDD	Congruent	Congruent	176.002364	176.302358	n	0.478929	Correct	Correct
6	89	Flanker_LR	RLR	Incongruent	Congruent	178.002206	178.302195	f	0.455144	Correct	Correct
6	90	Flanker_UD	UDU	Incongruent	Incongruent	180.002072	180.302036	n	0.471262	Correct	Correct
6	91	Flanker_LR	LLL	Congruent	Incongruent	182.001912	182.301880	f	0.367271	Correct	Correct
6	92	Flanker_UD	UDU	Incongruent	Congruent	184.001748	184.301708	n	0.455501	Correct	Correct
6	93	Flanker_LR	LLL	Congruent	Incongruent	186.001583	186.301545	f	0.399644	Correct	Correct
6	94	Flanker_UD	UUU	Congruent	Congruent	188.001421	188.301384	j	0.343745	Correct	Correct
6	95	Flanker_LR	LRL	Incongruent	Congruent	190.001261	190.301241	g	0.447843	Correct	Correct
6	96	Flanker_UD	UDU	Incongruent	Incongruent	192.001096	192.301059	n	0.479906	Correct	Correct
7	1	Flanker_LR	LRL	Incongruent	None	1.999878	2.299833	g	0.410889	Correct	None
7	2	Flanker_UD	UDU	Incongruent	Incongruent	3.999679	4.299680	n	0.402928	Correct	Correct
7	3	Flanker_LR	LLL	Congruent	Incongruent	5.999558	6.299518	f	0.339029	Correct	Correct
7	4	Flanker_UD	UDU	Incongruent	Congruent	7.999380	8.299355	n	0.387236	Correct	Correct
7	5	Flanker_LR	RRR	Congruent	Incongruent	9.999224	10.299193	g	0.315294	Correct	Correct
7	6	Flanker_UD	UUU	Congruent	Congruent	11.999061	12.299028	j	0.339542	Correct	Correct
7	7	Flanker_LR	LRL	Incongruent	Congruent	13.998942	14.298868	g	0.387610	Correct	Correct
7	8	Flanker_UD	UUU	Congruent	Incongruent	15.998738	16.298706	j	0.283642	Correct	Correct
7	9	Flanker_LR	LLL	Congruent	Congruent	17.998575	18.298552	f	0.347815	Correct	Correct
7	10	Flanker_UD	UUU	Congruent	Congruent	19.998412	20.298381	j	0.259894	Correct	Correct
7	11	Flanker_LR	LLL	Congruent	Congruent	21.998249	22.298202	f	0.228109	Correct	Correct
7	12	Flanker_UD	DUD	Incongruent	Congruent	23.998087	24.298056	n	0.228239	Error	Correct
7	13	Flanker_LR	LRL	Incongruent	Incongruent	25.997922	26.297896	f	0.236353	Error	Error
7	14	Flanker_UD	DDD	Congruent	Incongruent	27.997760	28.297758	n	0.467727	Correct	Error
7	15	Flanker_LR	LLL	Congruent	Congruent	29.997629	30.297572	f	0.419817	Correct	Correct
7	16	Flanker_UD	DUD	Incongruent	Congruent	31.997438	32.297406	j	0.427971	Correct	Correct
7	17	Flanker_LR	RRR	Congruent	Incongruent	33.997276	34.297242	g	0.316052	Correct	Correct
7	18	Flanker_UD	UDU	Incongruent	Congruent	35.997112	36.313756	n	0.436213	Correct	Correct
7	19	Flanker_LR	LRL	Incongruent	Incongruent	37.996967	38.313584	g	0.460337	Correct	Correct
7	20	Flanker_UD	DUD	Incongruent	Incongruent	39.996788	40.313397	j	0.388489	Correct	Correct
7	21	Flanker_LR	LRL	Incongruent	Incongruent	41.996627	42.313335	g	0.589110	Correct	Correct
7	22	Flanker_UD	UUU	Congruent	Incongruent	43.996463	44.313122	j	0.372728	Correct	Correct
7	23	Flanker_LR	LRL	Incongruent	Congruent	45.996326	46.312936	g	0.420888	Correct	Correct
7	24	Flanker_UD	DUD	Incongruent	Incongruent	47.996139	48.312771	j	0.413026	Correct	Correct
7	25	Flanker_LR	RLR	Incongruent	Incongruent	49.995976	50.312611	f	0.445193	Correct	Correct
7	26	Flanker_UD	DUD	Incongruent	Incongruent	51.995783	52.312475	j	0.421255	Correct	Correct
7	27	Flanker_LR	RLR	Incongruent	Incongruent	53.995651	54.312287	f	0.413302	Correct	Correct
7	28	Flanker_UD	DDD	Congruent	Incongruent	55.995489	56.312123	n	0.349397	Correct	Correct
7	29	Flanker_LR	RLR	Incongruent	Congruent	57.995329	58.311961	f	0.429503	Correct	Correct
7	30	Flanker_UD	UDU	Incongruent	Incongruent	59.995167	60.311797	n	0.541698	Correct	Correct
7	31	Flanker_LR	LLL	Congruent	Incongruent	61.995011	62.311633	f	0.373768	Correct	Correct
7	32	Flanker_UD	DDD	Congruent	Congruent	63.994840	64.311472	n	0.301986	Correct	Correct
7	33	Flanker_LR	RLR	Incongruent	Congruent	65.994678	66.311312	f	0.494039	Correct	Correct
7	34	Flanker_UD	DDD	Congruent	Incongruent	67.994483	68.311148	n	0.390154	Correct	Correct
7	35	Flanker_LR	RLR	Incongruent	Congruent	69.994354	70.310992	f	0.582261	Correct	Correct
7	36	Flanker_UD	DUD	Incongruent	Incongruent	71.994190	72.310823	n	0.294486	Error	Correct
7	37	Flanker_LR	RLR	Incongruent	Incongruent	73.994024	74.310663	f	0.422500	Correct	Error
7	38	Flanker_UD	DUD	Incongruent	Incongruent	75.993877	76.310507	j	0.454674	Correct	Correct
7	39	Flanker_LR	RRR	Congruent	Incongruent	77.993712	78.310339	g	0.494775	Correct	Correct
7	40	Flanker_UD	DDD	Congruent	Congruent	79.993551	80.310178	n	0.454974	Correct	Correct
7	41	Flanker_LR	RLR	Incongruent	Congruent	81.993387	82.310014	f	0.407042	Correct	Correct
7	42	Flanker_UD	UDU	Incongruent	Incongruent	83.993225	84.309853	n	0.431218	Correct	Correct
7	43	Flanker_LR	LRL	Incongruent	Incongruent	86.009729	86.309690	g	0.375246	Correct	Correct
7	44	Flanker_UD	UDU	Incongruent	Incongruent	88.009565	88.309529	n	0.415446	Correct	Correct
7	45	Flanker_LR	RLR	Incongruent	Incongruent	90.009372	90.309365	f	0.455436	Correct	Correct
7	46	Flanker_UD	DUD	Incongruent	Incongruent	92.009241	92.309204	j	0.423683	Correct	Correct
7	47	Flanker_LR	LLL	Congruent	Incongruent	94.009045	94.309041	f	0.343751	Correct	Correct
7	48	Flanker_UD	UDU	Incongruent	Congruent	96.008916	96.308878	n	0.503841	Correct	Correct
7	49	Flanker_LR	LRL	Incongruent	Incongruent	98.008754	98.308716	g	0.480090	Correct	Correct
7	50	Flanker_UD	UUU	Congruent	Incongruent	100.008622	100.308553	j	0.368158	Correct	Correct
7	51	Flanker_LR	RLR	Incongruent	Congruent	102.008430	102.308391	f	0.384205	Correct	Correct
7	52	Flanker_UD	UDU	Incongruent	Incongruent	104.008272	104.308230	n	0.440392	Correct	Correct
7	53	Flanker_LR	RRR	Congruent	Incongruent	106.008076	106.308068	g	0.368534	Correct	Correct
7	54	Flanker_UD	DUD	Incongruent	Congruent	108.007968	108.307915	j	0.400547	Correct	Correct
7	55	Flanker_LR	RRR	Congruent	Incongruent	110.007781	110.307743	g	0.416725	Correct	Correct
7	56	Flanker_UD	UUU	Congruent	Congruent	112.007619	112.307580	j	0.376804	Correct	Correct
7	57	Flanker_LR	LLL	Congruent	Congruent	114.007455	114.307417	f	0.376894	Correct	Correct
7	58	Flanker_UD	UUU	Congruent	Congruent	116.007312	116.307258	j	0.441060	Correct	Correct
7	59	Flanker_LR	RRR	Congruent	Congruent	118.007132	118.307092	g	0.329333	Correct	Correct
7	60	Flanker_UD	UDU	Incongruent	Congruent	120.006963	120.306947	n	0.497327	Correct	Correct
7	61	Flanker_LR	LLL	Congruent	Incongruent	122.006808	122.306779	f	0.377432	Correct	Correct
7	62	Flanker_UD	UUU	Congruent	Congruent	124.006654	124.306605	j	0.353627	Correct	Correct
7	63	Flanker_LR	RRR	Congruent	Congruent	126.006483	126.306447	g	0.353652	Correct	Correct
7	64	Flanker_UD	UDU	Incongruent	Congruent	128.006322	128.306283	n	0.457845	Correct	Correct
7	65	Flanker_LR	RRR	Congruent	Incongruent	130.006124	130.306120	g	0.345958	Correct	Correct
7	66	Flanker_UD	DUD	Incongruent	Congruent	132.006012	132.305957	j	0.482087	Correct	Correct
7	67	Flanker_LR	LRL	Incongruent	Incongruent	134.005833	134.305796	g	0.442220	Correct	Correct
7	68	Flanker_UD	UDU	Incongruent	Incongruent	136.005640	136.305634	n	0.426288	Correct	Correct
7	69	Flanker_LR	RRR	Congruent	Incongruent	138.005512	138.305470	g	0.330389	Correct	Correct
7	70	Flanker_UD	UDU	Incongruent	Congruent	140.005361	140.305315	n	0.442550	Correct	Correct
7	71	Flanker_LR	LRL	Incongruent	Incongruent	142.005187	142.305144	g	0.482716	Correct	Correct
7	72	Flanker_UD	UUU	Congruent	Incongruent	144.004989	144.304983	j	0.354834	Correct	Correct
7	73	Flanker_LR	LLL	Congruent	Congruent	146.004828	146.304820	f	0.346957	Correct	Correct
7	74	Flanker_UD	DDD	Congruent	Congruent	148.004701	148.304659	n	0.435060	Correct	Correct
7	75	Flanker_LR	RLR	Incongruent	Congruent	150.004534	150.304496	f	0.427213	Correct	Correct
7	76	Flanker_UD	DDD	Congruent	Incongruent	152.004375	152.304335	n	0.459349	Correct	Correct
7	77	Flanker_LR	LRL	Incongruent	Congruent	154.004210	154.304172	g	0.411416	Correct	Correct
7	78	Flanker_UD	DDD	Congruent	Incongruent	156.004068	156.304014	n	0.467460	Correct	Correct
7	79	Flanker_LR	RRR	Congruent	Congruent	158.003886	158.303848	g	0.283595	Correct	Correct
7	80	Flanker_UD	DUD	Incongruent	Congruent	160.003725	160.303685	j	0.395821	Correct	Correct
7	81	Flanker_LR	LLL	Congruent	Incongruent	162.003561	162.303527	f	0.323945	Correct	Correct
7	82	Flanker_UD	UUU	Congruent	Congruent	164.003372	164.303365	j	0.315989	Correct	Correct
7	83	Flanker_LR	RRR	Congruent	Congruent	166.003206	166.303198	g	0.348163	Correct	Correct
7	84	Flanker_UD	DDD	Congruent	Congruent	168.003075	168.303036	n	0.252297	Correct	Correct
7	85	Flanker_LR	RLR	Incongruent	Congruent	170.002912	170.302875	f	0.444402	Correct	Correct
7	86	Flanker_UD	DDD	Congruent	Incongruent	172.002787	172.302713	n	0.308436	Correct	Correct
7	87	Flanker_LR	LLL	Congruent	Congruent	174.002587	174.302549	f	0.276787	Correct	Correct
7	88	Flanker_UD	DDD	Congruent	Congruent	176.002393	176.302388	n	0.356795	Correct	Correct
7	89	Flanker_LR	RLR	Incongruent	Congruent	178.002265	178.302226	g	0.300787	Error	Correct
7	90	Flanker_UD	DDD	Congruent	Incongruent	180.002107	180.302060	n	0.261017	Correct	Error
7	91	Flanker_LR	LLL	Congruent	Congruent	182.001931	182.301899	f	0.285029	Correct	Correct
7	92	Flanker_UD	UUU	Congruent	Congruent	184.001768	184.301736	j	0.277273	Correct	Correct
7	93	Flanker_LR	RRR	Congruent	Congruent	186.001603	186.301574	g	0.333269	Correct	Correct
7	94	Flanker_UD	DUD	Incongruent	Congruent	188.001473	188.301416	j	0.549470	Correct	Correct
7	95	Flanker_LR	LRL	Incongruent	Incongruent	190.001280	190.301250	g	0.485560	Correct	Correct
7	96	Flanker_UD	UUU	Congruent	Incongruent	192.001118	192.301087	j	0.397704	Correct	Correct
8	1	Flanker_LR	LLL	Congruent	None	1.999836	2.299808	f	0.354880	Correct	None
8	2	Flanker_UD	DDD	Congruent	Congruent	3.999678	4.299645	n	0.378998	Correct	Correct
8	3	Flanker_LR	LRL	Incongruent	Congruent	5.999516	6.299484	g	0.451162	Correct	Correct
8	4	Flanker_UD	DUD	Incongruent	Incongruent	7.999354	8.299314	j	0.403218	Correct	Correct
8	5	Flanker_LR	RRR	Congruent	Incongruent	9.999180	10.299164	g	0.363352	Correct	Correct
8	6	Flanker_UD	UUU	Congruent	Congruent	11.999025	12.298997	j	0.323375	Correct	Correct
8	7	Flanker_LR	LLL	Congruent	Congruent	13.998881	14.298835	f	0.307621	Correct	Correct
8	8	Flanker_UD	UDU	Incongruent	Congruent	15.998700	16.298672	n	0.451869	Correct	Correct
8	9	Flanker_LR	RLR	Incongruent	Incongruent	17.998532	18.298500	f	0.419812	Correct	Correct
8	10	Flanker_UD	DDD	Congruent	Incongruent	19.998377	20.298338	n	0.508006	Correct	Correct
8	11	Flanker_LR	LRL	Incongruent	Congruent	21.998231	22.298196	g	0.412065	Correct	Correct
8	12	Flanker_UD	DUD	Incongruent	Incongruent	23.998052	24.298023	j	0.388187	Correct	Correct
8	13	Flanker_LR	RRR	Congruent	Incongruent	25.997889	26.297860	g	0.340290	Correct	Correct
8	14	Flanker_UD	UUU	Congruent	Congruent	27.997727	28.297698	j	0.355671	Correct	Correct
8	15	Flanker_LR	LLL	Congruent	Congruent	29.997589	30.297535	f	0.323801	Correct	Correct
8	16	Flanker_UD	DUD	Incongruent	Congruent	31.997368	32.297373	j	0.460022	Correct	Correct
8	17	Flanker_LR	RRR	Congruent	Incongruent	33.997239	34.297209	g	0.372192	Correct	Correct
8	18	Flanker_UD	DDD	Congruent	Congruent	35.997044	36.313678	n	0.380539	Correct	Correct
8	19	Flanker_LR	LLL	Congruent	Congruent	37.996939	38.313550	f	0.372282	Correct	Correct
8	20	Flanker_UD	UUU	Congruent	Congruent	39.996720	40.313380	j	0.292440	Correct	Correct
8	21	Flanker_LR	LRL	Incongruent	Congruent	41.996583	42.313224	g	0.444606	Correct	Correct
8	22	Flanker_UD	DUD	Incongruent	Incongruent	43.996429	44.313064	j	0.396713	Correct	Correct
8	23	Flanker_LR	LRL	Incongruent	Incongruent	45.996242	46.312906	g	0.412837	Correct	Correct
8	24	Flanker_UD	UDU	Incongruent	Incongruent	47.996103	48.312740	n	0.428839	Correct	Correct
8	25	Flanker_LR	RLR	Incongruent	Incongruent	49.995940	50.312551	f	0.381061	Correct	Correct
8	26	Flanker_UD	DDD	Congruent	Incongruent	51.995779	52.312422	n	0.413340	Correct	Correct
8	27	Flanker_LR	RLR	Incongruent	Congruent	53.995644	54.312252	f	0.405351	Correct	Correct
8	28	Flanker_UD	DDD	Congruent	Incongruent	55.995457	56.312086	n	0.389439	Correct	Correct
8	29	Flanker_LR	RRR	Congruent	Congruent	57.995293	58.311932	g	0.333561	Correct	Correct
8	30	Flanker_UD	DDD	Congruent	Congruent	59.995097	60.311732	n	0.301708	Correct	Correct
8	31	Flanker_LR	LRL	Incongruent	Congruent	61.994981	62.311593	g	0.445797	Correct	Correct
8	32	Flanker_UD	DUD	Incongruent	Incongruent	63.994806	64.311443	j	0.421948	Correct	Correct
8	33	Flanker_LR	RRR	Congruent	Incongruent	65.994645	66.311278	g	0.334054	Correct	Correct
8	34	Flanker_UD	UUU	Congruent	Congruent	67.994484	68.311116	j	0.374202	Correct	Correct
8	35	Flanker_LR	LRL	Incongruent	Congruent	69.994328	70.310954	g	0.478233	Correct	Correct
8	36	Flanker_UD	UUU	Congruent	Incongruent	71.994157	72.310797	j	0.374434	Correct	Correct
8	37	Flanker_LR	RLR	Incongruent	Congruent	73.993991	74.310628	f	0.414466	Correct	Correct
8	38	Flanker_UD	UDU	Incongruent	Incongruent	75.993798	76.310449	n	0.462655	Correct	Correct
8	39	Flanker_LR	LLL	Congruent	Incongruent	78.010300	78.310304	f	0.366704	Correct	Correct
8	40	Flanker_UD	UUU	Congruent	Congruent	80.010169	80.310109	j	0.415326	Correct	Correct
8	41	Flanker_LR	LRL	Incongruent	Congruent	82.010009	82.309982	g	0.383034	Correct	Correct
8	42	Flanker_UD	UDU	Incongruent	Incongruent	84.009822	84.309818	n	0.423077	Correct	Correct
8	43	Flanker_LR	LRL	Incongruent	Incongruent	86.009684	86.309651	g	0.391239	Correct	Correct
8	44	Flanker_UD	DDD	Congruent	Incongruent	88.009520	88.309459	n	0.335359	Correct	Correct
8	45	Flanker_LR	RLR	Incongruent	Congruent	90.009358	90.309332	f	0.383966	Correct	Correct
8	46	Flanker_UD	UUU	Congruent	Incongruent	92.009177	92.309137	j	0.367652	Correct	Correct
8	47	Flanker_LR	LRL	Incongruent	Congruent	94.009034	94.309007	g	0.407831	Correct	Correct
8	48	Flanker_UD	DUD	Incongruent	Incongruent	96.008872	96.308845	j	0.471876	Correct	Correct
8	49	Flanker_LR	LLL	Congruent	Incongruent	98.008747	98.308685	f	0.327937	Correct	Correct
8	50	Flanker_UD	UUU	Congruent	Congruent	100.008552	100.308511	j	0.304033	Correct	Correct
8	51	Flanker_LR	RLR	Incongruent	Congruent	102.008386	102.308357	f	0.408254	Correct	Correct
8	52	Flanker_UD	DDD	Congruent	Incongruent	104.008224	104.308161	n	0.312294	Correct	Correct
8	53	Flanker_LR	RRR	Congruent	Congruent	106.008064	106.308028	g	0.337165	Correct	Correct
8	54	Flanker_UD	UDU	Incongruent	Congruent	108.007893	108.307868	n	0.520597	Correct	Correct
8	55	Flanker_LR	RRR	Congruent	Incongruent	110.007737	110.307696	g	0.344797	Correct	Correct
8	56	Flanker_UD	DUD	Incongruent	Congruent	112.007577	112.307548	j	0.408935	Correct	Correct
8	57	Flanker_LR	RLR	Incongruent	Incongruent	114.007422	114.307383	f	0.392977	Correct	Correct
8	58	Flanker_UD	UDU	Incongruent	Incongruent	116.007250	116.307221	n	0.425117	Correct	Correct
8	59	Flanker_LR	LRL	Incongruent	Incongruent	118.007089	118.307052	g	0.449119	Correct	Correct
8	60	Flanker_UD	DUD	Incongruent	Incongruent	120.006925	120.306898	j	0.425263	Correct	Correct
8	61	Flanker_LR	LLL	Congruent	Incongruent	122.006764	122.306735	f	0.377456	Correct	Correct
8	62	Flanker_UD	DUD	Incongruent	Congruent	124.006601	124.306573	j	0.457500	Correct	Correct
8	63	Flanker_LR	RRR	Congruent	Incongruent	126.006439	126.306399	g	0.353722	Correct	Correct
8	64	Flanker_UD	UDU	Incongruent	Congruent	128.006292	128.306252	n	0.473700	Correct	Correct
8	65	Flanker_LR	RLR	Incongruent	Incongruent	130.006114	130.306086	f	0.481890	Correct	Correct
8	66	Flanker_UD	DUD	Incongruent	Incongruent	132.005929	132.305887	j	0.434070	Correct	Correct
8	67	Flanker_LR	LLL	Congruent	Incongruent	134.005789	134.305760	f	0.386105	Correct	Correct
8	68	Flanker_UD	UUU	Congruent	Congruent	136.005629	136.305600	j	0.330360	Correct	Correct
8	69	Flanker_LR	RLR	Incongruent	Congruent	138.005466	138.305401	f	0.426329	Correct	Correct
8	70	Flanker_UD	UDU	Incongruent	Incongruent	140.005279	140.305274	n	0.450515	Correct	Correct
8	71	Flanker_LR	LRL	Incongruent	Incongruent	142.005141	142.305113	g	0.434627	Correct	Correct
8	72	Flanker_UD	DDD	Congruent	Incongruent	144.004979	144.304942	n	0.354791	Correct	Correct
8	73	Flanker_LR	RRR	Congruent	Congruent	146.004816	146.304787	g	0.394930	Correct	Correct
8	74	Flanker_UD	UUU	Congruent	Congruent	148.004660	148.304618	j	0.363028	Correct	Correct
8	75	Flanker_LR	LLL	Congruent	Congruent	150.004493	150.304462	f	0.355141	Correct	Correct
8	76	Flanker_UD	DDD	Congruent	Congruent	152.004330	152.304300	n	0.323253	Correct	Correct
8	77	Flanker_LR	LLL	Congruent	Congruent	154.004166	154.304139	f	0.283380	Correct	Correct
8	78	Flanker_UD	UDU	Incongruent	Congruent	156.003972	156.303987	n	0.635419	Correct	Correct
8	79	Flanker_LR	LLL	Congruent	Incongruent	158.003842	158.303814	f	0.275650	Correct	Correct
8	80	Flanker_UD	UDU	Incongruent	Congruent	160.003650	160.303645	j	0.243722	Error	Correct
8	81	Flanker_LR	RLR	Incongruent	Incongruent	162.003514	162.303489	f	0.427890	Correct	Error
8	82	Flanker_UD	DDD	Congruent	Incongruent	164.003364	164.303327	n	0.340019	Correct	Correct
8	83	Flanker_LR	RRR	Congruent	Congruent	166.003170	166.303169	g	0.396076	Correct	Correct
8	84	Flanker_UD	DUD	Incongruent	Congruent	168.003035	168.303004	j	0.404155	Correct	Correct
8	85	Flanker_LR	LRL	Incongruent	Incongruent	170.002878	170.302841	g	0.412331	Correct	Correct
8	86	Flanker_UD	UUU	Congruent	Incongruent	172.002719	172.302683	j	0.364419	Correct	Correct
8	87	Flanker_LR	RRR	Congruent	Congruent	174.002555	174.302508	g	0.404640	Correct	Correct
8	88	Flanker_UD	DUD	Incongruent	Congruent	176.002359	176.302355	j	0.428826	Correct	Correct
8	89	Flanker_LR	RLR	Incongruent	Incongruent	178.002229	178.302194	f	0.420759	Correct	Correct
8	90	Flanker_UD	DDD	Congruent	Incongruent	180.002099	180.302030	n	0.364950	Correct	Correct
8	91	Flanker_LR	RRR	Congruent	Congruent	182.001903	182.301868	g	0.316989	Correct	Correct
8	92	Flanker_UD	UDU	Incongruent	Congruent	184.001743	184.301707	n	0.381175	Correct	Correct
8	93	Flanker_LR	RLR	Incongruent	Incongruent	186.001550	186.301533	f	0.413513	Correct	Correct
8	94	Flanker_UD	UUU	Congruent	Incongruent	188.001421	188.301415	j	0.381610	Correct	Correct
8	95	Flanker_LR	LLL	Congruent	Congruent	190.001254	190.301219	f	0.381545	Correct	Correct
8	96	Flanker_UD	UDU	Incongruent	Congruent	192.001093	192.301058	n	0.389718	Correct	Correct
