# Supplementary material for: Congruency Sequence Effects without Feature Integration or Contingency Learning Confounds
Source: PLoS One. 2014 Jul 14;9(7):e102337. doi: 10.1371/journal.pone.0102337 (PMC4096924; doi:10.1371/journal.pone.0102337)
Supplement: Raw Data S1 — The raw data collected from each participant in Experiments 1 and 2. (ZIP) [file pone.0102337.s001.zip › RAW DATA/Experiment1/Prime_Arrow_Flanker_Subject_3_log.txt]

Experiment ID	Arrow_Flanker_Paradigm
Subject	3
Run Time	09-Apr-2013 13:06:54
Run Number	Trial Number	Task	Stimulus	Current Trial Type	Previous Trial Type	StimulusOnsetTime	StimulusOffsetTime	Response	RT	Accuracy	PreviousAccuracy
practice	1	Flanker_LR	LLL	Congruent	None	1.999838	2.299816	f	0.596660	Correct	None
practice	2	Flanker_UD	UUU	Congruent	Congruent	3.999697	4.299682	j	0.524782	Correct	Correct
practice	3	Flanker_LR	LRL	Incongruent	Congruent	5.999548	6.299518	j	0.685060	Error	Correct
practice	4	Flanker_UD	DUD	Incongruent	Incongruent	7.999388	8.299366	j	0.589096	Correct	Error
practice	5	Flanker_LR	LLL	Congruent	Incongruent	9.999240	10.299213	f	0.789131	Correct	Correct
practice	6	Flanker_UD	DUD	Incongruent	Congruent	11.999062	12.299065	j	0.709308	Correct	Correct
practice	7	Flanker_LR	RRR	Congruent	Incongruent	13.998951	14.298916	g	0.533432	Correct	Correct
practice	8	Flanker_UD	UUU	Congruent	Congruent	15.998796	16.298770	j	0.501582	Correct	Correct
practice	9	Flanker_LR	LLL	Congruent	Congruent	17.998644	18.298620	f	0.517647	Correct	Correct
practice	10	Flanker_UD	UDU	Incongruent	Congruent	19.998498	20.298470	n	0.573816	Correct	Correct
practice	11	Flanker_LR	RLR	Incongruent	Incongruent	21.998364	22.298321	f	0.525918	Correct	Correct
practice	12	Flanker_UD	DDD	Congruent	Incongruent	23.998199	24.298171	n	0.494028	Correct	Correct
practice	13	Flanker_LR	RRR	Congruent	Congruent	25.998042	26.298024	g	0.582159	Correct	Correct
practice	14	Flanker_UD	DDD	Congruent	Congruent	27.997896	28.297882	n	0.358355	Correct	Correct
practice	15	Flanker_LR	LRL	Incongruent	Congruent	29.997744	30.297723	g	0.509836	Correct	Correct
practice	16	Flanker_UD	UDU	Incongruent	Incongruent	31.997594	32.297613	n	0.438007	Correct	Correct
practice	17	Flanker_LR	LRL	Incongruent	Incongruent	33.997443	34.297425	g	0.494066	Correct	Correct
practice	18	Flanker_UD	UUU	Congruent	Incongruent	35.997307	36.313913	g	0.502152	Error	Correct
practice	19	Flanker_LR	RLR	Incongruent	Congruent	37.997153	38.313823	f	0.606280	Correct	Error
practice	20	Flanker_UD	DUD	Incongruent	Incongruent	39.997013	40.313665	j	0.550457	Correct	Correct
practice	21	Flanker_LR	RRR	Congruent	Incongruent	41.996863	42.313519	g	0.566536	Correct	Correct
practice	22	Flanker_UD	UDU	Incongruent	Congruent	43.996713	44.313348	f	0.550618	Error	Correct
practice	23	Flanker_LR	RLR	Incongruent	Incongruent	45.996559	46.313216	f	0.462821	Correct	Error
practice	24	Flanker_UD	DDD	Congruent	Incongruent	47.996406	48.313062	n	0.430991	Correct	Correct
1	1	Flanker_LR	LLL	Congruent	None	1.999855	2.299826	f	0.461160	Correct	None
1	2	Flanker_UD	DUD	Incongruent	Congruent	3.999729	4.299737	j	0.549382	Correct	Correct
1	3	Flanker_LR	LLL	Congruent	Incongruent	5.999558	6.299530	f	0.389416	Correct	Correct
1	4	Flanker_UD	UDU	Incongruent	Congruent	7.999414	8.299380	n	0.493606	Correct	Correct
1	5	Flanker_LR	RRR	Congruent	Incongruent	9.999260	10.299232	g	0.621706	Correct	Correct
1	6	Flanker_UD	DUD	Incongruent	Congruent	11.999122	12.299086	j	0.461744	Correct	Correct
1	7	Flanker_LR	LRL	Incongruent	Incongruent	13.998964	14.298935	g	0.510141	Correct	Correct
1	8	Flanker_UD	DUD	Incongruent	Incongruent	15.998816	16.298785	j	0.478126	Correct	Correct
1	9	Flanker_LR	RLR	Incongruent	Incongruent	17.998669	18.298639	f	0.478211	Correct	Correct
1	10	Flanker_UD	UDU	Incongruent	Incongruent	19.998557	20.298504	n	0.438808	Correct	Correct
1	11	Flanker_LR	RRR	Congruent	Incongruent	21.998363	22.298340	g	0.390385	Correct	Correct
1	12	Flanker_UD	UUU	Congruent	Congruent	23.998218	24.298190	j	0.430546	Correct	Correct
1	13	Flanker_LR	LRL	Incongruent	Congruent	25.998065	26.298043	g	0.446694	Correct	Correct
1	14	Flanker_UD	DDD	Congruent	Incongruent	27.997927	28.297910	n	0.278873	Correct	Correct
1	15	Flanker_LR	RRR	Congruent	Congruent	29.997768	30.297747	g	0.374338	Correct	Correct
1	16	Flanker_UD	DUD	Incongruent	Congruent	31.997628	32.297598	j	0.430435	Correct	Correct
1	17	Flanker_LR	RLR	Incongruent	Incongruent	33.997479	34.297449	f	0.510527	Correct	Correct
1	18	Flanker_UD	UDU	Incongruent	Incongruent	35.997343	36.297316	n	0.686660	Correct	Correct
1	19	Flanker_LR	RRR	Congruent	Incongruent	37.997181	38.313820	g	0.438841	Correct	Correct
1	20	Flanker_UD	UUU	Congruent	Congruent	39.997034	40.313669	j	0.406843	Correct	Correct
1	21	Flanker_LR	RRR	Congruent	Congruent	41.996885	42.313522	g	0.430986	Correct	Correct
1	22	Flanker_UD	DUD	Incongruent	Congruent	43.996712	44.313372	j	0.495196	Correct	Correct
1	23	Flanker_LR	LLL	Congruent	Incongruent	45.996582	46.313227	f	0.383302	Correct	Correct
1	24	Flanker_UD	UDU	Incongruent	Congruent	47.996410	48.313077	n	0.399364	Correct	Correct
1	25	Flanker_LR	RLR	Incongruent	Incongruent	49.996296	50.312930	f	0.455516	Correct	Correct
1	26	Flanker_UD	DDD	Congruent	Incongruent	51.996149	52.312782	n	0.415617	Correct	Correct
1	27	Flanker_LR	RRR	Congruent	Congruent	53.995998	54.312633	g	0.335790	Correct	Correct
1	28	Flanker_UD	DDD	Congruent	Congruent	55.995849	56.312489	n	0.359935	Correct	Correct
1	29	Flanker_LR	LLL	Congruent	Congruent	57.995700	58.312337	f	0.352139	Correct	Correct
1	30	Flanker_UD	UUU	Congruent	Congruent	59.995552	60.312188	j	0.376167	Correct	Correct
1	31	Flanker_LR	RLR	Incongruent	Congruent	61.995406	62.312041	f	0.448273	Correct	Correct
1	32	Flanker_UD	UUU	Congruent	Incongruent	63.995251	64.311929	j	0.368454	Correct	Correct
1	33	Flanker_LR	LLL	Congruent	Congruent	65.995110	66.311749	f	0.368711	Correct	Correct
1	34	Flanker_UD	DUD	Incongruent	Congruent	67.994954	68.311597	j	0.456692	Correct	Correct
1	35	Flanker_LR	LLL	Congruent	Incongruent	69.994814	70.311449	f	0.336711	Correct	Correct
1	36	Flanker_UD	DDD	Congruent	Congruent	71.994666	72.311316	n	0.352872	Correct	Correct
1	37	Flanker_LR	RLR	Incongruent	Congruent	73.994519	74.311156	f	0.385152	Correct	Correct
1	38	Flanker_UD	UUU	Congruent	Incongruent	75.994368	76.311005	j	0.385207	Correct	Correct
1	39	Flanker_LR	LRL	Incongruent	Congruent	77.994221	78.310858	f	0.225729	Error	Correct
1	40	Flanker_UD	DUD	Incongruent	Incongruent	79.994070	80.310740	j	0.449388	Correct	Error
1	41	Flanker_LR	LRL	Incongruent	Incongruent	81.993934	82.310563	g	0.505586	Correct	Correct
1	42	Flanker_UD	DDD	Congruent	Incongruent	83.993796	84.310415	n	0.401722	Correct	Correct
1	43	Flanker_LR	RLR	Incongruent	Congruent	85.993630	86.310266	f	0.497752	Correct	Correct
1	44	Flanker_UD	DDD	Congruent	Incongruent	87.993487	88.310159	n	0.377939	Correct	Correct
1	45	Flanker_LR	LRL	Incongruent	Congruent	89.993342	90.309973	g	0.514090	Correct	Correct
1	46	Flanker_UD	UDU	Incongruent	Incongruent	91.993230	92.309825	n	0.434211	Correct	Correct
1	47	Flanker_LR	LRL	Incongruent	Incongruent	94.009714	94.309677	g	0.466208	Correct	Correct
1	48	Flanker_UD	UUU	Congruent	Incongruent	96.009575	96.309537	j	0.346381	Correct	Correct
1	49	Flanker_LR	RLR	Incongruent	Congruent	98.009417	98.309382	f	0.418512	Correct	Correct
1	50	Flanker_UD	UUU	Congruent	Incongruent	100.009269	100.309239	j	0.346677	Correct	Correct
1	51	Flanker_LR	LLL	Congruent	Congruent	102.009124	102.309088	f	0.242822	Correct	Correct
1	52	Flanker_UD	DDD	Congruent	Congruent	104.008985	104.308953	n	0.314883	Correct	Correct
1	53	Flanker_LR	RRR	Congruent	Congruent	106.008795	106.308790	g	0.403090	Correct	Correct
1	54	Flanker_UD	DDD	Congruent	Congruent	108.008679	108.308644	g	0.459174	Error	Correct
1	55	Flanker_LR	RRR	Congruent	Congruent	110.008518	110.308493	j	0.459257	Error	Error
1	56	Flanker_UD	UUU	Congruent	Congruent	112.008405	112.308361	j	0.419369	Correct	Error
1	57	Flanker_LR	RLR	Incongruent	Congruent	114.008291	114.308200	f	0.563590	Correct	Correct
1	58	Flanker_UD	UUU	Congruent	Incongruent	116.008082	116.308054	j	0.403670	Correct	Correct
1	59	Flanker_LR	LRL	Incongruent	Congruent	118.007941	118.307906	g	0.539785	Correct	Correct
1	60	Flanker_UD	UDU	Incongruent	Incongruent	120.007787	120.307807	n	0.427942	Correct	Correct
1	61	Flanker_LR	LRL	Incongruent	Incongruent	122.007648	122.307610	g	0.500044	Correct	Correct
1	62	Flanker_UD	DDD	Congruent	Incongruent	124.007499	124.307461	n	0.260155	Correct	Correct
1	63	Flanker_LR	LLL	Congruent	Congruent	126.007345	126.307315	f	0.340511	Correct	Correct
1	64	Flanker_UD	UUU	Congruent	Congruent	128.007208	128.307195	j	0.388419	Correct	Correct
1	65	Flanker_LR	LRL	Incongruent	Congruent	130.007057	130.307020	g	0.532610	Correct	Correct
1	66	Flanker_UD	UDU	Incongruent	Incongruent	132.006909	132.306874	n	0.452669	Correct	Correct
1	67	Flanker_LR	RRR	Congruent	Incongruent	134.006762	134.306726	g	0.500815	Correct	Correct
1	68	Flanker_UD	UDU	Incongruent	Congruent	136.006624	136.306587	n	0.420939	Correct	Correct
1	69	Flanker_LR	RLR	Incongruent	Incongruent	138.006468	138.306432	f	0.533009	Correct	Correct
1	70	Flanker_UD	DUD	Incongruent	Incongruent	140.006320	140.306285	j	0.493122	Correct	Correct
1	71	Flanker_LR	LRL	Incongruent	Incongruent	142.006173	142.306137	g	0.477397	Correct	Correct
1	72	Flanker_UD	UUU	Congruent	Incongruent	144.006047	144.306006	j	0.397429	Correct	Correct
1	73	Flanker_LR	LLL	Congruent	Congruent	146.005872	146.305842	f	0.205528	Correct	Correct
1	74	Flanker_UD	UDU	Incongruent	Congruent	148.005731	148.305695	n	0.477579	Correct	Correct
1	75	Flanker_LR	RLR	Incongruent	Incongruent	150.005585	150.305551	f	0.461732	Correct	Correct
1	76	Flanker_UD	DDD	Congruent	Incongruent	152.005455	152.305401	n	0.261912	Correct	Correct
1	77	Flanker_LR	RRR	Congruent	Congruent	154.005289	154.305253	g	0.406064	Correct	Correct
1	78	Flanker_UD	UUU	Congruent	Congruent	156.005141	156.305107	j	0.462189	Correct	Correct
1	79	Flanker_LR	RRR	Congruent	Congruent	158.004989	158.304960	g	0.430320	Correct	Correct
1	80	Flanker_UD	DDD	Congruent	Congruent	160.004864	160.304816	n	0.350395	Correct	Correct
1	81	Flanker_LR	RLR	Incongruent	Congruent	162.004695	162.304665	f	0.550567	Correct	Correct
1	82	Flanker_UD	UDU	Incongruent	Incongruent	164.004533	164.304519	n	0.398727	Correct	Correct
1	83	Flanker_LR	RLR	Incongruent	Incongruent	166.004407	166.304372	f	0.478839	Correct	Correct
1	84	Flanker_UD	UDU	Incongruent	Incongruent	168.004254	168.304228	n	0.390822	Correct	Correct
1	85	Flanker_LR	LRL	Incongruent	Incongruent	170.004115	170.304077	g	0.479030	Correct	Correct
1	86	Flanker_UD	DUD	Incongruent	Incongruent	172.003972	172.303932	j	0.503146	Correct	Correct
1	87	Flanker_LR	LLL	Congruent	Incongruent	174.003822	174.303787	f	0.383915	Correct	Correct
1	88	Flanker_UD	DUD	Incongruent	Congruent	176.003680	176.303650	j	0.455416	Correct	Correct
1	89	Flanker_LR	LLL	Congruent	Incongruent	178.003527	178.303491	f	0.367448	Correct	Correct
1	90	Flanker_UD	UDU	Incongruent	Congruent	180.003381	180.303343	j	0.295582	Error	Correct
1	91	Flanker_LR	LLL	Congruent	Incongruent	182.003221	182.303194	f	0.415770	Correct	Error
1	92	Flanker_UD	DDD	Congruent	Congruent	184.003084	184.303063	n	0.511919	Correct	Correct
1	93	Flanker_LR	LRL	Incongruent	Congruent	186.002929	186.302900	g	0.528035	Correct	Correct
1	94	Flanker_UD	DUD	Incongruent	Incongruent	188.002783	188.302755	j	0.488119	Correct	Correct
1	95	Flanker_LR	RRR	Congruent	Incongruent	190.002628	190.302608	g	0.424330	Correct	Correct
1	96	Flanker_UD	DUD	Incongruent	Congruent	192.002499	192.302477	j	0.480429	Correct	Correct
2	1	Flanker_LR	RLR	Incongruent	None	1.999887	2.299851	f	0.422295	Correct	None
2	2	Flanker_UD	UUU	Congruent	Incongruent	3.999740	4.299708	j	0.470329	Correct	Correct
2	3	Flanker_LR	RLR	Incongruent	Congruent	5.999594	6.299557	f	0.478381	Correct	Correct
2	4	Flanker_UD	UUU	Congruent	Incongruent	7.999447	8.299420	j	0.423341	Correct	Correct
2	5	Flanker_LR	RRR	Congruent	Congruent	9.999299	10.299264	g	0.478620	Correct	Correct
2	6	Flanker_UD	DUD	Incongruent	Congruent	11.999161	12.299142	j	0.622831	Correct	Correct
2	7	Flanker_LR	RRR	Congruent	Incongruent	13.999000	14.298970	g	0.566981	Correct	Correct
2	8	Flanker_UD	UDU	Incongruent	Congruent	15.998860	16.298835	n	0.447106	Correct	Correct
2	9	Flanker_LR	LLL	Congruent	Incongruent	17.998684	18.298679	f	0.423165	Correct	Correct
2	10	Flanker_UD	DUD	Incongruent	Congruent	19.998573	20.298545	j	0.503363	Correct	Correct
2	11	Flanker_LR	LRL	Incongruent	Incongruent	21.998421	22.298386	g	0.551411	Correct	Correct
2	12	Flanker_UD	DDD	Congruent	Incongruent	23.998274	24.298237	n	0.391518	Correct	Correct
2	13	Flanker_LR	LLL	Congruent	Congruent	25.998128	26.298091	f	0.423659	Correct	Correct
2	14	Flanker_UD	DDD	Congruent	Congruent	27.997986	28.297920	n	0.455753	Correct	Correct
2	15	Flanker_LR	LLL	Congruent	Congruent	29.997835	30.297775	f	0.263925	Correct	Correct
2	16	Flanker_UD	UUU	Congruent	Congruent	31.997690	32.297655	j	0.455332	Correct	Correct
2	17	Flanker_LR	LLL	Congruent	Congruent	33.997543	34.297515	f	0.463553	Correct	Correct
2	18	Flanker_UD	UDU	Incongruent	Congruent	35.997401	36.297335	n	0.415649	Correct	Correct
2	19	Flanker_LR	RRR	Congruent	Incongruent	37.997243	38.297213	g	0.543685	Correct	Correct
2	20	Flanker_UD	DUD	Incongruent	Congruent	39.997071	40.313776	j	0.415923	Correct	Correct
2	21	Flanker_LR	LLL	Congruent	Incongruent	41.996958	42.313596	f	0.367933	Correct	Correct
2	22	Flanker_UD	DUD	Incongruent	Congruent	43.996812	44.313450	j	0.456168	Correct	Correct
2	23	Flanker_LR	LLL	Congruent	Incongruent	45.996665	46.313269	f	0.392263	Correct	Correct
2	24	Flanker_UD	UDU	Incongruent	Congruent	47.996519	48.313197	n	0.504457	Correct	Correct
2	25	Flanker_LR	LRL	Incongruent	Incongruent	49.996373	50.313008	g	0.672465	Correct	Correct
2	26	Flanker_UD	DDD	Congruent	Incongruent	51.996228	52.312867	n	0.464549	Correct	Correct
2	27	Flanker_LR	LLL	Congruent	Congruent	53.996081	54.312719	f	0.304776	Correct	Correct
2	28	Flanker_UD	DUD	Incongruent	Congruent	55.995934	56.312611	j	0.424932	Correct	Correct
2	29	Flanker_LR	RLR	Incongruent	Incongruent	57.995756	58.312392	f	0.464938	Correct	Correct
2	30	Flanker_UD	UUU	Congruent	Incongruent	59.995661	60.312275	j	0.457126	Correct	Correct
2	31	Flanker_LR	LRL	Incongruent	Congruent	61.995493	62.312101	g	0.441268	Correct	Correct
2	32	Flanker_UD	UUU	Congruent	Incongruent	63.995317	64.311953	j	0.417410	Correct	Correct
2	33	Flanker_LR	LRL	Incongruent	Congruent	65.995205	66.311842	g	0.449407	Correct	Correct
2	34	Flanker_UD	DUD	Incongruent	Incongruent	67.995035	68.311687	j	0.465648	Correct	Correct
2	35	Flanker_LR	RRR	Congruent	Incongruent	69.994911	70.311549	g	0.465715	Correct	Correct
2	36	Flanker_UD	DUD	Incongruent	Congruent	71.994733	72.311454	j	0.426581	Correct	Correct
2	37	Flanker_LR	RLR	Incongruent	Incongruent	73.994618	74.311248	f	0.409990	Correct	Correct
2	38	Flanker_UD	DUD	Incongruent	Incongruent	75.994481	76.311110	j	0.426073	Correct	Correct
2	39	Flanker_LR	RLR	Incongruent	Incongruent	77.994327	78.310965	f	0.426179	Correct	Correct
2	40	Flanker_UD	UDU	Incongruent	Incongruent	79.994181	80.310811	n	0.418315	Correct	Correct
2	41	Flanker_LR	LLL	Congruent	Incongruent	81.994033	82.310668	f	0.386456	Correct	Correct
2	42	Flanker_UD	DDD	Congruent	Congruent	83.993888	84.310527	f	0.626519	Error	Correct
2	43	Flanker_LR	LLL	Congruent	Congruent	85.993736	86.310384	f	0.450656	Correct	Error
2	44	Flanker_UD	UDU	Incongruent	Congruent	87.993607	88.310242	n	0.546771	Correct	Correct
2	45	Flanker_LR	RLR	Incongruent	Incongruent	89.993461	90.310056	f	0.523056	Correct	Correct
2	46	Flanker_UD	DUD	Incongruent	Incongruent	91.993281	92.309944	j	0.459023	Correct	Correct
2	47	Flanker_LR	LLL	Congruent	Incongruent	93.993166	94.309801	f	0.259360	Correct	Correct
2	48	Flanker_UD	UDU	Incongruent	Congruent	96.009672	96.309659	n	0.435375	Correct	Correct
2	49	Flanker_LR	LLL	Congruent	Incongruent	98.009543	98.309509	f	0.259379	Correct	Correct
2	50	Flanker_UD	UUU	Congruent	Congruent	100.009393	100.309355	j	0.315614	Correct	Correct
2	51	Flanker_LR	RRR	Congruent	Congruent	102.009248	102.309181	j	0.331616	Error	Correct
2	52	Flanker_UD	UDU	Incongruent	Congruent	104.009124	104.309084	n	0.579783	Correct	Error
2	53	Flanker_LR	RRR	Congruent	Incongruent	106.008915	106.308914	g	0.443877	Correct	Correct
2	54	Flanker_UD	DDD	Congruent	Congruent	108.008770	108.308766	n	0.436091	Correct	Correct
2	55	Flanker_LR	RRR	Congruent	Congruent	110.008659	110.308631	g	0.348190	Correct	Correct
2	56	Flanker_UD	UUU	Congruent	Congruent	112.008551	112.308489	j	0.348331	Correct	Correct
2	57	Flanker_LR	RRR	Congruent	Congruent	114.008365	114.308331	g	0.428455	Correct	Correct
2	58	Flanker_UD	DDD	Congruent	Congruent	116.008219	116.308193	n	0.332510	Correct	Correct
2	59	Flanker_LR	RLR	Incongruent	Congruent	118.008074	118.308048	f	0.540656	Correct	Correct
2	60	Flanker_UD	DUD	Incongruent	Incongruent	120.007973	120.307919	j	0.532765	Correct	Correct
2	61	Flanker_LR	RLR	Incongruent	Incongruent	122.007781	122.307755	f	0.420908	Correct	Correct
2	62	Flanker_UD	UDU	Incongruent	Incongruent	124.007636	124.307574	n	0.429087	Correct	Correct
2	63	Flanker_LR	RRR	Congruent	Incongruent	126.007491	126.307460	g	0.517185	Correct	Correct
2	64	Flanker_UD	UUU	Congruent	Congruent	128.007338	128.307324	j	0.413234	Correct	Correct
2	65	Flanker_LR	RRR	Congruent	Congruent	130.007198	130.307137	g	0.445380	Correct	Correct
2	66	Flanker_UD	DDD	Congruent	Congruent	132.007055	132.307022	n	0.341572	Correct	Correct
2	67	Flanker_LR	LRL	Incongruent	Congruent	134.006902	134.306847	g	0.493706	Correct	Correct
2	68	Flanker_UD	UUU	Congruent	Incongruent	136.006762	136.306755	j	0.429824	Correct	Correct
2	69	Flanker_LR	RLR	Incongruent	Congruent	138.006618	138.306591	f	0.510055	Correct	Correct
2	70	Flanker_UD	UDU	Incongruent	Incongruent	140.006471	140.306446	n	0.389965	Correct	Correct
2	71	Flanker_LR	LRL	Incongruent	Incongruent	142.006325	142.306291	g	0.502239	Correct	Correct
2	72	Flanker_UD	UDU	Incongruent	Incongruent	144.006190	144.306183	n	0.350242	Correct	Correct
2	73	Flanker_LR	LRL	Incongruent	Incongruent	146.006033	146.306007	g	0.510430	Correct	Correct
2	74	Flanker_UD	UDU	Incongruent	Incongruent	148.005880	148.305850	n	0.414465	Correct	Correct
2	75	Flanker_LR	LRL	Incongruent	Incongruent	150.005742	150.305720	f	0.246777	Error	Correct
2	76	Flanker_UD	DUD	Incongruent	Incongruent	152.005601	152.305595	j	0.526789	Correct	Error
2	77	Flanker_LR	LRL	Incongruent	Incongruent	154.005429	154.305427	f	0.286922	Error	Correct
2	78	Flanker_UD	UUU	Congruent	Incongruent	156.005303	156.305270	j	0.519025	Correct	Error
2	79	Flanker_LR	RRR	Congruent	Congruent	158.005126	158.305123	j	0.519154	Error	Correct
2	80	Flanker_UD	DDD	Congruent	Congruent	160.005024	160.304993	n	0.871291	Correct	Error
2	81	Flanker_LR	LRL	Incongruent	Congruent	162.004880	162.304844	g	0.479417	Correct	Correct
2	82	Flanker_UD	DDD	Congruent	Incongruent	164.004733	164.304693	n	0.503467	Correct	Correct
2	83	Flanker_LR	RLR	Incongruent	Congruent	166.004590	166.304555	f	0.471627	Correct	Correct
2	84	Flanker_UD	DUD	Incongruent	Incongruent	168.004464	168.304399	j	0.471782	Correct	Correct
2	85	Flanker_LR	LLL	Congruent	Incongruent	170.004267	170.304253	f	0.327900	Correct	Correct
2	86	Flanker_UD	UUU	Congruent	Congruent	172.004235	172.304122	j	0.528054	Correct	Correct
2	87	Flanker_LR	RRR	Congruent	Congruent	174.004000	174.303974	g	0.472137	Correct	Correct
2	88	Flanker_UD	DDD	Congruent	Congruent	176.003892	176.303835	n	0.512228	Correct	Correct
2	89	Flanker_LR	RLR	Incongruent	Congruent	178.003713	178.303680	f	0.488355	Correct	Correct
2	90	Flanker_UD	DDD	Congruent	Incongruent	180.003617	180.303539	n	0.384436	Correct	Correct
2	91	Flanker_LR	LRL	Incongruent	Congruent	182.003417	182.303389	g	0.512588	Correct	Correct
2	92	Flanker_UD	UDU	Incongruent	Incongruent	184.003310	184.303255	n	0.456744	Correct	Correct
2	93	Flanker_LR	LRL	Incongruent	Incongruent	186.003134	186.303062	g	0.504817	Correct	Correct
2	94	Flanker_UD	UUU	Congruent	Incongruent	188.002995	188.302949	j	0.456918	Correct	Correct
2	95	Flanker_LR	RLR	Incongruent	Congruent	190.002844	190.302810	f	0.505113	Correct	Correct
2	96	Flanker_UD	DDD	Congruent	Incongruent	192.002711	192.302663	n	0.393151	Correct	Correct
3	1	Flanker_LR	RLR	Incongruent	None	1.999864	2.299830	f	0.503859	Correct	None
3	2	Flanker_UD	UDU	Incongruent	Incongruent	3.999712	4.299687	n	0.391786	Correct	Correct
3	3	Flanker_LR	RRR	Congruent	Incongruent	5.999536	6.299541	j	0.400019	Error	Correct
3	4	Flanker_UD	DUD	Incongruent	Congruent	7.999422	8.299397	j	0.496078	Correct	Error
3	5	Flanker_LR	LLL	Congruent	Incongruent	9.999290	10.299245	f	0.416197	Correct	Correct
3	6	Flanker_UD	UUU	Congruent	Congruent	11.999148	12.299123	j	0.408319	Correct	Correct
3	7	Flanker_LR	LLL	Congruent	Congruent	13.998993	14.298961	f	0.464356	Correct	Correct
3	8	Flanker_UD	DDD	Congruent	Congruent	15.998854	16.298816	n	0.272581	Correct	Correct
3	9	Flanker_LR	LLL	Congruent	Congruent	17.998706	18.298672	f	0.304760	Correct	Correct
3	10	Flanker_UD	UDU	Incongruent	Congruent	19.998564	20.298577	j	0.264830	Error	Correct
3	11	Flanker_LR	LRL	Incongruent	Incongruent	21.998405	22.298378	g	0.592889	Correct	Error
3	12	Flanker_UD	UDU	Incongruent	Incongruent	23.998255	24.298234	n	0.401070	Correct	Correct
3	13	Flanker_LR	RRR	Congruent	Incongruent	25.998110	26.298088	g	0.401160	Correct	Correct
3	14	Flanker_UD	DUD	Incongruent	Congruent	27.997998	28.297963	j	0.409298	Correct	Correct
3	15	Flanker_LR	RLR	Incongruent	Incongruent	29.997826	30.297797	f	0.569381	Correct	Correct
3	16	Flanker_UD	UDU	Incongruent	Incongruent	31.997682	32.297653	n	0.384801	Correct	Correct
3	17	Flanker_LR	LLL	Congruent	Incongruent	33.997538	34.297506	f	0.376997	Correct	Correct
3	18	Flanker_UD	UUU	Congruent	Congruent	35.997384	36.297380	j	0.425148	Correct	Correct
3	19	Flanker_LR	RLR	Incongruent	Congruent	37.997239	38.297215	f	0.513206	Correct	Correct
3	20	Flanker_UD	UUU	Congruent	Incongruent	39.997101	40.313755	j	0.273435	Correct	Correct
3	21	Flanker_LR	RRR	Congruent	Congruent	41.996956	42.313591	g	0.401477	Correct	Correct
3	22	Flanker_UD	DUD	Incongruent	Congruent	43.996828	44.313447	j	0.434264	Correct	Correct
3	23	Flanker_LR	LRL	Incongruent	Incongruent	45.996656	46.313302	g	0.441684	Correct	Correct
3	24	Flanker_UD	DUD	Incongruent	Incongruent	47.996514	48.313155	n	0.369853	Error	Correct
3	25	Flanker_LR	RLR	Incongruent	Incongruent	49.996370	50.313013	f	0.449911	Correct	Error
3	26	Flanker_UD	DDD	Congruent	Incongruent	51.996238	52.312868	n	0.506071	Correct	Correct
3	27	Flanker_LR	RRR	Congruent	Congruent	53.996088	54.312724	g	0.290147	Correct	Correct
3	28	Flanker_UD	DUD	Incongruent	Congruent	55.995949	56.312604	j	0.506283	Correct	Correct
3	29	Flanker_LR	LLL	Congruent	Incongruent	57.995801	58.312432	f	0.466449	Correct	Correct
3	30	Flanker_UD	UDU	Incongruent	Congruent	59.995660	60.312287	n	0.458708	Correct	Correct
3	31	Flanker_LR	RLR	Incongruent	Incongruent	61.995513	62.312142	g	0.290663	Error	Correct
3	32	Flanker_UD	DUD	Incongruent	Incongruent	63.995352	64.312039	j	0.458754	Correct	Error
3	33	Flanker_LR	LRL	Incongruent	Incongruent	65.995215	66.311853	g	0.450906	Correct	Correct
3	34	Flanker_UD	UDU	Incongruent	Incongruent	67.995056	68.311706	n	0.459073	Correct	Correct
3	35	Flanker_LR	RLR	Incongruent	Incongruent	69.994892	70.311561	f	0.443105	Correct	Correct
3	36	Flanker_UD	DDD	Congruent	Incongruent	71.994783	72.311441	n	0.499349	Correct	Correct
3	37	Flanker_LR	RRR	Congruent	Congruent	73.994601	74.311270	g	0.451442	Correct	Correct
3	38	Flanker_UD	DUD	Incongruent	Congruent	75.994497	76.311125	j	0.459516	Correct	Correct
3	39	Flanker_LR	RLR	Incongruent	Incongruent	77.994337	78.310980	f	0.499816	Correct	Correct
3	40	Flanker_UD	DDD	Congruent	Incongruent	79.994199	80.310866	n	0.451798	Correct	Correct
3	41	Flanker_LR	LRL	Incongruent	Congruent	81.994053	82.310692	g	0.531930	Correct	Correct
3	42	Flanker_UD	UUU	Congruent	Incongruent	83.993908	84.310543	j	0.484056	Correct	Correct
3	43	Flanker_LR	LRL	Incongruent	Congruent	86.010427	86.310399	g	0.492225	Correct	Correct
3	44	Flanker_UD	UDU	Incongruent	Incongruent	88.010276	88.310275	n	0.444275	Correct	Correct
3	45	Flanker_LR	RRR	Congruent	Incongruent	90.010138	90.310109	g	0.564407	Correct	Correct
3	46	Flanker_UD	UUU	Congruent	Congruent	92.009995	92.309966	g	0.812602	Error	Correct
3	47	Flanker_LR	RRR	Congruent	Congruent	94.009846	94.309823	g	0.436666	Correct	Error
3	48	Flanker_UD	DDD	Congruent	Congruent	96.009704	96.309707	n	0.549393	Correct	Correct
3	49	Flanker_LR	RRR	Congruent	Congruent	98.009566	98.309533	g	0.588939	Correct	Correct
3	50	Flanker_UD	UDU	Incongruent	Congruent	100.009413	100.309387	n	0.404943	Correct	Correct
3	51	Flanker_LR	LLL	Congruent	Incongruent	102.009268	102.309242	f	0.413051	Correct	Correct
3	52	Flanker_UD	DUD	Incongruent	Congruent	104.009131	104.309131	j	0.573239	Correct	Correct
3	53	Flanker_LR	LRL	Incongruent	Incongruent	106.008990	106.308956	g	0.509405	Correct	Correct
3	54	Flanker_UD	UDU	Incongruent	Incongruent	108.008836	108.308806	n	0.405484	Correct	Correct
3	55	Flanker_LR	LLL	Congruent	Incongruent	110.008699	110.308662	f	0.421620	Correct	Correct
3	56	Flanker_UD	UDU	Incongruent	Congruent	112.008554	112.308551	n	0.533826	Correct	Correct
3	57	Flanker_LR	LLL	Congruent	Incongruent	114.008409	114.308382	f	0.477850	Correct	Correct
3	58	Flanker_UD	DUD	Incongruent	Congruent	116.008264	116.308228	j	0.502022	Correct	Correct
3	59	Flanker_LR	RRR	Congruent	Incongruent	118.008120	118.308086	g	0.670121	Correct	Correct
3	60	Flanker_UD	UUU	Congruent	Congruent	120.007967	120.307974	j	0.622170	Correct	Correct
3	61	Flanker_LR	RRR	Congruent	Congruent	122.007822	122.307794	g	0.534299	Correct	Correct
3	62	Flanker_UD	DUD	Incongruent	Congruent	124.007684	124.307649	j	0.518530	Correct	Correct
3	63	Flanker_LR	LLL	Congruent	Incongruent	126.007539	126.307504	f	0.502585	Correct	Correct
3	64	Flanker_UD	UUU	Congruent	Congruent	128.007394	128.307395	j	0.502772	Correct	Correct
3	65	Flanker_LR	LRL	Incongruent	Congruent	130.007254	130.307217	g	0.566867	Correct	Correct
3	66	Flanker_UD	DDD	Congruent	Incongruent	132.007098	132.307071	n	0.359027	Correct	Correct
3	67	Flanker_LR	RLR	Incongruent	Congruent	134.006926	134.306924	f	0.391185	Correct	Correct
3	68	Flanker_UD	DDD	Congruent	Incongruent	136.006821	136.306800	n	0.367250	Correct	Correct
3	69	Flanker_LR	LRL	Incongruent	Congruent	138.006671	138.306634	g	0.423260	Correct	Correct
3	70	Flanker_UD	DDD	Congruent	Incongruent	140.006525	140.306489	n	0.279473	Correct	Correct
3	71	Flanker_LR	LRL	Incongruent	Congruent	142.006384	142.306347	g	0.383528	Correct	Correct
3	72	Flanker_UD	DUD	Incongruent	Incongruent	144.006236	144.306240	j	0.415680	Correct	Correct
3	73	Flanker_LR	LRL	Incongruent	Incongruent	146.006090	146.306055	g	0.399797	Correct	Correct
3	74	Flanker_UD	UDU	Incongruent	Incongruent	148.005947	148.305911	n	0.392008	Correct	Correct
3	75	Flanker_LR	LLL	Congruent	Incongruent	150.005802	150.305766	f	0.464118	Correct	Correct
3	76	Flanker_UD	UUU	Congruent	Congruent	152.005676	152.305665	j	0.504241	Correct	Correct
3	77	Flanker_LR	RRR	Congruent	Congruent	154.005512	154.305476	g	0.448296	Correct	Correct
3	78	Flanker_UD	DDD	Congruent	Congruent	156.005369	156.305332	n	0.240481	Correct	Correct
3	79	Flanker_LR	LLL	Congruent	Congruent	158.005224	158.305187	f	0.328554	Correct	Correct
3	80	Flanker_UD	UUU	Congruent	Congruent	160.005071	160.305084	j	0.352640	Correct	Correct
3	81	Flanker_LR	RLR	Incongruent	Congruent	162.004927	162.304897	f	0.424873	Correct	Correct
3	82	Flanker_UD	DDD	Congruent	Incongruent	164.004788	164.304752	n	0.296885	Correct	Correct
3	83	Flanker_LR	LRL	Incongruent	Congruent	166.004636	166.304607	f	0.288990	Error	Correct
3	84	Flanker_UD	UDU	Incongruent	Incongruent	168.004501	168.304504	n	0.417061	Correct	Error
3	85	Flanker_LR	RLR	Incongruent	Incongruent	170.004345	170.304318	f	0.441455	Correct	Correct
3	86	Flanker_UD	DDD	Congruent	Incongruent	172.004167	172.304172	n	0.409414	Correct	Correct
3	87	Flanker_LR	RLR	Incongruent	Congruent	174.004056	174.304027	f	0.481520	Correct	Correct
3	88	Flanker_UD	DUD	Incongruent	Incongruent	176.003931	176.303926	n	0.241619	Error	Correct
3	89	Flanker_LR	LRL	Incongruent	Incongruent	178.003763	178.303740	g	0.473741	Correct	Error
3	90	Flanker_UD	UUU	Congruent	Incongruent	180.003603	180.303593	j	0.465908	Correct	Correct
3	91	Flanker_LR	LLL	Congruent	Congruent	182.003480	182.303450	f	0.426035	Correct	Correct
3	92	Flanker_UD	UUU	Congruent	Congruent	184.003354	184.303350	j	0.490668	Correct	Correct
3	93	Flanker_LR	RRR	Congruent	Congruent	186.003201	186.303160	g	0.514333	Correct	Correct
3	94	Flanker_UD	UUU	Congruent	Congruent	188.003020	188.303016	j	0.338409	Correct	Correct
3	95	Flanker_LR	RLR	Incongruent	Congruent	190.002907	190.302872	f	0.570442	Correct	Correct
3	96	Flanker_UD	DDD	Congruent	Incongruent	192.002771	192.302719	n	0.290801	Correct	Correct
4	1	Flanker_LR	LRL	Incongruent	None	1.999858	2.299832	g	0.474685	Correct	None
4	2	Flanker_UD	UDU	Incongruent	Incongruent	3.999714	4.299688	n	0.386779	Correct	Correct
4	3	Flanker_LR	LLL	Congruent	Incongruent	5.999586	6.299544	f	0.434899	Correct	Correct
4	4	Flanker_UD	UDU	Incongruent	Congruent	7.999425	8.299399	n	0.379094	Correct	Correct
4	5	Flanker_LR	RRR	Congruent	Incongruent	9.999279	10.299254	g	0.323156	Correct	Correct
4	6	Flanker_UD	DDD	Congruent	Congruent	11.999136	12.299154	n	0.323272	Correct	Correct
4	7	Flanker_LR	RLR	Incongruent	Congruent	13.999014	14.298964	f	0.395498	Correct	Correct
4	8	Flanker_UD	DUD	Incongruent	Incongruent	15.998841	16.298820	j	0.403585	Correct	Correct
4	9	Flanker_LR	RRR	Congruent	Incongruent	17.998702	18.298677	g	0.483602	Correct	Correct
4	10	Flanker_UD	UDU	Incongruent	Congruent	19.998557	20.298531	n	0.379827	Correct	Correct
4	11	Flanker_LR	RLR	Incongruent	Incongruent	21.998416	22.298387	f	0.379938	Correct	Correct
4	12	Flanker_UD	UDU	Incongruent	Incongruent	23.998267	24.298244	n	0.380081	Correct	Correct
4	13	Flanker_LR	RRR	Congruent	Incongruent	25.998123	26.298099	g	0.276165	Correct	Correct
4	14	Flanker_UD	DDD	Congruent	Congruent	27.997980	28.297954	n	0.276259	Correct	Correct
4	15	Flanker_LR	RLR	Incongruent	Congruent	29.997835	30.297808	f	0.459810	Correct	Correct
4	16	Flanker_UD	DDD	Congruent	Incongruent	31.997690	32.297665	n	0.259827	Correct	Correct
4	17	Flanker_LR	RRR	Congruent	Congruent	33.997546	34.297517	g	0.484069	Correct	Correct
4	18	Flanker_UD	DUD	Incongruent	Congruent	35.997401	36.297375	n	0.204114	Error	Correct
4	19	Flanker_LR	RLR	Incongruent	Incongruent	37.997251	38.313897	f	0.524248	Correct	Error
4	20	Flanker_UD	UDU	Incongruent	Incongruent	39.997122	40.313756	n	0.412261	Correct	Correct
4	21	Flanker_LR	LRL	Incongruent	Incongruent	41.996944	42.313618	g	0.612440	Correct	Correct
4	22	Flanker_UD	UUU	Congruent	Incongruent	43.996833	44.313463	n	0.428540	Error	Correct
4	23	Flanker_LR	LLL	Congruent	Congruent	45.996692	46.313318	f	0.380762	Correct	Error
4	24	Flanker_UD	UUU	Congruent	Congruent	47.996535	48.313175	j	0.420793	Correct	Correct
4	25	Flanker_LR	LLL	Congruent	Congruent	49.996391	50.313030	f	0.340949	Correct	Correct
4	26	Flanker_UD	UDU	Incongruent	Congruent	51.996248	52.312893	n	0.445085	Correct	Correct
4	27	Flanker_LR	RLR	Incongruent	Incongruent	53.996101	54.312739	f	0.437117	Correct	Correct
4	28	Flanker_UD	UUU	Congruent	Incongruent	55.995956	56.312599	j	0.373353	Correct	Correct
4	29	Flanker_LR	RLR	Incongruent	Congruent	57.995812	58.312458	f	0.413513	Correct	Correct
4	30	Flanker_UD	DDD	Congruent	Incongruent	59.995667	60.312307	n	0.365573	Correct	Correct
4	31	Flanker_LR	LRL	Incongruent	Congruent	61.995522	62.312161	f	0.213708	Error	Correct
4	32	Flanker_UD	UUU	Congruent	Incongruent	63.995376	64.312019	j	0.365839	Correct	Error
4	33	Flanker_LR	LRL	Incongruent	Congruent	65.995244	66.311893	g	0.461873	Correct	Correct
4	34	Flanker_UD	UUU	Congruent	Incongruent	67.995066	68.311731	j	0.358031	Correct	Correct
4	35	Flanker_LR	LRL	Incongruent	Congruent	69.994956	70.311585	g	0.598150	Correct	Correct
4	36	Flanker_UD	DUD	Incongruent	Incongruent	71.994812	72.311443	j	0.430229	Correct	Correct
4	37	Flanker_LR	LLL	Congruent	Incongruent	73.994666	74.311303	f	0.374990	Correct	Correct
4	38	Flanker_UD	DUD	Incongruent	Congruent	75.994522	76.311153	n	0.246479	Error	Correct
4	39	Flanker_LR	LLL	Congruent	Incongruent	77.994382	78.311019	f	0.406658	Correct	Error
4	40	Flanker_UD	DDD	Congruent	Congruent	79.994191	80.310863	n	0.366848	Correct	Correct
4	41	Flanker_LR	LRL	Incongruent	Congruent	81.994078	82.310752	g	0.526811	Correct	Correct
4	42	Flanker_UD	DDD	Congruent	Incongruent	83.993933	84.310576	n	0.471049	Correct	Correct
4	43	Flanker_LR	RLR	Incongruent	Congruent	86.010454	86.310428	f	0.407138	Correct	Correct
4	44	Flanker_UD	UUU	Congruent	Incongruent	88.010303	88.310286	j	0.415290	Correct	Correct
4	45	Flanker_LR	RLR	Incongruent	Congruent	90.010181	90.310153	f	0.415452	Correct	Correct
4	46	Flanker_UD	DUD	Incongruent	Incongruent	92.010021	92.309999	j	0.463532	Correct	Correct
4	47	Flanker_LR	LRL	Incongruent	Incongruent	94.009878	94.309853	g	0.479619	Correct	Correct
4	48	Flanker_UD	UUU	Congruent	Incongruent	96.009731	96.309710	j	0.351774	Correct	Correct
4	49	Flanker_LR	LRL	Incongruent	Congruent	98.009598	98.309578	g	0.455826	Correct	Correct
4	50	Flanker_UD	DUD	Incongruent	Incongruent	100.009447	100.309421	j	0.431953	Correct	Correct
4	51	Flanker_LR	RRR	Congruent	Incongruent	102.009292	102.309276	j	0.336111	Error	Correct
4	52	Flanker_UD	DDD	Congruent	Congruent	104.009154	104.309133	n	0.344197	Correct	Error
4	53	Flanker_LR	LRL	Incongruent	Congruent	106.009031	106.308997	g	0.432331	Correct	Correct
4	54	Flanker_UD	DUD	Incongruent	Incongruent	108.008873	108.308845	j	0.536479	Correct	Correct
4	55	Flanker_LR	LLL	Congruent	Incongruent	110.008733	110.308699	f	0.312615	Correct	Correct
4	56	Flanker_UD	DDD	Congruent	Congruent	112.008590	112.308555	n	0.272744	Correct	Correct
4	57	Flanker_LR	LLL	Congruent	Congruent	114.008474	114.308423	f	0.288874	Correct	Correct
4	58	Flanker_UD	UUU	Congruent	Congruent	116.008300	116.308267	j	0.264922	Correct	Correct
4	59	Flanker_LR	RRR	Congruent	Congruent	118.008155	118.308123	g	0.401148	Correct	Correct
4	60	Flanker_UD	UUU	Congruent	Congruent	120.008013	120.307979	j	0.313261	Correct	Correct
4	61	Flanker_LR	RRR	Congruent	Congruent	122.007905	122.307843	g	0.305287	Correct	Correct
4	62	Flanker_UD	DDD	Congruent	Congruent	124.007694	124.307690	n	0.241365	Correct	Correct
4	63	Flanker_LR	LLL	Congruent	Congruent	126.007579	126.307548	f	0.273589	Correct	Correct
4	64	Flanker_UD	UDU	Incongruent	Congruent	128.007429	128.307402	n	0.585729	Correct	Correct
4	65	Flanker_LR	LLL	Congruent	Incongruent	130.007285	130.307257	f	0.417758	Correct	Correct
4	66	Flanker_UD	DUD	Incongruent	Congruent	132.007140	132.307116	j	0.457865	Correct	Correct
4	67	Flanker_LR	RRR	Congruent	Incongruent	134.006997	134.306969	g	0.450116	Correct	Correct
4	68	Flanker_UD	DDD	Congruent	Congruent	136.006858	136.306824	n	0.474193	Correct	Correct
4	69	Flanker_LR	RRR	Congruent	Congruent	138.006722	138.306700	g	0.410257	Correct	Correct
4	70	Flanker_UD	DUD	Incongruent	Congruent	140.006571	140.306537	j	0.482355	Correct	Correct
4	71	Flanker_LR	RLR	Incongruent	Incongruent	142.006427	142.306392	f	0.402534	Correct	Correct
4	72	Flanker_UD	UDU	Incongruent	Incongruent	144.006284	144.306250	n	0.434671	Correct	Correct
4	73	Flanker_LR	LRL	Incongruent	Incongruent	146.006172	146.306102	g	0.490783	Correct	Correct
4	74	Flanker_UD	DUD	Incongruent	Incongruent	148.005994	148.305961	j	0.410872	Correct	Correct
4	75	Flanker_LR	RRR	Congruent	Incongruent	150.005842	150.305828	g	0.298988	Correct	Correct
4	76	Flanker_UD	DDD	Congruent	Congruent	152.005705	152.305671	n	0.267132	Correct	Correct
4	77	Flanker_LR	LLL	Congruent	Congruent	154.005583	154.305575	f	0.331319	Correct	Correct
4	78	Flanker_UD	DDD	Congruent	Congruent	156.005411	156.305394	n	0.291347	Correct	Correct
4	79	Flanker_LR	LLL	Congruent	Congruent	158.005273	158.305238	f	0.251463	Correct	Correct
4	80	Flanker_UD	DUD	Incongruent	Congruent	160.005129	160.305095	n	0.227576	Error	Correct
4	81	Flanker_LR	RLR	Incongruent	Incongruent	162.004993	162.304979	f	0.539662	Correct	Error
4	82	Flanker_UD	UUU	Congruent	Incongruent	164.004835	164.304809	j	0.411819	Correct	Correct
4	83	Flanker_LR	RRR	Congruent	Congruent	166.004687	166.304661	g	0.404120	Correct	Correct
4	84	Flanker_UD	UDU	Incongruent	Congruent	168.004543	168.304519	Omission	5000.000000	Omission	Correct
4	85	Flanker_LR	RRR	Congruent	Incongruent	170.004396	170.304418	g	0.388210	Correct	Omission
4	86	Flanker_UD	UDU	Incongruent	Congruent	172.004264	172.304235	n	0.508356	Correct	Correct
4	87	Flanker_LR	LRL	Incongruent	Incongruent	174.004121	174.304087	g	0.468409	Correct	Correct
4	88	Flanker_UD	DUD	Incongruent	Incongruent	176.003977	176.303942	j	0.452726	Correct	Correct
4	89	Flanker_LR	RLR	Incongruent	Incongruent	178.003834	178.303841	f	0.396682	Correct	Correct
4	90	Flanker_UD	UDU	Incongruent	Incongruent	180.003688	180.303655	n	0.380854	Correct	Correct
4	91	Flanker_LR	LRL	Incongruent	Incongruent	182.003544	182.303510	f	0.229098	Error	Correct
4	92	Flanker_UD	UUU	Congruent	Incongruent	184.003387	184.303364	j	0.452979	Correct	Error
4	93	Flanker_LR	LLL	Congruent	Congruent	186.003247	186.303261	f	0.365153	Correct	Correct
4	94	Flanker_UD	UDU	Incongruent	Congruent	188.003103	188.303076	n	0.405239	Correct	Correct
4	95	Flanker_LR	RLR	Incongruent	Incongruent	190.002958	190.302931	f	0.405443	Correct	Correct
4	96	Flanker_UD	UUU	Congruent	Incongruent	192.002814	192.302788	j	0.389524	Correct	Correct
5	1	Flanker_LR	RRR	Congruent	None	1.999857	2.299831	g	0.395070	Correct	None
5	2	Flanker_UD	UUU	Congruent	Congruent	3.999714	4.299686	j	0.315146	Correct	Correct
5	3	Flanker_LR	LRL	Incongruent	Congruent	5.999571	6.299543	g	0.427311	Correct	Correct
5	4	Flanker_UD	DUD	Incongruent	Incongruent	7.999436	8.299414	n	0.267420	Error	Correct
5	5	Flanker_LR	LRL	Incongruent	Incongruent	9.999282	10.299257	g	0.435516	Correct	Error
5	6	Flanker_UD	DUD	Incongruent	Incongruent	11.999147	12.299111	j	0.395671	Correct	Correct
5	7	Flanker_LR	RRR	Congruent	Incongruent	13.999004	14.298967	g	0.380359	Correct	Correct
5	8	Flanker_UD	DUD	Incongruent	Congruent	15.998834	16.298843	j	0.435964	Correct	Correct
5	9	Flanker_LR	LRL	Incongruent	Incongruent	17.998710	18.298679	g	0.412215	Correct	Correct
5	10	Flanker_UD	DDD	Congruent	Incongruent	19.998572	20.298537	n	0.260131	Correct	Correct
5	11	Flanker_LR	LRL	Incongruent	Congruent	21.998424	22.298393	g	0.452230	Correct	Correct
5	12	Flanker_UD	UUU	Congruent	Incongruent	23.998283	24.298267	j	0.380422	Correct	Correct
5	13	Flanker_LR	LLL	Congruent	Congruent	25.998140	26.298103	f	0.340537	Correct	Correct
5	14	Flanker_UD	UDU	Incongruent	Congruent	27.997998	28.297962	n	0.404647	Correct	Correct
5	15	Flanker_LR	RRR	Congruent	Incongruent	29.997821	30.297816	g	0.396913	Correct	Correct
5	16	Flanker_UD	UDU	Incongruent	Congruent	31.997703	32.297672	n	0.412173	Correct	Correct
5	17	Flanker_LR	RLR	Incongruent	Incongruent	33.997565	34.297530	f	0.452334	Correct	Correct
5	18	Flanker_UD	UDU	Incongruent	Incongruent	35.997388	36.314084	n	0.388470	Correct	Correct
5	19	Flanker_LR	LRL	Incongruent	Incongruent	37.997244	38.297239	g	0.436574	Correct	Correct
5	20	Flanker_UD	DUD	Incongruent	Incongruent	39.997138	40.313762	j	0.428815	Correct	Correct
5	21	Flanker_LR	LRL	Incongruent	Incongruent	41.996987	42.313617	g	0.460747	Correct	Correct
5	22	Flanker_UD	UUU	Congruent	Incongruent	43.996844	44.313475	j	0.380949	Correct	Correct
5	23	Flanker_LR	LLL	Congruent	Congruent	45.996694	46.313329	f	0.349090	Correct	Correct
5	24	Flanker_UD	UDU	Incongruent	Congruent	47.996556	48.313187	n	0.405256	Correct	Correct
5	25	Flanker_LR	RRR	Congruent	Incongruent	49.996412	50.313041	g	0.333346	Correct	Correct
5	26	Flanker_UD	UUU	Congruent	Congruent	51.996269	52.312911	j	0.373452	Correct	Correct
5	27	Flanker_LR	LLL	Congruent	Congruent	53.996124	54.312754	f	0.277509	Correct	Correct
5	28	Flanker_UD	DUD	Incongruent	Congruent	55.995982	56.312611	j	0.461691	Correct	Correct
5	29	Flanker_LR	RLR	Incongruent	Incongruent	57.995838	58.312466	f	0.429715	Correct	Correct
5	30	Flanker_UD	DUD	Incongruent	Incongruent	59.995697	60.312317	j	0.549871	Correct	Correct
5	31	Flanker_LR	RRR	Congruent	Incongruent	61.995555	62.312184	g	0.477964	Correct	Correct
5	32	Flanker_UD	UUU	Congruent	Congruent	63.995384	64.312036	j	0.342192	Correct	Correct
5	33	Flanker_LR	LRL	Incongruent	Congruent	65.995262	66.311898	g	0.486300	Correct	Correct
5	34	Flanker_UD	DUD	Incongruent	Incongruent	67.995119	68.311749	j	0.422438	Correct	Correct
5	35	Flanker_LR	RLR	Incongruent	Incongruent	69.994974	70.311603	f	0.454451	Correct	Correct
5	36	Flanker_UD	UUU	Congruent	Incongruent	71.994837	72.311459	j	0.366662	Correct	Correct
5	37	Flanker_LR	LLL	Congruent	Congruent	73.994692	74.311319	f	0.374600	Correct	Correct
5	38	Flanker_UD	UDU	Incongruent	Congruent	75.994538	76.311172	n	0.446894	Correct	Correct
5	39	Flanker_LR	RLR	Incongruent	Incongruent	77.994400	78.311027	f	0.446913	Correct	Correct
5	40	Flanker_UD	UDU	Incongruent	Incongruent	79.994256	80.310884	n	0.423118	Correct	Correct
5	41	Flanker_LR	RRR	Congruent	Incongruent	81.994116	82.310802	g	0.463151	Correct	Correct
5	42	Flanker_UD	UDU	Incongruent	Congruent	83.993969	84.310597	n	0.415315	Correct	Correct
5	43	Flanker_LR	LLL	Congruent	Incongruent	85.993824	86.310457	f	0.295416	Correct	Correct
5	44	Flanker_UD	UDU	Incongruent	Congruent	87.993694	88.310311	n	0.439637	Correct	Correct
5	45	Flanker_LR	RRR	Congruent	Incongruent	89.993534	90.310229	g	0.311643	Correct	Correct
5	46	Flanker_UD	UUU	Congruent	Congruent	91.993385	92.310021	j	0.367871	Correct	Correct
5	47	Flanker_LR	RRR	Congruent	Congruent	93.993247	94.309876	g	0.311912	Correct	Correct
5	48	Flanker_UD	DUD	Incongruent	Congruent	96.009762	96.309741	j	0.456157	Correct	Correct
5	49	Flanker_LR	RLR	Incongruent	Incongruent	98.009634	98.309592	f	0.488182	Correct	Correct
5	50	Flanker_UD	DDD	Congruent	Incongruent	100.009483	100.309448	n	0.328296	Correct	Correct
5	51	Flanker_LR	LLL	Congruent	Congruent	102.009346	102.309303	f	0.312445	Correct	Correct
5	52	Flanker_UD	UUU	Congruent	Congruent	104.009186	104.309159	j	0.336648	Correct	Correct
5	53	Flanker_LR	LRL	Incongruent	Congruent	106.009086	106.309016	f	0.240697	Error	Correct
5	54	Flanker_UD	UDU	Incongruent	Incongruent	108.008895	108.308870	n	0.456828	Correct	Error
5	55	Flanker_LR	RRR	Congruent	Incongruent	110.008752	110.308726	g	0.352931	Correct	Correct
5	56	Flanker_UD	DDD	Congruent	Congruent	112.008606	112.308581	n	0.320988	Correct	Correct
5	57	Flanker_LR	LLL	Congruent	Congruent	114.008479	114.308443	f	0.265152	Correct	Correct
5	58	Flanker_UD	UDU	Incongruent	Congruent	116.008294	116.308302	n	0.393370	Correct	Correct
5	59	Flanker_LR	LRL	Incongruent	Incongruent	118.008178	118.308151	f	0.241384	Error	Correct
5	60	Flanker_UD	DDD	Congruent	Incongruent	120.008036	120.308013	n	0.337558	Correct	Error
5	61	Flanker_LR	RRR	Congruent	Congruent	122.007906	122.307841	g	0.393612	Correct	Correct
5	62	Flanker_UD	UDU	Incongruent	Congruent	124.007786	124.307721	n	0.385701	Correct	Correct
5	63	Flanker_LR	LLL	Congruent	Incongruent	126.007661	126.307577	f	0.393820	Correct	Correct
5	64	Flanker_UD	DDD	Congruent	Congruent	128.007469	128.307433	n	0.370300	Correct	Correct
5	65	Flanker_LR	RLR	Incongruent	Congruent	130.007329	130.307297	f	0.706092	Correct	Correct
5	66	Flanker_UD	UUU	Congruent	Incongruent	132.007200	132.307176	j	0.354256	Correct	Correct
5	67	Flanker_LR	RLR	Incongruent	Congruent	134.007057	134.307002	f	0.530401	Correct	Correct
5	68	Flanker_UD	DUD	Incongruent	Incongruent	136.006891	136.306859	j	0.466460	Correct	Correct
5	69	Flanker_LR	RLR	Incongruent	Incongruent	138.006754	138.306720	f	0.490614	Correct	Correct
5	70	Flanker_UD	UUU	Congruent	Incongruent	140.006608	140.306588	j	0.466773	Correct	Correct
5	71	Flanker_LR	LRL	Incongruent	Congruent	142.006508	142.306429	g	0.514790	Correct	Correct
5	72	Flanker_UD	DUD	Incongruent	Incongruent	144.006319	144.306284	j	0.474986	Correct	Correct
5	73	Flanker_LR	RRR	Congruent	Incongruent	146.006188	146.306151	g	0.323105	Correct	Correct
5	74	Flanker_UD	DUD	Incongruent	Congruent	148.006043	148.306043	j	0.435220	Correct	Correct
5	75	Flanker_LR	RRR	Congruent	Incongruent	150.005885	150.305853	g	0.323360	Correct	Correct
5	76	Flanker_UD	DDD	Congruent	Congruent	152.005746	152.305708	n	0.371380	Correct	Correct
5	77	Flanker_LR	LLL	Congruent	Congruent	154.005611	154.305570	f	0.275578	Correct	Correct
5	78	Flanker_UD	UUU	Congruent	Congruent	156.005455	156.305423	j	0.523978	Correct	Correct
5	79	Flanker_LR	RLR	Incongruent	Congruent	158.005316	158.305277	f	0.580427	Correct	Correct
5	80	Flanker_UD	DDD	Congruent	Incongruent	160.005170	160.305133	n	0.307984	Correct	Correct
5	81	Flanker_LR	LRL	Incongruent	Congruent	162.005033	162.304988	f	0.292092	Error	Correct
5	82	Flanker_UD	UDU	Incongruent	Incongruent	164.004871	164.304846	j	0.268158	Error	Error
5	83	Flanker_LR	LLL	Congruent	Incongruent	166.004736	166.304705	f	0.356282	Correct	Error
5	84	Flanker_UD	DDD	Congruent	Congruent	168.004590	168.304560	n	0.412474	Correct	Correct
5	85	Flanker_LR	RLR	Incongruent	Congruent	170.004513	170.304420	f	0.412534	Correct	Correct
5	86	Flanker_UD	DDD	Congruent	Incongruent	172.004310	172.304282	n	0.356679	Correct	Correct
5	87	Flanker_LR	LLL	Congruent	Congruent	174.004168	174.304134	f	0.436745	Correct	Correct
5	88	Flanker_UD	DDD	Congruent	Congruent	176.004021	176.303984	n	0.292943	Correct	Correct
5	89	Flanker_LR	LLL	Congruent	Congruent	178.003883	178.303839	f	0.277020	Correct	Correct
5	90	Flanker_UD	UUU	Congruent	Congruent	180.003758	180.303696	j	0.357150	Correct	Correct
5	91	Flanker_LR	RLR	Incongruent	Congruent	182.003604	182.303553	f	0.373238	Correct	Correct
5	92	Flanker_UD	DUD	Incongruent	Incongruent	184.003446	184.303410	j	0.429363	Correct	Correct
5	93	Flanker_LR	LRL	Incongruent	Incongruent	186.003302	186.303272	g	0.429539	Correct	Correct
5	94	Flanker_UD	DDD	Congruent	Incongruent	188.003158	188.303123	n	0.413637	Correct	Correct
5	95	Flanker_LR	RLR	Incongruent	Congruent	190.003016	190.302978	f	0.501698	Correct	Correct
5	96	Flanker_UD	DDD	Congruent	Incongruent	192.002872	192.302835	n	0.269810	Correct	Correct
6	1	Flanker_LR	RRR	Congruent	None	1.999868	2.299824	g	0.334466	Correct	None
6	2	Flanker_UD	DDD	Congruent	Congruent	3.999715	4.299689	n	0.254598	Correct	Correct
6	3	Flanker_LR	RRR	Congruent	Congruent	5.999571	6.299534	g	0.214757	Correct	Correct
6	4	Flanker_UD	UDU	Incongruent	Congruent	7.999397	8.299391	j	0.366818	Error	Correct
6	5	Flanker_LR	LRL	Incongruent	Incongruent	9.999282	10.299269	g	0.510945	Correct	Error
6	6	Flanker_UD	DDD	Congruent	Incongruent	11.999151	12.299080	n	0.335010	Correct	Correct
6	7	Flanker_LR	RLR	Incongruent	Congruent	13.998975	14.298973	f	0.463148	Correct	Correct
6	8	Flanker_UD	UDU	Incongruent	Incongruent	15.998864	16.298829	n	0.447352	Correct	Correct
6	9	Flanker_LR	RLR	Incongruent	Incongruent	17.998688	18.298722	f	0.391356	Correct	Correct
6	10	Flanker_UD	UUU	Congruent	Incongruent	19.998575	20.298507	j	0.407477	Correct	Correct
6	11	Flanker_LR	RRR	Congruent	Congruent	21.998433	22.298398	g	0.479618	Correct	Correct
6	12	Flanker_UD	UUU	Congruent	Congruent	23.998288	24.298246	j	0.415787	Correct	Correct
6	13	Flanker_LR	LRL	Incongruent	Congruent	25.998146	26.298124	g	0.471922	Correct	Correct
6	14	Flanker_UD	UUU	Congruent	Incongruent	27.998000	28.297967	j	0.480004	Correct	Correct
6	15	Flanker_LR	RRR	Congruent	Congruent	29.997857	30.297815	g	0.360141	Correct	Correct
6	16	Flanker_UD	DUD	Incongruent	Congruent	31.997716	32.297683	j	0.607617	Correct	Correct
6	17	Flanker_LR	LRL	Incongruent	Incongruent	33.997575	34.297556	g	0.439658	Correct	Correct
6	18	Flanker_UD	DDD	Congruent	Incongruent	35.997427	36.297357	j	0.351757	Error	Correct
6	19	Flanker_LR	LLL	Congruent	Congruent	37.997269	38.297247	f	0.335955	Correct	Error
6	20	Flanker_UD	UUU	Congruent	Congruent	39.997131	40.313782	j	0.240182	Correct	Correct
6	21	Flanker_LR	RLR	Incongruent	Congruent	41.996987	42.313631	f	0.464154	Correct	Correct
6	22	Flanker_UD	DDD	Congruent	Incongruent	43.996843	44.313488	n	0.312224	Correct	Correct
6	23	Flanker_LR	LLL	Congruent	Congruent	45.996699	46.313339	f	0.320441	Correct	Correct
6	24	Flanker_UD	UDU	Incongruent	Congruent	47.996556	48.313222	n	0.568563	Correct	Correct
6	25	Flanker_LR	LLL	Congruent	Incongruent	49.996412	50.313048	f	0.336780	Correct	Correct
6	26	Flanker_UD	DUD	Incongruent	Congruent	51.996271	52.312906	j	0.616741	Correct	Correct
6	27	Flanker_LR	RLR	Incongruent	Incongruent	53.996126	54.312765	f	0.424838	Correct	Correct
6	28	Flanker_UD	UUU	Congruent	Incongruent	55.995982	56.312635	j	0.312989	Correct	Correct
6	29	Flanker_LR	RRR	Congruent	Congruent	57.995839	58.312474	g	0.377107	Correct	Correct
6	30	Flanker_UD	DUD	Incongruent	Congruent	59.995663	60.312340	j	0.529278	Correct	Correct
6	31	Flanker_LR	LRL	Incongruent	Incongruent	61.995551	62.312187	g	0.721387	Correct	Correct
6	32	Flanker_UD	DUD	Incongruent	Incongruent	63.995409	64.312087	j	0.465450	Correct	Correct
6	33	Flanker_LR	LRL	Incongruent	Incongruent	65.995265	66.311909	f	0.305668	Error	Correct
6	34	Flanker_UD	DDD	Congruent	Incongruent	67.995116	68.311761	n	0.377762	Correct	Error
6	35	Flanker_LR	LRL	Incongruent	Congruent	69.994987	70.311623	g	0.449874	Correct	Correct
6	36	Flanker_UD	UUU	Congruent	Incongruent	71.994846	72.311493	j	0.425999	Correct	Correct
6	37	Flanker_LR	RRR	Congruent	Congruent	73.994700	74.311332	g	0.306121	Correct	Correct
6	38	Flanker_UD	UUU	Congruent	Congruent	75.994554	76.311187	j	0.410260	Correct	Correct
6	39	Flanker_LR	RLR	Incongruent	Congruent	77.994412	78.311043	f	0.482309	Correct	Correct
6	40	Flanker_UD	DUD	Incongruent	Incongruent	79.994269	80.310911	j	0.490448	Correct	Correct
6	41	Flanker_LR	RLR	Incongruent	Incongruent	81.994126	82.310756	f	0.418524	Correct	Correct
6	42	Flanker_UD	UDU	Incongruent	Incongruent	83.993983	84.310614	n	0.402764	Correct	Correct
6	43	Flanker_LR	LLL	Congruent	Incongruent	85.993837	86.310467	f	0.362871	Correct	Correct
6	44	Flanker_UD	UDU	Incongruent	Congruent	87.993695	88.310338	n	0.394928	Correct	Correct
6	45	Flanker_LR	LLL	Congruent	Incongruent	89.993551	90.310182	f	0.363050	Correct	Correct
6	46	Flanker_UD	DUD	Incongruent	Congruent	91.993406	92.310039	j	0.443270	Correct	Correct
6	47	Flanker_LR	LRL	Incongruent	Incongruent	93.993263	94.309901	g	0.467365	Correct	Correct
6	48	Flanker_UD	UDU	Incongruent	Incongruent	96.009813	96.309761	n	0.387410	Correct	Correct
6	49	Flanker_LR	LLL	Congruent	Incongruent	98.009640	98.309611	f	0.379582	Correct	Correct
6	50	Flanker_UD	DDD	Congruent	Congruent	100.009490	100.309467	n	0.299678	Correct	Correct
6	51	Flanker_LR	LRL	Incongruent	Congruent	102.009355	102.309323	g	0.443817	Correct	Correct
6	52	Flanker_UD	UDU	Incongruent	Incongruent	104.009241	104.309204	n	0.395936	Correct	Correct
6	53	Flanker_LR	LRL	Incongruent	Incongruent	106.009067	106.309031	g	0.428001	Correct	Correct
6	54	Flanker_UD	UDU	Incongruent	Incongruent	108.008924	108.308897	n	0.524165	Correct	Correct
6	55	Flanker_LR	RLR	Incongruent	Incongruent	110.008774	110.308748	f	0.420229	Correct	Correct
6	56	Flanker_UD	DUD	Incongruent	Incongruent	112.008626	112.308616	j	0.476464	Correct	Correct
6	57	Flanker_LR	RLR	Incongruent	Incongruent	114.008496	114.308463	f	0.380561	Correct	Correct
6	58	Flanker_UD	DDD	Congruent	Incongruent	116.008353	116.308402	n	0.292592	Correct	Correct
6	59	Flanker_LR	RLR	Incongruent	Congruent	118.008209	118.308172	f	0.412785	Correct	Correct
6	60	Flanker_UD	UUU	Congruent	Incongruent	120.008095	120.308040	j	0.428794	Correct	Correct
6	61	Flanker_LR	LLL	Congruent	Congruent	122.007921	122.307888	f	0.341293	Correct	Correct
6	62	Flanker_UD	DUD	Incongruent	Congruent	124.007778	124.307744	n	0.285137	Error	Correct
6	63	Flanker_LR	RRR	Congruent	Incongruent	126.007622	126.307604	g	0.253250	Correct	Error
6	64	Flanker_UD	UUU	Congruent	Congruent	128.007492	128.307476	j	0.293317	Correct	Correct
6	65	Flanker_LR	RLR	Incongruent	Congruent	130.007305	130.307307	f	0.541416	Correct	Correct
6	66	Flanker_UD	DDD	Congruent	Incongruent	132.007193	132.307169	n	0.389680	Correct	Correct
6	67	Flanker_LR	RRR	Congruent	Congruent	134.007051	134.307025	g	0.445733	Correct	Correct
6	68	Flanker_UD	DDD	Congruent	Congruent	136.006929	136.306891	n	0.286381	Correct	Correct
6	69	Flanker_LR	RRR	Congruent	Congruent	138.006765	138.306739	g	0.333973	Correct	Correct
6	70	Flanker_UD	UUU	Congruent	Congruent	140.006622	140.306601	j	0.254040	Correct	Correct
6	71	Flanker_LR	LRL	Incongruent	Congruent	142.006479	142.306451	g	0.782201	Correct	Correct
6	72	Flanker_UD	UUU	Congruent	Incongruent	144.006357	144.306345	j	0.414300	Correct	Correct
6	73	Flanker_LR	LLL	Congruent	Congruent	146.006193	146.306165	f	0.382629	Correct	Correct
6	74	Flanker_UD	DDD	Congruent	Congruent	148.006047	148.306016	n	0.222541	Correct	Correct
6	75	Flanker_LR	RRR	Congruent	Congruent	150.005906	150.305879	g	0.270690	Correct	Correct
6	76	Flanker_UD	DUD	Incongruent	Congruent	152.005775	152.305786	n	0.190809	Error	Correct
6	77	Flanker_LR	LLL	Congruent	Incongruent	154.005612	154.305583	f	0.278897	Correct	Error
6	78	Flanker_UD	DUD	Incongruent	Congruent	156.005484	156.305453	n	0.255057	Error	Correct
6	79	Flanker_LR	RLR	Incongruent	Incongruent	158.005325	158.305308	f	0.407189	Correct	Error
6	80	Flanker_UD	DUD	Incongruent	Incongruent	160.005186	160.305176	j	0.391220	Correct	Correct
6	81	Flanker_LR	RRR	Congruent	Incongruent	162.005043	162.305019	g	0.463446	Correct	Correct
6	82	Flanker_UD	DDD	Congruent	Congruent	164.004899	164.304874	n	0.303571	Correct	Correct
6	83	Flanker_LR	LRL	Incongruent	Congruent	166.004755	166.304731	g	0.639650	Correct	Correct
6	84	Flanker_UD	DUD	Incongruent	Incongruent	168.004614	168.304621	g	0.567777	Error	Correct
6	85	Flanker_LR	LLL	Congruent	Incongruent	170.004466	170.304445	f	0.407859	Correct	Error
6	86	Flanker_UD	UDU	Incongruent	Congruent	172.004305	172.304303	n	0.432093	Correct	Correct
6	87	Flanker_LR	RRR	Congruent	Incongruent	174.004186	174.304124	g	0.392092	Correct	Correct
6	88	Flanker_UD	DDD	Congruent	Congruent	176.004048	176.304044	n	0.320249	Correct	Correct
6	89	Flanker_LR	RLR	Incongruent	Congruent	178.003905	178.303877	f	0.488349	Correct	Correct
6	90	Flanker_UD	UDU	Incongruent	Incongruent	180.003763	180.303729	n	0.448441	Correct	Correct
6	91	Flanker_LR	LLL	Congruent	Incongruent	182.003618	182.303586	f	0.488936	Correct	Correct
6	92	Flanker_UD	UDU	Incongruent	Congruent	184.003477	184.303469	n	0.552687	Correct	Correct
6	93	Flanker_LR	LLL	Congruent	Incongruent	186.003331	186.303299	f	0.488821	Correct	Correct
6	94	Flanker_UD	UUU	Congruent	Congruent	188.003190	188.303155	j	0.496988	Correct	Correct
6	95	Flanker_LR	LRL	Incongruent	Congruent	190.003014	190.303017	g	0.561034	Correct	Correct
6	96	Flanker_UD	UDU	Incongruent	Incongruent	192.002904	192.302877	n	0.417223	Correct	Correct
7	1	Flanker_LR	LRL	Incongruent	None	1.999858	2.299832	g	0.483219	Correct	None
7	2	Flanker_UD	UDU	Incongruent	Incongruent	3.999753	4.299694	n	0.387319	Correct	Correct
7	3	Flanker_LR	LLL	Congruent	Incongruent	5.999576	6.299546	f	0.315431	Correct	Correct
7	4	Flanker_UD	UDU	Incongruent	Congruent	7.999429	8.299403	j	0.275590	Error	Correct
7	5	Flanker_LR	RRR	Congruent	Incongruent	9.999285	10.299259	g	0.291654	Correct	Error
7	6	Flanker_UD	UUU	Congruent	Congruent	11.999183	12.299117	j	0.347879	Correct	Correct
7	7	Flanker_LR	LRL	Incongruent	Congruent	13.999010	14.298973	f	0.243948	Error	Correct
7	8	Flanker_UD	UUU	Congruent	Incongruent	15.998855	16.298827	j	0.315990	Correct	Error
7	9	Flanker_LR	LLL	Congruent	Congruent	17.998713	18.298685	f	0.300193	Correct	Correct
7	10	Flanker_UD	UUU	Congruent	Congruent	19.998600	20.298548	j	0.388270	Correct	Correct
7	11	Flanker_LR	LLL	Congruent	Congruent	21.998420	22.298399	f	0.372448	Correct	Correct
7	12	Flanker_UD	DUD	Incongruent	Congruent	23.998280	24.298254	j	0.548618	Correct	Correct
7	13	Flanker_LR	LRL	Incongruent	Incongruent	25.998134	26.298112	g	0.476647	Correct	Correct
7	14	Flanker_UD	DDD	Congruent	Incongruent	27.998013	28.297934	n	0.420806	Correct	Correct
7	15	Flanker_LR	LLL	Congruent	Congruent	29.997854	30.297825	f	0.412852	Correct	Correct
7	16	Flanker_UD	DUD	Incongruent	Congruent	31.997711	32.297682	j	0.484306	Correct	Correct
7	17	Flanker_LR	RRR	Congruent	Incongruent	33.997567	34.297538	g	0.660450	Correct	Correct
7	18	Flanker_UD	UDU	Incongruent	Congruent	35.997428	36.297397	n	0.436656	Correct	Correct
7	19	Flanker_LR	LRL	Incongruent	Incongruent	37.997280	38.297250	g	0.468663	Correct	Correct
7	20	Flanker_UD	DUD	Incongruent	Incongruent	39.997132	40.313774	j	0.484906	Correct	Correct
7	21	Flanker_LR	LRL	Incongruent	Incongruent	41.996993	42.313630	g	0.468984	Correct	Correct
7	22	Flanker_UD	UUU	Congruent	Incongruent	43.996873	44.313487	j	0.413116	Correct	Correct
7	23	Flanker_LR	LRL	Incongruent	Congruent	45.996699	46.313344	f	0.261110	Error	Correct
7	24	Flanker_UD	DUD	Incongruent	Incongruent	47.996557	48.313202	j	0.421314	Correct	Error
7	25	Flanker_LR	RLR	Incongruent	Incongruent	49.996430	50.313066	f	0.453464	Correct	Correct
7	26	Flanker_UD	DUD	Incongruent	Incongruent	51.996303	52.312915	j	0.453582	Correct	Correct
7	27	Flanker_LR	RLR	Incongruent	Incongruent	53.996137	54.312772	f	0.429659	Correct	Correct
7	28	Flanker_UD	DDD	Congruent	Incongruent	55.995993	56.312628	n	0.445835	Correct	Correct
7	29	Flanker_LR	RLR	Incongruent	Congruent	57.995849	58.312504	f	0.437844	Correct	Correct
7	30	Flanker_UD	UDU	Incongruent	Incongruent	59.995723	60.312344	n	0.478053	Correct	Correct
7	31	Flanker_LR	LLL	Congruent	Incongruent	61.995571	62.312197	f	0.358103	Correct	Correct
7	32	Flanker_UD	DDD	Congruent	Congruent	63.995429	64.312055	n	0.342276	Correct	Correct
7	33	Flanker_LR	RLR	Incongruent	Congruent	65.995283	66.311932	f	0.630509	Correct	Correct
7	34	Flanker_UD	DDD	Congruent	Incongruent	67.995141	68.311768	n	0.390449	Correct	Correct
7	35	Flanker_LR	RLR	Incongruent	Congruent	69.995002	70.311625	f	0.542655	Correct	Correct
7	36	Flanker_UD	DUD	Incongruent	Incongruent	71.994855	72.311482	j	0.550751	Correct	Correct
7	37	Flanker_LR	RLR	Incongruent	Incongruent	73.994701	74.311339	f	0.534849	Correct	Correct
7	38	Flanker_UD	DUD	Incongruent	Incongruent	75.994595	76.311195	j	0.454971	Correct	Correct
7	39	Flanker_LR	RRR	Congruent	Incongruent	77.994424	78.311052	g	0.391152	Correct	Correct
7	40	Flanker_UD	DDD	Congruent	Congruent	79.994281	80.310908	n	0.343204	Correct	Correct
7	41	Flanker_LR	RLR	Incongruent	Congruent	81.994138	82.310765	f	0.423400	Correct	Correct
7	42	Flanker_UD	UDU	Incongruent	Incongruent	83.994036	84.310623	n	0.471418	Correct	Correct
7	43	Flanker_LR	LRL	Incongruent	Incongruent	85.993851	86.310478	g	0.511653	Correct	Correct
7	44	Flanker_UD	UDU	Incongruent	Incongruent	87.993708	88.310345	n	0.415722	Correct	Correct
7	45	Flanker_LR	RLR	Incongruent	Incongruent	89.993556	90.310195	f	0.567805	Correct	Correct
7	46	Flanker_UD	DUD	Incongruent	Incongruent	91.993432	92.310049	j	0.463894	Correct	Correct
7	47	Flanker_LR	LLL	Congruent	Incongruent	93.993276	94.309907	f	0.288081	Correct	Correct
7	48	Flanker_UD	UDU	Incongruent	Congruent	96.009803	96.309763	n	0.440172	Correct	Correct
7	49	Flanker_LR	LRL	Incongruent	Incongruent	98.009653	98.309620	g	0.496344	Correct	Correct
7	50	Flanker_UD	UUU	Congruent	Incongruent	100.009480	100.309476	j	0.801050	Correct	Correct
7	51	Flanker_LR	RLR	Incongruent	Congruent	102.009368	102.309334	f	0.464496	Correct	Correct
7	52	Flanker_UD	UDU	Incongruent	Incongruent	104.009225	104.309191	n	0.432713	Correct	Correct
7	53	Flanker_LR	RRR	Congruent	Incongruent	106.009100	106.309048	g	0.392781	Correct	Correct
7	54	Flanker_UD	DUD	Incongruent	Congruent	108.008938	108.308905	j	0.513069	Correct	Correct
7	55	Flanker_LR	RRR	Congruent	Incongruent	110.008796	110.308760	g	0.481084	Correct	Correct
7	56	Flanker_UD	UUU	Congruent	Congruent	112.008660	112.308618	j	0.465075	Correct	Correct
7	57	Flanker_LR	LLL	Congruent	Congruent	114.008528	114.308474	f	0.329340	Correct	Correct
7	58	Flanker_UD	UUU	Congruent	Congruent	116.008368	116.308330	j	0.361382	Correct	Correct
7	59	Flanker_LR	RRR	Congruent	Congruent	118.008216	118.308187	g	0.353554	Correct	Correct
7	60	Flanker_UD	UDU	Incongruent	Congruent	120.008084	120.308045	n	0.473609	Correct	Correct
7	61	Flanker_LR	LLL	Congruent	Incongruent	122.007961	122.307901	f	0.281761	Correct	Correct
7	62	Flanker_UD	UUU	Congruent	Congruent	124.007794	124.307759	j	0.761835	Correct	Correct
7	63	Flanker_LR	RRR	Congruent	Congruent	126.007651	126.307618	g	0.762005	Correct	Correct
7	64	Flanker_UD	UDU	Incongruent	Congruent	128.007508	128.307472	n	0.442114	Correct	Correct
7	65	Flanker_LR	RRR	Congruent	Incongruent	130.007380	130.307329	g	0.370418	Correct	Correct
7	66	Flanker_UD	DUD	Incongruent	Congruent	132.007215	132.307185	j	0.570415	Correct	Correct
7	67	Flanker_LR	LRL	Incongruent	Incongruent	134.007080	134.307042	g	0.522536	Correct	Correct
7	68	Flanker_UD	UDU	Incongruent	Incongruent	136.006935	136.306899	n	0.634657	Correct	Correct
7	69	Flanker_LR	RRR	Congruent	Incongruent	138.006792	138.306756	g	0.306763	Correct	Correct
7	70	Flanker_UD	UDU	Incongruent	Congruent	140.006652	140.306612	n	0.442879	Correct	Correct
7	71	Flanker_LR	LRL	Incongruent	Incongruent	142.006503	142.306469	g	0.531005	Correct	Correct
7	72	Flanker_UD	UUU	Congruent	Incongruent	144.006361	144.306325	j	0.363158	Correct	Correct
7	73	Flanker_LR	LLL	Congruent	Congruent	146.006194	146.306183	f	0.387175	Correct	Correct
7	74	Flanker_UD	DDD	Congruent	Congruent	148.006069	148.306039	n	0.299277	Correct	Correct
7	75	Flanker_LR	RLR	Incongruent	Congruent	150.005933	150.305896	f	0.499514	Correct	Correct
7	76	Flanker_UD	DDD	Congruent	Incongruent	152.005787	152.305752	n	0.315546	Correct	Correct
7	77	Flanker_LR	LRL	Incongruent	Congruent	154.005659	154.305610	f	0.283678	Error	Correct
7	78	Flanker_UD	DDD	Congruent	Incongruent	156.005491	156.305464	n	0.379760	Correct	Error
7	79	Flanker_LR	RRR	Congruent	Congruent	158.005348	158.305325	g	0.499883	Correct	Correct
7	80	Flanker_UD	DUD	Incongruent	Congruent	160.005207	160.305178	n	0.324030	Error	Correct
7	81	Flanker_LR	LLL	Congruent	Incongruent	162.005066	162.305055	f	0.500207	Correct	Error
7	82	Flanker_UD	UUU	Congruent	Congruent	164.004929	164.304894	j	0.476401	Correct	Correct
7	83	Flanker_LR	RRR	Congruent	Congruent	166.004780	166.304749	g	0.644375	Correct	Correct
7	84	Flanker_UD	DDD	Congruent	Congruent	168.004643	168.304609	n	0.492476	Correct	Correct
7	85	Flanker_LR	RLR	Incongruent	Congruent	170.004520	170.304476	f	0.452686	Correct	Correct
7	86	Flanker_UD	DDD	Congruent	Incongruent	172.004325	172.304319	n	0.476701	Correct	Correct
7	87	Flanker_LR	LLL	Congruent	Congruent	174.004208	174.304178	f	0.412883	Correct	Correct
7	88	Flanker_UD	DDD	Congruent	Congruent	176.004069	176.304033	n	0.436984	Correct	Correct
7	89	Flanker_LR	RLR	Incongruent	Congruent	178.003927	178.303906	f	0.629093	Correct	Correct
7	90	Flanker_UD	DDD	Congruent	Incongruent	180.003753	180.303748	Omission	5000.000000	Omission	Correct
7	91	Flanker_LR	LLL	Congruent	Congruent	182.003628	182.303603	f	0.413417	Correct	Omission
7	92	Flanker_UD	UUU	Congruent	Congruent	184.003489	184.303459	j	0.405495	Correct	Correct
7	93	Flanker_LR	RRR	Congruent	Congruent	186.003379	186.303318	g	0.389694	Correct	Correct
7	94	Flanker_UD	DUD	Incongruent	Congruent	188.003194	188.303172	n	0.277768	Error	Correct
7	95	Flanker_LR	LRL	Incongruent	Incongruent	190.003055	190.303031	f	0.245841	Error	Error
7	96	Flanker_UD	UUU	Congruent	Incongruent	192.002912	192.302886	j	0.357965	Correct	Error
8	1	Flanker_LR	LLL	Congruent	None	1.999899	2.299866	f	0.428003	Correct	None
8	2	Flanker_UD	DDD	Congruent	Congruent	3.999750	4.299724	n	0.284248	Correct	Correct
8	3	Flanker_LR	LRL	Incongruent	Congruent	5.999619	6.299591	g	0.420313	Correct	Correct
8	4	Flanker_UD	DUD	Incongruent	Incongruent	7.999464	8.299438	j	0.396621	Correct	Correct
8	5	Flanker_LR	RRR	Congruent	Incongruent	9.999320	10.299295	g	0.372526	Correct	Correct
8	6	Flanker_UD	UUU	Congruent	Congruent	11.999176	12.299151	j	0.404602	Correct	Correct
8	7	Flanker_LR	LLL	Congruent	Congruent	13.999044	14.299011	f	0.388822	Correct	Correct
8	8	Flanker_UD	UDU	Incongruent	Congruent	15.998890	16.298865	n	0.452925	Correct	Correct
8	9	Flanker_LR	RLR	Incongruent	Incongruent	17.998747	18.298721	f	0.476978	Correct	Correct
8	10	Flanker_UD	DDD	Congruent	Incongruent	19.998596	20.298579	n	0.389158	Correct	Correct
8	11	Flanker_LR	LRL	Incongruent	Congruent	21.998460	22.298459	g	0.525274	Correct	Correct
8	12	Flanker_UD	DUD	Incongruent	Incongruent	23.998286	24.298293	j	0.461422	Correct	Correct
8	13	Flanker_LR	RRR	Congruent	Incongruent	25.998173	26.298148	g	0.493485	Correct	Correct
8	14	Flanker_UD	UUU	Congruent	Congruent	27.998031	28.298005	j	0.389636	Correct	Correct
8	15	Flanker_LR	LLL	Congruent	Congruent	29.997898	30.297882	f	0.413707	Correct	Correct
8	16	Flanker_UD	DUD	Incongruent	Congruent	31.997746	32.297719	j	0.509928	Correct	Correct
8	17	Flanker_LR	RRR	Congruent	Incongruent	33.997601	34.297575	g	0.389391	Correct	Correct
8	18	Flanker_UD	DDD	Congruent	Congruent	35.997459	36.297420	n	0.301413	Correct	Correct
8	19	Flanker_LR	LLL	Congruent	Congruent	37.997317	38.297316	f	0.229604	Correct	Correct
8	20	Flanker_UD	UUU	Congruent	Congruent	39.997172	40.313812	j	0.381704	Correct	Correct
8	21	Flanker_LR	LRL	Incongruent	Congruent	41.997028	42.313668	g	0.397840	Correct	Correct
8	22	Flanker_UD	DUD	Incongruent	Incongruent	43.996885	44.313560	j	0.413904	Correct	Correct
8	23	Flanker_LR	LRL	Incongruent	Incongruent	45.996790	46.313381	g	0.470075	Correct	Correct
8	24	Flanker_UD	UDU	Incongruent	Incongruent	47.996600	48.313238	n	0.470142	Correct	Correct
8	25	Flanker_LR	RLR	Incongruent	Incongruent	49.996456	50.313096	f	0.462372	Correct	Correct
8	26	Flanker_UD	DDD	Congruent	Incongruent	51.996282	52.312966	n	0.342531	Correct	Correct
8	27	Flanker_LR	RLR	Incongruent	Congruent	53.996213	54.312808	f	0.462556	Correct	Correct
8	28	Flanker_UD	DDD	Congruent	Incongruent	55.996026	56.312666	n	0.134601	Correct	Correct
8	29	Flanker_LR	RRR	Congruent	Congruent	57.995875	58.312521	g	0.414773	Correct	Correct
8	30	Flanker_UD	DDD	Congruent	Congruent	59.995733	60.312388	n	0.334870	Correct	Correct
8	31	Flanker_LR	LRL	Incongruent	Congruent	61.995639	62.312235	g	0.414972	Correct	Correct
8	32	Flanker_UD	DUD	Incongruent	Incongruent	63.995448	64.312093	n	0.223106	Error	Correct
8	33	Flanker_LR	RRR	Congruent	Incongruent	65.995307	66.311952	g	0.679246	Correct	Error
8	34	Flanker_UD	UUU	Congruent	Congruent	67.995178	68.311822	j	0.423365	Correct	Correct
8	35	Flanker_LR	LRL	Incongruent	Congruent	69.995072	70.311667	g	0.431511	Correct	Correct
8	36	Flanker_UD	UUU	Congruent	Incongruent	71.994893	72.311522	j	0.367581	Correct	Correct
8	37	Flanker_LR	RLR	Incongruent	Congruent	73.994753	74.311379	g	0.223722	Error	Correct
8	38	Flanker_UD	UDU	Incongruent	Incongruent	75.994591	76.311235	n	0.495850	Correct	Error
8	39	Flanker_LR	LLL	Congruent	Incongruent	77.994457	78.311091	f	0.391984	Correct	Correct
8	40	Flanker_UD	UUU	Congruent	Congruent	79.994306	80.310947	j	0.344079	Correct	Correct
8	41	Flanker_LR	LRL	Incongruent	Congruent	81.994170	82.310806	g	0.448209	Correct	Correct
8	42	Flanker_UD	UDU	Incongruent	Incongruent	83.993992	84.310672	n	0.488272	Correct	Correct
8	43	Flanker_LR	LRL	Incongruent	Incongruent	86.010545	86.310518	g	0.448573	Correct	Correct
8	44	Flanker_UD	DDD	Congruent	Incongruent	87.993737	88.310377	n	0.329040	Correct	Correct
8	45	Flanker_LR	RLR	Incongruent	Congruent	90.010262	90.310232	f	0.424658	Correct	Correct
8	46	Flanker_UD	UUU	Congruent	Incongruent	92.010124	92.310090	j	0.296852	Correct	Correct
8	47	Flanker_LR	LRL	Incongruent	Congruent	94.009968	94.309946	g	0.448859	Correct	Correct
8	48	Flanker_UD	DUD	Incongruent	Incongruent	96.009831	96.309805	j	0.409335	Correct	Correct
8	49	Flanker_LR	LLL	Congruent	Incongruent	98.009721	98.309653	f	0.425355	Correct	Correct
8	50	Flanker_UD	UUU	Congruent	Congruent	100.009578	100.309517	j	0.345340	Correct	Correct
8	51	Flanker_LR	RLR	Incongruent	Congruent	102.009399	102.309353	f	0.433445	Correct	Correct
8	52	Flanker_UD	DDD	Congruent	Incongruent	104.009253	104.309232	n	0.337522	Correct	Correct
8	53	Flanker_LR	RRR	Congruent	Congruent	106.009299	106.309093	g	0.505619	Correct	Correct
8	54	Flanker_UD	UDU	Incongruent	Congruent	108.008998	108.308951	n	0.377793	Correct	Correct
8	55	Flanker_LR	RRR	Congruent	Incongruent	110.008828	110.308801	g	0.290066	Correct	Correct
8	56	Flanker_UD	DUD	Incongruent	Congruent	112.008684	112.308660	n	0.242065	Error	Correct
8	57	Flanker_LR	RLR	Incongruent	Incongruent	114.008616	114.308517	f	0.458180	Correct	Error
8	58	Flanker_UD	UDU	Incongruent	Incongruent	116.008435	116.308379	n	0.418231	Correct	Correct
8	59	Flanker_LR	LRL	Incongruent	Incongruent	118.008262	118.308232	g	0.434429	Correct	Correct
8	60	Flanker_UD	DUD	Incongruent	Incongruent	120.008092	120.308088	j	0.466460	Correct	Correct
8	61	Flanker_LR	LLL	Congruent	Incongruent	122.007999	122.307924	f	0.482687	Correct	Correct
8	62	Flanker_UD	DUD	Incongruent	Congruent	124.007871	124.307817	j	0.458672	Correct	Correct
8	63	Flanker_LR	RRR	Congruent	Incongruent	126.007661	126.307659	g	0.442955	Correct	Correct
8	64	Flanker_UD	UDU	Incongruent	Congruent	128.007546	128.307516	n	0.506885	Correct	Correct
8	65	Flanker_LR	RLR	Incongruent	Incongruent	130.007417	130.307417	f	0.443038	Correct	Correct
8	66	Flanker_UD	DUD	Incongruent	Incongruent	132.007287	132.307243	j	0.507271	Correct	Correct
8	67	Flanker_LR	LLL	Congruent	Incongruent	134.007122	134.307088	f	0.515385	Correct	Correct
8	68	Flanker_UD	UUU	Congruent	Congruent	136.006980	136.306945	j	0.499465	Correct	Correct
8	69	Flanker_LR	RLR	Incongruent	Congruent	138.006862	138.306812	f	0.459991	Correct	Correct
8	70	Flanker_UD	UDU	Incongruent	Incongruent	140.006696	140.306650	n	0.507292	Correct	Correct
8	71	Flanker_LR	LRL	Incongruent	Incongruent	142.006555	142.306517	g	0.419800	Correct	Correct
8	72	Flanker_UD	DDD	Congruent	Incongruent	144.006410	144.306375	n	0.419961	Correct	Correct
8	73	Flanker_LR	RRR	Congruent	Congruent	146.006232	146.306238	g	0.420000	Correct	Correct
8	74	Flanker_UD	UUU	Congruent	Congruent	148.006138	148.306113	j	0.452289	Correct	Correct
8	75	Flanker_LR	LLL	Congruent	Congruent	150.005977	150.305944	f	0.476251	Correct	Correct
8	76	Flanker_UD	DDD	Congruent	Congruent	152.005806	152.305801	n	0.372392	Correct	Correct
8	77	Flanker_LR	LLL	Congruent	Congruent	154.005661	154.305678	f	0.356512	Correct	Correct
8	78	Flanker_UD	UDU	Incongruent	Congruent	156.005573	156.305538	n	0.444693	Correct	Correct
8	79	Flanker_LR	LLL	Congruent	Incongruent	158.005405	158.305374	f	0.436825	Correct	Correct
8	80	Flanker_UD	UDU	Incongruent	Congruent	160.005264	160.305228	n	0.460915	Correct	Correct
8	81	Flanker_LR	RLR	Incongruent	Incongruent	162.005121	162.305089	f	0.436990	Correct	Correct
8	82	Flanker_UD	DDD	Congruent	Incongruent	164.004986	164.304971	n	0.373094	Correct	Correct
8	83	Flanker_LR	RRR	Congruent	Congruent	166.004832	166.304800	g	0.453325	Correct	Correct
8	84	Flanker_UD	DUD	Incongruent	Congruent	168.004691	168.304656	j	0.469373	Correct	Correct
8	85	Flanker_LR	LRL	Incongruent	Incongruent	170.004549	170.304516	g	0.717421	Correct	Correct
8	86	Flanker_UD	UUU	Congruent	Incongruent	172.004429	172.304388	j	0.469714	Correct	Correct
8	87	Flanker_LR	RRR	Congruent	Congruent	174.004262	174.304226	g	0.341822	Correct	Correct
8	88	Flanker_UD	DUD	Incongruent	Congruent	176.004120	176.304084	n	0.325828	Error	Correct
8	89	Flanker_LR	RLR	Incongruent	Incongruent	178.003967	178.303941	f	0.525945	Correct	Error
8	90	Flanker_UD	DDD	Congruent	Incongruent	180.003866	180.303803	n	0.630099	Correct	Correct
8	91	Flanker_LR	RRR	Congruent	Congruent	182.003681	182.303643	g	0.462316	Correct	Correct
8	92	Flanker_UD	UDU	Incongruent	Congruent	184.003540	184.303513	n	0.470260	Correct	Correct
8	93	Flanker_LR	RLR	Incongruent	Incongruent	186.003399	186.303379	f	0.502428	Correct	Correct
8	94	Flanker_UD	UUU	Congruent	Incongruent	188.003272	188.303221	j	0.398515	Correct	Correct
8	95	Flanker_LR	LLL	Congruent	Congruent	190.003106	190.303082	f	0.454671	Correct	Correct
8	96	Flanker_UD	UDU	Incongruent	Congruent	192.002965	192.302939	n	0.598806	Correct	Correct
