# Supplementary material for: Congruency Sequence Effects without Feature Integration or Contingency Learning Confounds
Source: PLoS One. 2014 Jul 14;9(7):e102337. doi: 10.1371/journal.pone.0102337 (PMC4096924; doi:10.1371/journal.pone.0102337)
Supplement: Raw Data S1 — The raw data collected from each participant in Experiments 1 and 2. (ZIP) [file pone.0102337.s001.zip › RAW DATA/Experiment1/Prime_Arrow_Flanker_Subject_4_log.txt]

Experiment ID	Arrow_Flanker_Paradigm
Subject	4
Run Time	09-Apr-2013 14:05:42
Run Number	Trial Number	Task	Stimulus	Current Trial Type	Previous Trial Type	StimulusOnsetTime	StimulusOffsetTime	Response	RT	Accuracy	PreviousAccuracy
practice	1	Flanker_LR	LLL	Congruent	None	1.999910	2.299867	f	0.519476	Correct	None
practice	2	Flanker_UD	UDU	Incongruent	Congruent	3.999739	4.299713	Omission	5000.000000	Omission	Correct
practice	3	Flanker_LR	LRL	Incongruent	Incongruent	5.999607	6.299569	g	1.407637	Correct	Omission
practice	4	Flanker_UD	UDU	Incongruent	Incongruent	7.999454	8.299421	j	0.671843	Error	Correct
practice	5	Flanker_LR	LRL	Incongruent	Incongruent	9.999311	10.299281	g	0.927943	Correct	Error
practice	6	Flanker_UD	DDD	Congruent	Incongruent	11.999153	12.299126	n	1.064010	Correct	Correct
practice	7	Flanker_LR	RLR	Incongruent	Congruent	13.999006	14.298981	g	0.840125	Error	Correct
practice	8	Flanker_UD	DUD	Incongruent	Incongruent	15.998858	16.298836	j	1.184272	Correct	Error
practice	9	Flanker_LR	RLR	Incongruent	Incongruent	17.998734	18.298699	f	1.312356	Correct	Correct
practice	10	Flanker_UD	UDU	Incongruent	Incongruent	19.998576	20.298545	Omission	5000.000000	Omission	Correct
practice	11	Flanker_LR	RRR	Congruent	Incongruent	21.998420	22.298397	g	0.752627	Correct	Omission
practice	12	Flanker_UD	DUD	Incongruent	Congruent	23.998278	24.298251	j	0.800843	Correct	Correct
practice	13	Flanker_LR	LLL	Congruent	Incongruent	25.998150	26.298114	f	1.168984	Correct	Correct
practice	14	Flanker_UD	DUD	Incongruent	Congruent	27.997986	28.297958	n	0.937005	Error	Correct
practice	15	Flanker_LR	RRR	Congruent	Incongruent	29.997835	30.297813	g	0.624566	Correct	Error
practice	16	Flanker_UD	DDD	Congruent	Congruent	31.997702	32.297669	n	0.840613	Correct	Correct
practice	17	Flanker_LR	RRR	Congruent	Congruent	33.997555	34.297527	g	0.512789	Correct	Correct
practice	18	Flanker_UD	DDD	Congruent	Congruent	35.997410	36.297375	n	0.656951	Correct	Correct
practice	19	Flanker_LR	LLL	Congruent	Congruent	37.997262	38.313893	f	0.617102	Correct	Correct
practice	20	Flanker_UD	UUU	Congruent	Congruent	39.997117	40.313747	j	1.209055	Correct	Correct
practice	21	Flanker_LR	LRL	Incongruent	Congruent	41.996972	42.313600	g	1.337278	Correct	Correct
practice	22	Flanker_UD	UUU	Congruent	Incongruent	43.996824	44.313454	j	0.545337	Correct	Correct
practice	23	Flanker_LR	RLR	Incongruent	Congruent	45.996678	46.313310	f	0.889450	Correct	Correct
practice	24	Flanker_UD	UUU	Congruent	Incongruent	47.996533	48.313163	j	0.777564	Correct	Correct
1	1	Flanker_LR	RRR	Congruent	None	1.999860	2.299830	g	1.086002	Correct	None
1	2	Flanker_UD	UDU	Incongruent	Congruent	3.999713	4.299685	j	0.574031	Error	Correct
1	3	Flanker_LR	RLR	Incongruent	Incongruent	5.999564	6.299539	f	0.886170	Correct	Error
1	4	Flanker_UD	UDU	Incongruent	Incongruent	7.999430	8.299392	n	0.726319	Correct	Correct
1	5	Flanker_LR	LRL	Incongruent	Incongruent	9.999282	10.299247	g	0.958480	Correct	Correct
1	6	Flanker_UD	UUU	Congruent	Incongruent	11.999136	12.299101	j	0.702631	Correct	Correct
1	7	Flanker_LR	RRR	Congruent	Congruent	13.998992	14.298954	g	0.774677	Correct	Correct
1	8	Flanker_UD	DDD	Congruent	Congruent	15.998845	16.298826	n	0.686841	Correct	Correct
1	9	Flanker_LR	LLL	Congruent	Congruent	17.998698	18.298663	f	1.190892	Correct	Correct
1	10	Flanker_UD	DUD	Incongruent	Congruent	19.998553	20.298517	j	0.743054	Correct	Correct
1	11	Flanker_LR	RLR	Incongruent	Incongruent	21.998408	22.298371	f	0.743148	Correct	Correct
1	12	Flanker_UD	DUD	Incongruent	Incongruent	23.998263	24.298242	j	0.783390	Correct	Correct
1	13	Flanker_LR	RLR	Incongruent	Incongruent	25.998116	26.298080	f	0.631503	Correct	Correct
1	14	Flanker_UD	DUD	Incongruent	Incongruent	27.997970	28.297933	j	0.782954	Correct	Correct
1	15	Flanker_LR	RLR	Incongruent	Incongruent	29.997822	30.297786	f	0.599688	Correct	Correct
1	16	Flanker_UD	DDD	Congruent	Incongruent	31.997690	32.297642	n	0.615167	Correct	Correct
1	17	Flanker_LR	LRL	Incongruent	Congruent	33.997533	34.297495	Omission	5000.000000	Omission	Correct
1	18	Flanker_UD	DDD	Congruent	Incongruent	35.997368	36.297347	n	0.687423	Correct	Omission
1	19	Flanker_LR	RRR	Congruent	Congruent	37.997229	38.313868	g	0.719578	Correct	Correct
1	20	Flanker_UD	UDU	Incongruent	Congruent	39.997085	40.313721	n	0.687626	Correct	Correct
1	21	Flanker_LR	LRL	Incongruent	Incongruent	41.996939	42.313577	g	0.735701	Correct	Correct
1	22	Flanker_UD	UUU	Congruent	Incongruent	43.996792	44.313459	j	0.655902	Correct	Correct
1	23	Flanker_LR	LLL	Congruent	Congruent	45.996647	46.313283	f	0.528058	Correct	Correct
1	24	Flanker_UD	UDU	Incongruent	Congruent	47.996495	48.313137	n	0.640115	Correct	Correct
1	25	Flanker_LR	LRL	Incongruent	Incongruent	49.996354	50.312991	g	0.648416	Correct	Correct
1	26	Flanker_UD	UUU	Congruent	Incongruent	51.996209	52.312882	j	0.512480	Correct	Correct
1	27	Flanker_LR	RRR	Congruent	Congruent	53.996064	54.312701	g	0.536581	Correct	Correct
1	28	Flanker_UD	DDD	Congruent	Congruent	55.995919	56.312554	n	0.568666	Correct	Correct
1	29	Flanker_LR	LLL	Congruent	Congruent	57.995772	58.312407	f	0.592799	Correct	Correct
1	30	Flanker_UD	UUU	Congruent	Congruent	59.995625	60.312294	j	0.480896	Correct	Correct
1	31	Flanker_LR	RRR	Congruent	Congruent	61.995481	62.312118	g	0.505053	Correct	Correct
1	32	Flanker_UD	UDU	Incongruent	Congruent	63.995345	64.311972	n	0.697155	Correct	Correct
1	33	Flanker_LR	LLL	Congruent	Incongruent	65.995156	66.311827	f	0.537388	Correct	Correct
1	34	Flanker_UD	DDD	Congruent	Congruent	67.995043	68.311726	n	0.561407	Correct	Correct
1	35	Flanker_LR	RLR	Incongruent	Congruent	69.994898	70.311535	f	0.681647	Correct	Correct
1	36	Flanker_UD	DUD	Incongruent	Incongruent	71.994762	72.311439	j	0.633580	Correct	Correct
1	37	Flanker_LR	LLL	Congruent	Incongruent	73.994576	74.311243	f	0.610052	Correct	Correct
1	38	Flanker_UD	UUU	Congruent	Congruent	75.994463	76.311121	j	0.513883	Correct	Correct
1	39	Flanker_LR	LRL	Incongruent	Congruent	77.994317	78.310952	g	0.602054	Correct	Correct
1	40	Flanker_UD	DDD	Congruent	Incongruent	79.994191	80.310807	n	0.546139	Correct	Correct
1	41	Flanker_LR	LRL	Incongruent	Congruent	81.994023	82.310660	g	1.146182	Correct	Correct
1	42	Flanker_UD	DUD	Incongruent	Incongruent	83.993879	84.310517	j	0.698351	Correct	Correct
1	43	Flanker_LR	RLR	Incongruent	Incongruent	85.993729	86.310368	f	0.634397	Correct	Correct
1	44	Flanker_UD	DDD	Congruent	Incongruent	88.010254	88.310225	n	0.490637	Correct	Correct
1	45	Flanker_LR	RRR	Congruent	Congruent	90.010083	90.310081	g	0.506792	Correct	Correct
1	46	Flanker_UD	DUD	Incongruent	Congruent	92.009959	92.309941	j	0.786818	Correct	Correct
1	47	Flanker_LR	LRL	Incongruent	Incongruent	94.009815	94.309789	g	0.795010	Correct	Correct
1	48	Flanker_UD	UUU	Congruent	Incongruent	96.009670	96.309644	j	0.587208	Correct	Correct
1	49	Flanker_LR	RLR	Incongruent	Congruent	98.009503	98.309498	f	0.603289	Correct	Correct
1	50	Flanker_UD	UUU	Congruent	Incongruent	100.009371	100.309360	j	0.627277	Correct	Correct
1	51	Flanker_LR	RLR	Incongruent	Congruent	102.009234	102.309209	f	0.651413	Correct	Correct
1	52	Flanker_UD	UDU	Incongruent	Incongruent	104.009062	104.309062	n	0.811563	Correct	Correct
1	53	Flanker_LR	RLR	Incongruent	Incongruent	106.008943	106.308917	f	0.619698	Correct	Correct
1	54	Flanker_UD	DDD	Congruent	Incongruent	108.008780	108.308794	n	0.539774	Correct	Correct
1	55	Flanker_LR	LRL	Incongruent	Congruent	110.008628	110.308628	g	0.675946	Correct	Correct
1	56	Flanker_UD	UUU	Congruent	Incongruent	112.008512	112.308482	j	0.540000	Correct	Correct
1	57	Flanker_LR	LRL	Incongruent	Congruent	114.008365	114.308337	g	0.580159	Correct	Correct
1	58	Flanker_UD	DDD	Congruent	Incongruent	116.008238	116.308207	n	0.492364	Correct	Correct
1	59	Flanker_LR	LLL	Congruent	Congruent	118.008079	118.308046	f	0.524492	Correct	Correct
1	60	Flanker_UD	DUD	Incongruent	Congruent	120.007931	120.307906	j	0.572594	Correct	Correct
1	61	Flanker_LR	LLL	Congruent	Incongruent	122.007781	122.307756	f	0.692678	Correct	Correct
1	62	Flanker_UD	DUD	Incongruent	Congruent	124.007635	124.307637	j	0.748769	Correct	Correct
1	63	Flanker_LR	LRL	Incongruent	Incongruent	126.007467	126.307468	g	0.596879	Correct	Correct
1	64	Flanker_UD	DUD	Incongruent	Incongruent	128.007324	128.307322	j	0.661033	Correct	Correct
1	65	Flanker_LR	LLL	Congruent	Incongruent	130.007179	130.307174	f	0.613134	Correct	Correct
1	66	Flanker_UD	DDD	Congruent	Congruent	132.007031	132.307062	n	0.645276	Correct	Correct
1	67	Flanker_LR	RRR	Congruent	Congruent	134.006916	134.306884	g	0.533427	Correct	Correct
1	68	Flanker_UD	UUU	Congruent	Congruent	136.006745	136.306739	j	0.605614	Correct	Correct
1	69	Flanker_LR	LRL	Incongruent	Congruent	138.006602	138.306594	g	0.549637	Correct	Correct
1	70	Flanker_UD	DUD	Incongruent	Incongruent	140.006495	140.306480	j	0.693707	Correct	Correct
1	71	Flanker_LR	RLR	Incongruent	Incongruent	142.006333	142.306305	f	0.709893	Correct	Correct
1	72	Flanker_UD	DUD	Incongruent	Incongruent	144.006188	144.306160	j	0.742058	Correct	Correct
1	73	Flanker_LR	RRR	Congruent	Incongruent	146.006043	146.306014	g	0.750259	Correct	Correct
1	74	Flanker_UD	DDD	Congruent	Congruent	148.005911	148.305898	n	0.654290	Correct	Correct
1	75	Flanker_LR	RLR	Incongruent	Congruent	150.005756	150.305726	f	0.710389	Correct	Correct
1	76	Flanker_UD	UDU	Incongruent	Incongruent	152.005583	152.305580	n	0.758555	Correct	Correct
1	77	Flanker_LR	RRR	Congruent	Incongruent	154.005440	154.305434	g	0.654585	Correct	Correct
1	78	Flanker_UD	UDU	Incongruent	Congruent	156.005344	156.305302	n	0.694761	Correct	Correct
1	79	Flanker_LR	LLL	Congruent	Incongruent	158.005204	158.305143	f	0.638917	Correct	Correct
1	80	Flanker_UD	UDU	Incongruent	Congruent	160.005026	160.304999	n	0.758988	Correct	Correct
1	81	Flanker_LR	LLL	Congruent	Incongruent	162.004884	162.304855	f	0.687115	Correct	Correct
1	82	Flanker_UD	DUD	Incongruent	Congruent	164.004744	164.304728	j	0.815205	Correct	Correct
1	83	Flanker_LR	RRR	Congruent	Incongruent	166.004590	166.304565	g	0.519310	Correct	Correct
1	84	Flanker_UD	UDU	Incongruent	Congruent	168.004500	168.304420	n	0.911448	Correct	Correct
1	85	Flanker_LR	LLL	Congruent	Incongruent	170.004280	170.304276	f	0.471560	Correct	Correct
1	86	Flanker_UD	UUU	Congruent	Congruent	172.004133	172.304145	j	0.535770	Correct	Correct
1	87	Flanker_LR	LRL	Incongruent	Congruent	174.003990	174.303986	g	0.719804	Correct	Correct
1	88	Flanker_UD	UDU	Incongruent	Incongruent	176.003845	176.303841	n	0.695994	Correct	Correct
1	89	Flanker_LR	LLL	Congruent	Incongruent	178.003710	178.303696	f	0.416119	Correct	Correct
1	90	Flanker_UD	DDD	Congruent	Congruent	180.003596	180.303570	n	0.512307	Correct	Correct
1	91	Flanker_LR	RRR	Congruent	Congruent	182.003435	182.303406	g	0.488266	Correct	Correct
1	92	Flanker_UD	UUU	Congruent	Congruent	184.003304	184.303264	j	0.824533	Correct	Correct
1	93	Flanker_LR	RLR	Incongruent	Congruent	186.003131	186.303118	f	0.776555	Correct	Correct
1	94	Flanker_UD	UDU	Incongruent	Incongruent	188.003049	188.303006	n	0.672628	Correct	Correct
1	95	Flanker_LR	RRR	Congruent	Incongruent	190.002856	190.302829	g	0.472863	Correct	Correct
1	96	Flanker_UD	UUU	Congruent	Congruent	192.002711	192.302685	j	0.593053	Correct	Correct
2	1	Flanker_LR	RLR	Incongruent	None	1.999911	2.299871	f	0.690655	Correct	None
2	2	Flanker_UD	DUD	Incongruent	Incongruent	3.999721	4.299696	j	0.586793	Correct	Correct
2	3	Flanker_LR	LLL	Congruent	Incongruent	5.999576	6.299552	f	0.434887	Correct	Correct
2	4	Flanker_UD	UDU	Incongruent	Congruent	7.999432	8.299407	n	0.674956	Correct	Correct
2	5	Flanker_LR	LLL	Congruent	Incongruent	9.999322	10.299293	f	0.443211	Correct	Correct
2	6	Flanker_UD	UUU	Congruent	Congruent	11.999142	12.299118	j	0.403299	Correct	Correct
2	7	Flanker_LR	LLL	Congruent	Congruent	13.998998	14.298974	f	0.451301	Correct	Correct
2	8	Flanker_UD	DUD	Incongruent	Congruent	15.998822	16.298831	j	0.579422	Correct	Correct
2	9	Flanker_LR	LLL	Congruent	Incongruent	17.998754	18.298716	f	0.387672	Correct	Correct
2	10	Flanker_UD	UUU	Congruent	Congruent	19.998566	20.298541	j	0.419753	Correct	Correct
2	11	Flanker_LR	LRL	Incongruent	Congruent	21.998420	22.298396	g	0.883811	Correct	Correct
2	12	Flanker_UD	UDU	Incongruent	Incongruent	23.998278	24.298251	n	0.540014	Correct	Correct
2	13	Flanker_LR	RRR	Congruent	Incongruent	25.998176	26.298140	g	0.556077	Correct	Correct
2	14	Flanker_UD	UUU	Congruent	Congruent	27.997988	28.297967	j	0.540199	Correct	Correct
2	15	Flanker_LR	LRL	Incongruent	Congruent	29.997845	30.297819	g	0.780435	Correct	Correct
2	16	Flanker_UD	UDU	Incongruent	Incongruent	31.997700	32.297674	n	0.627771	Correct	Correct
2	17	Flanker_LR	LLL	Congruent	Incongruent	33.997597	34.297533	f	0.539942	Correct	Correct
2	18	Flanker_UD	UDU	Incongruent	Congruent	35.997380	36.297384	n	0.652013	Correct	Correct
2	19	Flanker_LR	LLL	Congruent	Incongruent	37.997266	38.297240	f	0.588238	Correct	Correct
2	20	Flanker_UD	UUU	Congruent	Congruent	39.997124	40.313762	j	0.612360	Correct	Correct
2	21	Flanker_LR	LLL	Congruent	Congruent	41.997008	42.313618	f	0.556448	Correct	Correct
2	22	Flanker_UD	DDD	Congruent	Congruent	43.996835	44.313473	n	0.452605	Correct	Correct
2	23	Flanker_LR	RRR	Congruent	Congruent	45.996661	46.313331	g	0.596689	Correct	Correct
2	24	Flanker_UD	UUU	Congruent	Congruent	47.996546	48.313186	j	0.612734	Correct	Correct
2	25	Flanker_LR	RRR	Congruent	Congruent	49.996442	50.313040	g	0.564918	Correct	Correct
2	26	Flanker_UD	DDD	Congruent	Congruent	51.996258	52.312898	n	0.453086	Correct	Correct
2	27	Flanker_LR	LRL	Incongruent	Congruent	53.996113	54.312754	g	0.621143	Correct	Correct
2	28	Flanker_UD	UDU	Incongruent	Incongruent	55.995970	56.312608	n	0.597250	Correct	Correct
2	29	Flanker_LR	RRR	Congruent	Incongruent	57.995866	58.312466	g	0.613402	Correct	Correct
2	30	Flanker_UD	UUU	Congruent	Congruent	59.995682	60.312322	j	0.501500	Correct	Correct
2	31	Flanker_LR	RLR	Incongruent	Congruent	61.995539	62.312177	f	0.765583	Correct	Correct
2	32	Flanker_UD	UUU	Congruent	Incongruent	63.995394	64.312039	j	0.549681	Correct	Correct
2	33	Flanker_LR	LLL	Congruent	Congruent	65.995274	66.311889	f	0.517888	Correct	Correct
2	34	Flanker_UD	DUD	Incongruent	Congruent	67.995107	68.311746	j	0.829979	Correct	Correct
2	35	Flanker_LR	RRR	Congruent	Incongruent	69.994961	70.311602	g	0.542155	Correct	Correct
2	36	Flanker_UD	UDU	Incongruent	Congruent	71.994819	72.311467	n	0.654165	Correct	Correct
2	37	Flanker_LR	LLL	Congruent	Incongruent	73.994708	74.311314	f	0.582309	Correct	Correct
2	38	Flanker_UD	DDD	Congruent	Congruent	75.994531	76.311170	n	0.574431	Correct	Correct
2	39	Flanker_LR	LRL	Incongruent	Congruent	77.994385	78.311025	g	0.590630	Correct	Correct
2	40	Flanker_UD	UDU	Incongruent	Incongruent	79.994241	80.310885	n	0.558783	Correct	Correct
2	41	Flanker_LR	RRR	Congruent	Incongruent	81.994129	82.310738	g	0.606771	Correct	Correct
2	42	Flanker_UD	DUD	Incongruent	Congruent	83.993952	84.310594	j	0.590917	Correct	Correct
2	43	Flanker_LR	RLR	Incongruent	Incongruent	85.993809	86.310450	f	0.575010	Correct	Correct
2	44	Flanker_UD	UUU	Congruent	Incongruent	88.010303	88.310310	j	0.519170	Correct	Correct
2	45	Flanker_LR	RLR	Incongruent	Congruent	90.010166	90.310164	f	0.607310	Correct	Correct
2	46	Flanker_UD	UDU	Incongruent	Incongruent	92.010044	92.310019	n	0.575417	Correct	Correct
2	47	Flanker_LR	LRL	Incongruent	Incongruent	94.009877	94.309875	g	0.599515	Correct	Correct
2	48	Flanker_UD	UUU	Congruent	Incongruent	96.009730	96.309739	j	0.567687	Correct	Correct
2	49	Flanker_LR	RRR	Congruent	Congruent	98.009589	98.309587	g	0.551873	Correct	Correct
2	50	Flanker_UD	DDD	Congruent	Congruent	100.009443	100.309443	n	0.431936	Correct	Correct
2	51	Flanker_LR	LLL	Congruent	Congruent	102.009324	102.309299	f	0.488039	Correct	Correct
2	52	Flanker_UD	DUD	Incongruent	Congruent	104.009154	104.309156	j	0.632168	Correct	Correct
2	53	Flanker_LR	LLL	Congruent	Incongruent	106.009037	106.309012	f	0.560244	Correct	Correct
2	54	Flanker_UD	DDD	Congruent	Congruent	108.008889	108.308868	n	0.616357	Correct	Correct
2	55	Flanker_LR	RRR	Congruent	Congruent	110.008754	110.308724	g	0.296517	Correct	Correct
2	56	Flanker_UD	UDU	Incongruent	Congruent	112.008627	112.308590	n	0.568584	Correct	Correct
2	57	Flanker_LR	LLL	Congruent	Incongruent	114.008441	114.308436	f	0.456790	Correct	Correct
2	58	Flanker_UD	DUD	Incongruent	Congruent	116.008321	116.308292	j	0.536881	Correct	Correct
2	59	Flanker_LR	RLR	Incongruent	Incongruent	118.008226	118.308151	f	0.497072	Correct	Correct
2	60	Flanker_UD	DDD	Congruent	Incongruent	120.008052	120.308007	n	0.473213	Correct	Correct
2	61	Flanker_LR	RRR	Congruent	Congruent	122.007865	122.307863	g	0.369255	Correct	Correct
2	62	Flanker_UD	DUD	Incongruent	Congruent	124.007722	124.307720	j	0.545363	Correct	Correct
2	63	Flanker_LR	LRL	Incongruent	Incongruent	126.007578	126.307574	g	0.609466	Correct	Correct
2	64	Flanker_UD	DDD	Congruent	Incongruent	128.007431	128.307434	n	0.505604	Correct	Correct
2	65	Flanker_LR	RLR	Incongruent	Congruent	130.007317	130.307338	f	0.537726	Correct	Correct
2	66	Flanker_UD	DUD	Incongruent	Incongruent	132.007174	132.307145	j	0.697816	Correct	Correct
2	67	Flanker_LR	RLR	Incongruent	Incongruent	134.007002	134.307001	f	0.641920	Correct	Correct
2	68	Flanker_UD	DUD	Incongruent	Incongruent	136.006900	136.306857	j	0.842086	Correct	Correct
2	69	Flanker_LR	LRL	Incongruent	Incongruent	138.006740	138.306717	g	0.778127	Correct	Correct
2	70	Flanker_UD	DUD	Incongruent	Incongruent	140.006595	140.306569	j	0.538335	Correct	Correct
2	71	Flanker_LR	RLR	Incongruent	Incongruent	142.006428	142.306427	f	0.514437	Correct	Correct
2	72	Flanker_UD	DDD	Congruent	Incongruent	144.006295	144.306287	n	0.506744	Correct	Correct
2	73	Flanker_LR	RLR	Incongruent	Congruent	146.006173	146.306139	f	0.522684	Correct	Correct
2	74	Flanker_UD	DUD	Incongruent	Incongruent	148.005996	148.305996	j	0.514770	Correct	Correct
2	75	Flanker_LR	RLR	Incongruent	Incongruent	150.005854	150.305852	f	0.522872	Correct	Correct
2	76	Flanker_UD	UUU	Congruent	Incongruent	152.005770	152.305708	j	0.555076	Correct	Correct
2	77	Flanker_LR	RRR	Congruent	Congruent	154.005568	154.305565	g	0.491134	Correct	Correct
2	78	Flanker_UD	UUU	Congruent	Congruent	156.005448	156.305421	j	0.499301	Correct	Correct
2	79	Flanker_LR	LRL	Incongruent	Congruent	158.005304	158.305278	g	0.659443	Correct	Correct
2	80	Flanker_UD	UDU	Incongruent	Incongruent	160.005153	160.305135	n	0.571482	Correct	Correct
2	81	Flanker_LR	LRL	Incongruent	Incongruent	162.005016	162.304990	g	0.579681	Correct	Correct
2	82	Flanker_UD	UDU	Incongruent	Incongruent	164.004849	164.304847	n	0.660254	Correct	Correct
2	83	Flanker_LR	LRL	Incongruent	Incongruent	166.004733	166.304703	g	0.739807	Correct	Correct
2	84	Flanker_UD	DDD	Congruent	Incongruent	168.004574	168.304567	n	0.532036	Correct	Correct
2	85	Flanker_LR	RRR	Congruent	Congruent	170.004420	170.304417	g	0.492097	Correct	Correct
2	86	Flanker_UD	DUD	Incongruent	Congruent	172.004276	172.304274	j	0.620285	Correct	Correct
2	87	Flanker_LR	RLR	Incongruent	Incongruent	174.004162	174.304131	f	0.532379	Correct	Correct
2	88	Flanker_UD	DDD	Congruent	Incongruent	176.004008	176.304002	n	0.444471	Correct	Correct
2	89	Flanker_LR	RRR	Congruent	Congruent	178.003844	178.303845	g	0.388679	Correct	Correct
2	90	Flanker_UD	UDU	Incongruent	Congruent	180.003729	180.303699	n	0.580816	Correct	Correct
2	91	Flanker_LR	RLR	Incongruent	Incongruent	182.003583	182.303557	f	0.540816	Correct	Correct
2	92	Flanker_UD	DDD	Congruent	Incongruent	184.003451	184.303417	n	0.388925	Correct	Correct
2	93	Flanker_LR	LRL	Incongruent	Congruent	186.003298	186.303269	g	0.661127	Correct	Correct
2	94	Flanker_UD	UUU	Congruent	Incongruent	188.003131	188.303126	j	0.397236	Correct	Correct
2	95	Flanker_LR	LRL	Incongruent	Congruent	190.002983	190.302984	g	0.629298	Correct	Correct
2	96	Flanker_UD	DDD	Congruent	Incongruent	192.002872	192.302856	n	0.445407	Correct	Correct
3	1	Flanker_LR	LRL	Incongruent	None	1.999896	2.299866	g	0.518662	Correct	None
3	2	Flanker_UD	UDU	Incongruent	Incongruent	3.999748	4.299723	n	0.582828	Correct	Correct
3	3	Flanker_LR	LLL	Congruent	Incongruent	5.999605	6.299578	f	0.503008	Correct	Correct
3	4	Flanker_UD	UUU	Congruent	Congruent	7.999463	8.299450	j	0.559099	Correct	Correct
3	5	Flanker_LR	RLR	Incongruent	Congruent	9.999285	10.299293	f	0.831221	Correct	Correct
3	6	Flanker_UD	DDD	Congruent	Incongruent	11.999142	12.299149	n	0.399272	Correct	Correct
3	7	Flanker_LR	LRL	Incongruent	Congruent	13.999001	14.299005	g	0.583377	Correct	Correct
3	8	Flanker_UD	UDU	Incongruent	Incongruent	15.998898	16.298863	n	0.560172	Correct	Correct
3	9	Flanker_LR	RLR	Incongruent	Incongruent	17.998748	18.298720	f	0.495715	Correct	Correct
3	10	Flanker_UD	DUD	Incongruent	Incongruent	19.998604	20.298576	j	0.527769	Correct	Correct
3	11	Flanker_LR	RLR	Incongruent	Incongruent	21.998458	22.298433	f	0.503908	Correct	Correct
3	12	Flanker_UD	DDD	Congruent	Incongruent	23.998338	24.298299	n	0.471977	Correct	Correct
3	13	Flanker_LR	RRR	Congruent	Congruent	25.998204	26.298147	g	0.464107	Correct	Correct
3	14	Flanker_UD	UDU	Incongruent	Congruent	27.998130	28.298005	n	0.504246	Correct	Correct
3	15	Flanker_LR	RRR	Congruent	Incongruent	29.997917	30.297861	g	0.416447	Correct	Correct
3	16	Flanker_UD	DUD	Incongruent	Congruent	31.997793	32.297735	j	0.527799	Correct	Correct
3	17	Flanker_LR	LRL	Incongruent	Incongruent	33.997634	34.297574	g	0.536293	Correct	Correct
3	18	Flanker_UD	DUD	Incongruent	Incongruent	35.997434	36.297429	j	0.512081	Correct	Correct
3	19	Flanker_LR	RLR	Incongruent	Incongruent	37.997317	38.297286	f	0.576556	Correct	Correct
3	20	Flanker_UD	DDD	Congruent	Incongruent	39.997173	40.313810	n	0.448382	Correct	Correct
3	21	Flanker_LR	RRR	Congruent	Congruent	41.997031	42.313667	g	0.440541	Correct	Correct
3	22	Flanker_UD	DUD	Incongruent	Congruent	43.996893	44.313534	j	0.520606	Correct	Correct
3	23	Flanker_LR	LRL	Incongruent	Incongruent	45.996745	46.313380	g	0.520638	Correct	Correct
3	24	Flanker_UD	DUD	Incongruent	Incongruent	47.996602	48.313237	j	0.496863	Correct	Correct
3	25	Flanker_LR	LRL	Incongruent	Incongruent	49.996459	50.313096	g	0.536841	Correct	Correct
3	26	Flanker_UD	UDU	Incongruent	Incongruent	51.996321	52.312968	n	0.544980	Correct	Correct
3	27	Flanker_LR	LRL	Incongruent	Incongruent	53.996172	54.312808	g	0.505148	Correct	Correct
3	28	Flanker_UD	DUD	Incongruent	Incongruent	55.995997	56.312664	j	0.505314	Correct	Correct
3	29	Flanker_LR	LLL	Congruent	Incongruent	57.995887	58.312521	f	0.553401	Correct	Correct
3	30	Flanker_UD	UDU	Incongruent	Congruent	59.995748	60.312387	n	0.609524	Correct	Correct
3	31	Flanker_LR	LLL	Congruent	Incongruent	61.995604	62.312235	f	0.513688	Correct	Correct
3	32	Flanker_UD	UDU	Incongruent	Congruent	63.995466	64.312092	n	0.537838	Correct	Correct
3	33	Flanker_LR	LLL	Congruent	Incongruent	65.995281	66.311950	f	0.481879	Correct	Correct
3	34	Flanker_UD	DUD	Incongruent	Congruent	67.995199	68.311812	j	0.482061	Correct	Correct
3	35	Flanker_LR	LLL	Congruent	Incongruent	69.995028	70.311663	f	0.410237	Correct	Correct
3	36	Flanker_UD	DDD	Congruent	Congruent	71.994902	72.311520	n	0.458266	Correct	Correct
3	37	Flanker_LR	RLR	Incongruent	Congruent	73.994711	74.311377	f	0.514266	Correct	Correct
3	38	Flanker_UD	UDU	Incongruent	Incongruent	75.994592	76.311236	n	0.530497	Correct	Correct
3	39	Flanker_LR	RLR	Incongruent	Incongruent	77.994455	78.311091	f	0.522646	Correct	Correct
3	40	Flanker_UD	UDU	Incongruent	Incongruent	79.994313	80.310947	n	0.530692	Correct	Correct
3	41	Flanker_LR	LRL	Incongruent	Incongruent	81.994170	82.310810	g	0.530869	Correct	Correct
3	42	Flanker_UD	UDU	Incongruent	Incongruent	83.994009	84.310667	n	0.490985	Correct	Correct
3	43	Flanker_LR	RLR	Incongruent	Incongruent	85.993850	86.310519	f	0.443128	Correct	Correct
3	44	Flanker_UD	UDU	Incongruent	Incongruent	87.993756	88.310376	n	0.427191	Correct	Correct
3	45	Flanker_LR	LRL	Incongruent	Incongruent	90.010227	90.310234	g	0.499282	Correct	Correct
3	46	Flanker_UD	DUD	Incongruent	Incongruent	92.010092	92.310093	j	0.531484	Correct	Correct
3	47	Flanker_LR	RRR	Congruent	Incongruent	94.009941	94.309947	g	0.459514	Correct	Correct
3	48	Flanker_UD	UDU	Incongruent	Congruent	96.009835	96.309805	n	0.467727	Correct	Correct
3	49	Flanker_LR	RRR	Congruent	Incongruent	98.009686	98.309662	g	0.403923	Correct	Correct
3	50	Flanker_UD	DUD	Incongruent	Congruent	100.009550	100.309524	j	0.507738	Correct	Correct
3	51	Flanker_LR	RRR	Congruent	Incongruent	102.009414	102.309377	g	0.468026	Correct	Correct
3	52	Flanker_UD	DDD	Congruent	Congruent	104.009230	104.309233	n	0.588164	Correct	Correct
3	53	Flanker_LR	RLR	Incongruent	Congruent	106.009114	106.309090	f	0.500229	Correct	Correct
3	54	Flanker_UD	DDD	Congruent	Incongruent	108.008986	108.308951	n	0.708586	Correct	Correct
3	55	Flanker_LR	RLR	Incongruent	Congruent	110.008836	110.308804	f	0.524564	Correct	Correct
3	56	Flanker_UD	UUU	Congruent	Incongruent	112.008690	112.308663	j	0.508758	Correct	Correct
3	57	Flanker_LR	RLR	Incongruent	Congruent	114.008553	114.308519	f	0.436714	Correct	Correct
3	58	Flanker_UD	UUU	Congruent	Incongruent	116.008414	116.308438	f	0.516934	Error	Correct
3	59	Flanker_LR	LRL	Incongruent	Congruent	118.008265	118.308235	g	0.757023	Correct	Error
3	60	Flanker_UD	UUU	Congruent	Incongruent	120.008099	120.308092	j	0.453111	Correct	Correct
3	61	Flanker_LR	LLL	Congruent	Congruent	122.007984	122.307950	f	0.397307	Correct	Correct
3	62	Flanker_UD	DDD	Congruent	Congruent	124.007845	124.307806	n	0.645370	Correct	Correct
3	63	Flanker_LR	LRL	Incongruent	Congruent	126.007700	126.307662	g	0.669521	Correct	Correct
3	64	Flanker_UD	UUU	Congruent	Incongruent	128.007563	128.307521	j	0.421593	Correct	Correct
3	65	Flanker_LR	RLR	Incongruent	Congruent	130.007383	130.307378	f	0.597742	Correct	Correct
3	66	Flanker_UD	UUU	Congruent	Incongruent	132.007277	132.307277	j	0.533788	Correct	Correct
3	67	Flanker_LR	RRR	Congruent	Congruent	134.007129	134.307092	g	0.478155	Correct	Correct
3	68	Flanker_UD	UUU	Congruent	Congruent	136.006986	136.306949	j	0.454144	Correct	Correct
3	69	Flanker_LR	RRR	Congruent	Congruent	138.006811	138.306806	g	0.494196	Correct	Correct
3	70	Flanker_UD	DUD	Incongruent	Congruent	140.006700	140.306753	j	0.606280	Correct	Correct
3	71	Flanker_LR	LRL	Incongruent	Incongruent	142.006527	142.306568	g	0.550368	Correct	Correct
3	72	Flanker_UD	UUU	Congruent	Incongruent	144.006414	144.306379	j	0.438585	Correct	Correct
3	73	Flanker_LR	RRR	Congruent	Congruent	146.006275	146.306236	g	0.350767	Correct	Correct
3	74	Flanker_UD	DUD	Incongruent	Congruent	148.006130	148.306106	j	0.582788	Correct	Correct
3	75	Flanker_LR	RRR	Congruent	Incongruent	150.005993	150.305968	g	0.446912	Correct	Correct
3	76	Flanker_UD	DDD	Congruent	Congruent	152.005843	152.305809	n	0.447098	Correct	Correct
3	77	Flanker_LR	LRL	Incongruent	Congruent	154.005699	154.305665	g	0.503213	Correct	Correct
3	78	Flanker_UD	UUU	Congruent	Incongruent	156.005558	156.305523	j	0.471269	Correct	Correct
3	79	Flanker_LR	LLL	Congruent	Congruent	158.005446	158.305393	f	0.511401	Correct	Correct
3	80	Flanker_UD	DDD	Congruent	Congruent	160.005276	160.305239	n	0.431497	Correct	Correct
3	81	Flanker_LR	RLR	Incongruent	Congruent	162.005101	162.305093	f	0.663652	Correct	Correct
3	82	Flanker_UD	DDD	Congruent	Incongruent	164.004987	164.304951	n	0.527713	Correct	Correct
3	83	Flanker_LR	LLL	Congruent	Congruent	166.004926	166.304874	f	0.367666	Correct	Correct
3	84	Flanker_UD	DUD	Incongruent	Congruent	168.004702	168.304664	j	0.511969	Correct	Correct
3	85	Flanker_LR	LLL	Congruent	Incongruent	170.004528	170.304522	f	0.448088	Correct	Correct
3	86	Flanker_UD	UUU	Congruent	Congruent	172.004416	172.304380	j	0.472316	Correct	Correct
3	87	Flanker_LR	RRR	Congruent	Congruent	174.004294	174.304246	g	0.384435	Correct	Correct
3	88	Flanker_UD	UDU	Incongruent	Congruent	176.004130	176.304094	n	0.680469	Correct	Correct
3	89	Flanker_LR	LLL	Congruent	Incongruent	178.004000	178.303978	f	0.448586	Correct	Correct
3	90	Flanker_UD	DDD	Congruent	Congruent	180.003845	180.303809	n	0.776748	Correct	Correct
3	91	Flanker_LR	RRR	Congruent	Congruent	182.003678	182.303678	g	0.392918	Correct	Correct
3	92	Flanker_UD	UUU	Congruent	Congruent	184.003564	184.303525	j	0.592994	Correct	Correct
3	93	Flanker_LR	LLL	Congruent	Congruent	186.003419	186.303383	f	0.281034	Correct	Correct
3	94	Flanker_UD	UUU	Congruent	Congruent	188.003276	188.303238	j	0.409168	Correct	Correct
3	95	Flanker_LR	LLL	Congruent	Congruent	190.003161	190.303111	f	0.433368	Correct	Correct
3	96	Flanker_UD	DDD	Congruent	Congruent	192.002990	192.302953	n	0.353503	Correct	Correct
4	1	Flanker_LR	LRL	Incongruent	None	1.999883	2.299832	g	0.609209	Correct	None
4	2	Flanker_UD	UDU	Incongruent	Incongruent	3.999716	4.299689	n	0.577449	Correct	Correct
4	3	Flanker_LR	RRR	Congruent	Incongruent	5.999571	6.299546	g	0.337564	Correct	Correct
4	4	Flanker_UD	DDD	Congruent	Congruent	7.999430	8.299404	n	0.297663	Correct	Correct
4	5	Flanker_LR	LLL	Congruent	Congruent	9.999308	10.299262	f	0.425728	Correct	Correct
4	6	Flanker_UD	DDD	Congruent	Congruent	11.999145	12.299118	n	0.401808	Correct	Correct
4	7	Flanker_LR	LLL	Congruent	Congruent	13.999000	14.298977	f	0.545984	Correct	Correct
4	8	Flanker_UD	DUD	Incongruent	Congruent	15.998860	16.298833	j	0.562040	Correct	Correct
4	9	Flanker_LR	LRL	Incongruent	Incongruent	17.998688	18.298695	g	0.506281	Correct	Correct
4	10	Flanker_UD	UUU	Congruent	Incongruent	19.998572	20.298548	j	0.370293	Correct	Correct
4	11	Flanker_LR	LLL	Congruent	Congruent	21.998398	22.298406	f	0.346507	Correct	Correct
4	12	Flanker_UD	UDU	Incongruent	Congruent	23.998256	24.298262	n	0.586608	Correct	Correct
4	13	Flanker_LR	LRL	Incongruent	Incongruent	25.998174	26.298127	g	0.498712	Correct	Correct
4	14	Flanker_UD	DDD	Congruent	Incongruent	27.998007	28.297978	n	0.402795	Correct	Correct
4	15	Flanker_LR	RLR	Incongruent	Congruent	29.997860	30.297835	f	0.499038	Correct	Correct
4	16	Flanker_UD	UDU	Incongruent	Incongruent	31.997718	32.297694	n	0.690448	Correct	Correct
4	17	Flanker_LR	RLR	Incongruent	Incongruent	33.997597	34.297567	f	0.570463	Correct	Correct
4	18	Flanker_UD	DUD	Incongruent	Incongruent	35.997435	36.297407	j	0.506676	Correct	Correct
4	19	Flanker_LR	RRR	Congruent	Incongruent	37.997290	38.297266	g	0.490759	Correct	Correct
4	20	Flanker_UD	UUU	Congruent	Congruent	39.997150	40.313788	j	0.498890	Correct	Correct
4	21	Flanker_LR	RLR	Incongruent	Congruent	41.997010	42.313646	f	0.491008	Correct	Correct
4	22	Flanker_UD	DDD	Congruent	Incongruent	43.996862	44.313502	n	0.403101	Correct	Correct
4	23	Flanker_LR	RRR	Congruent	Congruent	45.996721	46.313360	g	0.387190	Correct	Correct
4	24	Flanker_UD	UUU	Congruent	Congruent	47.996578	48.313219	j	0.395371	Correct	Correct
4	25	Flanker_LR	RLR	Incongruent	Congruent	49.996487	50.313075	f	0.483445	Correct	Correct
4	26	Flanker_UD	UDU	Incongruent	Incongruent	51.996293	52.312934	n	0.515593	Correct	Correct
4	27	Flanker_LR	LRL	Incongruent	Incongruent	53.996120	54.312790	g	0.491712	Correct	Correct
4	28	Flanker_UD	DUD	Incongruent	Incongruent	55.996009	56.312648	j	0.539881	Correct	Correct
4	29	Flanker_LR	LRL	Incongruent	Incongruent	57.995884	58.312505	g	0.508026	Correct	Correct
4	30	Flanker_UD	UUU	Congruent	Incongruent	59.995723	60.312363	j	0.508474	Correct	Correct
4	31	Flanker_LR	RLR	Incongruent	Congruent	61.995581	62.312221	f	0.476217	Correct	Correct
4	32	Flanker_UD	UDU	Incongruent	Incongruent	63.995406	64.312081	n	0.500263	Correct	Correct
4	33	Flanker_LR	LLL	Congruent	Incongruent	65.995314	66.311936	f	0.524541	Correct	Correct
4	34	Flanker_UD	UUU	Congruent	Congruent	67.995155	68.311793	j	0.476549	Correct	Correct
4	35	Flanker_LR	LLL	Congruent	Congruent	69.994979	70.311651	f	0.476695	Correct	Correct
4	36	Flanker_UD	DDD	Congruent	Congruent	71.994869	72.311516	n	0.444730	Correct	Correct
4	37	Flanker_LR	LLL	Congruent	Congruent	73.994726	74.311366	f	0.460841	Correct	Correct
4	38	Flanker_UD	UUU	Congruent	Congruent	75.994585	76.311225	j	0.525047	Correct	Correct
4	39	Flanker_LR	LLL	Congruent	Congruent	77.994442	78.311080	f	0.381126	Correct	Correct
4	40	Flanker_UD	UUU	Congruent	Congruent	79.994300	80.310937	j	0.365220	Correct	Correct
4	41	Flanker_LR	RRR	Congruent	Congruent	81.994158	82.310796	g	0.397316	Correct	Correct
4	42	Flanker_UD	UDU	Incongruent	Congruent	83.994013	84.310653	n	0.573541	Correct	Correct
4	43	Flanker_LR	RLR	Incongruent	Incongruent	85.993869	86.310511	f	0.525668	Correct	Correct
4	44	Flanker_UD	DUD	Incongruent	Incongruent	87.993729	88.310369	j	0.517713	Correct	Correct
4	45	Flanker_LR	LRL	Incongruent	Incongruent	90.010251	90.310227	g	0.621815	Correct	Correct
4	46	Flanker_UD	DUD	Incongruent	Incongruent	92.010108	92.310084	j	0.573927	Correct	Correct
4	47	Flanker_LR	LRL	Incongruent	Incongruent	94.009965	94.309942	g	0.670150	Correct	Correct
4	48	Flanker_UD	DUD	Incongruent	Incongruent	96.009858	96.309800	j	0.550243	Correct	Correct
4	49	Flanker_LR	RRR	Congruent	Incongruent	98.009680	98.309658	g	0.462318	Correct	Correct
4	50	Flanker_UD	UDU	Incongruent	Congruent	100.009540	100.309518	n	0.574493	Correct	Correct
4	51	Flanker_LR	LLL	Congruent	Incongruent	102.009396	102.309372	f	0.510681	Correct	Correct
4	52	Flanker_UD	DUD	Incongruent	Congruent	104.009276	104.309249	j	0.606655	Correct	Correct
4	53	Flanker_LR	LLL	Congruent	Incongruent	106.009111	106.309088	f	0.406747	Correct	Correct
4	54	Flanker_UD	DDD	Congruent	Congruent	108.008969	108.308946	n	0.574900	Correct	Correct
4	55	Flanker_LR	RRR	Congruent	Congruent	110.008829	110.308804	g	0.375085	Correct	Correct
4	56	Flanker_UD	DDD	Congruent	Congruent	112.008689	112.308663	n	0.455170	Correct	Correct
4	57	Flanker_LR	RLR	Incongruent	Congruent	114.008543	114.308518	f	0.559345	Correct	Correct
4	58	Flanker_UD	UDU	Incongruent	Incongruent	116.008401	116.308376	n	0.623509	Correct	Correct
4	59	Flanker_LR	RRR	Congruent	Incongruent	118.008259	118.308234	g	0.455529	Correct	Correct
4	60	Flanker_UD	DUD	Incongruent	Congruent	120.008125	120.308092	j	0.583626	Correct	Correct
4	61	Flanker_LR	LRL	Incongruent	Incongruent	122.007944	122.307949	g	0.543801	Correct	Correct
4	62	Flanker_UD	UDU	Incongruent	Incongruent	124.007833	124.307808	n	0.591828	Correct	Correct
4	63	Flanker_LR	RRR	Congruent	Incongruent	126.007691	126.307665	g	0.400351	Correct	Correct
4	64	Flanker_UD	DUD	Incongruent	Congruent	128.007547	128.307560	j	0.672156	Correct	Correct
4	65	Flanker_LR	LRL	Incongruent	Incongruent	130.007399	130.307381	g	0.528211	Correct	Correct
4	66	Flanker_UD	DUD	Incongruent	Incongruent	132.007231	132.307238	j	0.576342	Correct	Correct
4	67	Flanker_LR	LLL	Congruent	Incongruent	134.007088	134.307096	f	0.472450	Correct	Correct
4	68	Flanker_UD	UDU	Incongruent	Congruent	136.007022	136.306987	n	0.592566	Correct	Correct
4	69	Flanker_LR	RRR	Congruent	Incongruent	138.006837	138.306810	g	0.400753	Correct	Correct
4	70	Flanker_UD	UDU	Incongruent	Congruent	140.006695	140.306669	n	0.544809	Correct	Correct
4	71	Flanker_LR	LRL	Incongruent	Incongruent	142.006551	142.306528	g	0.449014	Correct	Correct
4	72	Flanker_UD	DDD	Congruent	Incongruent	144.006445	144.306405	n	0.457091	Correct	Correct
4	73	Flanker_LR	RLR	Incongruent	Congruent	146.006266	146.306241	f	0.593245	Correct	Correct
4	74	Flanker_UD	UUU	Congruent	Incongruent	148.006126	148.306101	j	0.505713	Correct	Correct
4	75	Flanker_LR	RRR	Congruent	Congruent	150.005983	150.305956	g	0.329459	Correct	Correct
4	76	Flanker_UD	DUD	Incongruent	Congruent	152.005858	152.305832	j	0.673591	Correct	Correct
4	77	Flanker_LR	LLL	Congruent	Incongruent	154.005698	154.305674	f	0.529645	Correct	Correct
4	78	Flanker_UD	UUU	Congruent	Congruent	156.005556	156.305531	j	0.577741	Correct	Correct
4	79	Flanker_LR	LRL	Incongruent	Congruent	158.005413	158.305387	g	0.529885	Correct	Correct
4	80	Flanker_UD	DDD	Congruent	Incongruent	160.005280	160.305248	n	0.426009	Correct	Correct
4	81	Flanker_LR	RRR	Congruent	Congruent	162.005128	162.305102	g	0.354121	Correct	Correct
4	82	Flanker_UD	DDD	Congruent	Congruent	164.004986	164.304960	n	0.450240	Correct	Correct
4	83	Flanker_LR	RLR	Incongruent	Congruent	166.004845	166.304821	f	0.498491	Correct	Correct
4	84	Flanker_UD	UUU	Congruent	Incongruent	168.004705	168.304721	j	0.434463	Correct	Correct
4	85	Flanker_LR	RRR	Congruent	Congruent	170.004560	170.304535	g	0.514670	Correct	Correct
4	86	Flanker_UD	DUD	Incongruent	Congruent	172.004418	172.304393	j	0.738750	Correct	Correct
4	87	Flanker_LR	LLL	Congruent	Incongruent	174.004275	174.304249	f	0.426814	Correct	Correct
4	88	Flanker_UD	UDU	Incongruent	Congruent	176.004220	176.304141	n	0.562925	Correct	Correct
4	89	Flanker_LR	RLR	Incongruent	Incongruent	178.003990	178.303967	f	0.547127	Correct	Correct
4	90	Flanker_UD	UUU	Congruent	Incongruent	180.003849	180.303823	j	0.483169	Correct	Correct
4	91	Flanker_LR	RLR	Incongruent	Congruent	182.003706	182.303681	f	0.595290	Correct	Correct
4	92	Flanker_UD	UUU	Congruent	Incongruent	184.003572	184.303542	j	0.507555	Correct	Correct
4	93	Flanker_LR	RLR	Incongruent	Congruent	186.003422	186.303400	f	0.507517	Correct	Correct
4	94	Flanker_UD	DDD	Congruent	Incongruent	188.003280	188.303254	n	0.555694	Correct	Correct
4	95	Flanker_LR	LRL	Incongruent	Congruent	190.003138	190.303113	g	0.587829	Correct	Correct
4	96	Flanker_UD	DDD	Congruent	Incongruent	192.002998	192.302970	n	0.443898	Correct	Correct
5	1	Flanker_LR	RLR	Incongruent	None	1.999857	2.299830	f	0.488631	Correct	None
5	2	Flanker_UD	UUU	Congruent	Incongruent	3.999719	4.299703	j	0.456739	Correct	Correct
5	3	Flanker_LR	RLR	Incongruent	Congruent	5.999575	6.299546	f	0.504822	Correct	Correct
5	4	Flanker_UD	UUU	Congruent	Incongruent	7.999432	8.299404	j	0.345028	Correct	Correct
5	5	Flanker_LR	RLR	Incongruent	Congruent	9.999290	10.299262	f	0.569131	Correct	Correct
5	6	Flanker_UD	UDU	Incongruent	Incongruent	11.999122	12.299135	n	0.617176	Correct	Correct
5	7	Flanker_LR	RRR	Congruent	Incongruent	13.998987	14.298982	g	0.449263	Correct	Correct
5	8	Flanker_UD	DUD	Incongruent	Congruent	15.998836	16.298835	j	0.593392	Correct	Correct
5	9	Flanker_LR	LLL	Congruent	Incongruent	17.998720	18.298692	f	0.441600	Correct	Correct
5	10	Flanker_UD	UUU	Congruent	Congruent	19.998574	20.298551	j	0.377649	Correct	Correct
5	11	Flanker_LR	LLL	Congruent	Congruent	21.998433	22.298409	f	0.417728	Correct	Correct
5	12	Flanker_UD	DDD	Congruent	Congruent	23.998278	24.298266	n	0.401886	Correct	Correct
5	13	Flanker_LR	RRR	Congruent	Congruent	25.998149	26.298123	g	0.250002	Correct	Correct
5	14	Flanker_UD	UDU	Incongruent	Congruent	27.998028	28.297987	n	0.810153	Correct	Correct
5	15	Flanker_LR	LRL	Incongruent	Incongruent	29.997867	30.297844	g	0.514231	Correct	Correct
5	16	Flanker_UD	DUD	Incongruent	Incongruent	31.997703	32.297698	j	0.521680	Correct	Correct
5	17	Flanker_LR	LRL	Incongruent	Incongruent	33.997607	34.297555	g	0.529878	Correct	Correct
5	18	Flanker_UD	DUD	Incongruent	Incongruent	35.997423	36.297409	j	0.633976	Correct	Correct
5	19	Flanker_LR	RLR	Incongruent	Incongruent	37.997301	38.297269	f	0.482064	Correct	Correct
5	20	Flanker_UD	UDU	Incongruent	Incongruent	39.997157	40.313794	n	0.506264	Correct	Correct
5	21	Flanker_LR	LRL	Incongruent	Incongruent	41.997014	42.313652	g	0.490370	Correct	Correct
5	22	Flanker_UD	UDU	Incongruent	Incongruent	43.996891	44.313511	n	0.714483	Correct	Correct
5	23	Flanker_LR	RLR	Incongruent	Incongruent	45.996697	46.313367	f	0.498571	Correct	Correct
5	24	Flanker_UD	DDD	Congruent	Incongruent	47.996555	48.313225	n	0.426711	Correct	Correct
5	25	Flanker_LR	LRL	Incongruent	Congruent	49.996445	50.313095	f	0.274830	Error	Correct
5	26	Flanker_UD	DDD	Congruent	Incongruent	52.012970	52.312944	n	0.667062	Correct	Error
5	27	Flanker_LR	LRL	Incongruent	Congruent	53.996169	54.312800	g	0.515080	Correct	Correct
5	28	Flanker_UD	UDU	Incongruent	Incongruent	55.996028	56.312657	n	0.659131	Correct	Correct
5	29	Flanker_LR	RLR	Incongruent	Incongruent	57.995894	58.312493	f	0.515303	Correct	Correct
5	30	Flanker_UD	UUU	Congruent	Incongruent	59.995744	60.312375	j	0.595445	Correct	Correct
5	31	Flanker_LR	RRR	Congruent	Congruent	61.995603	62.312231	g	0.427486	Correct	Correct
5	32	Flanker_UD	UUU	Congruent	Congruent	63.995460	64.312090	j	0.611644	Correct	Correct
5	33	Flanker_LR	LRL	Incongruent	Congruent	65.995318	66.311970	g	0.587708	Correct	Correct
5	34	Flanker_UD	UDU	Incongruent	Incongruent	67.995176	68.311807	n	0.467854	Correct	Correct
5	35	Flanker_LR	RRR	Congruent	Incongruent	69.995033	70.311664	g	0.388042	Correct	Correct
5	36	Flanker_UD	DDD	Congruent	Congruent	71.994861	72.311521	n	0.436040	Correct	Correct
5	37	Flanker_LR	LRL	Incongruent	Congruent	73.994717	74.311415	g	0.444314	Correct	Correct
5	38	Flanker_UD	UDU	Incongruent	Incongruent	75.994608	76.311239	n	0.572296	Correct	Correct
5	39	Flanker_LR	RLR	Incongruent	Incongruent	77.994463	78.311095	f	0.612456	Correct	Correct
5	40	Flanker_UD	DDD	Congruent	Incongruent	79.994317	80.310952	n	0.428619	Correct	Correct
5	41	Flanker_LR	RRR	Congruent	Congruent	81.994181	82.310840	g	0.276674	Correct	Correct
5	42	Flanker_UD	UDU	Incongruent	Congruent	83.994039	84.310670	n	0.628793	Correct	Correct
5	43	Flanker_LR	LLL	Congruent	Incongruent	85.993911	86.310525	f	0.436998	Correct	Correct
5	44	Flanker_UD	UUU	Congruent	Congruent	87.993755	88.310384	j	0.413116	Correct	Correct
5	45	Flanker_LR	LLL	Congruent	Congruent	89.993612	90.310258	f	0.477266	Correct	Correct
5	46	Flanker_UD	DUD	Incongruent	Congruent	91.993470	92.310100	j	0.581270	Correct	Correct
5	47	Flanker_LR	RRR	Congruent	Incongruent	93.993343	94.309960	g	0.429406	Correct	Correct
5	48	Flanker_UD	DUD	Incongruent	Congruent	95.993185	96.309821	j	0.597588	Correct	Correct
5	49	Flanker_LR	LLL	Congruent	Incongruent	98.009720	98.309688	f	0.445698	Correct	Correct
5	50	Flanker_UD	DUD	Incongruent	Congruent	100.009545	100.309533	j	0.605821	Correct	Correct
5	51	Flanker_LR	LRL	Incongruent	Incongruent	102.009400	102.309391	g	0.589919	Correct	Correct
5	52	Flanker_UD	UDU	Incongruent	Incongruent	104.009290	104.309248	n	0.589997	Correct	Correct
5	53	Flanker_LR	RLR	Incongruent	Incongruent	106.009155	106.309152	f	0.598320	Correct	Correct
5	54	Flanker_UD	DDD	Congruent	Incongruent	108.008975	108.308964	n	0.574215	Correct	Correct
5	55	Flanker_LR	RLR	Incongruent	Congruent	110.008857	110.308822	f	0.702305	Correct	Correct
5	56	Flanker_UD	DDD	Congruent	Incongruent	112.008693	112.308680	n	0.510457	Correct	Correct
5	57	Flanker_LR	RRR	Congruent	Congruent	114.008579	114.308544	g	0.430646	Correct	Correct
5	58	Flanker_UD	DDD	Congruent	Congruent	116.008406	116.308395	n	0.470910	Correct	Correct
5	59	Flanker_LR	RLR	Incongruent	Congruent	118.008290	118.308254	f	0.606787	Correct	Correct
5	60	Flanker_UD	UUU	Congruent	Incongruent	120.008148	120.308112	j	0.574920	Correct	Correct
5	61	Flanker_LR	LLL	Congruent	Congruent	122.007986	122.307998	f	0.455117	Correct	Correct
5	62	Flanker_UD	DDD	Congruent	Congruent	124.007842	124.307829	n	0.399220	Correct	Correct
5	63	Flanker_LR	LRL	Incongruent	Congruent	126.007701	126.307686	g	0.671375	Correct	Correct
5	64	Flanker_UD	UUU	Congruent	Incongruent	128.007584	128.307544	j	0.439451	Correct	Correct
5	65	Flanker_LR	RRR	Congruent	Congruent	130.007438	130.307432	g	0.431533	Correct	Correct
5	66	Flanker_UD	DUD	Incongruent	Congruent	132.007272	132.307260	j	0.607720	Correct	Correct
5	67	Flanker_LR	RLR	Incongruent	Incongruent	134.007155	134.307116	f	0.599947	Correct	Correct
5	68	Flanker_UD	DUD	Incongruent	Incongruent	136.006989	136.306985	j	0.551938	Correct	Correct
5	69	Flanker_LR	RRR	Congruent	Incongruent	138.006870	138.306852	g	0.488027	Correct	Correct
5	70	Flanker_UD	UUU	Congruent	Congruent	140.006730	140.306691	j	0.568129	Correct	Correct
5	71	Flanker_LR	RLR	Incongruent	Congruent	142.006561	142.306548	f	0.512318	Correct	Correct
5	72	Flanker_UD	DUD	Incongruent	Incongruent	144.006422	144.306407	j	0.720383	Correct	Correct
5	73	Flanker_LR	LRL	Incongruent	Incongruent	146.006303	146.306265	g	0.576447	Correct	Correct
5	74	Flanker_UD	DDD	Congruent	Incongruent	148.006158	148.306124	n	0.528612	Correct	Correct
5	75	Flanker_LR	RRR	Congruent	Congruent	150.006018	150.305980	g	0.376733	Correct	Correct
5	76	Flanker_UD	DDD	Congruent	Congruent	152.005852	152.305839	n	0.384938	Correct	Correct
5	77	Flanker_LR	LRL	Incongruent	Congruent	154.005710	154.305705	g	0.481028	Correct	Correct
5	78	Flanker_UD	DUD	Incongruent	Incongruent	156.005607	156.305555	j	0.545114	Correct	Correct
5	79	Flanker_LR	LLL	Congruent	Incongruent	158.005450	158.305412	f	0.449195	Correct	Correct
5	80	Flanker_UD	UUU	Congruent	Congruent	160.005307	160.305266	j	0.417355	Correct	Correct
5	81	Flanker_LR	LLL	Congruent	Congruent	162.005141	162.305128	f	0.513409	Correct	Correct
5	82	Flanker_UD	UUU	Congruent	Congruent	164.005042	164.304987	j	0.401553	Correct	Correct
5	83	Flanker_LR	LRL	Incongruent	Congruent	166.004881	166.304846	g	0.569752	Correct	Correct
5	84	Flanker_UD	UUU	Congruent	Incongruent	168.004744	168.304702	j	0.457757	Correct	Correct
5	85	Flanker_LR	RRR	Congruent	Congruent	170.004597	170.304561	g	0.409920	Correct	Correct
5	86	Flanker_UD	DUD	Incongruent	Congruent	172.004457	172.304420	j	0.522041	Correct	Correct
5	87	Flanker_LR	LLL	Congruent	Incongruent	174.004290	174.304277	f	0.402214	Correct	Correct
5	88	Flanker_UD	DDD	Congruent	Congruent	176.004147	176.304134	n	0.370206	Correct	Correct
5	89	Flanker_LR	LLL	Congruent	Congruent	178.004030	178.304012	f	0.450466	Correct	Correct
5	90	Flanker_UD	DUD	Incongruent	Congruent	180.003859	180.303852	j	0.730622	Correct	Correct
5	91	Flanker_LR	LLL	Congruent	Incongruent	182.003745	182.303708	f	0.418641	Correct	Correct
5	92	Flanker_UD	UDU	Incongruent	Congruent	184.003605	184.303568	n	0.570800	Correct	Correct
5	93	Flanker_LR	LLL	Congruent	Incongruent	186.003461	186.303424	f	0.490933	Correct	Correct
5	94	Flanker_UD	UDU	Incongruent	Congruent	188.003322	188.303281	n	0.594980	Correct	Correct
5	95	Flanker_LR	RRR	Congruent	Incongruent	190.003151	190.303140	g	0.523107	Correct	Correct
5	96	Flanker_UD	UDU	Incongruent	Congruent	192.003037	192.303002	n	0.587301	Correct	Correct
6	1	Flanker_LR	RRR	Congruent	None	1.999860	2.299838	g	0.404070	Correct	None
6	2	Flanker_UD	UDU	Incongruent	Congruent	3.999688	4.299694	n	0.492257	Correct	Correct
6	3	Flanker_LR	LLL	Congruent	Incongruent	5.999578	6.299552	f	0.500371	Correct	Correct
6	4	Flanker_UD	UDU	Incongruent	Congruent	7.999435	8.299410	n	0.604469	Correct	Correct
6	5	Flanker_LR	RRR	Congruent	Incongruent	9.999294	10.299268	g	0.308588	Correct	Correct
6	6	Flanker_UD	DUD	Incongruent	Congruent	11.999170	12.299126	j	0.548658	Correct	Correct
6	7	Flanker_LR	LLL	Congruent	Incongruent	13.999008	14.298984	f	0.420919	Correct	Correct
6	8	Flanker_UD	DUD	Incongruent	Congruent	15.998877	16.298842	j	0.516885	Correct	Correct
6	9	Flanker_LR	RLR	Incongruent	Incongruent	17.998725	18.298701	f	0.453017	Correct	Correct
6	10	Flanker_UD	UDU	Incongruent	Incongruent	19.998567	20.298571	n	0.461702	Correct	Correct
6	11	Flanker_LR	RRR	Congruent	Incongruent	21.998441	22.298416	g	0.405324	Correct	Correct
6	12	Flanker_UD	DDD	Congruent	Congruent	23.998299	24.298273	n	0.453388	Correct	Correct
6	13	Flanker_LR	RLR	Incongruent	Congruent	25.998157	26.298133	f	0.493542	Correct	Correct
6	14	Flanker_UD	UUU	Congruent	Incongruent	27.998039	28.298007	j	0.525797	Correct	Correct
6	15	Flanker_LR	RRR	Congruent	Congruent	29.997873	30.297848	g	0.405897	Correct	Correct
6	16	Flanker_UD	DDD	Congruent	Congruent	31.997729	32.297705	n	0.413146	Correct	Correct
6	17	Flanker_LR	LRL	Incongruent	Congruent	33.997593	34.297564	f	0.237342	Error	Correct
6	18	Flanker_UD	UUU	Congruent	Incongruent	35.997439	36.297448	j	0.461473	Correct	Error
6	19	Flanker_LR	RLR	Incongruent	Congruent	37.997315	38.297281	f	0.517621	Correct	Correct
6	20	Flanker_UD	DDD	Congruent	Incongruent	39.997170	40.313805	n	0.381734	Correct	Correct
6	21	Flanker_LR	RRR	Congruent	Congruent	41.997030	42.313695	g	0.365765	Correct	Correct
6	22	Flanker_UD	DUD	Incongruent	Congruent	43.996873	44.313526	j	0.590022	Correct	Correct
6	23	Flanker_LR	LRL	Incongruent	Incongruent	45.996745	46.313377	g	0.550040	Correct	Correct
6	24	Flanker_UD	DDD	Congruent	Incongruent	47.996605	48.313234	n	0.398216	Correct	Correct
6	25	Flanker_LR	LLL	Congruent	Congruent	49.996464	50.313094	f	0.478237	Correct	Correct
6	26	Flanker_UD	DDD	Congruent	Congruent	51.996369	52.312951	n	0.430434	Correct	Correct
6	27	Flanker_LR	LRL	Incongruent	Congruent	53.996179	54.312810	g	0.526561	Correct	Correct
6	28	Flanker_UD	UUU	Congruent	Incongruent	55.996035	56.312667	j	0.422661	Correct	Correct
6	29	Flanker_LR	RLR	Incongruent	Congruent	57.995894	58.312536	f	0.558804	Correct	Correct
6	30	Flanker_UD	DDD	Congruent	Incongruent	59.995728	60.312384	n	0.430880	Correct	Correct
6	31	Flanker_LR	LRL	Incongruent	Congruent	61.995618	62.312241	g	0.503083	Correct	Correct
6	32	Flanker_UD	UUU	Congruent	Incongruent	63.995468	64.312099	j	0.367134	Correct	Correct
6	33	Flanker_LR	RRR	Congruent	Congruent	65.995327	66.311956	g	0.455292	Correct	Correct
6	34	Flanker_UD	DDD	Congruent	Congruent	67.995221	68.311819	n	0.375317	Correct	Correct
6	35	Flanker_LR	RLR	Incongruent	Congruent	69.995043	70.311674	f	0.495441	Correct	Correct
6	36	Flanker_UD	UDU	Incongruent	Incongruent	71.994900	72.311531	n	0.511515	Correct	Correct
6	37	Flanker_LR	RLR	Incongruent	Incongruent	73.994759	74.311399	f	0.503886	Correct	Correct
6	38	Flanker_UD	DUD	Incongruent	Incongruent	75.994637	76.311248	j	0.543985	Correct	Correct
6	39	Flanker_LR	RLR	Incongruent	Incongruent	77.994474	78.311106	f	0.463999	Correct	Correct
6	40	Flanker_UD	UDU	Incongruent	Incongruent	79.994332	80.310963	n	0.568110	Correct	Correct
6	41	Flanker_LR	LRL	Incongruent	Incongruent	81.994190	82.310822	g	0.512188	Correct	Correct
6	42	Flanker_UD	DUD	Incongruent	Incongruent	83.994065	84.310680	j	0.488290	Correct	Correct
6	43	Flanker_LR	LLL	Congruent	Incongruent	85.993905	86.310537	f	0.464506	Correct	Correct
6	44	Flanker_UD	DDD	Congruent	Congruent	87.993765	88.310395	n	0.456468	Correct	Correct
6	45	Flanker_LR	RLR	Incongruent	Congruent	89.993622	90.310265	f	0.600713	Correct	Correct
6	46	Flanker_UD	DUD	Incongruent	Incongruent	91.993487	92.310113	j	0.528834	Correct	Correct
6	47	Flanker_LR	RRR	Congruent	Incongruent	93.993337	94.309970	g	0.536882	Correct	Correct
6	48	Flanker_UD	UDU	Incongruent	Congruent	96.009862	96.309828	n	0.489017	Correct	Correct
6	49	Flanker_LR	LLL	Congruent	Incongruent	98.009742	98.309703	f	0.385111	Correct	Correct
6	50	Flanker_UD	DDD	Congruent	Congruent	100.009556	100.309544	n	0.401301	Correct	Correct
6	51	Flanker_LR	RRR	Congruent	Congruent	102.009447	102.309405	g	0.425392	Correct	Correct
6	52	Flanker_UD	UUU	Congruent	Congruent	104.009263	104.309261	j	0.369469	Correct	Correct
6	53	Flanker_LR	LRL	Incongruent	Congruent	106.009172	106.309148	g	0.529631	Correct	Correct
6	54	Flanker_UD	UUU	Congruent	Incongruent	108.009016	108.308980	j	0.417771	Correct	Correct
6	55	Flanker_LR	LRL	Incongruent	Congruent	110.008872	110.308838	g	0.481798	Correct	Correct
6	56	Flanker_UD	UUU	Congruent	Incongruent	112.008728	112.308692	j	0.385925	Correct	Correct
6	57	Flanker_LR	LRL	Incongruent	Congruent	114.008631	114.308564	g	0.546139	Correct	Correct
6	58	Flanker_UD	UUU	Congruent	Incongruent	116.008445	116.308419	j	0.442182	Correct	Correct
6	59	Flanker_LR	RLR	Incongruent	Congruent	118.008301	118.308274	f	0.514346	Correct	Correct
6	60	Flanker_UD	DUD	Incongruent	Incongruent	120.008163	120.308125	j	0.450510	Correct	Correct
6	61	Flanker_LR	LRL	Incongruent	Incongruent	122.008053	122.307996	g	0.474650	Correct	Correct
6	62	Flanker_UD	DUD	Incongruent	Incongruent	124.007875	124.307841	j	0.434675	Correct	Correct
6	63	Flanker_LR	RLR	Incongruent	Incongruent	126.007758	126.307707	f	0.506837	Correct	Correct
6	64	Flanker_UD	UDU	Incongruent	Incongruent	128.007592	128.307557	n	0.771044	Correct	Correct
6	65	Flanker_LR	RRR	Congruent	Incongruent	130.007466	130.307417	g	0.459020	Correct	Correct
6	66	Flanker_UD	UUU	Congruent	Congruent	132.007307	132.307274	j	0.395141	Correct	Correct
6	67	Flanker_LR	LLL	Congruent	Congruent	134.007256	134.307139	f	0.491267	Correct	Correct
6	68	Flanker_UD	UUU	Congruent	Congruent	136.007024	136.306990	j	0.395367	Correct	Correct
6	69	Flanker_LR	LLL	Congruent	Congruent	138.006902	138.306867	f	0.459534	Correct	Correct
6	70	Flanker_UD	UDU	Incongruent	Congruent	140.006741	140.306707	j	0.227618	Error	Correct
6	71	Flanker_LR	LLL	Congruent	Incongruent	142.006584	142.306574	f	0.555805	Correct	Error
6	72	Flanker_UD	UDU	Incongruent	Congruent	144.006451	144.306422	n	0.683902	Correct	Correct
6	73	Flanker_LR	LRL	Incongruent	Incongruent	146.006335	146.306320	g	0.484109	Correct	Correct
6	74	Flanker_UD	DUD	Incongruent	Incongruent	148.006163	148.306138	j	0.516199	Correct	Correct
6	75	Flanker_LR	LLL	Congruent	Incongruent	150.006034	150.305995	f	0.356261	Correct	Correct
6	76	Flanker_UD	UUU	Congruent	Congruent	152.005879	152.305852	j	0.452368	Correct	Correct
6	77	Flanker_LR	LLL	Congruent	Congruent	154.005758	154.305741	f	0.388522	Correct	Correct
6	78	Flanker_UD	DDD	Congruent	Congruent	156.005569	156.305570	n	0.468688	Correct	Correct
6	79	Flanker_LR	RRR	Congruent	Congruent	158.005466	158.305519	g	0.332787	Correct	Correct
6	80	Flanker_UD	DDD	Congruent	Congruent	160.005312	160.305284	n	0.916760	Correct	Correct
6	81	Flanker_LR	LLL	Congruent	Congruent	162.005139	162.305175	f	0.389033	Correct	Correct
6	82	Flanker_UD	DUD	Incongruent	Congruent	164.005028	164.305002	j	0.596998	Correct	Correct
6	83	Flanker_LR	LRL	Incongruent	Incongruent	166.004897	166.304863	g	0.573225	Correct	Correct
6	84	Flanker_UD	UUU	Congruent	Incongruent	168.004749	168.304718	j	0.405291	Correct	Correct
6	85	Flanker_LR	RRR	Congruent	Congruent	170.004602	170.304575	g	0.461408	Correct	Correct
6	86	Flanker_UD	DUD	Incongruent	Congruent	172.004460	172.304434	j	0.597511	Correct	Correct
6	87	Flanker_LR	LRL	Incongruent	Incongruent	174.004332	174.304292	g	0.517701	Correct	Correct
6	88	Flanker_UD	DUD	Incongruent	Incongruent	176.004177	176.304150	j	0.501801	Correct	Correct
6	89	Flanker_LR	RRR	Congruent	Incongruent	178.004039	178.304008	g	0.357870	Correct	Correct
6	90	Flanker_UD	UDU	Incongruent	Congruent	180.003891	180.303866	n	0.589945	Correct	Correct
6	91	Flanker_LR	RLR	Incongruent	Incongruent	182.003763	182.303707	f	0.590173	Correct	Correct
6	92	Flanker_UD	UDU	Incongruent	Incongruent	184.003608	184.303582	n	0.622260	Correct	Correct
6	93	Flanker_LR	RLR	Incongruent	Incongruent	186.003435	186.303449	f	0.510408	Correct	Correct
6	94	Flanker_UD	DDD	Congruent	Incongruent	188.003322	188.303303	n	0.478550	Correct	Correct
6	95	Flanker_LR	LLL	Congruent	Congruent	190.003189	190.303159	f	0.406554	Correct	Correct
6	96	Flanker_UD	UDU	Incongruent	Congruent	192.003044	192.303014	n	0.534889	Correct	Correct
7	1	Flanker_LR	LLL	Congruent	None	1.999898	2.299866	f	0.446252	Correct	None
7	2	Flanker_UD	UUU	Congruent	Congruent	3.999752	4.299724	j	0.286316	Correct	Correct
7	3	Flanker_LR	LLL	Congruent	Congruent	5.999641	6.299608	f	0.350461	Correct	Correct
7	4	Flanker_UD	DUD	Incongruent	Congruent	7.999461	8.299440	j	0.478602	Correct	Correct
7	5	Flanker_LR	LLL	Congruent	Incongruent	9.999326	10.299299	f	0.334708	Correct	Correct
7	6	Flanker_UD	DUD	Incongruent	Congruent	11.999185	12.299156	j	0.454775	Correct	Correct
7	7	Flanker_LR	RRR	Congruent	Incongruent	13.999049	14.299032	g	0.382940	Correct	Correct
7	8	Flanker_UD	UUU	Congruent	Congruent	15.998900	16.298867	j	0.423018	Correct	Correct
7	9	Flanker_LR	LRL	Incongruent	Congruent	17.998759	18.298731	g	0.551131	Correct	Correct
7	10	Flanker_UD	DDD	Congruent	Incongruent	19.998617	20.298589	n	0.439375	Correct	Correct
7	11	Flanker_LR	LLL	Congruent	Congruent	21.998467	22.298449	f	0.463471	Correct	Correct
7	12	Flanker_UD	DUD	Incongruent	Congruent	23.998333	24.298305	j	0.471592	Correct	Correct
7	13	Flanker_LR	RLR	Incongruent	Incongruent	25.998192	26.298163	f	0.543605	Correct	Correct
7	14	Flanker_UD	UDU	Incongruent	Incongruent	27.998048	28.298022	n	0.527732	Correct	Correct
7	15	Flanker_LR	RLR	Incongruent	Incongruent	29.997906	30.297885	f	0.447909	Correct	Correct
7	16	Flanker_UD	UUU	Congruent	Incongruent	31.997769	32.297738	j	0.367283	Correct	Correct
7	17	Flanker_LR	LRL	Incongruent	Congruent	33.997623	34.297596	g	0.487438	Correct	Correct
7	18	Flanker_UD	UUU	Congruent	Incongruent	35.997482	36.297448	j	0.431625	Correct	Correct
7	19	Flanker_LR	RLR	Incongruent	Congruent	37.997339	38.297322	f	0.431738	Correct	Correct
7	20	Flanker_UD	DDD	Congruent	Incongruent	39.997196	40.313836	n	0.423896	Correct	Correct
7	21	Flanker_LR	RRR	Congruent	Congruent	41.997051	42.313694	g	0.399904	Correct	Correct
7	22	Flanker_UD	DUD	Incongruent	Congruent	43.996909	44.313566	j	0.552103	Correct	Correct
7	23	Flanker_LR	RLR	Incongruent	Incongruent	45.996775	46.313410	f	0.464200	Correct	Correct
7	24	Flanker_UD	DDD	Congruent	Incongruent	47.996599	48.313266	n	0.416320	Correct	Correct
7	25	Flanker_LR	LLL	Congruent	Congruent	49.996489	50.313125	f	0.384455	Correct	Correct
7	26	Flanker_UD	DUD	Incongruent	Congruent	51.996346	52.313014	j	0.504626	Correct	Correct
7	27	Flanker_LR	LLL	Congruent	Incongruent	53.996205	54.312841	f	0.400921	Correct	Correct
7	28	Flanker_UD	UUU	Congruent	Congruent	55.996068	56.312700	j	0.424963	Correct	Correct
7	29	Flanker_LR	LRL	Incongruent	Congruent	57.995921	58.312561	g	0.529217	Correct	Correct
7	30	Flanker_UD	UDU	Incongruent	Incongruent	59.995779	60.312454	n	0.513042	Correct	Correct
7	31	Flanker_LR	LRL	Incongruent	Incongruent	61.995640	62.312276	g	0.513169	Correct	Correct
7	32	Flanker_UD	UDU	Incongruent	Incongruent	63.995494	64.312132	n	0.529293	Correct	Correct
7	33	Flanker_LR	RLR	Incongruent	Incongruent	65.995353	66.311991	f	0.473406	Correct	Correct
7	34	Flanker_UD	DUD	Incongruent	Incongruent	67.995179	68.311896	j	0.489473	Correct	Correct
7	35	Flanker_LR	LRL	Incongruent	Incongruent	69.995087	70.311730	g	0.553561	Correct	Correct
7	36	Flanker_UD	UDU	Incongruent	Incongruent	71.994940	72.311555	n	0.513744	Correct	Correct
7	37	Flanker_LR	RLR	Incongruent	Incongruent	73.994787	74.311424	f	0.481876	Correct	Correct
7	38	Flanker_UD	DDD	Congruent	Incongruent	75.994638	76.311305	n	0.442528	Correct	Correct
7	39	Flanker_LR	LRL	Incongruent	Congruent	77.994496	78.311139	g	0.522107	Correct	Correct
7	40	Flanker_UD	DDD	Congruent	Incongruent	79.994386	80.310998	n	0.394261	Correct	Correct
7	41	Flanker_LR	LLL	Congruent	Congruent	81.994218	82.310858	f	0.458288	Correct	Correct
7	42	Flanker_UD	UUU	Congruent	Congruent	83.994068	84.310725	j	0.394458	Correct	Correct
7	43	Flanker_LR	RLR	Incongruent	Congruent	85.993931	86.310573	f	0.506589	Correct	Correct
7	44	Flanker_UD	UUU	Congruent	Incongruent	87.993768	88.310431	j	0.402861	Correct	Correct
7	45	Flanker_LR	RRR	Congruent	Congruent	90.010320	90.310291	g	0.418931	Correct	Correct
7	46	Flanker_UD	DUD	Incongruent	Congruent	92.010144	92.310171	j	0.706997	Correct	Correct
7	47	Flanker_LR	RLR	Incongruent	Incongruent	94.010033	94.310060	f	0.475001	Correct	Correct
7	48	Flanker_UD	DDD	Congruent	Incongruent	96.009861	96.309864	n	0.435175	Correct	Correct
7	49	Flanker_LR	LLL	Congruent	Congruent	98.009715	98.309724	f	0.451173	Correct	Correct
7	50	Flanker_UD	UUU	Congruent	Congruent	100.009674	100.309666	j	0.475357	Correct	Correct
7	51	Flanker_LR	RRR	Congruent	Congruent	102.009513	102.309447	g	0.403390	Correct	Correct
7	52	Flanker_UD	UDU	Incongruent	Congruent	104.009325	104.309296	n	0.459567	Correct	Correct
7	53	Flanker_LR	LRL	Incongruent	Incongruent	106.009180	106.309155	g	0.643692	Correct	Correct
7	54	Flanker_UD	DUD	Incongruent	Incongruent	108.009038	108.309013	j	0.475888	Correct	Correct
7	55	Flanker_LR	LRL	Incongruent	Incongruent	110.008889	110.308878	g	0.508021	Correct	Correct
7	56	Flanker_UD	DDD	Congruent	Incongruent	112.008756	112.308732	n	0.292161	Correct	Correct
7	57	Flanker_LR	LRL	Incongruent	Congruent	114.008620	114.308590	g	0.556136	Correct	Correct
7	58	Flanker_UD	DDD	Congruent	Incongruent	116.008476	116.308446	n	0.428355	Correct	Correct
7	59	Flanker_LR	RLR	Incongruent	Congruent	118.008380	118.308311	f	0.556353	Correct	Correct
7	60	Flanker_UD	UDU	Incongruent	Incongruent	120.008160	120.308162	n	0.644557	Correct	Correct
7	61	Flanker_LR	RRR	Congruent	Incongruent	122.008016	122.308021	g	0.508655	Correct	Correct
7	62	Flanker_UD	DDD	Congruent	Congruent	124.007904	124.307899	n	0.444751	Correct	Correct
7	63	Flanker_LR	LLL	Congruent	Congruent	126.007748	126.307740	f	0.557214	Correct	Correct
7	64	Flanker_UD	DUD	Incongruent	Congruent	128.007624	128.307599	j	0.845092	Correct	Correct
7	65	Flanker_LR	LLL	Congruent	Incongruent	130.007484	130.307455	f	0.413142	Correct	Correct
7	66	Flanker_UD	UUU	Congruent	Congruent	132.007339	132.307311	j	0.421353	Correct	Correct
7	67	Flanker_LR	RRR	Congruent	Congruent	134.007243	134.307169	g	0.389437	Correct	Correct
7	68	Flanker_UD	UUU	Congruent	Congruent	136.007054	136.307035	j	0.437567	Correct	Correct
7	69	Flanker_LR	RRR	Congruent	Congruent	138.006916	138.306885	g	0.453763	Correct	Correct
7	70	Flanker_UD	UDU	Incongruent	Congruent	140.006773	140.306744	j	0.302239	Error	Correct
7	71	Flanker_LR	RRR	Congruent	Incongruent	142.006731	142.306612	g	0.517754	Correct	Error
7	72	Flanker_UD	UDU	Incongruent	Congruent	144.006507	144.306461	n	0.549955	Correct	Correct
7	73	Flanker_LR	RRR	Congruent	Incongruent	146.006336	146.306321	g	0.366088	Correct	Correct
7	74	Flanker_UD	DUD	Incongruent	Congruent	148.006184	148.306178	j	0.526173	Correct	Correct
7	75	Flanker_LR	RRR	Congruent	Incongruent	150.006157	150.306140	g	0.310339	Correct	Correct
7	76	Flanker_UD	DDD	Congruent	Congruent	152.005933	152.305894	n	0.366962	Correct	Correct
7	77	Flanker_LR	LRL	Incongruent	Congruent	154.005780	154.305752	g	0.502633	Correct	Correct
7	78	Flanker_UD	UDU	Incongruent	Incongruent	156.005646	156.305611	n	0.542750	Correct	Correct
7	79	Flanker_LR	LRL	Incongruent	Incongruent	158.005501	158.305505	g	0.462757	Correct	Correct
7	80	Flanker_UD	UUU	Congruent	Incongruent	160.005359	160.305325	j	0.550910	Correct	Correct
7	81	Flanker_LR	RLR	Incongruent	Congruent	162.005223	162.305186	f	0.511221	Correct	Correct
7	82	Flanker_UD	UDU	Incongruent	Incongruent	164.005079	164.305045	n	0.559147	Correct	Correct
7	83	Flanker_LR	RLR	Incongruent	Incongruent	166.004937	166.304913	f	0.479249	Correct	Correct
7	84	Flanker_UD	DUD	Incongruent	Incongruent	168.004770	168.304760	j	0.647358	Correct	Correct
7	85	Flanker_LR	RRR	Congruent	Incongruent	170.004655	170.304618	g	0.407572	Correct	Correct
7	86	Flanker_UD	UUU	Congruent	Congruent	172.004512	172.304504	j	0.511830	Correct	Correct
7	87	Flanker_LR	RLR	Incongruent	Congruent	174.004345	174.304375	f	0.471727	Correct	Correct
7	88	Flanker_UD	DUD	Incongruent	Incongruent	176.004233	176.304194	j	0.511926	Correct	Correct
7	89	Flanker_LR	RRR	Congruent	Incongruent	178.004085	178.304050	g	0.375999	Correct	Correct
7	90	Flanker_UD	DDD	Congruent	Congruent	180.003944	180.303908	n	0.432197	Correct	Correct
7	91	Flanker_LR	LRL	Incongruent	Congruent	182.003799	182.303785	g	0.464415	Correct	Correct
7	92	Flanker_UD	UDU	Incongruent	Incongruent	184.003637	184.303628	n	0.568323	Correct	Correct
7	93	Flanker_LR	LLL	Congruent	Incongruent	186.003521	186.303485	f	0.512513	Correct	Correct
7	94	Flanker_UD	UDU	Incongruent	Congruent	188.003346	188.303343	n	0.616599	Correct	Correct
7	95	Flanker_LR	LLL	Congruent	Incongruent	190.003236	190.303207	f	0.464716	Correct	Correct
7	96	Flanker_UD	DDD	Congruent	Congruent	192.003103	192.303058	n	0.432825	Correct	Correct
8	1	Flanker_LR	LRL	Incongruent	None	1.999853	2.299824	g	0.495025	Correct	None
8	2	Flanker_UD	UUU	Congruent	Incongruent	3.999710	4.299683	j	0.391144	Correct	Correct
8	3	Flanker_LR	RRR	Congruent	Congruent	5.999566	6.299541	g	0.391341	Correct	Correct
8	4	Flanker_UD	UDU	Incongruent	Congruent	7.999427	8.299416	n	0.567489	Correct	Correct
8	5	Flanker_LR	RRR	Congruent	Incongruent	9.999283	10.299258	g	0.295502	Correct	Correct
8	6	Flanker_UD	DUD	Incongruent	Congruent	11.999142	12.299117	j	0.535658	Correct	Correct
8	7	Flanker_LR	RLR	Incongruent	Incongruent	13.998999	14.298973	f	0.471768	Correct	Correct
8	8	Flanker_UD	DDD	Congruent	Incongruent	15.998858	16.298844	n	0.359922	Correct	Correct
8	9	Flanker_LR	RLR	Incongruent	Congruent	17.998716	18.298690	f	0.463978	Correct	Correct
8	10	Flanker_UD	UDU	Incongruent	Incongruent	19.998575	20.298548	n	0.600119	Correct	Correct
8	11	Flanker_LR	LRL	Incongruent	Incongruent	21.998445	22.298407	g	0.528211	Correct	Correct
8	12	Flanker_UD	UUU	Congruent	Incongruent	23.998301	24.298266	j	0.480351	Correct	Correct
8	13	Flanker_LR	LLL	Congruent	Congruent	25.998150	26.298123	f	0.448443	Correct	Correct
8	14	Flanker_UD	UDU	Incongruent	Congruent	27.998007	28.297984	n	0.592605	Correct	Correct
8	15	Flanker_LR	RLR	Incongruent	Incongruent	29.997867	30.297841	f	0.480674	Correct	Correct
8	16	Flanker_UD	DDD	Congruent	Incongruent	31.997747	32.297698	n	0.328212	Correct	Correct
8	17	Flanker_LR	RLR	Incongruent	Congruent	33.997581	34.297556	f	0.416385	Correct	Correct
8	18	Flanker_UD	DDD	Congruent	Incongruent	35.997441	36.297414	n	0.320446	Correct	Correct
8	19	Flanker_LR	RLR	Incongruent	Congruent	37.997298	38.297272	f	0.592501	Correct	Correct
8	20	Flanker_UD	UUU	Congruent	Incongruent	39.997141	40.313796	j	0.384692	Correct	Correct
8	21	Flanker_LR	RLR	Incongruent	Congruent	41.997017	42.313655	f	0.480734	Correct	Correct
8	22	Flanker_UD	DUD	Incongruent	Incongruent	43.996876	44.313512	j	0.488907	Correct	Correct
8	23	Flanker_LR	LLL	Congruent	Incongruent	45.996731	46.313369	f	0.376985	Correct	Correct
8	24	Flanker_UD	DDD	Congruent	Congruent	47.996612	48.313230	n	0.329088	Correct	Correct
8	25	Flanker_LR	RRR	Congruent	Congruent	49.996413	50.313088	g	0.249219	Correct	Correct
8	26	Flanker_UD	DUD	Incongruent	Congruent	51.996306	52.312945	j	0.513318	Correct	Correct
8	27	Flanker_LR	RLR	Incongruent	Incongruent	53.996165	54.312803	f	0.497683	Correct	Correct
8	28	Flanker_UD	DUD	Incongruent	Incongruent	55.996035	56.312662	j	0.465607	Correct	Correct
8	29	Flanker_LR	RLR	Incongruent	Incongruent	57.995880	58.312520	f	0.457744	Correct	Correct
8	30	Flanker_UD	DDD	Congruent	Incongruent	59.995741	60.312379	n	0.417913	Correct	Correct
8	31	Flanker_LR	RLR	Incongruent	Congruent	61.995596	62.312247	f	0.466031	Correct	Correct
8	32	Flanker_UD	UDU	Incongruent	Incongruent	63.995465	64.312094	n	0.546329	Correct	Correct
8	33	Flanker_LR	RRR	Congruent	Incongruent	65.995281	66.311953	g	0.410162	Correct	Correct
8	34	Flanker_UD	UDU	Incongruent	Congruent	67.995173	68.311812	n	0.522299	Correct	Correct
8	35	Flanker_LR	RRR	Congruent	Incongruent	69.995030	70.311714	g	0.466616	Correct	Correct
8	36	Flanker_UD	UUU	Congruent	Congruent	71.994858	72.311529	j	0.466518	Correct	Correct
8	37	Flanker_LR	LLL	Congruent	Congruent	73.994746	74.311386	f	0.442715	Correct	Correct
8	38	Flanker_UD	UDU	Incongruent	Congruent	75.994605	76.311243	n	0.538834	Correct	Correct
8	39	Flanker_LR	LRL	Incongruent	Incongruent	77.994431	78.311159	g	0.538874	Correct	Correct
8	40	Flanker_UD	DUD	Incongruent	Incongruent	79.994340	80.310962	j	0.475048	Correct	Correct
8	41	Flanker_LR	LLL	Congruent	Incongruent	81.994181	82.310821	f	0.411112	Correct	Correct
8	42	Flanker_UD	DDD	Congruent	Congruent	83.994039	84.310679	n	0.435342	Correct	Correct
8	43	Flanker_LR	LLL	Congruent	Congruent	85.993895	86.310537	f	0.427365	Correct	Correct
8	44	Flanker_UD	UUU	Congruent	Congruent	87.993779	88.310395	j	0.371457	Correct	Correct
8	45	Flanker_LR	LRL	Incongruent	Congruent	90.010276	90.310254	g	0.667659	Correct	Correct
8	46	Flanker_UD	UUU	Congruent	Incongruent	92.010137	92.310111	j	0.483767	Correct	Correct
8	47	Flanker_LR	RRR	Congruent	Congruent	94.010018	94.309981	g	0.419911	Correct	Correct
8	48	Flanker_UD	UDU	Incongruent	Congruent	96.009852	96.309830	n	0.539959	Correct	Correct
8	49	Flanker_LR	RRR	Congruent	Incongruent	98.009703	98.309686	g	0.508127	Correct	Correct
8	50	Flanker_UD	UUU	Congruent	Congruent	100.009572	100.309545	j	0.436216	Correct	Correct
8	51	Flanker_LR	RLR	Incongruent	Congruent	102.009467	102.309408	f	0.556347	Correct	Correct
8	52	Flanker_UD	DUD	Incongruent	Incongruent	104.009284	104.309261	j	0.724451	Correct	Correct
8	53	Flanker_LR	RLR	Incongruent	Incongruent	106.009144	106.309122	f	0.468563	Correct	Correct
8	54	Flanker_UD	DUD	Incongruent	Incongruent	108.009006	108.308979	j	0.492646	Correct	Correct
8	55	Flanker_LR	LRL	Incongruent	Incongruent	110.008889	110.308850	g	0.548781	Correct	Correct
8	56	Flanker_UD	UDU	Incongruent	Incongruent	112.008721	112.308695	n	0.772949	Correct	Correct
8	57	Flanker_LR	RRR	Congruent	Incongruent	114.008579	114.308554	g	0.381085	Correct	Correct
8	58	Flanker_UD	UUU	Congruent	Congruent	116.008437	116.308412	j	0.389155	Correct	Correct
8	59	Flanker_LR	RLR	Incongruent	Congruent	118.008298	118.308287	f	0.477272	Correct	Correct
8	60	Flanker_UD	DUD	Incongruent	Incongruent	120.008156	120.308129	j	0.461501	Correct	Correct
8	61	Flanker_LR	LRL	Incongruent	Incongruent	122.008013	122.307987	g	0.517540	Correct	Correct
8	62	Flanker_UD	UDU	Incongruent	Incongruent	124.007871	124.307845	n	0.541660	Correct	Correct
8	63	Flanker_LR	LLL	Congruent	Incongruent	126.007730	126.307729	f	0.485760	Correct	Correct
8	64	Flanker_UD	DDD	Congruent	Congruent	128.007587	128.307569	n	0.381820	Correct	Correct
8	65	Flanker_LR	LLL	Congruent	Congruent	130.007445	130.307422	f	0.389919	Correct	Correct
8	66	Flanker_UD	UUU	Congruent	Congruent	132.007299	132.307280	j	0.438127	Correct	Correct
8	67	Flanker_LR	LRL	Incongruent	Congruent	134.007206	134.307169	g	0.510277	Correct	Correct
8	68	Flanker_UD	UUU	Congruent	Incongruent	136.007021	136.306996	j	0.446431	Correct	Correct
8	69	Flanker_LR	LRL	Incongruent	Congruent	138.006848	138.306855	g	0.510466	Correct	Correct
8	70	Flanker_UD	DUD	Incongruent	Incongruent	140.006738	140.306712	j	0.630623	Correct	Correct
8	71	Flanker_LR	LRL	Incongruent	Incongruent	142.006630	142.306594	g	0.494678	Correct	Correct
8	72	Flanker_UD	UUU	Congruent	Incongruent	144.006455	144.306430	j	0.374863	Correct	Correct
8	73	Flanker_LR	LRL	Incongruent	Congruent	146.006280	146.306287	g	0.470958	Correct	Correct
8	74	Flanker_UD	DDD	Congruent	Incongruent	148.006171	148.306146	n	0.431072	Correct	Correct
8	75	Flanker_LR	RRR	Congruent	Congruent	150.006071	150.306022	g	0.343139	Correct	Correct
8	76	Flanker_UD	UDU	Incongruent	Congruent	152.005888	152.305862	n	0.559290	Correct	Correct
8	77	Flanker_LR	LRL	Incongruent	Incongruent	154.005746	154.305720	g	0.431456	Correct	Correct
8	78	Flanker_UD	DDD	Congruent	Incongruent	156.005605	156.305581	n	0.407512	Correct	Correct
8	79	Flanker_LR	LLL	Congruent	Congruent	158.005461	158.305466	f	0.463726	Correct	Correct
8	80	Flanker_UD	DUD	Incongruent	Congruent	160.005325	160.305296	j	0.519770	Correct	Correct
8	81	Flanker_LR	LLL	Congruent	Incongruent	162.005180	162.305155	f	0.447847	Correct	Correct
8	82	Flanker_UD	DDD	Congruent	Congruent	164.005038	164.305013	n	0.480456	Correct	Correct
8	83	Flanker_LR	RRR	Congruent	Congruent	166.004896	166.304888	g	0.392086	Correct	Correct
8	84	Flanker_UD	UDU	Incongruent	Congruent	168.004755	168.304730	n	0.664220	Correct	Correct
8	85	Flanker_LR	LRL	Incongruent	Incongruent	170.004580	170.304589	g	0.448305	Correct	Correct
8	86	Flanker_UD	DUD	Incongruent	Incongruent	172.004472	172.304446	j	0.464506	Correct	Correct
8	87	Flanker_LR	RRR	Congruent	Incongruent	174.004338	174.304306	g	0.392607	Correct	Correct
8	88	Flanker_UD	UDU	Incongruent	Congruent	176.004191	176.304164	n	0.512757	Correct	Correct
8	89	Flanker_LR	LLL	Congruent	Incongruent	178.004047	178.304021	f	0.440867	Correct	Correct
8	90	Flanker_UD	DUD	Incongruent	Congruent	180.003906	180.303880	j	0.464973	Correct	Correct
8	91	Flanker_LR	RRR	Congruent	Incongruent	182.003763	182.303758	g	0.313124	Correct	Correct
8	92	Flanker_UD	DDD	Congruent	Congruent	184.003621	184.303598	n	0.369199	Correct	Correct
8	93	Flanker_LR	LLL	Congruent	Congruent	186.003481	186.303456	f	0.345289	Correct	Correct
8	94	Flanker_UD	UUU	Congruent	Congruent	188.003339	188.303314	j	0.497438	Correct	Correct
8	95	Flanker_LR	LLL	Congruent	Congruent	190.003189	190.303172	f	0.505580	Correct	Correct
8	96	Flanker_UD	DDD	Congruent	Congruent	192.003024	192.303032	n	0.369640	Correct	Correct
