# Supplementary material for: Congruency Sequence Effects without Feature Integration or Contingency Learning Confounds
Source: PLoS One. 2014 Jul 14;9(7):e102337. doi: 10.1371/journal.pone.0102337 (PMC4096924; doi:10.1371/journal.pone.0102337)
Supplement: Raw Data S1 — The raw data collected from each participant in Experiments 1 and 2. (ZIP) [file pone.0102337.s001.zip › RAW DATA/Experiment1/Prime_Arrow_Flanker_Subject_5_log.txt]

Experiment ID	Arrow_Flanker_Paradigm
Subject	5
Run Time	09-Apr-2013 14:52:30
Run Number	Trial Number	Task	Stimulus	Current Trial Type	Previous Trial Type	StimulusOnsetTime	StimulusOffsetTime	Response	RT	Accuracy	PreviousAccuracy
practice	1	Flanker_LR	RLR	Incongruent	None	1.999881	2.299842	f	1.049203	Correct	None
practice	2	Flanker_UD	DDD	Congruent	Incongruent	3.999718	4.299692	n	0.545321	Correct	Correct
practice	3	Flanker_LR	RRR	Congruent	Congruent	5.999573	6.299546	g	0.577516	Correct	Correct
practice	4	Flanker_UD	UDU	Incongruent	Congruent	7.999426	8.299401	n	0.585591	Correct	Correct
practice	5	Flanker_LR	LRL	Incongruent	Incongruent	9.999296	10.299259	g	0.617757	Correct	Correct
practice	6	Flanker_UD	DUD	Incongruent	Incongruent	11.999135	12.299119	j	0.545884	Correct	Correct
practice	7	Flanker_LR	RRR	Congruent	Incongruent	13.998987	14.298962	g	0.625917	Correct	Correct
practice	8	Flanker_UD	DUD	Incongruent	Congruent	15.998843	16.298817	j	0.586121	Correct	Correct
practice	9	Flanker_LR	RLR	Incongruent	Incongruent	17.998701	18.298670	f	0.474199	Correct	Correct
practice	10	Flanker_UD	UUU	Congruent	Incongruent	19.998551	20.298527	j	0.466396	Correct	Correct
practice	11	Flanker_LR	LRL	Incongruent	Congruent	21.998408	22.298379	g	0.490390	Correct	Correct
practice	12	Flanker_UD	UUU	Congruent	Incongruent	23.998259	24.298236	j	0.362565	Correct	Correct
practice	13	Flanker_LR	LRL	Incongruent	Congruent	25.998134	26.298088	g	0.498732	Correct	Correct
practice	14	Flanker_UD	DUD	Incongruent	Incongruent	27.997967	28.297943	j	0.610779	Correct	Correct
practice	15	Flanker_LR	RLR	Incongruent	Incongruent	29.997821	30.297795	f	0.507041	Correct	Correct
practice	16	Flanker_UD	UDU	Incongruent	Incongruent	31.997675	32.297650	n	0.530340	Correct	Correct
practice	17	Flanker_LR	LLL	Congruent	Incongruent	33.997529	34.297503	f	0.514468	Correct	Correct
practice	18	Flanker_UD	UDU	Incongruent	Congruent	35.997384	36.297355	n	0.666611	Correct	Correct
practice	19	Flanker_LR	RRR	Congruent	Incongruent	37.997238	38.313875	g	0.378836	Correct	Correct
practice	20	Flanker_UD	DDD	Congruent	Congruent	39.997088	40.313731	n	0.314855	Correct	Correct
practice	21	Flanker_LR	LLL	Congruent	Congruent	41.996947	42.313586	f	0.307064	Correct	Correct
practice	22	Flanker_UD	DDD	Congruent	Congruent	43.996802	44.313438	n	0.403161	Correct	Correct
practice	23	Flanker_LR	LLL	Congruent	Congruent	45.996656	46.313294	f	0.251326	Correct	Correct
practice	24	Flanker_UD	UUU	Congruent	Congruent	47.996509	48.313147	j	0.395421	Correct	Correct
1	1	Flanker_LR	RLR	Incongruent	None	1.999855	2.299827	f	0.494404	Correct	None
1	2	Flanker_UD	UDU	Incongruent	Incongruent	3.999709	4.299681	n	0.526505	Correct	Correct
1	3	Flanker_LR	RRR	Congruent	Incongruent	5.999564	6.299536	g	0.422671	Correct	Correct
1	4	Flanker_UD	UDU	Incongruent	Congruent	7.999419	8.299392	n	0.470826	Correct	Correct
1	5	Flanker_LR	LLL	Congruent	Incongruent	9.999273	10.299244	f	0.374919	Correct	Correct
1	6	Flanker_UD	UDU	Incongruent	Congruent	11.999096	12.299099	n	0.486973	Correct	Correct
1	7	Flanker_LR	LRL	Incongruent	Incongruent	13.998981	14.298962	g	0.399217	Correct	Correct
1	8	Flanker_UD	DUD	Incongruent	Incongruent	15.998837	16.298809	j	0.511285	Correct	Correct
1	9	Flanker_LR	LLL	Congruent	Incongruent	17.998691	18.298663	f	0.391400	Correct	Correct
1	10	Flanker_UD	UUU	Congruent	Congruent	19.998545	20.298517	j	0.399484	Correct	Correct
1	11	Flanker_LR	RLR	Incongruent	Congruent	21.998424	22.298371	f	0.439673	Correct	Correct
1	12	Flanker_UD	DUD	Incongruent	Incongruent	23.998255	24.298228	j	0.487759	Correct	Correct
1	13	Flanker_LR	RRR	Congruent	Incongruent	25.998109	26.298080	g	0.375888	Correct	Correct
1	14	Flanker_UD	DDD	Congruent	Congruent	27.997932	28.297936	n	0.408009	Correct	Correct
1	15	Flanker_LR	LRL	Incongruent	Congruent	29.997820	30.297819	f	0.223463	Error	Correct
1	16	Flanker_UD	DUD	Incongruent	Incongruent	31.997666	32.297647	j	0.647589	Correct	Error
1	17	Flanker_LR	RRR	Congruent	Incongruent	33.997538	34.297500	g	0.575760	Correct	Correct
1	18	Flanker_UD	DUD	Incongruent	Congruent	35.997391	36.297352	j	0.495815	Correct	Correct
1	19	Flanker_LR	LRL	Incongruent	Incongruent	37.997216	38.313877	g	0.463959	Correct	Correct
1	20	Flanker_UD	UDU	Incongruent	Incongruent	39.997102	40.313731	n	0.512070	Correct	Correct
1	21	Flanker_LR	LLL	Congruent	Incongruent	41.996923	42.313584	f	0.520162	Correct	Correct
1	22	Flanker_UD	UUU	Congruent	Congruent	43.996811	44.313463	j	0.440340	Correct	Correct
1	23	Flanker_LR	RRR	Congruent	Congruent	45.996670	46.313295	g	0.360511	Correct	Correct
1	24	Flanker_UD	DUD	Incongruent	Congruent	47.996521	48.313156	j	0.504608	Correct	Correct
1	25	Flanker_LR	LLL	Congruent	Incongruent	49.996375	50.313003	f	0.304651	Correct	Correct
1	26	Flanker_UD	DUD	Incongruent	Congruent	51.996223	52.312876	j	0.456892	Correct	Correct
1	27	Flanker_LR	LLL	Congruent	Incongruent	53.996078	54.312714	f	0.433012	Correct	Correct
1	28	Flanker_UD	UUU	Congruent	Congruent	55.995930	56.312568	j	0.433123	Correct	Correct
1	29	Flanker_LR	LRL	Incongruent	Congruent	57.995788	58.312424	g	0.425204	Correct	Correct
1	30	Flanker_UD	DUD	Incongruent	Incongruent	59.995650	60.312288	j	0.441366	Correct	Correct
1	31	Flanker_LR	LRL	Incongruent	Incongruent	61.995498	62.312134	g	0.449402	Correct	Correct
1	32	Flanker_UD	DDD	Congruent	Incongruent	63.995327	64.311988	n	0.601601	Correct	Correct
1	33	Flanker_LR	LLL	Congruent	Congruent	65.995207	66.311842	f	0.441711	Correct	Correct
1	34	Flanker_UD	DDD	Congruent	Congruent	67.995069	68.311697	n	0.409803	Correct	Correct
1	35	Flanker_LR	LRL	Incongruent	Congruent	69.994917	70.311554	g	0.417876	Correct	Correct
1	36	Flanker_UD	UDU	Incongruent	Incongruent	71.994772	72.311407	n	0.498444	Correct	Correct
1	37	Flanker_LR	LRL	Incongruent	Incongruent	73.994629	74.311262	g	0.410133	Correct	Correct
1	38	Flanker_UD	UDU	Incongruent	Incongruent	75.994482	76.311123	f	0.538255	Error	Correct
1	39	Flanker_LR	LRL	Incongruent	Incongruent	77.994330	78.310973	g	0.442409	Correct	Error
1	40	Flanker_UD	UDU	Incongruent	Incongruent	79.994183	80.310826	n	0.506618	Correct	Correct
1	41	Flanker_LR	RRR	Congruent	Incongruent	81.994043	82.310681	j	0.466641	Error	Correct
1	42	Flanker_UD	DDD	Congruent	Congruent	83.993895	84.310536	n	0.522826	Correct	Error
1	43	Flanker_LR	RLR	Incongruent	Congruent	85.993740	86.310394	f	0.554947	Correct	Correct
1	44	Flanker_UD	UDU	Incongruent	Incongruent	87.993619	88.310247	n	0.563090	Correct	Correct
1	45	Flanker_LR	RRR	Congruent	Incongruent	89.993467	90.310103	g	0.523091	Correct	Correct
1	46	Flanker_UD	DDD	Congruent	Congruent	91.993328	92.309958	n	0.491358	Correct	Correct
1	47	Flanker_LR	RRR	Congruent	Congruent	94.009849	94.309815	g	0.443437	Correct	Correct
1	48	Flanker_UD	UUU	Congruent	Congruent	96.009680	96.309669	j	0.483584	Correct	Correct
1	49	Flanker_LR	LLL	Congruent	Congruent	98.009558	98.309523	n	0.619651	Error	Correct
1	50	Flanker_UD	UDU	Incongruent	Congruent	99.992732	100.309379	n	0.611761	Correct	Error
1	51	Flanker_LR	LLL	Congruent	Incongruent	102.009252	102.309231	f	0.491925	Correct	Correct
1	52	Flanker_UD	DDD	Congruent	Congruent	104.009107	104.309088	n	0.444053	Correct	Correct
1	53	Flanker_LR	RLR	Incongruent	Congruent	106.008968	106.308935	f	0.668115	Correct	Correct
1	54	Flanker_UD	UUU	Congruent	Incongruent	108.008860	108.308798	g	0.444187	Error	Correct
1	55	Flanker_LR	LLL	Congruent	Congruent	110.008672	110.308656	f	0.484428	Correct	Error
1	56	Flanker_UD	UUU	Congruent	Congruent	112.008515	112.308510	j	0.588515	Correct	Correct
1	57	Flanker_LR	LLL	Congruent	Congruent	114.008397	114.308368	f	0.476626	Correct	Correct
1	58	Flanker_UD	DDD	Congruent	Congruent	116.008282	116.308224	n	0.660709	Correct	Correct
1	59	Flanker_LR	LRL	Incongruent	Congruent	118.008111	118.308075	g	0.484826	Correct	Correct
1	60	Flanker_UD	DDD	Congruent	Incongruent	120.007968	120.307931	n	0.468966	Correct	Correct
1	61	Flanker_LR	RLR	Incongruent	Congruent	122.007821	122.307787	f	0.485169	Correct	Correct
1	62	Flanker_UD	UDU	Incongruent	Incongruent	124.007712	124.307645	n	0.581202	Correct	Correct
1	63	Flanker_LR	LRL	Incongruent	Incongruent	126.007532	126.307496	g	0.429386	Correct	Correct
1	64	Flanker_UD	DUD	Incongruent	Incongruent	128.007358	128.307352	j	0.573514	Correct	Correct
1	65	Flanker_LR	RLR	Incongruent	Incongruent	130.007242	130.307208	f	0.509692	Correct	Correct
1	66	Flanker_UD	UUU	Congruent	Incongruent	132.007119	132.307074	j	0.493749	Correct	Correct
1	67	Flanker_LR	RLR	Incongruent	Congruent	134.006944	134.306918	f	0.541801	Correct	Correct
1	68	Flanker_UD	DDD	Congruent	Incongruent	136.006802	136.306775	n	0.646001	Correct	Correct
1	69	Flanker_LR	RRR	Congruent	Congruent	138.006656	138.306629	g	0.462151	Correct	Correct
1	70	Flanker_UD	UUU	Congruent	Congruent	140.006540	140.306490	j	0.486218	Correct	Correct
1	71	Flanker_LR	RRR	Congruent	Congruent	142.006376	142.306339	g	0.438362	Correct	Correct
1	72	Flanker_UD	DUD	Incongruent	Congruent	144.006232	144.306195	j	0.526535	Correct	Correct
1	73	Flanker_LR	RRR	Congruent	Incongruent	146.006093	146.306051	g	0.423004	Correct	Correct
1	74	Flanker_UD	UDU	Incongruent	Congruent	148.005962	148.305910	n	0.510665	Correct	Correct
1	75	Flanker_LR	RLR	Incongruent	Incongruent	150.005798	150.305761	f	0.486846	Correct	Correct
1	76	Flanker_UD	UUU	Congruent	Incongruent	152.005653	152.305617	j	0.502910	Correct	Correct
1	77	Flanker_LR	RRR	Congruent	Congruent	154.005508	154.305473	g	0.471100	Correct	Correct
1	78	Flanker_UD	DUD	Incongruent	Congruent	156.005399	156.305329	j	0.639217	Correct	Correct
1	79	Flanker_LR	RLR	Incongruent	Incongruent	158.005219	158.305182	f	0.575264	Correct	Correct
1	80	Flanker_UD	DDD	Congruent	Incongruent	160.005075	160.305038	n	0.423379	Correct	Correct
1	81	Flanker_LR	RLR	Incongruent	Congruent	162.004923	162.304894	f	0.543491	Correct	Correct
1	82	Flanker_UD	DDD	Congruent	Incongruent	164.004800	164.304757	n	0.431633	Correct	Correct
1	83	Flanker_LR	RRR	Congruent	Congruent	166.004636	166.304604	g	0.391753	Correct	Correct
1	84	Flanker_UD	DUD	Incongruent	Congruent	168.004496	168.304460	j	0.511907	Correct	Correct
1	85	Flanker_LR	RLR	Incongruent	Incongruent	170.004353	170.304317	f	0.496068	Correct	Correct
1	86	Flanker_UD	DDD	Congruent	Incongruent	172.004229	172.304175	n	0.496184	Correct	Correct
1	87	Flanker_LR	LLL	Congruent	Congruent	174.004058	174.304027	f	0.544250	Correct	Correct
1	88	Flanker_UD	DUD	Incongruent	Congruent	176.003920	176.303884	j	0.496339	Correct	Correct
1	89	Flanker_LR	LRL	Incongruent	Incongruent	178.003767	178.303738	g	0.432497	Correct	Correct
1	90	Flanker_UD	UUU	Congruent	Incongruent	180.003645	180.303597	g	0.456615	Error	Correct
1	91	Flanker_LR	LRL	Incongruent	Congruent	182.003474	182.303448	g	0.688768	Correct	Error
1	92	Flanker_UD	UUU	Congruent	Incongruent	184.003327	184.303304	j	0.520828	Correct	Correct
1	93	Flanker_LR	LLL	Congruent	Congruent	186.003187	186.303158	f	0.441069	Correct	Correct
1	94	Flanker_UD	UDU	Incongruent	Congruent	188.003077	188.303017	n	0.577128	Correct	Correct
1	95	Flanker_LR	RLR	Incongruent	Incongruent	190.002891	190.302868	f	0.497259	Correct	Correct
1	96	Flanker_UD	UUU	Congruent	Incongruent	192.002748	192.302726	j	0.465450	Correct	Correct
2	1	Flanker_LR	RRR	Congruent	None	1.999881	2.299862	g	0.448013	Correct	None
2	2	Flanker_UD	DDD	Congruent	Congruent	3.999737	4.299712	n	0.440134	Correct	Correct
2	3	Flanker_LR	RRR	Congruent	Congruent	5.999591	6.299566	g	0.336269	Correct	Correct
2	4	Flanker_UD	UDU	Incongruent	Congruent	7.999442	8.299421	n	0.608447	Correct	Correct
2	5	Flanker_LR	RRR	Congruent	Incongruent	9.999345	10.299287	g	0.360688	Correct	Correct
2	6	Flanker_UD	UDU	Incongruent	Congruent	11.999159	12.299133	n	0.600613	Correct	Correct
2	7	Flanker_LR	RRR	Congruent	Incongruent	13.999015	14.298988	g	0.416728	Correct	Correct
2	8	Flanker_UD	DUD	Incongruent	Congruent	15.998872	16.298846	j	0.520884	Correct	Correct
2	9	Flanker_LR	LRL	Incongruent	Incongruent	17.998759	18.298711	g	0.520924	Correct	Correct
2	10	Flanker_UD	DDD	Congruent	Incongruent	19.998583	20.298556	n	0.465068	Correct	Correct
2	11	Flanker_LR	LRL	Incongruent	Congruent	21.998438	22.298414	g	0.497256	Correct	Correct
2	12	Flanker_UD	UUU	Congruent	Incongruent	23.998294	24.298267	j	0.425301	Correct	Correct
2	13	Flanker_LR	LLL	Congruent	Congruent	25.998190	26.298136	f	0.345499	Correct	Correct
2	14	Flanker_UD	DUD	Incongruent	Congruent	27.997975	28.297980	j	0.601697	Correct	Correct
2	15	Flanker_LR	RRR	Congruent	Incongruent	29.997831	30.297837	g	0.497742	Correct	Correct
2	16	Flanker_UD	UUU	Congruent	Congruent	31.997717	32.297692	j	0.377108	Correct	Correct
2	17	Flanker_LR	LRL	Incongruent	Congruent	33.997565	34.297549	g	0.561248	Correct	Correct
2	18	Flanker_UD	DDD	Congruent	Incongruent	35.997399	36.297401	n	0.449419	Correct	Correct
2	19	Flanker_LR	RLR	Incongruent	Congruent	37.997284	38.297259	f	0.521447	Correct	Correct
2	20	Flanker_UD	UDU	Incongruent	Incongruent	39.997140	40.313778	n	0.497632	Correct	Correct
2	21	Flanker_LR	RRR	Congruent	Incongruent	41.997020	42.313637	g	0.377759	Correct	Correct
2	22	Flanker_UD	DUD	Incongruent	Congruent	43.996853	44.313489	j	0.529924	Correct	Correct
2	23	Flanker_LR	RLR	Incongruent	Incongruent	45.996709	46.313347	f	0.490059	Correct	Correct
2	24	Flanker_UD	DDD	Congruent	Incongruent	47.996566	48.313223	n	0.514174	Correct	Correct
2	25	Flanker_LR	LRL	Incongruent	Congruent	49.996429	50.313059	g	0.458270	Correct	Correct
2	26	Flanker_UD	DUD	Incongruent	Incongruent	51.996276	52.312915	j	0.498322	Correct	Correct
2	27	Flanker_LR	RLR	Incongruent	Incongruent	53.996133	54.312771	f	0.538461	Correct	Correct
2	28	Flanker_UD	UDU	Incongruent	Incongruent	55.995988	56.312627	n	0.458617	Correct	Correct
2	29	Flanker_LR	LLL	Congruent	Incongruent	57.995812	58.312486	f	0.426694	Correct	Correct
2	30	Flanker_UD	DUD	Incongruent	Congruent	59.995701	60.312340	j	0.490918	Correct	Correct
2	31	Flanker_LR	RRR	Congruent	Incongruent	61.995560	62.312194	g	0.443008	Correct	Correct
2	32	Flanker_UD	DUD	Incongruent	Congruent	63.995413	64.312058	j	0.443144	Correct	Correct
2	33	Flanker_LR	LRL	Incongruent	Incongruent	65.995271	66.311909	g	0.443309	Correct	Correct
2	34	Flanker_UD	DDD	Congruent	Incongruent	67.995124	68.311761	n	0.443307	Correct	Correct
2	35	Flanker_LR	RLR	Incongruent	Congruent	69.994980	70.311620	f	0.419500	Correct	Correct
2	36	Flanker_UD	DUD	Incongruent	Incongruent	71.994836	72.311475	j	0.507594	Correct	Correct
2	37	Flanker_LR	LLL	Congruent	Incongruent	73.994722	74.311332	f	0.395686	Correct	Correct
2	38	Flanker_UD	UUU	Congruent	Congruent	75.994548	76.311186	j	0.515859	Correct	Correct
2	39	Flanker_LR	RLR	Incongruent	Congruent	77.994404	78.311043	f	0.491867	Correct	Correct
2	40	Flanker_UD	UDU	Incongruent	Incongruent	79.994260	80.310896	n	0.580090	Correct	Correct
2	41	Flanker_LR	LRL	Incongruent	Incongruent	81.994142	82.310757	g	0.420785	Correct	Correct
2	42	Flanker_UD	DDD	Congruent	Incongruent	83.993970	84.310611	n	0.460332	Correct	Correct
2	43	Flanker_LR	LLL	Congruent	Congruent	85.993827	86.310466	f	0.460395	Correct	Correct
2	44	Flanker_UD	DUD	Incongruent	Congruent	88.010389	88.310325	j	0.540575	Correct	Correct
2	45	Flanker_LR	RLR	Incongruent	Incongruent	90.010203	90.310157	f	0.436639	Correct	Correct
2	46	Flanker_UD	UUU	Congruent	Incongruent	92.010059	92.310034	j	0.428796	Correct	Correct
2	47	Flanker_LR	RLR	Incongruent	Congruent	94.009915	94.309891	f	0.420988	Correct	Correct
2	48	Flanker_UD	UDU	Incongruent	Incongruent	96.009800	96.309750	n	0.453144	Correct	Correct
2	49	Flanker_LR	LRL	Incongruent	Incongruent	98.009628	98.309604	g	0.445194	Correct	Correct
2	50	Flanker_UD	UUU	Congruent	Incongruent	100.009483	100.309460	j	0.597406	Correct	Correct
2	51	Flanker_LR	LLL	Congruent	Congruent	102.009309	102.309315	f	0.325414	Correct	Correct
2	52	Flanker_UD	DDD	Congruent	Congruent	104.009229	104.309172	n	0.349539	Correct	Correct
2	53	Flanker_LR	RRR	Congruent	Congruent	106.009022	106.309030	g	0.533971	Correct	Correct
2	54	Flanker_UD	DDD	Congruent	Congruent	108.008878	108.308885	n	0.405861	Correct	Correct
2	55	Flanker_LR	RLR	Incongruent	Congruent	110.008766	110.308740	f	0.589884	Correct	Correct
2	56	Flanker_UD	UUU	Congruent	Incongruent	112.008638	112.308603	j	0.381990	Correct	Correct
2	57	Flanker_LR	LLL	Congruent	Congruent	114.008477	114.308454	f	0.310064	Correct	Correct
2	58	Flanker_UD	DUD	Incongruent	Congruent	116.008315	116.308307	j	0.630315	Correct	Correct
2	59	Flanker_LR	LRL	Incongruent	Incongruent	118.008192	118.308165	f	0.318380	Error	Correct
2	60	Flanker_UD	UUU	Congruent	Incongruent	120.008061	120.308043	j	0.534514	Correct	Error
2	61	Flanker_LR	RLR	Incongruent	Congruent	122.007882	122.307881	f	1.158649	Correct	Correct
2	62	Flanker_UD	UDU	Incongruent	Incongruent	124.007770	124.307735	n	0.566691	Correct	Correct
2	63	Flanker_LR	RLR	Incongruent	Incongruent	126.007619	126.307606	f	0.542782	Correct	Correct
2	64	Flanker_UD	DDD	Congruent	Incongruent	128.007505	128.307464	n	0.422919	Correct	Correct
2	65	Flanker_LR	LLL	Congruent	Congruent	130.007345	130.307303	f	0.351192	Correct	Correct
2	66	Flanker_UD	UUU	Congruent	Congruent	132.007196	132.307160	j	0.431172	Correct	Correct
2	67	Flanker_LR	RRR	Congruent	Congruent	134.007055	134.307017	g	0.367253	Correct	Correct
2	68	Flanker_UD	UUU	Congruent	Congruent	136.006939	136.306884	g	0.519472	Error	Correct
2	69	Flanker_LR	LLL	Congruent	Congruent	138.006751	138.306728	f	0.447599	Correct	Error
2	70	Flanker_UD	UDU	Incongruent	Congruent	140.006610	140.306582	n	0.583676	Correct	Correct
2	71	Flanker_LR	LLL	Congruent	Incongruent	142.006437	142.306441	f	0.447817	Correct	Correct
2	72	Flanker_UD	DDD	Congruent	Congruent	144.006332	144.306295	n	0.399920	Correct	Correct
2	73	Flanker_LR	LRL	Incongruent	Congruent	146.006163	146.306143	f	0.296595	Error	Correct
2	74	Flanker_UD	UUU	Congruent	Incongruent	148.006033	148.306017	j	0.472093	Correct	Error
2	75	Flanker_LR	RRR	Congruent	Congruent	150.005900	150.305865	g	0.480353	Correct	Correct
2	76	Flanker_UD	DUD	Incongruent	Congruent	152.005740	152.305748	j	0.640353	Correct	Correct
2	77	Flanker_LR	LRL	Incongruent	Incongruent	154.005619	154.305582	g	0.616533	Correct	Correct
2	78	Flanker_UD	UDU	Incongruent	Incongruent	156.005471	156.305435	n	0.553217	Correct	Correct
2	79	Flanker_LR	RRR	Congruent	Incongruent	158.005329	158.305294	g	0.424696	Correct	Correct
2	80	Flanker_UD	DUD	Incongruent	Congruent	160.005150	160.305163	j	0.608901	Correct	Correct
2	81	Flanker_LR	LRL	Incongruent	Incongruent	162.005043	162.305007	g	0.569037	Correct	Correct
2	82	Flanker_UD	UDU	Incongruent	Incongruent	164.004875	164.304859	n	0.545109	Correct	Correct
2	83	Flanker_LR	LRL	Incongruent	Incongruent	166.004750	166.304719	g	0.729208	Correct	Correct
2	84	Flanker_UD	UDU	Incongruent	Incongruent	168.004603	168.304588	n	0.585418	Correct	Correct
2	85	Flanker_LR	RRR	Congruent	Incongruent	170.004471	170.304409	g	0.585522	Correct	Correct
2	86	Flanker_UD	UUU	Congruent	Congruent	172.004321	172.304284	j	0.441643	Correct	Correct
2	87	Flanker_LR	RLR	Incongruent	Congruent	174.004176	174.304117	f	0.505680	Correct	Correct
2	88	Flanker_UD	DUD	Incongruent	Incongruent	176.004039	176.304015	j	0.681804	Correct	Correct
2	89	Flanker_LR	LLL	Congruent	Incongruent	178.003892	178.303930	f	0.426013	Correct	Correct
2	90	Flanker_UD	DDD	Congruent	Congruent	180.003743	180.303686	n	0.538668	Correct	Correct
2	91	Flanker_LR	LLL	Congruent	Congruent	182.003599	182.303566	f	0.306165	Correct	Correct
2	92	Flanker_UD	DDD	Congruent	Congruent	184.003477	184.303445	n	0.426360	Correct	Correct
2	93	Flanker_LR	RLR	Incongruent	Congruent	186.003311	186.303335	f	0.610461	Correct	Correct
2	94	Flanker_UD	UDU	Incongruent	Incongruent	188.003173	188.303133	n	0.578579	Correct	Correct
2	95	Flanker_LR	LLL	Congruent	Incongruent	190.002993	190.302991	f	0.426742	Correct	Correct
2	96	Flanker_UD	UUU	Congruent	Congruent	192.002866	192.302869	Omission	5000.000000	Omission	Correct
3	1	Flanker_LR	LRL	Incongruent	None	1.999901	2.299902	g	0.534109	Correct	None
3	2	Flanker_UD	DDD	Congruent	Incongruent	3.999749	4.299720	n	0.342187	Correct	Correct
3	3	Flanker_LR	RRR	Congruent	Congruent	5.999605	6.299576	g	0.342360	Correct	Correct
3	4	Flanker_UD	DUD	Incongruent	Congruent	7.999461	8.299434	n	0.278441	Error	Correct
3	5	Flanker_LR	LLL	Congruent	Incongruent	9.999362	10.299323	f	0.430530	Correct	Error
3	6	Flanker_UD	UDU	Incongruent	Congruent	11.999183	12.299147	n	0.558710	Correct	Correct
3	7	Flanker_LR	RRR	Congruent	Incongruent	13.999039	14.299003	g	0.366835	Correct	Correct
3	8	Flanker_UD	UDU	Incongruent	Congruent	15.998894	16.298860	n	0.527021	Correct	Correct
3	9	Flanker_LR	RRR	Congruent	Incongruent	17.998795	18.298731	g	0.374974	Correct	Correct
3	10	Flanker_UD	DUD	Incongruent	Congruent	19.998601	20.298572	j	0.519154	Correct	Correct
3	11	Flanker_LR	LLL	Congruent	Incongruent	21.998463	22.298429	f	0.471284	Correct	Correct
3	12	Flanker_UD	UDU	Incongruent	Congruent	23.998321	24.298284	n	0.543519	Correct	Correct
3	13	Flanker_LR	RRR	Congruent	Incongruent	25.998218	26.298155	g	0.431521	Correct	Correct
3	14	Flanker_UD	UUU	Congruent	Congruent	27.998033	28.297996	j	0.543660	Correct	Correct
3	15	Flanker_LR	LRL	Incongruent	Congruent	29.997889	30.297853	g	0.543760	Correct	Correct
3	16	Flanker_UD	UUU	Congruent	Incongruent	31.997746	32.297709	j	0.487188	Correct	Correct
3	17	Flanker_LR	LLL	Congruent	Congruent	33.997640	34.297579	f	0.271377	Correct	Correct
3	18	Flanker_UD	DUD	Incongruent	Congruent	35.997458	36.297420	j	0.551469	Correct	Correct
3	19	Flanker_LR	LLL	Congruent	Incongruent	37.997315	38.297278	f	0.303657	Correct	Correct
3	20	Flanker_UD	DUD	Incongruent	Congruent	39.997179	40.313799	j	0.504015	Correct	Correct
3	21	Flanker_LR	RLR	Incongruent	Incongruent	41.997014	42.313655	f	0.559870	Correct	Correct
3	22	Flanker_UD	UDU	Incongruent	Incongruent	43.996883	44.313512	n	0.511989	Correct	Correct
3	23	Flanker_LR	RLR	Incongruent	Incongruent	45.996749	46.313369	f	0.528191	Correct	Correct
3	24	Flanker_UD	UUU	Congruent	Incongruent	47.996597	48.313230	j	0.392245	Correct	Correct
3	25	Flanker_LR	LLL	Congruent	Congruent	49.996495	50.313080	f	0.440343	Correct	Correct
3	26	Flanker_UD	UUU	Congruent	Congruent	51.996308	52.312937	j	0.440375	Correct	Correct
3	27	Flanker_LR	LRL	Incongruent	Congruent	53.996165	54.312794	f	0.232589	Error	Correct
3	28	Flanker_UD	DDD	Congruent	Incongruent	55.996005	56.312653	n	0.528634	Correct	Error
3	29	Flanker_LR	RRR	Congruent	Congruent	57.995878	58.312503	g	0.920844	Correct	Correct
3	30	Flanker_UD	DDD	Congruent	Congruent	59.995723	60.312359	n	0.480948	Correct	Correct
3	31	Flanker_LR	RRR	Congruent	Congruent	61.995580	62.312217	g	0.457021	Correct	Correct
3	32	Flanker_UD	DDD	Congruent	Congruent	63.995437	64.312075	n	0.609198	Correct	Correct
3	33	Flanker_LR	RRR	Congruent	Congruent	65.995278	66.311928	g	0.345383	Correct	Correct
3	34	Flanker_UD	DDD	Congruent	Congruent	67.995117	68.311786	n	0.401330	Correct	Correct
3	35	Flanker_LR	RLR	Incongruent	Congruent	69.994973	70.311641	f	0.505460	Correct	Correct
3	36	Flanker_UD	DUD	Incongruent	Incongruent	71.994862	72.311499	j	0.489618	Correct	Correct
3	37	Flanker_LR	RRR	Congruent	Incongruent	73.994744	74.311355	g	0.385822	Correct	Correct
3	38	Flanker_UD	DDD	Congruent	Congruent	75.994574	76.311211	n	0.409910	Correct	Correct
3	39	Flanker_LR	LLL	Congruent	Congruent	77.994431	78.311067	f	0.394021	Correct	Correct
3	40	Flanker_UD	UUU	Congruent	Congruent	79.994288	80.310923	j	0.378158	Correct	Correct
3	41	Flanker_LR	RRR	Congruent	Congruent	81.994142	82.310780	g	0.314265	Correct	Correct
3	42	Flanker_UD	UDU	Incongruent	Congruent	83.994000	84.310636	n	0.538402	Correct	Correct
3	43	Flanker_LR	RLR	Incongruent	Incongruent	85.993850	86.310493	f	0.514511	Correct	Correct
3	44	Flanker_UD	DDD	Congruent	Incongruent	87.993679	88.310354	n	0.378563	Correct	Correct
3	45	Flanker_LR	RLR	Incongruent	Congruent	90.010227	90.310207	f	0.562750	Correct	Correct
3	46	Flanker_UD	DDD	Congruent	Incongruent	92.010089	92.310063	n	0.346799	Correct	Correct
3	47	Flanker_LR	LLL	Congruent	Congruent	94.009945	94.309917	f	0.403000	Correct	Correct
3	48	Flanker_UD	UUU	Congruent	Congruent	96.009819	96.309776	j	0.451040	Correct	Correct
3	49	Flanker_LR	LRL	Incongruent	Congruent	98.009658	98.309650	g	0.531244	Correct	Correct
3	50	Flanker_UD	DUD	Incongruent	Incongruent	100.009514	100.309488	j	0.515313	Correct	Correct
3	51	Flanker_LR	LRL	Incongruent	Incongruent	102.009370	102.309344	g	0.515369	Correct	Correct
3	52	Flanker_UD	UUU	Congruent	Incongruent	104.009253	104.309210	j	0.459483	Correct	Correct
3	53	Flanker_LR	RRR	Congruent	Congruent	106.009085	106.309057	g	0.723624	Correct	Correct
3	54	Flanker_UD	UUU	Congruent	Congruent	108.008940	108.308915	j	0.435908	Correct	Correct
3	55	Flanker_LR	LLL	Congruent	Congruent	110.008798	110.308770	f	0.499938	Correct	Correct
3	56	Flanker_UD	DUD	Incongruent	Congruent	112.008677	112.308640	j	0.476006	Correct	Correct
3	57	Flanker_LR	RRR	Congruent	Incongruent	114.008510	114.308483	g	0.364202	Correct	Correct
3	58	Flanker_UD	UUU	Congruent	Congruent	116.008369	116.308340	j	0.300324	Correct	Correct
3	59	Flanker_LR	LRL	Incongruent	Congruent	118.008225	118.308196	g	0.444441	Correct	Correct
3	60	Flanker_UD	DDD	Congruent	Incongruent	120.008114	120.308054	n	0.428452	Correct	Correct
3	61	Flanker_LR	LLL	Congruent	Congruent	122.007948	122.307908	f	0.412631	Correct	Correct
3	62	Flanker_UD	UUU	Congruent	Congruent	124.007794	124.307766	j	0.380802	Correct	Correct
3	63	Flanker_LR	RLR	Incongruent	Congruent	126.007649	126.307620	f	0.612910	Correct	Correct
3	64	Flanker_UD	DUD	Incongruent	Incongruent	128.007520	128.307480	j	0.453000	Correct	Correct
3	65	Flanker_LR	RRR	Congruent	Incongruent	130.007362	130.307334	g	0.445108	Correct	Correct
3	66	Flanker_UD	UDU	Incongruent	Congruent	132.007218	132.307189	n	0.541232	Correct	Correct
3	67	Flanker_LR	RLR	Incongruent	Incongruent	134.007074	134.307047	f	0.477399	Correct	Correct
3	68	Flanker_UD	DDD	Congruent	Incongruent	136.006944	136.306902	n	0.445549	Correct	Correct
3	69	Flanker_LR	RLR	Incongruent	Congruent	138.006788	138.306748	f	0.517589	Correct	Correct
3	70	Flanker_UD	UDU	Incongruent	Incongruent	140.006645	140.306618	n	0.509695	Correct	Correct
3	71	Flanker_LR	LLL	Congruent	Incongruent	142.006505	142.306473	f	0.413770	Correct	Correct
3	72	Flanker_UD	DUD	Incongruent	Congruent	144.006369	144.306340	j	0.501923	Correct	Correct
3	73	Flanker_LR	LLL	Congruent	Incongruent	146.006213	146.306185	f	0.342123	Correct	Correct
3	74	Flanker_UD	DDD	Congruent	Congruent	148.006069	148.306041	n	0.438152	Correct	Correct
3	75	Flanker_LR	RLR	Incongruent	Congruent	150.005926	150.305897	f	0.470345	Correct	Correct
3	76	Flanker_UD	DDD	Congruent	Incongruent	152.005790	152.305767	n	0.374386	Correct	Correct
3	77	Flanker_LR	LRL	Incongruent	Congruent	154.005638	154.305610	g	0.655220	Correct	Correct
3	78	Flanker_UD	DUD	Incongruent	Incongruent	156.005462	156.305468	j	0.646706	Correct	Correct
3	79	Flanker_LR	RLR	Incongruent	Incongruent	158.005352	158.305367	f	0.422754	Correct	Correct
3	80	Flanker_UD	UDU	Incongruent	Incongruent	160.005212	160.305195	n	0.446947	Correct	Correct
3	81	Flanker_LR	LLL	Congruent	Incongruent	162.005064	162.305037	f	0.447031	Correct	Correct
3	82	Flanker_UD	DUD	Incongruent	Congruent	164.004922	164.304894	j	0.487212	Correct	Correct
3	83	Flanker_LR	LRL	Incongruent	Incongruent	166.004777	166.304749	g	0.471246	Correct	Correct
3	84	Flanker_UD	UUU	Congruent	Incongruent	168.004635	168.304620	j	0.479370	Correct	Correct
3	85	Flanker_LR	LRL	Incongruent	Congruent	170.004491	170.304464	g	0.503563	Correct	Correct
3	86	Flanker_UD	DUD	Incongruent	Incongruent	172.004347	172.304319	j	0.423673	Correct	Correct
3	87	Flanker_LR	LRL	Incongruent	Incongruent	174.004205	174.304175	g	0.495848	Correct	Correct
3	88	Flanker_UD	UUU	Congruent	Incongruent	176.004095	176.304053	j	0.432002	Correct	Correct
3	89	Flanker_LR	RLR	Incongruent	Congruent	178.003917	178.303887	f	0.511998	Correct	Correct
3	90	Flanker_UD	UDU	Incongruent	Incongruent	180.003767	180.303746	n	0.496207	Correct	Correct
3	91	Flanker_LR	LRL	Incongruent	Incongruent	182.003630	182.303601	g	0.480229	Correct	Correct
3	92	Flanker_UD	UDU	Incongruent	Incongruent	184.003472	184.303472	n	0.488408	Correct	Correct
3	93	Flanker_LR	LRL	Incongruent	Incongruent	186.003342	186.303314	g	0.424519	Correct	Correct
3	94	Flanker_UD	UDU	Incongruent	Incongruent	188.003199	188.303172	n	0.512582	Correct	Correct
3	95	Flanker_LR	RLR	Incongruent	Incongruent	190.003054	190.303027	f	0.536708	Correct	Correct
3	96	Flanker_UD	UDU	Incongruent	Incongruent	192.002930	192.302924	n	0.480897	Correct	Correct
4	1	Flanker_LR	RLR	Incongruent	None	1.999891	2.299850	f	0.585503	Correct	None
4	2	Flanker_UD	DUD	Incongruent	Incongruent	3.999771	4.299726	j	0.473652	Correct	Correct
4	3	Flanker_LR	RLR	Incongruent	Incongruent	5.999601	6.299576	f	0.465810	Correct	Correct
4	4	Flanker_UD	UDU	Incongruent	Incongruent	7.999458	8.299432	n	0.465987	Correct	Correct
4	5	Flanker_LR	RLR	Incongruent	Incongruent	9.999314	10.299290	f	0.425961	Correct	Correct
4	6	Flanker_UD	UDU	Incongruent	Incongruent	11.999171	12.299159	n	0.482164	Correct	Correct
4	7	Flanker_LR	RLR	Incongruent	Incongruent	13.999027	14.299001	f	0.490263	Correct	Correct
4	8	Flanker_UD	UUU	Congruent	Incongruent	15.998883	16.298858	j	0.346357	Correct	Correct
4	9	Flanker_LR	RLR	Incongruent	Congruent	17.998739	18.298714	f	0.378402	Correct	Correct
4	10	Flanker_UD	DDD	Congruent	Incongruent	19.998626	20.298578	n	0.370566	Correct	Correct
4	11	Flanker_LR	LLL	Congruent	Congruent	21.998453	22.298427	f	0.354703	Correct	Correct
4	12	Flanker_UD	UUU	Congruent	Congruent	23.998308	24.298284	j	0.306878	Correct	Correct
4	13	Flanker_LR	RRR	Congruent	Congruent	25.998167	26.298131	g	0.378916	Correct	Correct
4	14	Flanker_UD	DDD	Congruent	Congruent	27.998027	28.298005	n	0.315252	Correct	Correct
4	15	Flanker_LR	LLL	Congruent	Congruent	29.997878	30.297855	f	0.435165	Correct	Correct
4	16	Flanker_UD	DDD	Congruent	Congruent	31.997735	32.297710	n	0.434750	Correct	Correct
4	17	Flanker_LR	RRR	Congruent	Congruent	33.997591	34.297566	g	0.338764	Correct	Correct
4	18	Flanker_UD	DUD	Incongruent	Congruent	35.997451	36.297436	j	0.474858	Correct	Correct
4	19	Flanker_LR	LRL	Incongruent	Incongruent	37.997274	38.297277	g	0.515002	Correct	Correct
4	20	Flanker_UD	UDU	Incongruent	Incongruent	39.997160	40.313814	g	0.467141	Error	Correct
4	21	Flanker_LR	RRR	Congruent	Incongruent	41.997012	42.313677	g	0.443311	Correct	Error
4	22	Flanker_UD	UDU	Incongruent	Congruent	43.996911	44.313514	n	0.555403	Correct	Correct
4	23	Flanker_LR	RLR	Incongruent	Incongruent	45.996740	46.313369	f	0.491462	Correct	Correct
4	24	Flanker_UD	UDU	Incongruent	Incongruent	47.996596	48.313226	n	0.547659	Correct	Correct
4	25	Flanker_LR	LLL	Congruent	Incongruent	49.996453	50.313082	f	0.371741	Correct	Correct
4	26	Flanker_UD	DUD	Incongruent	Congruent	51.996304	52.312940	g	0.691909	Error	Correct
4	27	Flanker_LR	RRR	Congruent	Incongruent	53.996151	54.312797	g	0.452074	Correct	Error
4	28	Flanker_UD	UDU	Incongruent	Congruent	55.996012	56.312650	n	0.476147	Correct	Correct
4	29	Flanker_LR	LRL	Incongruent	Incongruent	57.995868	58.312525	g	0.484274	Correct	Correct
4	30	Flanker_UD	UDU	Incongruent	Incongruent	59.995722	60.312362	n	0.484364	Correct	Correct
4	31	Flanker_LR	RRR	Congruent	Incongruent	61.995581	62.312220	g	0.428503	Correct	Correct
4	32	Flanker_UD	UDU	Incongruent	Congruent	63.995432	64.312075	n	0.524636	Correct	Correct
4	33	Flanker_LR	LRL	Incongruent	Incongruent	65.995294	66.311950	g	0.476688	Correct	Correct
4	34	Flanker_UD	DUD	Incongruent	Incongruent	67.995147	68.311787	j	0.548853	Correct	Correct
4	35	Flanker_LR	LLL	Congruent	Incongruent	69.995007	70.311646	f	0.484912	Correct	Correct
4	36	Flanker_UD	UUU	Congruent	Congruent	71.994863	72.311501	j	0.437146	Correct	Correct
4	37	Flanker_LR	LLL	Congruent	Congruent	73.994721	74.311373	f	0.365148	Correct	Correct
4	38	Flanker_UD	UUU	Congruent	Congruent	75.994611	76.311215	j	0.453366	Correct	Correct
4	39	Flanker_LR	RRR	Congruent	Congruent	77.994432	78.311072	g	0.341401	Correct	Correct
4	40	Flanker_UD	DDD	Congruent	Congruent	79.994282	80.310927	n	0.373534	Correct	Correct
4	41	Flanker_LR	RLR	Incongruent	Congruent	81.994145	82.310797	g	0.301769	Error	Correct
4	42	Flanker_UD	UDU	Incongruent	Incongruent	83.994041	84.310642	n	0.565883	Correct	Error
4	43	Flanker_LR	LLL	Congruent	Incongruent	85.993867	86.310498	f	0.437941	Correct	Correct
4	44	Flanker_UD	DUD	Incongruent	Congruent	87.993692	88.310355	j	0.557967	Correct	Correct
4	45	Flanker_LR	RLR	Incongruent	Incongruent	89.993581	90.310214	f	0.558280	Correct	Correct
4	46	Flanker_UD	DUD	Incongruent	Incongruent	91.993479	92.310072	j	0.526259	Correct	Correct
4	47	Flanker_LR	RRR	Congruent	Incongruent	93.993292	94.309927	g	0.398452	Correct	Correct
4	48	Flanker_UD	UDU	Incongruent	Congruent	96.009816	96.309783	n	0.430455	Correct	Correct
4	49	Flanker_LR	LLL	Congruent	Incongruent	98.009672	98.309638	f	0.398605	Correct	Correct
4	50	Flanker_UD	DUD	Incongruent	Congruent	100.009532	100.309495	j	0.470819	Correct	Correct
4	51	Flanker_LR	LRL	Incongruent	Incongruent	102.009353	102.309353	g	0.511481	Correct	Correct
4	52	Flanker_UD	UUU	Congruent	Incongruent	104.009240	104.309182	j	0.438938	Correct	Correct
4	53	Flanker_LR	RLR	Incongruent	Congruent	106.009075	106.309113	f	0.455066	Correct	Correct
4	54	Flanker_UD	DUD	Incongruent	Incongruent	108.008965	108.308926	j	0.519225	Correct	Correct
4	55	Flanker_LR	RRR	Congruent	Incongruent	110.008812	110.308778	g	0.423422	Correct	Correct
4	56	Flanker_UD	DDD	Congruent	Congruent	112.008663	112.308634	n	0.511543	Correct	Correct
4	57	Flanker_LR	RRR	Congruent	Congruent	114.008576	114.308498	g	0.495654	Correct	Correct
4	58	Flanker_UD	UUU	Congruent	Congruent	116.008383	116.308351	j	0.423679	Correct	Correct
4	59	Flanker_LR	LLL	Congruent	Congruent	118.008245	118.308203	f	0.495927	Correct	Correct
4	60	Flanker_UD	DUD	Incongruent	Congruent	120.008125	120.308059	j	0.520012	Correct	Correct
4	61	Flanker_LR	LLL	Congruent	Incongruent	122.007977	122.307926	f	0.448020	Correct	Correct
4	62	Flanker_UD	UDU	Incongruent	Congruent	124.007808	124.307773	n	0.496314	Correct	Correct
4	63	Flanker_LR	RRR	Congruent	Incongruent	126.007664	126.307629	g	0.384345	Correct	Correct
4	64	Flanker_UD	DUD	Incongruent	Congruent	128.007523	128.307487	j	0.560508	Correct	Correct
4	65	Flanker_LR	RLR	Incongruent	Incongruent	130.007396	130.307344	f	0.568565	Correct	Correct
4	66	Flanker_UD	DUD	Incongruent	Incongruent	132.007233	132.307199	j	0.552620	Correct	Correct
4	67	Flanker_LR	LLL	Congruent	Incongruent	134.007090	134.307054	f	0.313296	Correct	Correct
4	68	Flanker_UD	DDD	Congruent	Congruent	136.006954	136.306912	n	0.392902	Correct	Correct
4	69	Flanker_LR	RRR	Congruent	Congruent	138.006833	138.306768	g	0.305171	Correct	Correct
4	70	Flanker_UD	UUU	Congruent	Congruent	140.006660	140.306624	j	0.345211	Correct	Correct
4	71	Flanker_LR	LLL	Congruent	Congruent	142.006516	142.306482	f	0.273341	Correct	Correct
4	72	Flanker_UD	DDD	Congruent	Congruent	144.006373	144.306338	n	0.345376	Correct	Correct
4	73	Flanker_LR	RRR	Congruent	Congruent	146.006214	146.306208	g	0.345597	Correct	Correct
4	74	Flanker_UD	DDD	Congruent	Congruent	148.006059	148.306050	n	0.497681	Correct	Correct
4	75	Flanker_LR	LLL	Congruent	Congruent	150.005943	150.305906	f	0.513749	Correct	Correct
4	76	Flanker_UD	DUD	Incongruent	Congruent	152.005798	152.305764	j	0.553914	Correct	Correct
4	77	Flanker_LR	LRL	Incongruent	Incongruent	154.005695	154.305625	g	0.570099	Correct	Correct
4	78	Flanker_UD	UDU	Incongruent	Incongruent	156.005513	156.305475	n	0.506114	Correct	Correct
4	79	Flanker_LR	LRL	Incongruent	Incongruent	158.005367	158.305333	g	0.562279	Correct	Correct
4	80	Flanker_UD	DDD	Congruent	Incongruent	160.005224	160.305194	n	0.362419	Correct	Correct
4	81	Flanker_LR	LRL	Incongruent	Congruent	162.005063	162.305080	g	0.546465	Correct	Correct
4	82	Flanker_UD	UUU	Congruent	Incongruent	164.004938	164.304902	j	0.578605	Correct	Correct
4	83	Flanker_LR	LRL	Incongruent	Congruent	166.004794	166.304760	g	0.466798	Correct	Correct
4	84	Flanker_UD	DDD	Congruent	Incongruent	168.004648	168.304614	n	0.426872	Correct	Correct
4	85	Flanker_LR	LRL	Incongruent	Congruent	170.004551	170.304497	g	0.467205	Correct	Correct
4	86	Flanker_UD	UUU	Congruent	Incongruent	172.004366	172.304327	j	0.475133	Correct	Correct
4	87	Flanker_LR	RLR	Incongruent	Congruent	174.004220	174.304184	f	0.523200	Correct	Correct
4	88	Flanker_UD	DDD	Congruent	Incongruent	176.004078	176.304043	n	0.379311	Correct	Correct
4	89	Flanker_LR	LRL	Incongruent	Congruent	178.003950	178.303905	g	0.483381	Correct	Correct
4	90	Flanker_UD	UUU	Congruent	Incongruent	180.003782	180.303753	j	0.507652	Correct	Correct
4	91	Flanker_LR	RLR	Incongruent	Congruent	182.003647	182.303610	f	0.563759	Correct	Correct
4	92	Flanker_UD	UUU	Congruent	Incongruent	184.003500	184.303467	j	0.507813	Correct	Correct
4	93	Flanker_LR	LRL	Incongruent	Congruent	186.003378	186.303345	g	0.483904	Correct	Correct
4	94	Flanker_UD	UUU	Congruent	Incongruent	188.003214	188.303179	j	0.348070	Correct	Correct
4	95	Flanker_LR	LRL	Incongruent	Congruent	190.003044	190.303036	g	0.500116	Correct	Correct
4	96	Flanker_UD	DDD	Congruent	Incongruent	192.002926	192.302892	n	0.444395	Correct	Correct
5	1	Flanker_LR	RLR	Incongruent	None	1.999860	2.299833	f	0.604093	Correct	None
5	2	Flanker_UD	DUD	Incongruent	Incongruent	3.999717	4.299687	j	0.468276	Correct	Correct
5	3	Flanker_LR	RLR	Incongruent	Incongruent	5.999571	6.299544	f	0.460379	Correct	Correct
5	4	Flanker_UD	UDU	Incongruent	Incongruent	7.999442	8.299408	n	0.540489	Correct	Correct
5	5	Flanker_LR	LLL	Congruent	Incongruent	9.999286	10.299257	f	0.364619	Correct	Correct
5	6	Flanker_UD	DDD	Congruent	Congruent	11.999142	12.299112	n	0.340756	Correct	Correct
5	7	Flanker_LR	RRR	Congruent	Congruent	13.998999	14.298971	g	0.260817	Correct	Correct
5	8	Flanker_UD	UUU	Congruent	Congruent	15.998854	16.298828	j	0.308998	Correct	Correct
5	9	Flanker_LR	LRL	Incongruent	Congruent	17.998710	18.298684	g	0.477045	Correct	Correct
5	10	Flanker_UD	DUD	Incongruent	Incongruent	19.998568	20.298539	j	0.509330	Correct	Correct
5	11	Flanker_LR	LLL	Congruent	Incongruent	21.998424	22.298396	f	0.373297	Correct	Correct
5	12	Flanker_UD	DUD	Incongruent	Congruent	23.998298	24.298252	j	0.541475	Correct	Correct
5	13	Flanker_LR	RRR	Congruent	Incongruent	25.998136	26.298108	g	0.253619	Correct	Correct
5	14	Flanker_UD	DDD	Congruent	Congruent	27.997993	28.297963	n	0.349657	Correct	Correct
5	15	Flanker_LR	LLL	Congruent	Congruent	29.997849	30.297821	f	0.293842	Correct	Correct
5	16	Flanker_UD	UUU	Congruent	Congruent	31.997684	32.297707	j	0.333246	Correct	Correct
5	17	Flanker_LR	RRR	Congruent	Congruent	33.997563	34.297533	g	0.317936	Correct	Correct
5	18	Flanker_UD	DDD	Congruent	Congruent	35.997422	36.297388	n	0.365552	Correct	Correct
5	19	Flanker_LR	LRL	Incongruent	Congruent	37.997274	38.297246	f	0.309619	Error	Correct
5	20	Flanker_UD	UDU	Incongruent	Incongruent	39.997126	40.313770	n	0.517794	Correct	Error
5	21	Flanker_LR	LRL	Incongruent	Incongruent	41.996997	42.313626	g	0.517885	Correct	Correct
5	22	Flanker_UD	UDU	Incongruent	Incongruent	43.996854	44.313483	n	0.453969	Correct	Correct
5	23	Flanker_LR	LLL	Congruent	Incongruent	45.996710	46.313341	f	0.494155	Correct	Correct
5	24	Flanker_UD	UUU	Congruent	Congruent	47.996581	48.313196	j	0.454327	Correct	Correct
5	25	Flanker_LR	RLR	Incongruent	Congruent	49.996423	50.313052	f	0.550360	Correct	Correct
5	26	Flanker_UD	UUU	Congruent	Incongruent	51.996246	52.312907	j	0.366452	Correct	Correct
5	27	Flanker_LR	RLR	Incongruent	Congruent	53.996134	54.312765	f	0.510619	Correct	Correct
5	28	Flanker_UD	UDU	Incongruent	Incongruent	55.995991	56.312622	n	0.446687	Correct	Correct
5	29	Flanker_LR	LLL	Congruent	Incongruent	57.995848	58.312476	f	0.367024	Correct	Correct
5	30	Flanker_UD	UDU	Incongruent	Congruent	59.995704	60.312334	n	0.558909	Correct	Correct
5	31	Flanker_LR	LLL	Congruent	Incongruent	61.995561	62.312200	f	0.447047	Correct	Correct
5	32	Flanker_UD	UDU	Incongruent	Congruent	63.995419	64.312047	n	0.511159	Correct	Correct
5	33	Flanker_LR	RLR	Incongruent	Incongruent	65.995273	66.311902	f	0.511276	Correct	Correct
5	34	Flanker_UD	UUU	Congruent	Incongruent	67.995130	68.311759	j	0.471435	Correct	Correct
5	35	Flanker_LR	RRR	Congruent	Congruent	69.994987	70.311629	g	0.663568	Correct	Correct
5	36	Flanker_UD	DUD	Incongruent	Congruent	71.994843	72.311473	j	0.567774	Correct	Correct
5	37	Flanker_LR	LRL	Incongruent	Incongruent	73.994703	74.311330	g	0.551750	Correct	Correct
5	38	Flanker_UD	DUD	Incongruent	Incongruent	75.994557	76.311184	j	0.487946	Correct	Correct
5	39	Flanker_LR	RLR	Incongruent	Incongruent	77.994411	78.311053	f	0.512029	Correct	Correct
5	40	Flanker_UD	UDU	Incongruent	Incongruent	79.994269	80.310899	n	0.480167	Correct	Correct
5	41	Flanker_LR	RLR	Incongruent	Incongruent	81.994125	82.310754	f	0.640266	Correct	Correct
5	42	Flanker_UD	DUD	Incongruent	Incongruent	83.993982	84.310611	j	0.464341	Correct	Correct
5	43	Flanker_LR	LRL	Incongruent	Incongruent	85.993839	86.310470	g	0.504450	Correct	Correct
5	44	Flanker_UD	DDD	Congruent	Incongruent	87.993694	88.310324	n	0.496628	Correct	Correct
5	45	Flanker_LR	LLL	Congruent	Congruent	89.993550	90.310179	f	0.320800	Correct	Correct
5	46	Flanker_UD	DDD	Congruent	Congruent	91.993406	92.310036	n	0.424948	Correct	Correct
5	47	Flanker_LR	LRL	Incongruent	Congruent	93.993263	94.309907	f	0.305042	Error	Correct
5	48	Flanker_UD	UDU	Incongruent	Incongruent	96.009773	96.309749	n	0.481081	Correct	Error
5	49	Flanker_LR	RLR	Incongruent	Incongruent	98.009630	98.309605	f	0.473316	Correct	Correct
5	50	Flanker_UD	UUU	Congruent	Incongruent	100.009487	100.309461	j	0.465312	Correct	Correct
5	51	Flanker_LR	LRL	Incongruent	Congruent	102.009352	102.309338	g	0.473494	Correct	Correct
5	52	Flanker_UD	DDD	Congruent	Incongruent	104.009200	104.309174	n	0.513569	Correct	Correct
5	53	Flanker_LR	LRL	Incongruent	Congruent	106.009057	106.309030	g	0.465785	Correct	Correct
5	54	Flanker_UD	UUU	Congruent	Incongruent	108.008917	108.308888	j	0.433761	Correct	Correct
5	55	Flanker_LR	LRL	Incongruent	Congruent	110.008796	110.308759	g	0.490003	Correct	Correct
5	56	Flanker_UD	DUD	Incongruent	Incongruent	112.008628	112.308599	j	0.522128	Correct	Correct
5	57	Flanker_LR	LLL	Congruent	Incongruent	114.008486	114.308457	f	0.346252	Correct	Correct
5	58	Flanker_UD	DUD	Incongruent	Congruent	116.008342	116.308312	j	0.538318	Correct	Correct
5	59	Flanker_LR	RRR	Congruent	Incongruent	118.008221	118.308186	g	0.410405	Correct	Correct
5	60	Flanker_UD	DDD	Congruent	Congruent	120.008023	120.308026	n	0.386543	Correct	Correct
5	61	Flanker_LR	RLR	Incongruent	Congruent	122.007910	122.307882	f	0.554718	Correct	Correct
5	62	Flanker_UD	UUU	Congruent	Incongruent	124.007767	124.307739	j	0.370853	Correct	Correct
5	63	Flanker_LR	RRR	Congruent	Congruent	126.007626	126.307632	g	0.378881	Correct	Correct
5	64	Flanker_UD	UUU	Congruent	Congruent	128.007480	128.307452	j	0.475099	Correct	Correct
5	65	Flanker_LR	LRL	Incongruent	Congruent	130.007337	130.307308	g	0.499222	Correct	Correct
5	66	Flanker_UD	UDU	Incongruent	Incongruent	132.007194	132.307202	n	0.539252	Correct	Correct
5	67	Flanker_LR	LRL	Incongruent	Incongruent	134.007077	134.307040	g	0.483356	Correct	Correct
5	68	Flanker_UD	DDD	Congruent	Incongruent	136.006906	136.306877	n	0.499493	Correct	Correct
5	69	Flanker_LR	RRR	Congruent	Congruent	138.006764	138.306735	g	0.427652	Correct	Correct
5	70	Flanker_UD	DUD	Incongruent	Congruent	140.006619	140.306590	j	0.571810	Correct	Correct
5	71	Flanker_LR	RRR	Congruent	Incongruent	142.006519	142.306463	g	0.875919	Correct	Correct
5	72	Flanker_UD	DDD	Congruent	Congruent	144.006334	144.306305	n	0.468019	Correct	Correct
5	73	Flanker_LR	RRR	Congruent	Congruent	146.006189	146.306160	g	0.396112	Correct	Correct
5	74	Flanker_UD	DDD	Congruent	Congruent	148.006046	148.306015	n	0.396242	Correct	Correct
5	75	Flanker_LR	RLR	Incongruent	Congruent	150.005940	150.305906	f	0.532357	Correct	Correct
5	76	Flanker_UD	DDD	Congruent	Incongruent	152.005727	152.305729	n	0.348442	Correct	Correct
5	77	Flanker_LR	RRR	Congruent	Congruent	154.005615	154.305587	g	0.412582	Correct	Correct
5	78	Flanker_UD	UUU	Congruent	Congruent	156.005471	156.305443	j	0.348708	Correct	Correct
5	79	Flanker_LR	RRR	Congruent	Congruent	158.005373	158.305321	g	0.356814	Correct	Correct
5	80	Flanker_UD	UDU	Incongruent	Congruent	160.005184	160.305156	n	0.557027	Correct	Correct
5	81	Flanker_LR	LLL	Congruent	Incongruent	162.005040	162.305013	f	0.381105	Correct	Correct
5	82	Flanker_UD	UDU	Incongruent	Congruent	164.004897	164.304869	n	0.533243	Correct	Correct
5	83	Flanker_LR	LLL	Congruent	Incongruent	166.004784	166.304751	f	0.533377	Correct	Correct
5	84	Flanker_UD	DUD	Incongruent	Congruent	168.004612	168.304583	j	0.525384	Correct	Correct
5	85	Flanker_LR	RLR	Incongruent	Incongruent	170.004467	170.304438	f	0.469605	Correct	Correct
5	86	Flanker_UD	DDD	Congruent	Incongruent	172.004324	172.304294	n	0.349714	Correct	Correct
5	87	Flanker_LR	RLR	Incongruent	Congruent	174.004188	174.304149	f	0.445811	Correct	Correct
5	88	Flanker_UD	UUU	Congruent	Incongruent	176.004036	176.304006	j	0.373915	Correct	Correct
5	89	Flanker_LR	LLL	Congruent	Congruent	178.003891	178.303865	f	0.350143	Correct	Correct
5	90	Flanker_UD	UDU	Incongruent	Congruent	180.003749	180.303720	n	0.510637	Correct	Correct
5	91	Flanker_LR	LLL	Congruent	Incongruent	182.003620	182.303587	f	0.414352	Correct	Correct
5	92	Flanker_UD	DUD	Incongruent	Congruent	184.003463	184.303433	j	0.502413	Correct	Correct
5	93	Flanker_LR	LRL	Incongruent	Incongruent	186.003319	186.303292	g	0.471024	Correct	Correct
5	94	Flanker_UD	UUU	Congruent	Incongruent	188.003176	188.303145	j	0.470654	Correct	Correct
5	95	Flanker_LR	RRR	Congruent	Congruent	190.003031	190.302993	g	0.414753	Correct	Correct
5	96	Flanker_UD	DUD	Incongruent	Congruent	192.002889	192.302860	j	0.526955	Correct	Correct
6	1	Flanker_LR	RLR	Incongruent	None	1.999885	2.299861	f	0.495147	Correct	None
6	2	Flanker_UD	UDU	Incongruent	Incongruent	3.999743	4.299716	j	0.311307	Error	Correct
6	3	Flanker_LR	LLL	Congruent	Incongruent	5.999595	6.299574	f	0.367431	Correct	Error
6	4	Flanker_UD	UDU	Incongruent	Congruent	7.999465	8.299438	n	0.479505	Correct	Correct
6	5	Flanker_LR	RRR	Congruent	Incongruent	9.999320	10.299287	g	0.423565	Correct	Correct
6	6	Flanker_UD	UDU	Incongruent	Congruent	11.999177	12.299144	n	0.495718	Correct	Correct
6	7	Flanker_LR	RRR	Congruent	Incongruent	13.999032	14.299001	g	0.319847	Correct	Correct
6	8	Flanker_UD	DDD	Congruent	Congruent	15.998885	16.298862	n	0.311956	Correct	Correct
6	9	Flanker_LR	RRR	Congruent	Congruent	17.998715	18.298712	g	0.328050	Correct	Correct
6	10	Flanker_UD	UDU	Incongruent	Congruent	19.998602	20.298569	n	0.528243	Correct	Correct
6	11	Flanker_LR	LLL	Congruent	Incongruent	21.998458	22.298425	f	0.304310	Correct	Correct
6	12	Flanker_UD	UDU	Incongruent	Congruent	23.998284	24.298286	n	0.472481	Correct	Correct
6	13	Flanker_LR	RRR	Congruent	Incongruent	25.998171	26.298138	g	0.320601	Correct	Correct
6	14	Flanker_UD	UUU	Congruent	Congruent	27.998028	28.297995	j	0.472651	Correct	Correct
6	15	Flanker_LR	RLR	Incongruent	Congruent	29.997884	30.297851	f	0.480780	Correct	Correct
6	16	Flanker_UD	UUU	Congruent	Incongruent	31.997760	32.297707	j	0.416302	Correct	Correct
6	17	Flanker_LR	RRR	Congruent	Congruent	33.997596	34.297562	g	0.352349	Correct	Correct
6	18	Flanker_UD	DDD	Congruent	Congruent	35.997453	36.297419	n	0.400446	Correct	Correct
6	19	Flanker_LR	LRL	Incongruent	Congruent	37.997311	38.313945	g	0.464580	Correct	Correct
6	20	Flanker_UD	DUD	Incongruent	Incongruent	39.997187	40.297130	j	0.536804	Correct	Correct
6	21	Flanker_LR	RRR	Congruent	Incongruent	41.997022	42.313654	g	0.384831	Correct	Correct
6	22	Flanker_UD	UUU	Congruent	Congruent	43.996879	44.313508	j	0.336948	Correct	Correct
6	23	Flanker_LR	LRL	Incongruent	Congruent	45.996735	46.313371	g	0.497048	Correct	Correct
6	24	Flanker_UD	DDD	Congruent	Incongruent	47.996609	48.313223	n	0.369157	Correct	Correct
6	25	Flanker_LR	LRL	Incongruent	Congruent	49.996447	50.313078	g	0.513323	Correct	Correct
6	26	Flanker_UD	UUU	Congruent	Incongruent	51.996304	52.312934	j	0.569517	Correct	Correct
6	27	Flanker_LR	LLL	Congruent	Congruent	53.996161	54.312794	f	0.457560	Correct	Correct
6	28	Flanker_UD	DUD	Incongruent	Congruent	55.996038	56.312656	j	0.594392	Correct	Correct
6	29	Flanker_LR	LRL	Incongruent	Incongruent	57.995874	58.312506	g	0.569746	Correct	Correct
6	30	Flanker_UD	DDD	Congruent	Incongruent	59.995731	60.312362	n	0.474029	Correct	Correct
6	31	Flanker_LR	LRL	Incongruent	Congruent	61.995587	62.312217	g	0.506167	Correct	Correct
6	32	Flanker_UD	UDU	Incongruent	Incongruent	63.995457	64.312075	n	0.522195	Correct	Correct
6	33	Flanker_LR	RLR	Incongruent	Incongruent	65.995298	66.311931	f	0.538369	Correct	Correct
6	34	Flanker_UD	UDU	Incongruent	Incongruent	67.995157	68.311810	n	0.506462	Correct	Correct
6	35	Flanker_LR	RLR	Incongruent	Incongruent	69.995011	70.311643	f	0.562520	Correct	Correct
6	36	Flanker_UD	UUU	Congruent	Incongruent	71.994895	72.311501	j	0.483550	Correct	Correct
6	37	Flanker_LR	LLL	Congruent	Congruent	73.994725	74.311356	f	0.506721	Correct	Correct
6	38	Flanker_UD	UUU	Congruent	Congruent	75.994582	76.311255	j	0.330936	Correct	Correct
6	39	Flanker_LR	LLL	Congruent	Congruent	77.994438	78.311070	f	0.394987	Correct	Correct
6	40	Flanker_UD	DDD	Congruent	Congruent	79.994320	80.310925	n	0.379232	Correct	Correct
6	41	Flanker_LR	RLR	Incongruent	Congruent	81.994150	82.310782	f	0.515198	Correct	Correct
6	42	Flanker_UD	DDD	Congruent	Incongruent	83.994007	84.310639	n	0.419471	Correct	Correct
6	43	Flanker_LR	LRL	Incongruent	Congruent	85.993830	86.310495	g	0.595469	Correct	Correct
6	44	Flanker_UD	UDU	Incongruent	Incongruent	87.993693	88.310351	n	0.515653	Correct	Correct
6	45	Flanker_LR	RLR	Incongruent	Incongruent	89.993544	90.310209	f	0.603652	Correct	Correct
6	46	Flanker_UD	DDD	Congruent	Incongruent	91.993431	92.310063	n	0.387846	Correct	Correct
6	47	Flanker_LR	RLR	Incongruent	Congruent	93.993256	94.309920	f	0.532031	Correct	Correct
6	48	Flanker_UD	UUU	Congruent	Incongruent	95.993178	96.309777	j	0.508151	Correct	Correct
6	49	Flanker_LR	LLL	Congruent	Congruent	98.009694	98.309633	f	0.500291	Correct	Correct
6	50	Flanker_UD	DUD	Incongruent	Congruent	100.009539	100.309490	j	0.572332	Correct	Correct
6	51	Flanker_LR	RLR	Incongruent	Incongruent	102.009393	102.309358	f	0.492409	Correct	Correct
6	52	Flanker_UD	UUU	Congruent	Incongruent	104.009237	104.309204	j	0.532706	Correct	Correct
6	53	Flanker_LR	LRL	Incongruent	Congruent	106.009096	106.309063	g	0.636675	Correct	Correct
6	54	Flanker_UD	UUU	Congruent	Incongruent	108.008949	108.308915	j	0.412849	Correct	Correct
6	55	Flanker_LR	RLR	Incongruent	Congruent	110.008806	110.308770	f	0.437001	Correct	Correct
6	56	Flanker_UD	DDD	Congruent	Incongruent	112.008666	112.308629	n	0.397099	Correct	Correct
6	57	Flanker_LR	RLR	Incongruent	Congruent	114.008520	114.308485	f	0.469240	Correct	Correct
6	58	Flanker_UD	UDU	Incongruent	Incongruent	116.008375	116.308341	n	0.581403	Correct	Correct
6	59	Flanker_LR	LRL	Incongruent	Incongruent	118.008241	118.308219	g	0.469496	Correct	Correct
6	60	Flanker_UD	DDD	Congruent	Incongruent	120.008055	120.308055	n	0.461488	Correct	Correct
6	61	Flanker_LR	LLL	Congruent	Congruent	122.007942	122.307911	f	0.429723	Correct	Correct
6	62	Flanker_UD	DUD	Incongruent	Congruent	124.007801	124.307766	j	0.509855	Correct	Correct
6	63	Flanker_LR	LRL	Incongruent	Incongruent	126.007666	126.307622	g	0.429961	Correct	Correct
6	64	Flanker_UD	DUD	Incongruent	Incongruent	128.007513	128.307480	j	0.526099	Correct	Correct
6	65	Flanker_LR	RLR	Incongruent	Incongruent	130.007369	130.307337	f	0.510187	Correct	Correct
6	66	Flanker_UD	DUD	Incongruent	Incongruent	132.007226	132.307193	j	0.502365	Correct	Correct
6	67	Flanker_LR	RLR	Incongruent	Incongruent	134.007092	134.307049	f	0.502399	Correct	Correct
6	68	Flanker_UD	UDU	Incongruent	Incongruent	136.006939	136.306906	n	0.550516	Correct	Correct
6	69	Flanker_LR	LRL	Incongruent	Incongruent	138.006795	138.306763	g	0.462722	Correct	Correct
6	70	Flanker_UD	DUD	Incongruent	Incongruent	140.006652	140.306619	j	0.526777	Correct	Correct
6	71	Flanker_LR	LRL	Incongruent	Incongruent	142.006520	142.306493	g	0.462856	Correct	Correct
6	72	Flanker_UD	DUD	Incongruent	Incongruent	144.006334	144.306331	j	0.479061	Correct	Correct
6	73	Flanker_LR	RRR	Congruent	Incongruent	146.006222	146.306188	g	0.727063	Correct	Correct
6	74	Flanker_UD	DDD	Congruent	Congruent	148.006078	148.306045	n	0.535197	Correct	Correct
6	75	Flanker_LR	RRR	Congruent	Congruent	150.005934	150.305919	g	0.375528	Correct	Correct
6	76	Flanker_UD	UUU	Congruent	Congruent	152.005790	152.305757	j	0.343518	Correct	Correct
6	77	Flanker_LR	RRR	Congruent	Congruent	154.005649	154.305614	g	0.319589	Correct	Correct
6	78	Flanker_UD	DUD	Incongruent	Congruent	156.005501	156.305469	j	0.503710	Correct	Correct
6	79	Flanker_LR	LLL	Congruent	Incongruent	158.005363	158.305345	f	0.447841	Correct	Correct
6	80	Flanker_UD	UDU	Incongruent	Congruent	160.005218	160.305183	j	0.287969	Error	Correct
6	81	Flanker_LR	RRR	Congruent	Incongruent	162.005062	162.305037	g	0.424106	Correct	Error
6	82	Flanker_UD	DUD	Incongruent	Congruent	164.004919	164.304894	j	0.488250	Correct	Correct
6	83	Flanker_LR	LRL	Incongruent	Incongruent	166.004777	166.304767	g	0.496895	Correct	Correct
6	84	Flanker_UD	DUD	Incongruent	Incongruent	168.004635	168.304607	j	0.440446	Correct	Correct
6	85	Flanker_LR	LLL	Congruent	Incongruent	170.004488	170.304464	f	0.376567	Correct	Correct
6	86	Flanker_UD	UDU	Incongruent	Congruent	172.004347	172.304322	j	0.328771	Error	Correct
6	87	Flanker_LR	RRR	Congruent	Incongruent	174.004200	174.304193	g	0.408833	Correct	Error
6	88	Flanker_UD	DUD	Incongruent	Congruent	176.004069	176.304033	j	0.496928	Correct	Correct
6	89	Flanker_LR	LLL	Congruent	Incongruent	178.003927	178.303892	f	0.369113	Correct	Correct
6	90	Flanker_UD	UUU	Congruent	Congruent	180.003783	180.303749	j	0.361238	Correct	Correct
6	91	Flanker_LR	LLL	Congruent	Congruent	182.003637	182.303612	f	0.393330	Correct	Correct
6	92	Flanker_UD	DDD	Congruent	Congruent	184.003495	184.303461	n	0.385425	Correct	Correct
6	93	Flanker_LR	RRR	Congruent	Congruent	186.003350	186.303318	g	0.681547	Correct	Correct
6	94	Flanker_UD	UUU	Congruent	Congruent	188.003208	188.303174	j	0.377684	Correct	Correct
6	95	Flanker_LR	LLL	Congruent	Congruent	190.003039	190.303053	f	0.345810	Correct	Correct
6	96	Flanker_UD	DDD	Congruent	Congruent	192.002920	192.302887	n	0.665913	Correct	Correct
7	1	Flanker_LR	RLR	Incongruent	None	1.999856	2.299827	f	0.491062	Correct	None
7	2	Flanker_UD	DDD	Congruent	Incongruent	3.999730	4.299684	n	0.379237	Correct	Correct
7	3	Flanker_LR	LLL	Congruent	Congruent	5.999567	6.299540	f	0.395312	Correct	Correct
7	4	Flanker_UD	UUU	Congruent	Congruent	7.999423	8.299396	j	0.363375	Correct	Correct
7	5	Flanker_LR	RLR	Incongruent	Congruent	9.999280	10.299251	g	0.347532	Error	Correct
7	6	Flanker_UD	UUU	Congruent	Incongruent	11.999154	12.299110	j	0.427636	Correct	Error
7	7	Flanker_LR	RRR	Congruent	Congruent	13.999003	14.298966	g	0.427740	Correct	Correct
7	8	Flanker_UD	UDU	Incongruent	Congruent	15.998859	16.298823	n	0.539993	Correct	Correct
7	9	Flanker_LR	LRL	Incongruent	Incongruent	17.998714	18.298679	g	0.516041	Correct	Correct
7	10	Flanker_UD	DDD	Congruent	Incongruent	19.998598	20.298535	n	0.372179	Correct	Correct
7	11	Flanker_LR	RLR	Incongruent	Congruent	21.998432	22.298393	f	0.444301	Correct	Correct
7	12	Flanker_UD	UDU	Incongruent	Incongruent	23.998285	24.298249	n	0.468406	Correct	Correct
7	13	Flanker_LR	LRL	Incongruent	Incongruent	25.998141	26.298105	g	0.524461	Correct	Correct
7	14	Flanker_UD	UDU	Incongruent	Incongruent	27.998022	28.297967	n	0.492577	Correct	Correct
7	15	Flanker_LR	LLL	Congruent	Incongruent	29.997854	30.297819	f	0.476686	Correct	Correct
7	16	Flanker_UD	DUD	Incongruent	Congruent	31.997744	32.297682	j	0.532235	Correct	Correct
7	17	Flanker_LR	LLL	Congruent	Incongruent	33.997569	34.297530	f	0.436287	Correct	Correct
7	18	Flanker_UD	UUU	Congruent	Congruent	35.997455	36.297392	j	0.380397	Correct	Correct
7	19	Flanker_LR	RRR	Congruent	Congruent	37.997277	38.297241	g	0.332566	Correct	Correct
7	20	Flanker_UD	DDD	Congruent	Congruent	39.997140	40.297098	n	0.332624	Correct	Correct
7	21	Flanker_LR	LLL	Congruent	Congruent	41.996992	42.313622	f	0.324740	Correct	Correct
7	22	Flanker_UD	UDU	Incongruent	Congruent	43.996888	44.313482	n	0.452864	Correct	Correct
7	23	Flanker_LR	LRL	Incongruent	Incongruent	45.996708	46.313335	g	0.501054	Correct	Correct
7	24	Flanker_UD	UUU	Congruent	Incongruent	47.996563	48.313190	j	0.389117	Correct	Correct
7	25	Flanker_LR	RLR	Incongruent	Congruent	49.996418	50.313047	f	0.597364	Correct	Correct
7	26	Flanker_UD	UUU	Congruent	Incongruent	51.996308	52.312904	j	0.333363	Correct	Correct
7	27	Flanker_LR	LLL	Congruent	Congruent	53.996126	54.312761	f	0.309559	Correct	Correct
7	28	Flanker_UD	DUD	Incongruent	Congruent	55.995998	56.312618	j	0.525577	Correct	Correct
7	29	Flanker_LR	LLL	Congruent	Incongruent	57.995844	58.312472	f	0.405771	Correct	Correct
7	30	Flanker_UD	UDU	Incongruent	Congruent	59.995727	60.312330	n	0.453860	Correct	Correct
7	31	Flanker_LR	RLR	Incongruent	Incongruent	61.995557	62.312185	Omission	5000.000000	Omission	Correct
7	32	Flanker_UD	UDU	Incongruent	Incongruent	63.995398	64.312040	n	0.622127	Correct	Omission
7	33	Flanker_LR	RRR	Congruent	Incongruent	65.995261	66.311896	g	0.606279	Correct	Correct
7	34	Flanker_UD	DDD	Congruent	Congruent	67.995104	68.311760	n	0.838401	Correct	Correct
7	35	Flanker_LR	RLR	Incongruent	Congruent	69.994974	70.311614	f	0.454449	Correct	Correct
7	36	Flanker_UD	DDD	Congruent	Incongruent	71.994833	72.311467	n	0.398626	Correct	Correct
7	37	Flanker_LR	RLR	Incongruent	Congruent	73.994692	74.311324	f	0.462632	Correct	Correct
7	38	Flanker_UD	UUU	Congruent	Incongruent	75.994560	76.311170	j	0.470883	Correct	Correct
7	39	Flanker_LR	RLR	Incongruent	Congruent	77.994395	78.311036	f	0.486893	Correct	Correct
7	40	Flanker_UD	UDU	Incongruent	Incongruent	79.994253	80.310904	n	0.535081	Correct	Correct
7	41	Flanker_LR	RRR	Congruent	Incongruent	81.994113	82.310748	g	0.655204	Correct	Correct
7	42	Flanker_UD	DUD	Incongruent	Congruent	83.993967	84.310617	j	0.543230	Correct	Correct
7	43	Flanker_LR	LRL	Incongruent	Incongruent	86.010499	86.310463	g	0.567388	Correct	Correct
7	44	Flanker_UD	UDU	Incongruent	Incongruent	88.010348	88.310317	n	0.480031	Correct	Correct
7	45	Flanker_LR	LLL	Congruent	Incongruent	90.010265	90.310159	f	0.423589	Correct	Correct
7	46	Flanker_UD	UUU	Congruent	Congruent	92.010109	92.310032	j	0.431749	Correct	Correct
7	47	Flanker_LR	LRL	Incongruent	Congruent	94.009943	94.309893	g	0.495859	Correct	Correct
7	48	Flanker_UD	DDD	Congruent	Incongruent	96.009774	96.309753	n	0.431987	Correct	Correct
7	49	Flanker_LR	RRR	Congruent	Congruent	98.009648	98.309600	g	0.368265	Correct	Correct
7	50	Flanker_UD	DUD	Incongruent	Congruent	100.009492	100.309535	j	0.552310	Correct	Correct
7	51	Flanker_LR	LRL	Incongruent	Incongruent	102.009310	102.309314	g	0.528340	Correct	Correct
7	52	Flanker_UD	DUD	Incongruent	Incongruent	104.009201	104.309171	j	0.504453	Correct	Correct
7	53	Flanker_LR	LRL	Incongruent	Incongruent	106.009032	106.309029	g	0.568705	Correct	Correct
7	54	Flanker_UD	UUU	Congruent	Incongruent	108.008910	108.308893	j	0.472714	Correct	Correct
7	55	Flanker_LR	LLL	Congruent	Congruent	110.008768	110.308739	f	0.480851	Correct	Correct
7	56	Flanker_UD	DDD	Congruent	Congruent	112.008625	112.308598	n	0.473016	Correct	Correct
7	57	Flanker_LR	RLR	Incongruent	Congruent	114.008480	114.308469	f	0.577159	Correct	Correct
7	58	Flanker_UD	UDU	Incongruent	Incongruent	116.008346	116.308308	n	0.505252	Correct	Correct
7	59	Flanker_LR	RLR	Incongruent	Incongruent	118.008203	118.308165	f	0.465344	Correct	Correct
7	60	Flanker_UD	DUD	Incongruent	Incongruent	120.008052	120.308022	j	0.937457	Correct	Correct
7	61	Flanker_LR	LRL	Incongruent	Incongruent	122.007914	122.307894	g	0.545564	Correct	Correct
7	62	Flanker_UD	UUU	Congruent	Incongruent	124.007732	124.307734	j	0.441645	Correct	Correct
7	63	Flanker_LR	RRR	Congruent	Congruent	126.007623	126.307592	g	0.401757	Correct	Correct
7	64	Flanker_UD	UDU	Incongruent	Congruent	128.007491	128.307450	n	0.481988	Correct	Correct
7	65	Flanker_LR	RRR	Congruent	Incongruent	130.007312	130.307346	g	0.330161	Correct	Correct
7	66	Flanker_UD	DDD	Congruent	Congruent	132.007195	132.307190	n	0.530338	Correct	Correct
7	67	Flanker_LR	LRL	Incongruent	Congruent	134.007053	134.307021	g	0.610324	Correct	Correct
7	68	Flanker_UD	DDD	Congruent	Incongruent	136.006908	136.306876	n	0.402653	Correct	Correct
7	69	Flanker_LR	LLL	Congruent	Congruent	138.006809	138.306743	f	0.362554	Correct	Correct
7	70	Flanker_UD	DDD	Congruent	Congruent	140.006626	140.306636	n	0.314681	Correct	Correct
7	71	Flanker_LR	LRL	Incongruent	Congruent	142.006470	142.306442	g	0.490702	Correct	Correct
7	72	Flanker_UD	DDD	Congruent	Incongruent	144.006341	144.306304	n	0.314917	Correct	Correct
7	73	Flanker_LR	RRR	Congruent	Congruent	146.006190	146.306163	g	0.451028	Correct	Correct
7	74	Flanker_UD	UUU	Congruent	Congruent	148.006047	148.306012	j	0.427125	Correct	Correct
7	75	Flanker_LR	RLR	Incongruent	Congruent	150.005898	150.305872	f	0.475324	Correct	Correct
7	76	Flanker_UD	DUD	Incongruent	Incongruent	152.005758	152.305733	j	0.563486	Correct	Correct
7	77	Flanker_LR	RLR	Incongruent	Incongruent	154.005612	154.305586	f	0.459451	Correct	Correct
7	78	Flanker_UD	UDU	Incongruent	Incongruent	156.005467	156.305440	n	0.539596	Correct	Correct
7	79	Flanker_LR	LRL	Incongruent	Incongruent	158.005302	158.305299	g	0.739824	Correct	Correct
7	80	Flanker_UD	DUD	Incongruent	Incongruent	160.005186	160.305155	j	0.467866	Correct	Correct
7	81	Flanker_LR	RRR	Congruent	Incongruent	162.005041	162.305005	g	0.491944	Correct	Correct
7	82	Flanker_UD	DUD	Incongruent	Congruent	164.004897	164.304869	j	0.588129	Correct	Correct
7	83	Flanker_LR	LRL	Incongruent	Incongruent	166.004771	166.304725	g	0.508177	Correct	Correct
7	84	Flanker_UD	DUD	Incongruent	Incongruent	168.004611	168.304581	j	0.492381	Correct	Correct
7	85	Flanker_LR	RRR	Congruent	Incongruent	170.004476	170.304444	g	0.405006	Correct	Correct
7	86	Flanker_UD	DDD	Congruent	Congruent	172.004298	172.304289	n	0.476566	Correct	Correct
7	87	Flanker_LR	RRR	Congruent	Congruent	174.004207	174.304150	g	0.348969	Correct	Correct
7	88	Flanker_UD	DUD	Incongruent	Congruent	176.004034	176.304004	j	0.524882	Correct	Correct
7	89	Flanker_LR	RRR	Congruent	Incongruent	178.003928	178.303863	g	0.428969	Correct	Correct
7	90	Flanker_UD	UUU	Congruent	Congruent	180.003745	180.303721	j	0.509220	Correct	Correct
7	91	Flanker_LR	LLL	Congruent	Congruent	182.003574	182.303570	f	0.405366	Correct	Correct
7	92	Flanker_UD	DUD	Incongruent	Congruent	184.003458	184.303433	j	0.453353	Correct	Correct
7	93	Flanker_LR	LLL	Congruent	Incongruent	186.003291	186.303294	f	0.557454	Correct	Correct
7	94	Flanker_UD	UDU	Incongruent	Congruent	188.003169	188.303157	j	0.365539	Error	Correct
7	95	Flanker_LR	LLL	Congruent	Incongruent	190.003029	190.303002	f	0.405748	Correct	Error
7	96	Flanker_UD	UUU	Congruent	Congruent	192.002897	192.302855	j	0.349846	Correct	Correct
8	1	Flanker_LR	LRL	Incongruent	None	1.999870	2.299841	g	0.498478	Correct	None
8	2	Flanker_UD	UDU	Incongruent	Incongruent	3.999722	4.299698	n	0.458670	Correct	Correct
8	3	Flanker_LR	LLL	Congruent	Incongruent	5.999607	6.299597	f	0.346773	Correct	Correct
8	4	Flanker_UD	UUU	Congruent	Congruent	7.999410	8.299411	j	0.362882	Correct	Correct
8	5	Flanker_LR	RLR	Incongruent	Congruent	9.999299	10.299266	f	0.483081	Correct	Correct
8	6	Flanker_UD	DUD	Incongruent	Incongruent	11.999158	12.299133	g	0.651091	Error	Correct
8	7	Flanker_LR	RLR	Incongruent	Incongruent	13.999004	14.298999	f	0.491254	Correct	Error
8	8	Flanker_UD	UDU	Incongruent	Incongruent	15.998882	16.298837	n	0.507313	Correct	Correct
8	9	Flanker_LR	LRL	Incongruent	Incongruent	17.998735	18.298694	g	0.499515	Correct	Correct
8	10	Flanker_UD	DUD	Incongruent	Incongruent	19.998582	20.298551	j	0.539685	Correct	Correct
8	11	Flanker_LR	RRR	Congruent	Incongruent	21.998444	22.298432	g	0.499778	Correct	Correct
8	12	Flanker_UD	DUD	Incongruent	Congruent	23.998310	24.298277	j	0.499819	Correct	Correct
8	13	Flanker_LR	RRR	Congruent	Incongruent	25.998154	26.298120	g	0.403930	Correct	Correct
8	14	Flanker_UD	DDD	Congruent	Congruent	27.998009	28.298015	n	0.476038	Correct	Correct
8	15	Flanker_LR	RLR	Incongruent	Congruent	29.997876	30.297833	f	0.483537	Correct	Correct
8	16	Flanker_UD	UUU	Congruent	Incongruent	31.997720	32.297688	j	0.379630	Correct	Correct
8	17	Flanker_LR	LLL	Congruent	Congruent	33.997550	34.297543	f	0.427812	Correct	Correct
8	18	Flanker_UD	UDU	Incongruent	Congruent	35.997434	36.297400	n	0.475887	Correct	Correct
8	19	Flanker_LR	LLL	Congruent	Incongruent	37.997297	38.313930	f	0.308062	Correct	Correct
8	20	Flanker_UD	DDD	Congruent	Congruent	39.997145	40.313785	n	0.436573	Correct	Correct
8	21	Flanker_LR	RRR	Congruent	Congruent	41.997009	42.313639	g	0.396216	Correct	Correct
8	22	Flanker_UD	UDU	Incongruent	Congruent	43.996869	44.313512	n	0.516427	Correct	Correct
8	23	Flanker_LR	RLR	Incongruent	Incongruent	45.996718	46.313350	f	0.460508	Correct	Correct
8	24	Flanker_UD	DDD	Congruent	Incongruent	47.996582	48.313206	n	0.324579	Correct	Correct
8	25	Flanker_LR	RRR	Congruent	Congruent	49.996432	50.313062	g	0.388727	Correct	Correct
8	26	Flanker_UD	UUU	Congruent	Congruent	51.996290	52.312923	j	0.388841	Correct	Correct
8	27	Flanker_LR	LRL	Incongruent	Congruent	53.996143	54.312775	f	0.293031	Error	Correct
8	28	Flanker_UD	UUU	Congruent	Incongruent	55.995977	56.312631	j	0.405079	Correct	Error
8	29	Flanker_LR	LLL	Congruent	Congruent	57.995841	58.312483	f	0.405259	Correct	Correct
8	30	Flanker_UD	UUU	Congruent	Congruent	59.995698	60.312343	j	0.397367	Correct	Correct
8	31	Flanker_LR	LRL	Incongruent	Congruent	61.995554	62.312199	g	0.557777	Correct	Correct
8	32	Flanker_UD	DUD	Incongruent	Incongruent	63.995418	64.312061	j	0.557649	Correct	Correct
8	33	Flanker_LR	LRL	Incongruent	Incongruent	65.995271	66.311951	g	0.501662	Correct	Correct
8	34	Flanker_UD	UUU	Congruent	Incongruent	67.995126	68.311764	j	0.397774	Correct	Correct
8	35	Flanker_LR	RRR	Congruent	Congruent	69.994966	70.311660	g	0.357821	Correct	Correct
8	36	Flanker_UD	DDD	Congruent	Congruent	71.994828	72.311537	n	0.342121	Correct	Correct
8	37	Flanker_LR	RLR	Incongruent	Congruent	73.994664	74.311400	f	0.518170	Correct	Correct
8	38	Flanker_UD	UDU	Incongruent	Incongruent	75.994552	76.311245	n	0.502321	Correct	Correct
8	39	Flanker_LR	LRL	Incongruent	Incongruent	77.994417	78.311050	g	0.486389	Correct	Correct
8	40	Flanker_UD	UDU	Incongruent	Incongruent	79.994276	80.310916	n	0.542506	Correct	Correct
8	41	Flanker_LR	RLR	Incongruent	Incongruent	81.994128	82.310768	f	0.454796	Correct	Correct
8	42	Flanker_UD	DDD	Congruent	Incongruent	83.993988	84.310661	n	0.398765	Correct	Correct
8	43	Flanker_LR	RLR	Incongruent	Congruent	86.010509	86.310486	f	0.518892	Correct	Correct
8	44	Flanker_UD	DUD	Incongruent	Incongruent	88.010360	88.310333	j	0.503118	Correct	Correct
8	45	Flanker_LR	LRL	Incongruent	Incongruent	90.010215	90.310189	g	0.439092	Correct	Correct
8	46	Flanker_UD	UUU	Congruent	Incongruent	92.010096	92.310065	j	0.391437	Correct	Correct
8	47	Flanker_LR	RRR	Congruent	Congruent	94.009933	94.309901	g	0.367380	Correct	Correct
8	48	Flanker_UD	DDD	Congruent	Congruent	96.009784	96.309760	n	0.367554	Correct	Correct
8	49	Flanker_LR	LRL	Incongruent	Congruent	98.009639	98.309614	g	0.471672	Correct	Correct
8	50	Flanker_UD	DDD	Congruent	Incongruent	100.009500	100.309524	n	0.375817	Correct	Correct
8	51	Flanker_LR	LRL	Incongruent	Congruent	102.009356	102.309326	g	0.487980	Correct	Correct
8	52	Flanker_UD	DUD	Incongruent	Incongruent	104.009212	104.309184	j	0.511949	Correct	Correct
8	53	Flanker_LR	LLL	Congruent	Incongruent	106.009065	106.309011	f	0.512171	Correct	Correct
8	54	Flanker_UD	UUU	Congruent	Congruent	108.008930	108.308897	j	0.400314	Correct	Correct
8	55	Flanker_LR	RLR	Incongruent	Congruent	110.008754	110.308766	f	0.488553	Correct	Correct
8	56	Flanker_UD	UDU	Incongruent	Incongruent	112.008635	112.308611	n	0.520521	Correct	Correct
8	57	Flanker_LR	RRR	Congruent	Incongruent	114.008492	114.308468	g	0.424563	Correct	Correct
8	58	Flanker_UD	DDD	Congruent	Congruent	116.008358	116.308352	n	0.400728	Correct	Correct
8	59	Flanker_LR	RLR	Incongruent	Congruent	118.008217	118.308219	f	0.424885	Correct	Correct
8	60	Flanker_UD	DUD	Incongruent	Incongruent	120.008062	120.308036	j	0.473017	Correct	Correct
8	61	Flanker_LR	LLL	Congruent	Incongruent	122.007920	122.307893	f	0.337098	Correct	Correct
8	62	Flanker_UD	UDU	Incongruent	Congruent	124.007778	124.307775	n	0.473369	Correct	Correct
8	63	Flanker_LR	LLL	Congruent	Incongruent	126.007633	126.307612	f	0.593362	Correct	Correct
8	64	Flanker_UD	UUU	Congruent	Congruent	128.007489	128.307465	j	0.433427	Correct	Correct
8	65	Flanker_LR	RRR	Congruent	Congruent	130.007346	130.307321	g	0.393545	Correct	Correct
8	66	Flanker_UD	DDD	Congruent	Congruent	132.007202	132.307190	n	0.681717	Correct	Correct
8	67	Flanker_LR	LRL	Incongruent	Congruent	134.007062	134.307035	g	0.505876	Correct	Correct
8	68	Flanker_UD	DUD	Incongruent	Incongruent	136.006927	136.306900	j	0.554464	Correct	Correct
8	69	Flanker_LR	LLL	Congruent	Incongruent	138.006772	138.306745	f	0.338093	Correct	Correct
8	70	Flanker_UD	UUU	Congruent	Congruent	140.006638	140.306607	j	0.506522	Correct	Correct
8	71	Flanker_LR	RRR	Congruent	Congruent	142.006461	142.306463	g	0.506410	Correct	Correct
8	72	Flanker_UD	UDU	Incongruent	Congruent	144.006342	144.306317	n	0.618399	Correct	Correct
8	73	Flanker_LR	RRR	Congruent	Incongruent	146.006256	146.306188	g	0.658622	Correct	Correct
8	74	Flanker_UD	DUD	Incongruent	Congruent	148.006089	148.306061	j	0.578671	Correct	Correct
8	75	Flanker_LR	RLR	Incongruent	Incongruent	150.005955	150.305955	f	0.530805	Correct	Correct
8	76	Flanker_UD	DDD	Congruent	Incongruent	152.005812	152.305750	n	0.386864	Correct	Correct
8	77	Flanker_LR	LLL	Congruent	Congruent	154.005658	154.305614	f	0.363037	Correct	Correct
8	78	Flanker_UD	DUD	Incongruent	Congruent	156.005466	156.305479	j	0.467243	Correct	Correct
8	79	Flanker_LR	RLR	Incongruent	Incongruent	158.005344	158.305324	f	0.459293	Correct	Correct
8	80	Flanker_UD	DDD	Congruent	Incongruent	160.005194	160.305172	n	0.395400	Correct	Correct
8	81	Flanker_LR	LLL	Congruent	Congruent	162.005054	162.305027	f	0.347528	Correct	Correct
8	82	Flanker_UD	UDU	Incongruent	Congruent	164.004886	164.304916	n	0.459611	Correct	Correct
8	83	Flanker_LR	LRL	Incongruent	Incongruent	166.004769	166.304741	g	0.467742	Correct	Correct
8	84	Flanker_UD	UUU	Congruent	Incongruent	168.004627	168.304597	j	0.411834	Correct	Correct
8	85	Flanker_LR	LLL	Congruent	Congruent	170.004480	170.304452	f	0.324008	Correct	Correct
8	86	Flanker_UD	DUD	Incongruent	Congruent	172.004337	172.304318	j	0.532133	Correct	Correct
8	87	Flanker_LR	RLR	Incongruent	Incongruent	174.004192	174.304166	f	0.460280	Correct	Correct
8	88	Flanker_UD	DDD	Congruent	Incongruent	176.004097	176.304029	n	0.388319	Correct	Correct
8	89	Flanker_LR	LLL	Congruent	Congruent	178.003961	178.303897	f	0.348500	Correct	Correct
8	90	Flanker_UD	UDU	Incongruent	Congruent	180.003764	180.303748	n	0.516606	Correct	Correct
8	91	Flanker_LR	RRR	Congruent	Incongruent	182.003618	182.303594	g	0.356777	Correct	Correct
8	92	Flanker_UD	UDU	Incongruent	Congruent	184.003482	184.303456	j	0.364889	Error	Correct
8	93	Flanker_LR	RRR	Congruent	Incongruent	186.003331	186.303311	g	0.428957	Correct	Error
8	94	Flanker_UD	DUD	Incongruent	Congruent	188.003197	188.303194	j	0.469049	Correct	Correct
8	95	Flanker_LR	LRL	Incongruent	Incongruent	190.003040	190.303020	g	0.517227	Correct	Correct
8	96	Flanker_UD	UUU	Congruent	Incongruent	192.002912	192.302886	j	0.389363	Correct	Correct
