# Supplementary material for: Congruency Sequence Effects without Feature Integration or Contingency Learning Confounds
Source: PLoS One. 2014 Jul 14;9(7):e102337. doi: 10.1371/journal.pone.0102337 (PMC4096924; doi:10.1371/journal.pone.0102337)
Supplement: Raw Data S1 — The raw data collected from each participant in Experiments 1 and 2. (ZIP) [file pone.0102337.s001.zip › RAW DATA/Experiment1/Prime_Arrow_Flanker_Subject_6_log.txt]

Experiment ID	Arrow_Flanker_Paradigm
Subject	6
Run Time	10-Apr-2013 13:08:24
Run Number	Trial Number	Task	Stimulus	Current Trial Type	Previous Trial Type	StimulusOnsetTime	StimulusOffsetTime	Response	RT	Accuracy	PreviousAccuracy
practice	1	Flanker_LR	LLL	Congruent	None	1.999915	2.299885	f	1.371781	Correct	None
practice	2	Flanker_UD	UUU	Congruent	Congruent	3.999783	4.299717	j	0.979866	Correct	Correct
practice	3	Flanker_LR	LRL	Incongruent	Congruent	5.999557	6.299581	g	1.259931	Correct	Correct
practice	4	Flanker_UD	DUD	Incongruent	Incongruent	7.999444	8.299399	j	1.092259	Correct	Correct
practice	5	Flanker_LR	LLL	Congruent	Incongruent	9.999259	10.299229	f	0.644182	Correct	Correct
practice	6	Flanker_UD	DUD	Incongruent	Congruent	11.999118	12.299060	j	0.764346	Correct	Correct
practice	7	Flanker_LR	RRR	Congruent	Incongruent	13.998910	14.298894	j	0.660459	Error	Correct
practice	8	Flanker_UD	UUU	Congruent	Congruent	15.998703	16.298719	j	0.844547	Correct	Error
practice	9	Flanker_LR	LLL	Congruent	Congruent	17.998591	18.298595	f	0.652706	Correct	Correct
practice	10	Flanker_UD	UDU	Incongruent	Congruent	19.998478	20.298456	n	0.756234	Correct	Correct
practice	11	Flanker_LR	RLR	Incongruent	Incongruent	21.998298	22.298216	f	0.556958	Correct	Correct
practice	12	Flanker_UD	DDD	Congruent	Incongruent	23.998110	24.298103	n	0.572423	Correct	Correct
practice	13	Flanker_LR	RRR	Congruent	Congruent	25.997994	26.297884	g	0.548483	Correct	Correct
practice	14	Flanker_UD	DDD	Congruent	Congruent	27.997860	28.297789	n	0.492639	Correct	Correct
practice	15	Flanker_LR	LRL	Incongruent	Congruent	29.997665	30.297597	g	0.668834	Correct	Correct
practice	16	Flanker_UD	UDU	Incongruent	Incongruent	31.997484	32.314172	n	0.588915	Correct	Correct
practice	17	Flanker_LR	LRL	Incongruent	Incongruent	33.997315	34.314011	g	0.860981	Correct	Correct
practice	18	Flanker_UD	UUU	Congruent	Incongruent	35.997187	36.313842	j	0.749189	Correct	Correct
practice	19	Flanker_LR	RLR	Incongruent	Congruent	37.996980	38.313693	f	0.565293	Correct	Correct
practice	20	Flanker_UD	DUD	Incongruent	Incongruent	39.996828	40.313512	j	0.661409	Correct	Correct
practice	21	Flanker_LR	RRR	Congruent	Incongruent	41.996720	42.313365	g	0.901617	Correct	Correct
practice	22	Flanker_UD	UDU	Incongruent	Congruent	43.996485	44.313120	n	0.581842	Correct	Correct
practice	23	Flanker_LR	RLR	Incongruent	Incongruent	45.996322	46.312958	f	0.653917	Correct	Correct
practice	24	Flanker_UD	DDD	Congruent	Incongruent	47.996163	48.312798	n	0.422011	Correct	Correct
1	1	Flanker_LR	LLL	Congruent	None	1.999846	2.299796	f	0.460795	Correct	None
1	2	Flanker_UD	DUD	Incongruent	Congruent	3.999703	4.299653	j	0.533315	Correct	Correct
1	3	Flanker_LR	LLL	Congruent	Incongruent	5.999605	6.299495	f	0.357132	Correct	Correct
1	4	Flanker_UD	UDU	Incongruent	Congruent	7.999364	8.299330	n	0.477170	Correct	Correct
1	5	Flanker_LR	RRR	Congruent	Incongruent	9.999193	10.299167	g	0.421353	Correct	Correct
1	6	Flanker_UD	DUD	Incongruent	Congruent	11.999054	12.298997	j	0.517632	Correct	Correct
1	7	Flanker_LR	LRL	Incongruent	Incongruent	13.998876	14.298844	g	0.621616	Correct	Correct
1	8	Flanker_UD	DUD	Incongruent	Incongruent	15.998716	16.298685	j	0.598139	Correct	Correct
1	9	Flanker_LR	RLR	Incongruent	Incongruent	17.998549	18.298527	f	0.477872	Correct	Correct
1	10	Flanker_UD	UDU	Incongruent	Incongruent	19.998407	20.298371	n	0.453983	Correct	Correct
1	11	Flanker_LR	RRR	Congruent	Incongruent	21.998236	22.298191	g	0.398090	Correct	Correct
1	12	Flanker_UD	UUU	Congruent	Congruent	23.998074	24.298043	j	0.414197	Correct	Correct
1	13	Flanker_LR	LRL	Incongruent	Congruent	25.997908	26.297883	g	0.558402	Correct	Correct
1	14	Flanker_UD	DDD	Congruent	Incongruent	27.997761	28.297742	n	0.357796	Correct	Correct
1	15	Flanker_LR	RRR	Congruent	Congruent	29.997593	30.297561	j	0.414125	Error	Correct
1	16	Flanker_UD	DUD	Incongruent	Congruent	31.997435	32.297402	j	0.590229	Correct	Error
1	17	Flanker_LR	RLR	Incongruent	Incongruent	33.997281	34.313908	f	0.662194	Correct	Correct
1	18	Flanker_UD	UDU	Incongruent	Incongruent	35.997128	36.313746	n	0.454301	Correct	Correct
1	19	Flanker_LR	RRR	Congruent	Incongruent	37.996960	38.313586	g	0.398440	Correct	Correct
1	20	Flanker_UD	UUU	Congruent	Congruent	39.996800	40.313458	j	0.390508	Correct	Correct
1	21	Flanker_LR	RRR	Congruent	Congruent	41.996642	42.313266	g	0.414674	Correct	Correct
1	22	Flanker_UD	DUD	Incongruent	Congruent	43.996486	44.313109	j	0.566827	Correct	Correct
1	23	Flanker_LR	LLL	Congruent	Incongruent	45.996320	46.312946	f	0.342874	Correct	Correct
1	24	Flanker_UD	UDU	Incongruent	Congruent	47.996160	48.312804	n	0.423121	Correct	Correct
1	25	Flanker_LR	RLR	Incongruent	Incongruent	49.996001	50.312626	f	0.495159	Correct	Correct
1	26	Flanker_UD	DDD	Congruent	Incongruent	51.995838	52.312466	n	0.463346	Correct	Correct
1	27	Flanker_LR	RRR	Congruent	Congruent	53.995678	54.312312	g	0.383382	Correct	Correct
1	28	Flanker_UD	DDD	Congruent	Congruent	55.995520	56.312164	n	0.327597	Correct	Correct
1	29	Flanker_LR	LLL	Congruent	Congruent	57.995328	58.311983	f	0.415666	Correct	Correct
1	30	Flanker_UD	UUU	Congruent	Congruent	59.995198	60.311833	j	0.375816	Correct	Correct
1	31	Flanker_LR	RLR	Incongruent	Congruent	61.995039	62.311664	f	0.519930	Correct	Correct
1	32	Flanker_UD	UUU	Congruent	Incongruent	63.994896	64.311521	j	0.456038	Correct	Correct
1	33	Flanker_LR	LLL	Congruent	Congruent	65.994717	66.311343	f	0.312233	Correct	Correct
1	34	Flanker_UD	DUD	Incongruent	Congruent	67.994556	68.311182	j	0.600915	Correct	Correct
1	35	Flanker_LR	LLL	Congruent	Incongruent	69.994397	70.311024	f	0.392408	Correct	Correct
1	36	Flanker_UD	DDD	Congruent	Congruent	71.994237	72.310891	n	0.408586	Correct	Correct
1	37	Flanker_LR	RLR	Incongruent	Congruent	73.994076	74.310702	f	0.456664	Correct	Correct
1	38	Flanker_UD	UUU	Congruent	Incongruent	75.993917	76.310544	j	0.544887	Correct	Correct
1	39	Flanker_LR	LRL	Incongruent	Congruent	77.993757	78.310392	g	0.672890	Correct	Correct
1	40	Flanker_UD	DUD	Incongruent	Incongruent	79.993598	80.310224	j	0.537092	Correct	Correct
1	41	Flanker_LR	LRL	Incongruent	Incongruent	81.993436	82.310063	g	0.529312	Correct	Correct
1	42	Flanker_UD	DDD	Congruent	Incongruent	83.993274	84.309915	n	0.329371	Correct	Correct
1	43	Flanker_LR	RLR	Incongruent	Congruent	86.009780	86.309743	f	0.425482	Correct	Correct
1	44	Flanker_UD	DDD	Congruent	Incongruent	88.009642	88.309573	n	0.361888	Correct	Correct
1	45	Flanker_LR	LRL	Incongruent	Congruent	90.009460	90.309423	g	0.601713	Correct	Correct
1	46	Flanker_UD	UDU	Incongruent	Incongruent	92.009301	92.309264	n	0.457858	Correct	Correct
1	47	Flanker_LR	LRL	Incongruent	Incongruent	94.009140	94.309102	g	0.537996	Correct	Correct
1	48	Flanker_UD	UUU	Congruent	Incongruent	96.009007	96.308948	j	0.426102	Correct	Correct
1	49	Flanker_LR	RLR	Incongruent	Congruent	98.008835	98.308786	f	0.458763	Correct	Correct
1	50	Flanker_UD	UUU	Congruent	Incongruent	100.008662	100.308624	j	0.434310	Correct	Correct
1	51	Flanker_LR	LLL	Congruent	Congruent	102.008504	102.308465	f	0.370498	Correct	Correct
1	52	Flanker_UD	DDD	Congruent	Congruent	104.008366	104.308307	n	0.418537	Correct	Correct
1	53	Flanker_LR	RRR	Congruent	Congruent	106.008184	106.308155	g	0.354775	Correct	Correct
1	54	Flanker_UD	DDD	Congruent	Congruent	108.008023	108.307986	n	0.338761	Correct	Correct
1	55	Flanker_LR	RRR	Congruent	Congruent	110.007865	110.307832	j	0.434964	Error	Correct
1	56	Flanker_UD	UUU	Congruent	Congruent	112.007702	112.307665	j	0.459541	Correct	Error
1	57	Flanker_LR	RLR	Incongruent	Congruent	114.007536	114.307505	f	0.579179	Correct	Correct
1	58	Flanker_UD	UUU	Congruent	Incongruent	116.007376	116.307344	j	0.779292	Correct	Correct
1	59	Flanker_LR	LRL	Incongruent	Congruent	118.007215	118.307189	g	0.619485	Correct	Correct
1	60	Flanker_UD	UDU	Incongruent	Incongruent	120.007060	120.307064	n	0.587706	Correct	Correct
1	61	Flanker_LR	LRL	Incongruent	Incongruent	122.006899	122.306868	g	0.563646	Correct	Correct
1	62	Flanker_UD	DDD	Congruent	Incongruent	124.006736	124.306711	n	0.491834	Correct	Correct
1	63	Flanker_LR	LLL	Congruent	Congruent	126.006578	126.306546	f	0.475906	Correct	Correct
1	64	Flanker_UD	UUU	Congruent	Congruent	128.006417	128.306403	j	0.396065	Correct	Correct
1	65	Flanker_LR	LRL	Incongruent	Congruent	130.006258	130.306227	g	0.532264	Correct	Correct
1	66	Flanker_UD	UDU	Incongruent	Incongruent	132.006100	132.306067	n	0.524322	Correct	Correct
1	67	Flanker_LR	RRR	Congruent	Incongruent	134.005939	134.305909	g	0.684390	Correct	Correct
1	68	Flanker_UD	UDU	Incongruent	Congruent	136.005781	136.305746	n	0.788567	Correct	Correct
1	69	Flanker_LR	RLR	Incongruent	Incongruent	138.005619	138.305588	f	0.532675	Correct	Correct
1	70	Flanker_UD	DUD	Incongruent	Incongruent	140.005462	140.305436	j	0.660799	Correct	Correct
1	71	Flanker_LR	LRL	Incongruent	Incongruent	142.005302	142.305269	g	0.532984	Correct	Correct
1	72	Flanker_UD	UUU	Congruent	Incongruent	144.005144	144.305110	j	0.397092	Correct	Correct
1	73	Flanker_LR	LLL	Congruent	Congruent	146.004982	146.304952	f	0.325157	Correct	Correct
1	74	Flanker_UD	UDU	Incongruent	Congruent	148.004816	148.304790	n	0.493334	Correct	Correct
1	75	Flanker_LR	RLR	Incongruent	Incongruent	150.004663	150.304633	f	0.453413	Correct	Correct
1	76	Flanker_UD	DDD	Congruent	Incongruent	152.004539	152.304472	n	0.357653	Correct	Correct
1	77	Flanker_LR	RRR	Congruent	Congruent	154.004343	154.304312	g	0.437838	Correct	Correct
1	78	Flanker_UD	UUU	Congruent	Congruent	156.004187	156.304154	j	0.405744	Correct	Correct
1	79	Flanker_LR	RRR	Congruent	Congruent	158.004033	158.303996	g	0.493998	Correct	Correct
1	80	Flanker_UD	DDD	Congruent	Congruent	160.003875	160.303833	n	0.526108	Correct	Correct
1	81	Flanker_LR	RLR	Incongruent	Congruent	162.003707	162.303682	f	0.590204	Correct	Correct
1	82	Flanker_UD	UDU	Incongruent	Incongruent	164.003549	164.303504	n	0.470415	Correct	Correct
1	83	Flanker_LR	RLR	Incongruent	Incongruent	166.003386	166.303356	f	0.582460	Correct	Correct
1	84	Flanker_UD	UDU	Incongruent	Incongruent	168.003225	168.303195	n	0.550531	Correct	Correct
1	85	Flanker_LR	LRL	Incongruent	Incongruent	170.003068	170.303038	g	0.518651	Correct	Correct
1	86	Flanker_UD	DUD	Incongruent	Incongruent	172.002906	172.302877	j	0.510714	Correct	Correct
1	87	Flanker_LR	LLL	Congruent	Incongruent	174.002743	174.302726	f	0.390935	Correct	Correct
1	88	Flanker_UD	DUD	Incongruent	Congruent	176.002590	176.302561	j	0.503106	Correct	Correct
1	89	Flanker_LR	LLL	Congruent	Incongruent	178.002430	178.302400	f	0.367231	Correct	Correct
1	90	Flanker_UD	UDU	Incongruent	Congruent	180.002271	180.302236	n	0.431267	Correct	Correct
1	91	Flanker_LR	LLL	Congruent	Incongruent	182.002114	182.302096	f	0.431419	Correct	Correct
1	92	Flanker_UD	DDD	Congruent	Congruent	184.001956	184.301920	n	0.391604	Correct	Correct
1	93	Flanker_LR	LRL	Incongruent	Congruent	186.001771	186.301764	g	0.495607	Correct	Correct
1	94	Flanker_UD	DUD	Incongruent	Incongruent	188.001635	188.301605	j	0.503759	Correct	Correct
1	95	Flanker_LR	RRR	Congruent	Incongruent	190.001485	190.301441	g	0.471981	Correct	Correct
1	96	Flanker_UD	DUD	Incongruent	Congruent	192.001320	192.301286	j	0.504017	Correct	Correct
2	1	Flanker_LR	RLR	Incongruent	None	1.999844	2.299820	f	0.579370	Correct	None
2	2	Flanker_UD	UUU	Congruent	Incongruent	3.999686	4.299659	j	0.459497	Correct	Correct
2	3	Flanker_LR	RLR	Incongruent	Congruent	5.999528	6.299491	f	0.443561	Correct	Correct
2	4	Flanker_UD	UUU	Congruent	Incongruent	7.999368	8.299348	j	0.419783	Correct	Correct
2	5	Flanker_LR	RRR	Congruent	Congruent	9.999212	10.299180	g	0.467895	Correct	Correct
2	6	Flanker_UD	DUD	Incongruent	Congruent	11.999051	12.299022	j	0.499941	Correct	Correct
2	7	Flanker_LR	RRR	Congruent	Incongruent	13.998891	14.298862	g	0.452046	Correct	Correct
2	8	Flanker_UD	UDU	Incongruent	Congruent	15.998747	16.298703	n	0.500272	Correct	Correct
2	9	Flanker_LR	LLL	Congruent	Incongruent	17.998574	18.298545	f	0.452364	Correct	Correct
2	10	Flanker_UD	DUD	Incongruent	Congruent	19.998414	20.298385	j	0.476454	Correct	Correct
2	11	Flanker_LR	LRL	Incongruent	Incongruent	21.998255	22.298226	g	0.516506	Correct	Correct
2	12	Flanker_UD	DDD	Congruent	Incongruent	23.998105	24.298069	n	0.460795	Correct	Correct
2	13	Flanker_LR	LLL	Congruent	Congruent	25.997937	26.297908	f	0.420941	Correct	Correct
2	14	Flanker_UD	DDD	Congruent	Congruent	27.997768	28.297751	n	0.420337	Correct	Correct
2	15	Flanker_LR	LLL	Congruent	Congruent	29.997619	30.297589	f	0.396400	Correct	Correct
2	16	Flanker_UD	UUU	Congruent	Congruent	31.997466	32.297440	j	0.396517	Correct	Correct
2	17	Flanker_LR	LLL	Congruent	Congruent	33.997301	34.313942	f	0.340683	Correct	Correct
2	18	Flanker_UD	UDU	Incongruent	Congruent	35.997142	36.313778	n	0.452818	Correct	Correct
2	19	Flanker_LR	RRR	Congruent	Incongruent	37.996973	38.313611	j	0.428876	Error	Correct
2	20	Flanker_UD	DUD	Incongruent	Congruent	39.996821	40.313463	j	0.709059	Correct	Error
2	21	Flanker_LR	LLL	Congruent	Incongruent	41.996682	42.313307	f	0.413097	Correct	Correct
2	22	Flanker_UD	DUD	Incongruent	Congruent	43.996516	44.313145	j	0.501268	Correct	Correct
2	23	Flanker_LR	LLL	Congruent	Incongruent	45.996362	46.312976	f	0.397368	Correct	Correct
2	24	Flanker_UD	UDU	Incongruent	Congruent	47.996199	48.312836	n	0.469563	Correct	Correct
2	25	Flanker_LR	LRL	Incongruent	Incongruent	49.996041	50.312671	g	0.501647	Correct	Correct
2	26	Flanker_UD	DDD	Congruent	Incongruent	51.995871	52.312508	n	0.421775	Correct	Correct
2	27	Flanker_LR	LLL	Congruent	Congruent	53.995722	54.312350	f	0.397952	Correct	Correct
2	28	Flanker_UD	DUD	Incongruent	Congruent	55.995574	56.312190	j	0.821959	Correct	Correct
2	29	Flanker_LR	RLR	Incongruent	Incongruent	57.995405	58.312024	f	0.518184	Correct	Correct
2	30	Flanker_UD	UUU	Congruent	Incongruent	59.995245	60.311873	j	0.566288	Correct	Correct
2	31	Flanker_LR	LRL	Incongruent	Congruent	61.995087	62.311717	g	0.462393	Correct	Correct
2	32	Flanker_UD	UUU	Congruent	Incongruent	63.994923	64.311587	j	0.598533	Correct	Correct
2	33	Flanker_LR	LRL	Incongruent	Congruent	65.994776	66.311397	g	0.734720	Correct	Correct
2	34	Flanker_UD	DUD	Incongruent	Incongruent	67.994609	68.311238	j	0.766789	Correct	Correct
2	35	Flanker_LR	RRR	Congruent	Incongruent	69.994450	70.311080	g	0.582911	Correct	Correct
2	36	Flanker_UD	DUD	Incongruent	Congruent	71.994331	72.310924	j	0.518991	Correct	Correct
2	37	Flanker_LR	RLR	Incongruent	Incongruent	73.994132	74.310761	f	0.447264	Correct	Correct
2	38	Flanker_UD	DUD	Incongruent	Incongruent	75.993941	76.310602	j	0.511236	Correct	Correct
2	39	Flanker_LR	RLR	Incongruent	Incongruent	77.993816	78.310457	f	0.447479	Correct	Correct
2	40	Flanker_UD	UDU	Incongruent	Incongruent	79.993700	80.310285	n	0.511564	Correct	Correct
2	41	Flanker_LR	LLL	Congruent	Incongruent	81.993503	82.310126	f	0.391656	Correct	Correct
2	42	Flanker_UD	DDD	Congruent	Congruent	83.993339	84.309970	n	0.423742	Correct	Correct
2	43	Flanker_LR	LLL	Congruent	Congruent	85.993171	86.309810	f	0.287869	Correct	Correct
2	44	Flanker_UD	UDU	Incongruent	Congruent	88.009685	88.309657	j	0.311949	Error	Correct
2	45	Flanker_LR	RLR	Incongruent	Incongruent	90.009516	90.309493	f	0.752118	Correct	Error
2	46	Flanker_UD	DUD	Incongruent	Incongruent	92.009366	92.309333	j	0.752278	Correct	Correct
2	47	Flanker_LR	LLL	Congruent	Incongruent	94.009211	94.309178	f	0.376347	Correct	Correct
2	48	Flanker_UD	UDU	Incongruent	Congruent	96.009042	96.309008	n	0.512500	Correct	Correct
2	49	Flanker_LR	LLL	Congruent	Incongruent	98.008895	98.308858	f	0.360657	Correct	Correct
2	50	Flanker_UD	UUU	Congruent	Congruent	100.008733	100.308685	j	0.448755	Correct	Correct
2	51	Flanker_LR	RRR	Congruent	Congruent	102.008575	102.308539	g	0.488871	Correct	Correct
2	52	Flanker_UD	UDU	Incongruent	Congruent	104.008411	104.308387	n	0.529034	Correct	Correct
2	53	Flanker_LR	RRR	Congruent	Incongruent	106.008251	106.308322	g	0.505108	Correct	Correct
2	54	Flanker_UD	DDD	Congruent	Congruent	108.008123	108.308111	n	0.601171	Correct	Correct
2	55	Flanker_LR	RRR	Congruent	Congruent	110.007953	110.307906	g	0.617331	Correct	Correct
2	56	Flanker_UD	UUU	Congruent	Congruent	112.007776	112.307749	j	0.449404	Correct	Correct
2	57	Flanker_LR	RRR	Congruent	Congruent	114.007617	114.307581	g	0.449629	Correct	Correct
2	58	Flanker_UD	DDD	Congruent	Congruent	116.007460	116.307431	n	0.473925	Correct	Correct
2	59	Flanker_LR	RLR	Incongruent	Congruent	118.007300	118.307272	f	0.817830	Correct	Correct
2	60	Flanker_UD	DUD	Incongruent	Incongruent	120.007143	120.307114	j	0.770008	Correct	Correct
2	61	Flanker_LR	RLR	Incongruent	Incongruent	122.006983	122.306954	f	0.522095	Correct	Correct
2	62	Flanker_UD	UDU	Incongruent	Incongruent	124.006824	124.306805	n	0.570204	Correct	Correct
2	63	Flanker_LR	RRR	Congruent	Incongruent	126.006691	126.306638	g	0.482325	Correct	Correct
2	64	Flanker_UD	UUU	Congruent	Congruent	128.006508	128.306481	j	0.410494	Correct	Correct
2	65	Flanker_LR	RRR	Congruent	Congruent	130.006350	130.306320	g	0.530661	Correct	Correct
2	66	Flanker_UD	DDD	Congruent	Congruent	132.006192	132.306163	n	0.402714	Correct	Correct
2	67	Flanker_LR	LRL	Incongruent	Congruent	134.006016	134.306005	g	0.746828	Correct	Correct
2	68	Flanker_UD	UUU	Congruent	Incongruent	136.005872	136.305845	j	0.482964	Correct	Correct
2	69	Flanker_LR	RLR	Incongruent	Congruent	138.005716	138.305703	f	0.627071	Correct	Correct
2	70	Flanker_UD	UDU	Incongruent	Incongruent	140.005557	140.305529	n	0.483193	Correct	Correct
2	71	Flanker_LR	LRL	Incongruent	Incongruent	142.005406	142.305377	g	0.547295	Correct	Correct
2	72	Flanker_UD	UDU	Incongruent	Incongruent	144.005241	144.305213	n	0.475445	Correct	Correct
2	73	Flanker_LR	LRL	Incongruent	Incongruent	146.005087	146.305054	g	0.491590	Correct	Correct
2	74	Flanker_UD	UDU	Incongruent	Incongruent	148.004924	148.304924	n	0.531725	Correct	Correct
2	75	Flanker_LR	LRL	Incongruent	Incongruent	150.004771	150.304736	g	0.547872	Correct	Correct
2	76	Flanker_UD	DUD	Incongruent	Incongruent	152.004583	152.304580	j	0.564567	Correct	Correct
2	77	Flanker_LR	LRL	Incongruent	Incongruent	154.004448	154.304412	g	0.852056	Correct	Correct
2	78	Flanker_UD	UUU	Congruent	Incongruent	156.004291	156.304264	j	0.452204	Correct	Correct
2	79	Flanker_LR	RRR	Congruent	Congruent	158.004124	158.304133	g	0.444366	Correct	Correct
2	80	Flanker_UD	DDD	Congruent	Congruent	160.003974	160.303947	n	0.444456	Correct	Correct
2	81	Flanker_LR	LRL	Incongruent	Congruent	162.003822	162.303787	g	0.612502	Correct	Correct
2	82	Flanker_UD	DDD	Congruent	Incongruent	164.003657	164.303623	n	0.444673	Correct	Correct
2	83	Flanker_LR	RLR	Incongruent	Congruent	166.003499	166.303483	f	0.580788	Correct	Correct
2	84	Flanker_UD	DUD	Incongruent	Incongruent	168.003309	168.303334	j	0.516984	Correct	Correct
2	85	Flanker_LR	LLL	Congruent	Incongruent	170.003182	170.303154	f	0.252976	Correct	Correct
2	86	Flanker_UD	UUU	Congruent	Congruent	172.003025	172.303023	j	0.405242	Correct	Correct
2	87	Flanker_LR	RRR	Congruent	Congruent	174.002867	174.302838	g	0.445270	Correct	Correct
2	88	Flanker_UD	DDD	Congruent	Congruent	176.002737	176.302691	n	0.301443	Correct	Correct
2	89	Flanker_LR	RLR	Incongruent	Congruent	178.002550	178.302522	f	0.429517	Correct	Correct
2	90	Flanker_UD	DDD	Congruent	Incongruent	180.002387	180.302372	n	0.293739	Correct	Correct
2	91	Flanker_LR	LRL	Incongruent	Congruent	182.002237	182.302205	g	0.709800	Correct	Correct
2	92	Flanker_UD	UDU	Incongruent	Incongruent	184.002091	184.302068	n	0.525999	Correct	Correct
2	93	Flanker_LR	LRL	Incongruent	Incongruent	186.001922	186.301892	g	0.822405	Correct	Correct
2	94	Flanker_UD	UUU	Congruent	Incongruent	188.001764	188.301764	j	0.486132	Correct	Correct
2	95	Flanker_LR	RLR	Incongruent	Congruent	190.001617	190.301574	f	0.478294	Correct	Correct
2	96	Flanker_UD	DDD	Congruent	Incongruent	192.001443	192.301415	n	0.326436	Correct	Correct
3	1	Flanker_LR	RLR	Incongruent	None	1.999842	2.299811	f	0.447127	Correct	None
3	2	Flanker_UD	UDU	Incongruent	Incongruent	3.999705	4.299673	n	0.455187	Correct	Correct
3	3	Flanker_LR	RRR	Congruent	Incongruent	5.999526	6.299494	g	0.375299	Correct	Correct
3	4	Flanker_UD	DUD	Incongruent	Congruent	7.999366	8.299337	j	0.423524	Correct	Correct
3	5	Flanker_LR	LLL	Congruent	Incongruent	9.999208	10.299178	f	0.399656	Correct	Correct
3	6	Flanker_UD	UUU	Congruent	Congruent	11.999053	12.299021	j	0.511619	Correct	Correct
3	7	Flanker_LR	LLL	Congruent	Congruent	13.998891	14.298863	f	0.455811	Correct	Correct
3	8	Flanker_UD	DDD	Congruent	Congruent	15.998734	16.298699	n	0.375985	Correct	Correct
3	9	Flanker_LR	LLL	Congruent	Congruent	17.998577	18.298547	f	0.368109	Correct	Correct
3	10	Flanker_UD	UDU	Incongruent	Congruent	19.998445	20.298401	j	0.216158	Error	Correct
3	11	Flanker_LR	LRL	Incongruent	Incongruent	21.998267	22.298232	g	0.608290	Correct	Error
3	12	Flanker_UD	UDU	Incongruent	Incongruent	23.998111	24.298067	n	0.464479	Correct	Correct
3	13	Flanker_LR	RRR	Congruent	Incongruent	25.997955	26.297917	g	0.448581	Correct	Correct
3	14	Flanker_UD	DUD	Incongruent	Congruent	27.997827	28.297756	j	0.664019	Correct	Correct
3	15	Flanker_LR	RLR	Incongruent	Incongruent	29.997646	30.297600	f	0.432164	Correct	Correct
3	16	Flanker_UD	UDU	Incongruent	Incongruent	31.997479	32.297443	n	0.456199	Correct	Correct
3	17	Flanker_LR	LLL	Congruent	Incongruent	33.997322	34.313960	f	0.472349	Correct	Correct
3	18	Flanker_UD	UUU	Congruent	Congruent	35.997183	36.313822	j	0.408476	Correct	Correct
3	19	Flanker_LR	RLR	Incongruent	Congruent	37.997006	38.313642	f	0.512599	Correct	Correct
3	20	Flanker_UD	UUU	Congruent	Incongruent	39.996848	40.313480	j	0.465273	Correct	Correct
3	21	Flanker_LR	RRR	Congruent	Congruent	41.996689	42.313317	g	0.440859	Correct	Correct
3	22	Flanker_UD	DUD	Incongruent	Congruent	43.996543	44.313160	j	0.625027	Correct	Correct
3	23	Flanker_LR	LRL	Incongruent	Incongruent	45.996374	46.313015	g	0.665067	Correct	Correct
3	24	Flanker_UD	DUD	Incongruent	Incongruent	47.996215	48.312856	j	0.481277	Correct	Correct
3	25	Flanker_LR	RLR	Incongruent	Incongruent	49.996049	50.312684	f	0.489323	Correct	Correct
3	26	Flanker_UD	DDD	Congruent	Incongruent	51.995900	52.312526	n	0.449470	Correct	Correct
3	27	Flanker_LR	RRR	Congruent	Congruent	53.995741	54.312372	g	0.449628	Correct	Correct
3	28	Flanker_UD	DUD	Incongruent	Congruent	55.995587	56.312220	j	0.817689	Correct	Correct
3	29	Flanker_LR	LLL	Congruent	Incongruent	57.995427	58.312050	f	0.449838	Correct	Correct
3	30	Flanker_UD	UDU	Incongruent	Congruent	59.995268	60.311894	n	0.913933	Correct	Correct
3	31	Flanker_LR	RLR	Incongruent	Incongruent	61.995113	62.311731	f	0.626084	Correct	Correct
3	32	Flanker_UD	DUD	Incongruent	Incongruent	63.994953	64.311682	j	0.762257	Correct	Correct
3	33	Flanker_LR	LRL	Incongruent	Incongruent	65.994763	66.311450	g	0.522358	Correct	Correct
3	34	Flanker_UD	UDU	Incongruent	Incongruent	67.994636	68.311262	n	0.458586	Correct	Correct
3	35	Flanker_LR	RLR	Incongruent	Incongruent	69.994479	70.311170	f	0.498594	Correct	Correct
3	36	Flanker_UD	DDD	Congruent	Incongruent	71.994321	72.310958	n	0.442717	Correct	Correct
3	37	Flanker_LR	RRR	Congruent	Congruent	73.994163	74.310797	g	0.402906	Correct	Correct
3	38	Flanker_UD	DUD	Incongruent	Congruent	75.994007	76.310631	j	0.499437	Correct	Correct
3	39	Flanker_LR	RLR	Incongruent	Incongruent	77.993846	78.310449	f	0.450966	Correct	Correct
3	40	Flanker_UD	DDD	Congruent	Incongruent	79.993689	80.310317	n	0.403221	Correct	Correct
3	41	Flanker_LR	LRL	Incongruent	Congruent	81.993528	82.310183	g	0.515345	Correct	Correct
3	42	Flanker_UD	UUU	Congruent	Incongruent	83.993371	84.310001	j	0.419468	Correct	Correct
3	43	Flanker_LR	LRL	Incongruent	Congruent	86.009947	86.309837	g	0.507719	Correct	Correct
3	44	Flanker_UD	UDU	Incongruent	Incongruent	88.009735	88.309725	n	0.459659	Correct	Correct
3	45	Flanker_LR	RRR	Congruent	Incongruent	90.009571	90.309527	g	0.379843	Correct	Correct
3	46	Flanker_UD	UUU	Congruent	Congruent	92.009410	92.309369	j	0.427933	Correct	Correct
3	47	Flanker_LR	RRR	Congruent	Congruent	94.009245	94.309220	g	0.380024	Correct	Correct
3	48	Flanker_UD	DDD	Congruent	Congruent	96.009092	96.309063	n	0.252233	Correct	Correct
3	49	Flanker_LR	RRR	Congruent	Congruent	98.008932	98.308899	g	0.276324	Correct	Correct
3	50	Flanker_UD	UDU	Incongruent	Congruent	100.008777	100.308740	n	0.492486	Correct	Correct
3	51	Flanker_LR	LLL	Congruent	Incongruent	102.008723	102.308573	f	0.324505	Correct	Correct
3	52	Flanker_UD	DUD	Incongruent	Congruent	104.008460	104.308444	n	0.276851	Error	Correct
3	53	Flanker_LR	LRL	Incongruent	Incongruent	106.008290	106.308264	g	0.676840	Correct	Error
3	54	Flanker_UD	UDU	Incongruent	Incongruent	108.008138	108.308110	n	0.469008	Correct	Correct
3	55	Flanker_LR	LLL	Congruent	Incongruent	110.007977	110.308042	f	0.357016	Correct	Correct
3	56	Flanker_UD	UDU	Incongruent	Congruent	112.007821	112.307802	n	0.541225	Correct	Correct
3	57	Flanker_LR	LLL	Congruent	Incongruent	114.007662	114.307640	f	0.357347	Correct	Correct
3	58	Flanker_UD	DUD	Incongruent	Congruent	116.007505	116.307474	j	0.461439	Correct	Correct
3	59	Flanker_LR	RRR	Congruent	Incongruent	118.007360	118.307379	g	0.357523	Correct	Correct
3	60	Flanker_UD	UUU	Congruent	Congruent	120.007191	120.307158	j	0.445785	Correct	Correct
3	61	Flanker_LR	RRR	Congruent	Congruent	122.007032	122.307003	g	0.325729	Correct	Correct
3	62	Flanker_UD	DUD	Incongruent	Congruent	124.006874	124.306844	j	0.461935	Correct	Correct
3	63	Flanker_LR	LLL	Congruent	Incongruent	126.006709	126.306687	f	0.398706	Correct	Correct
3	64	Flanker_UD	UUU	Congruent	Congruent	128.006638	128.306540	j	0.414193	Correct	Correct
3	65	Flanker_LR	LRL	Incongruent	Congruent	130.006401	130.306371	g	0.510664	Correct	Correct
3	66	Flanker_UD	DDD	Congruent	Incongruent	132.006243	132.306214	n	0.374527	Correct	Correct
3	67	Flanker_LR	RLR	Incongruent	Congruent	134.006088	134.306075	f	0.462463	Correct	Correct
3	68	Flanker_UD	DDD	Congruent	Incongruent	136.005919	136.305905	n	0.382585	Correct	Correct
3	69	Flanker_LR	LRL	Incongruent	Congruent	138.005774	138.305756	g	0.518757	Correct	Correct
3	70	Flanker_UD	DDD	Congruent	Incongruent	140.005613	140.305582	n	0.318854	Correct	Correct
3	71	Flanker_LR	LRL	Incongruent	Congruent	142.005455	142.305391	g	0.487047	Correct	Correct
3	72	Flanker_UD	DUD	Incongruent	Incongruent	144.005305	144.305295	j	0.503148	Correct	Correct
3	73	Flanker_LR	LRL	Incongruent	Incongruent	146.005109	146.305109	g	0.479530	Correct	Correct
3	74	Flanker_UD	UDU	Incongruent	Incongruent	148.004982	148.304950	n	0.343312	Correct	Correct
3	75	Flanker_LR	LLL	Congruent	Incongruent	150.004834	150.304796	f	0.303485	Correct	Correct
3	76	Flanker_UD	UUU	Congruent	Congruent	152.004694	152.304718	j	0.407599	Correct	Correct
3	77	Flanker_LR	RRR	Congruent	Congruent	154.004510	154.304478	g	0.319721	Correct	Correct
3	78	Flanker_UD	DDD	Congruent	Congruent	156.004352	156.304338	n	0.407802	Correct	Correct
3	79	Flanker_LR	LLL	Congruent	Congruent	158.004193	158.304164	f	0.399939	Correct	Correct
3	80	Flanker_UD	UUU	Congruent	Congruent	160.004036	160.304009	j	0.360053	Correct	Correct
3	81	Flanker_LR	RLR	Incongruent	Congruent	162.003879	162.303847	f	0.512214	Correct	Correct
3	82	Flanker_UD	DDD	Congruent	Incongruent	164.003722	164.303689	n	0.360323	Correct	Correct
3	83	Flanker_LR	LRL	Incongruent	Congruent	166.003564	166.303534	f	0.304529	Error	Correct
3	84	Flanker_UD	UDU	Incongruent	Incongruent	168.003397	168.303407	n	0.840589	Correct	Error
3	85	Flanker_LR	RLR	Incongruent	Incongruent	170.003337	170.303212	f	0.680651	Correct	Correct
3	86	Flanker_UD	DDD	Congruent	Incongruent	172.003099	172.303063	n	0.424783	Correct	Correct
3	87	Flanker_LR	RLR	Incongruent	Congruent	174.002945	174.302904	f	0.688993	Correct	Correct
3	88	Flanker_UD	DUD	Incongruent	Incongruent	176.002860	176.302787	j	0.721083	Correct	Correct
3	89	Flanker_LR	LRL	Incongruent	Incongruent	178.002604	178.302625	g	0.489229	Correct	Correct
3	90	Flanker_UD	UUU	Congruent	Incongruent	180.002476	180.302433	j	0.425389	Correct	Correct
3	91	Flanker_LR	LLL	Congruent	Congruent	182.002312	182.302275	f	0.465371	Correct	Correct
3	92	Flanker_UD	UUU	Congruent	Congruent	184.002148	184.302155	j	0.385910	Correct	Correct
3	93	Flanker_LR	RRR	Congruent	Congruent	186.001995	186.301961	g	0.433670	Correct	Correct
3	94	Flanker_UD	UUU	Congruent	Congruent	188.001840	188.301803	j	0.489828	Correct	Correct
3	95	Flanker_LR	RLR	Incongruent	Congruent	190.001684	190.301645	f	0.594063	Correct	Correct
3	96	Flanker_UD	DDD	Congruent	Incongruent	192.001526	192.301480	n	0.402092	Correct	Correct
4	1	Flanker_LR	LRL	Incongruent	None	1.999793	2.299764	g	0.580858	Correct	None
4	2	Flanker_UD	UDU	Incongruent	Incongruent	3.999628	4.299607	n	0.556976	Correct	Correct
4	3	Flanker_LR	LLL	Congruent	Incongruent	5.999503	6.299448	f	0.460994	Correct	Correct
4	4	Flanker_UD	UDU	Incongruent	Congruent	7.999329	8.299318	n	0.765179	Correct	Correct
4	5	Flanker_LR	RRR	Congruent	Incongruent	9.999163	10.299134	g	0.325230	Correct	Correct
4	6	Flanker_UD	DDD	Congruent	Congruent	11.999012	12.298978	n	0.261385	Correct	Correct
4	7	Flanker_LR	RLR	Incongruent	Congruent	13.998876	14.298876	f	0.517499	Correct	Correct
4	8	Flanker_UD	DUD	Incongruent	Incongruent	15.998691	16.298662	j	0.677601	Correct	Correct
4	9	Flanker_LR	RRR	Congruent	Incongruent	17.998532	18.298506	g	0.437855	Correct	Correct
4	10	Flanker_UD	UDU	Incongruent	Congruent	19.998379	20.298347	n	0.525943	Correct	Correct
4	11	Flanker_LR	RLR	Incongruent	Incongruent	21.998214	22.298180	f	0.470012	Correct	Correct
4	12	Flanker_UD	UDU	Incongruent	Incongruent	23.998053	24.298032	n	0.462133	Correct	Correct
4	13	Flanker_LR	RRR	Congruent	Incongruent	25.997899	26.297869	g	0.414264	Correct	Correct
4	14	Flanker_UD	DDD	Congruent	Congruent	27.997746	28.297713	n	0.269700	Correct	Correct
4	15	Flanker_LR	RLR	Incongruent	Congruent	29.997628	30.297583	g	0.261863	Error	Correct
4	16	Flanker_UD	DDD	Congruent	Incongruent	31.997435	32.314092	n	0.389981	Correct	Error
4	17	Flanker_LR	RRR	Congruent	Congruent	33.997284	34.313891	g	0.373980	Correct	Correct
4	18	Flanker_UD	DUD	Incongruent	Congruent	35.997126	36.313754	j	0.486237	Correct	Correct
4	19	Flanker_LR	RLR	Incongruent	Incongruent	37.996965	38.313596	f	0.550373	Correct	Correct
4	20	Flanker_UD	UDU	Incongruent	Incongruent	39.996852	40.313528	n	0.486379	Correct	Correct
4	21	Flanker_LR	LRL	Incongruent	Incongruent	41.996653	42.313285	g	0.518603	Correct	Correct
4	22	Flanker_UD	UUU	Congruent	Incongruent	43.996496	44.313125	j	0.510633	Correct	Correct
4	23	Flanker_LR	LLL	Congruent	Congruent	45.996367	46.312968	f	0.382810	Correct	Correct
4	24	Flanker_UD	UUU	Congruent	Congruent	47.996182	48.312816	j	0.334949	Correct	Correct
4	25	Flanker_LR	LLL	Congruent	Congruent	49.996010	50.312663	f	0.263024	Correct	Correct
4	26	Flanker_UD	UDU	Incongruent	Congruent	51.995866	52.312498	j	0.231242	Error	Correct
4	27	Flanker_LR	RLR	Incongruent	Incongruent	53.995703	54.312338	f	0.663360	Correct	Error
4	28	Flanker_UD	UUU	Congruent	Incongruent	55.995542	56.312178	j	0.439398	Correct	Correct
4	29	Flanker_LR	RLR	Incongruent	Congruent	57.995379	58.312022	f	0.479591	Correct	Correct
4	30	Flanker_UD	DDD	Congruent	Incongruent	59.995229	60.311866	n	0.415704	Correct	Correct
4	31	Flanker_LR	LRL	Incongruent	Congruent	61.995096	62.311707	g	0.559771	Correct	Correct
4	32	Flanker_UD	UUU	Congruent	Incongruent	63.994905	64.311551	j	0.415948	Correct	Correct
4	33	Flanker_LR	LRL	Incongruent	Congruent	65.994758	66.311394	g	0.472080	Correct	Correct
4	34	Flanker_UD	UUU	Congruent	Incongruent	67.994595	68.311245	j	0.456123	Correct	Correct
4	35	Flanker_LR	LRL	Incongruent	Congruent	69.994450	70.311070	g	0.488223	Correct	Correct
4	36	Flanker_UD	DUD	Incongruent	Incongruent	71.994285	72.310921	j	0.488469	Correct	Correct
4	37	Flanker_LR	LLL	Congruent	Incongruent	73.994129	74.310843	f	0.440490	Correct	Correct
4	38	Flanker_UD	DUD	Incongruent	Congruent	75.993970	76.310616	j	0.504683	Correct	Correct
4	39	Flanker_LR	LLL	Congruent	Incongruent	77.993805	78.310450	f	0.376769	Correct	Correct
4	40	Flanker_UD	DDD	Congruent	Congruent	80.010324	80.310290	n	0.416981	Correct	Correct
4	41	Flanker_LR	LRL	Incongruent	Congruent	82.010162	82.310158	g	0.505038	Correct	Correct
4	42	Flanker_UD	DDD	Congruent	Incongruent	84.010004	84.309990	n	0.417194	Correct	Correct
4	43	Flanker_LR	RLR	Incongruent	Congruent	86.009848	86.309822	f	0.465575	Correct	Correct
4	44	Flanker_UD	UUU	Congruent	Incongruent	88.009692	88.309667	j	0.425400	Correct	Correct
4	45	Flanker_LR	RLR	Incongruent	Congruent	90.009533	90.309508	f	0.465504	Correct	Correct
4	46	Flanker_UD	DUD	Incongruent	Incongruent	92.009383	92.309364	j	0.705597	Correct	Correct
4	47	Flanker_LR	LRL	Incongruent	Incongruent	94.009246	94.309204	g	0.441748	Correct	Correct
4	48	Flanker_UD	UUU	Congruent	Incongruent	96.009051	96.309034	j	0.410510	Correct	Correct
4	49	Flanker_LR	LRL	Incongruent	Congruent	98.008902	98.308879	g	0.450503	Correct	Correct
4	50	Flanker_UD	DUD	Incongruent	Incongruent	100.008755	100.308712	j	0.450080	Correct	Correct
4	51	Flanker_LR	RRR	Congruent	Incongruent	102.008601	102.308564	g	0.394271	Correct	Correct
4	52	Flanker_UD	DDD	Congruent	Congruent	104.008435	104.308405	n	0.418365	Correct	Correct
4	53	Flanker_LR	LRL	Incongruent	Congruent	106.008280	106.308244	g	0.482496	Correct	Correct
4	54	Flanker_UD	DUD	Incongruent	Incongruent	108.008121	108.308092	j	0.466622	Correct	Correct
4	55	Flanker_LR	LLL	Congruent	Incongruent	110.007963	110.307936	f	0.410708	Correct	Correct
4	56	Flanker_UD	DDD	Congruent	Congruent	112.007808	112.307777	n	0.402901	Correct	Correct
4	57	Flanker_LR	LLL	Congruent	Congruent	114.007649	114.307622	f	0.418928	Correct	Correct
4	58	Flanker_UD	UUU	Congruent	Congruent	116.007492	116.307472	j	0.371075	Correct	Correct
4	59	Flanker_LR	RRR	Congruent	Congruent	118.007335	118.307307	g	0.323221	Correct	Correct
4	60	Flanker_UD	UUU	Congruent	Congruent	120.007178	120.307150	j	0.395351	Correct	Correct
4	61	Flanker_LR	RRR	Congruent	Congruent	122.007020	122.306994	g	0.419449	Correct	Correct
4	62	Flanker_UD	DDD	Congruent	Congruent	124.006868	124.306837	n	0.323606	Correct	Correct
4	63	Flanker_LR	LLL	Congruent	Congruent	126.006707	126.306693	f	0.307681	Correct	Correct
4	64	Flanker_UD	UDU	Incongruent	Congruent	128.006548	128.306520	n	0.435858	Correct	Correct
4	65	Flanker_LR	LLL	Congruent	Incongruent	130.006462	130.306364	f	0.315962	Correct	Correct
4	66	Flanker_UD	DUD	Incongruent	Congruent	132.006249	132.306206	j	0.468096	Correct	Correct
4	67	Flanker_LR	RRR	Congruent	Incongruent	134.006077	134.306049	g	0.444229	Correct	Correct
4	68	Flanker_UD	DDD	Congruent	Congruent	136.005920	136.305893	n	0.372334	Correct	Correct
4	69	Flanker_LR	RRR	Congruent	Congruent	138.005829	138.305739	g	0.332462	Correct	Correct
4	70	Flanker_UD	DUD	Incongruent	Congruent	140.005606	140.305619	j	0.572522	Correct	Correct
4	71	Flanker_LR	RLR	Incongruent	Incongruent	142.005449	142.305421	f	0.580679	Correct	Correct
4	72	Flanker_UD	UDU	Incongruent	Incongruent	144.005291	144.305291	n	0.572820	Correct	Correct
4	73	Flanker_LR	LRL	Incongruent	Incongruent	146.005231	146.305174	g	0.484898	Correct	Correct
4	74	Flanker_UD	DUD	Incongruent	Incongruent	148.005015	148.304967	j	0.429563	Correct	Correct
4	75	Flanker_LR	RRR	Congruent	Incongruent	150.004821	150.304793	g	0.581213	Correct	Correct
4	76	Flanker_UD	DDD	Congruent	Congruent	152.004663	152.304659	n	0.493360	Correct	Correct
4	77	Flanker_LR	LLL	Congruent	Congruent	154.004506	154.304485	f	0.349397	Correct	Correct
4	78	Flanker_UD	DDD	Congruent	Congruent	156.004358	156.304358	n	0.349481	Correct	Correct
4	79	Flanker_LR	LLL	Congruent	Congruent	158.004192	158.304187	f	0.277654	Correct	Correct
4	80	Flanker_UD	DUD	Incongruent	Congruent	160.004036	160.304006	j	0.549786	Correct	Correct
4	81	Flanker_LR	RLR	Incongruent	Incongruent	162.003878	162.303860	f	0.461861	Correct	Correct
4	82	Flanker_UD	UUU	Congruent	Incongruent	164.003729	164.303703	j	0.422064	Correct	Correct
4	83	Flanker_LR	RRR	Congruent	Congruent	166.003563	166.303535	g	0.382091	Correct	Correct
4	84	Flanker_UD	UDU	Incongruent	Congruent	168.003407	168.303376	n	0.534294	Correct	Correct
4	85	Flanker_LR	RRR	Congruent	Incongruent	170.003218	170.303311	g	0.438329	Correct	Correct
4	86	Flanker_UD	UDU	Incongruent	Congruent	172.003106	172.303075	n	0.430457	Correct	Correct
4	87	Flanker_LR	LRL	Incongruent	Incongruent	174.002935	174.302907	g	0.542648	Correct	Correct
4	88	Flanker_UD	DUD	Incongruent	Incongruent	176.002778	176.302749	j	0.430796	Correct	Correct
4	89	Flanker_LR	RLR	Incongruent	Incongruent	178.002622	178.302595	f	0.390867	Correct	Correct
4	90	Flanker_UD	UDU	Incongruent	Incongruent	180.002531	180.302436	n	0.398995	Correct	Correct
4	91	Flanker_LR	LRL	Incongruent	Incongruent	182.002306	182.302280	g	0.503141	Correct	Correct
4	92	Flanker_UD	UUU	Congruent	Incongruent	184.002150	184.302122	j	0.527251	Correct	Correct
4	93	Flanker_LR	LLL	Congruent	Congruent	186.001991	186.301965	f	0.447397	Correct	Correct
4	94	Flanker_UD	UDU	Incongruent	Congruent	188.001842	188.301794	n	0.407584	Correct	Correct
4	95	Flanker_LR	RLR	Incongruent	Incongruent	190.001685	190.301652	f	0.455558	Correct	Correct
4	96	Flanker_UD	UUU	Congruent	Incongruent	192.001530	192.301497	j	0.431695	Correct	Correct
5	1	Flanker_LR	RRR	Congruent	None	1.999896	2.299835	g	0.458531	Correct	None
5	2	Flanker_UD	UUU	Congruent	Congruent	3.999697	4.299655	j	0.330533	Correct	Correct
5	3	Flanker_LR	LRL	Incongruent	Congruent	5.999544	6.299485	g	0.522751	Correct	Correct
5	4	Flanker_UD	DUD	Incongruent	Incongruent	7.999359	8.299327	j	0.474815	Correct	Correct
5	5	Flanker_LR	LRL	Incongruent	Incongruent	9.999177	10.299171	g	0.458982	Correct	Correct
5	6	Flanker_UD	DUD	Incongruent	Incongruent	11.999044	12.299016	j	0.483072	Correct	Correct
5	7	Flanker_LR	RRR	Congruent	Incongruent	13.998888	14.298857	g	0.371203	Correct	Correct
5	8	Flanker_UD	DUD	Incongruent	Congruent	15.998725	16.298690	j	0.627375	Correct	Correct
5	9	Flanker_LR	LRL	Incongruent	Incongruent	17.998608	18.298544	g	0.435516	Correct	Correct
5	10	Flanker_UD	DDD	Congruent	Incongruent	19.998419	20.298386	n	0.435533	Correct	Correct
5	11	Flanker_LR	LRL	Incongruent	Congruent	21.998259	22.298229	g	0.443653	Correct	Correct
5	12	Flanker_UD	UUU	Congruent	Incongruent	23.998112	24.298081	j	0.371843	Correct	Correct
5	13	Flanker_LR	LLL	Congruent	Congruent	25.997953	26.297915	f	0.403964	Correct	Correct
5	14	Flanker_UD	UDU	Incongruent	Congruent	27.997788	28.297761	n	0.491442	Correct	Correct
5	15	Flanker_LR	RRR	Congruent	Incongruent	29.997641	30.297600	g	0.395475	Correct	Correct
5	16	Flanker_UD	UDU	Incongruent	Congruent	31.997470	32.297446	n	0.563659	Correct	Correct
5	17	Flanker_LR	RLR	Incongruent	Incongruent	33.997286	34.297285	f	0.483747	Correct	Correct
5	18	Flanker_UD	UDU	Incongruent	Incongruent	35.997160	36.313793	n	0.411828	Correct	Correct
5	19	Flanker_LR	LRL	Incongruent	Incongruent	37.997013	38.313642	g	0.443995	Correct	Correct
5	20	Flanker_UD	DUD	Incongruent	Incongruent	39.996863	40.313481	j	0.476091	Correct	Correct
5	21	Flanker_LR	LRL	Incongruent	Incongruent	41.996709	42.313325	g	0.468201	Correct	Correct
5	22	Flanker_UD	UUU	Congruent	Incongruent	43.996527	44.313169	j	0.476346	Correct	Correct
5	23	Flanker_LR	LLL	Congruent	Congruent	45.996376	46.313039	f	0.332832	Correct	Correct
5	24	Flanker_UD	UDU	Incongruent	Congruent	47.996220	48.312854	n	0.412525	Correct	Correct
5	25	Flanker_LR	RRR	Congruent	Incongruent	49.996034	50.312698	g	0.404763	Correct	Correct
5	26	Flanker_UD	UUU	Congruent	Congruent	51.995900	52.312540	j	0.476779	Correct	Correct
5	27	Flanker_LR	LLL	Congruent	Congruent	53.995748	54.312397	f	0.276978	Correct	Correct
5	28	Flanker_UD	DUD	Incongruent	Congruent	55.995590	56.312240	j	0.397119	Correct	Correct
5	29	Flanker_LR	RLR	Incongruent	Incongruent	57.995443	58.312076	g	0.269187	Error	Correct
5	30	Flanker_UD	DUD	Incongruent	Incongruent	59.995276	60.311913	j	0.725286	Correct	Error
5	31	Flanker_LR	RRR	Congruent	Incongruent	61.995132	62.311776	g	0.421525	Correct	Correct
5	32	Flanker_UD	UUU	Congruent	Congruent	63.994965	64.311600	j	0.453624	Correct	Correct
5	33	Flanker_LR	LRL	Incongruent	Congruent	65.994901	66.311447	f	0.237728	Error	Correct
5	34	Flanker_UD	DUD	Incongruent	Incongruent	67.994642	68.311285	j	0.605868	Correct	Error
5	35	Flanker_LR	RLR	Incongruent	Incongruent	69.994494	70.311136	f	0.494000	Correct	Correct
5	36	Flanker_UD	UUU	Congruent	Incongruent	71.994337	72.310981	j	0.438024	Correct	Correct
5	37	Flanker_LR	LLL	Congruent	Congruent	73.994177	74.310827	f	0.382184	Correct	Correct
5	38	Flanker_UD	UDU	Incongruent	Congruent	75.993992	76.310657	n	0.486299	Correct	Correct
5	39	Flanker_LR	RLR	Incongruent	Incongruent	78.010623	78.310530	f	0.470455	Correct	Correct
5	40	Flanker_UD	UDU	Incongruent	Incongruent	80.010367	80.310437	n	0.446552	Correct	Correct
5	41	Flanker_LR	RRR	Congruent	Incongruent	82.010215	82.310181	g	0.422644	Correct	Correct
5	42	Flanker_UD	UDU	Incongruent	Congruent	84.010059	84.310031	n	0.558828	Correct	Correct
5	43	Flanker_LR	LLL	Congruent	Incongruent	86.009927	86.309884	f	0.382981	Correct	Correct
5	44	Flanker_UD	UDU	Incongruent	Congruent	88.009744	88.309717	n	0.391056	Correct	Correct
5	45	Flanker_LR	RRR	Congruent	Incongruent	90.009588	90.309553	g	0.351256	Correct	Correct
5	46	Flanker_UD	UUU	Congruent	Congruent	92.009433	92.309457	j	0.399288	Correct	Correct
5	47	Flanker_LR	RRR	Congruent	Congruent	94.009299	94.309266	g	0.407425	Correct	Correct
5	48	Flanker_UD	DUD	Incongruent	Congruent	96.009120	96.309090	j	0.575551	Correct	Correct
5	49	Flanker_LR	RLR	Incongruent	Incongruent	98.008965	98.308944	f	0.527583	Correct	Correct
5	50	Flanker_UD	DDD	Congruent	Incongruent	100.008808	100.308785	n	0.399751	Correct	Correct
5	51	Flanker_LR	LLL	Congruent	Congruent	102.008673	102.308639	f	0.327884	Correct	Correct
5	52	Flanker_UD	UUU	Congruent	Congruent	104.008498	104.308464	j	0.376043	Correct	Correct
5	53	Flanker_LR	LRL	Incongruent	Congruent	106.008336	106.308311	g	0.552166	Correct	Correct
5	54	Flanker_UD	UDU	Incongruent	Incongruent	108.008181	108.308150	n	0.480225	Correct	Correct
5	55	Flanker_LR	RRR	Congruent	Incongruent	110.008024	110.308018	g	0.368348	Correct	Correct
5	56	Flanker_UD	DDD	Congruent	Congruent	112.007878	112.307839	n	0.400546	Correct	Correct
5	57	Flanker_LR	LLL	Congruent	Congruent	114.007714	114.307676	f	0.273004	Correct	Correct
5	58	Flanker_UD	UDU	Incongruent	Congruent	116.007549	116.307530	n	0.472788	Correct	Correct
5	59	Flanker_LR	LRL	Incongruent	Incongruent	118.007449	118.307373	g	0.472815	Correct	Correct
5	60	Flanker_UD	DDD	Congruent	Incongruent	120.007258	120.307221	n	0.433007	Correct	Correct
5	61	Flanker_LR	RRR	Congruent	Congruent	122.007082	122.307052	g	0.393217	Correct	Correct
5	62	Flanker_UD	UDU	Incongruent	Congruent	124.006926	124.306888	n	0.441238	Correct	Correct
5	63	Flanker_LR	LLL	Congruent	Incongruent	126.006799	126.306766	f	0.306000	Correct	Correct
5	64	Flanker_UD	DDD	Congruent	Congruent	128.006654	128.306575	n	0.457450	Correct	Correct
5	65	Flanker_LR	RLR	Incongruent	Congruent	130.006465	130.306426	f	0.441585	Correct	Correct
5	66	Flanker_UD	UUU	Congruent	Incongruent	132.006293	132.306277	j	0.385719	Correct	Correct
5	67	Flanker_LR	RLR	Incongruent	Congruent	134.006169	134.306168	f	0.425768	Correct	Correct
5	68	Flanker_UD	DUD	Incongruent	Incongruent	136.005986	136.305954	j	0.449914	Correct	Correct
5	69	Flanker_LR	RLR	Incongruent	Incongruent	138.005840	138.305797	f	0.450131	Correct	Correct
5	70	Flanker_UD	UUU	Congruent	Incongruent	140.005673	140.305639	j	0.482188	Correct	Correct
5	71	Flanker_LR	LRL	Incongruent	Congruent	142.005529	142.305517	g	0.442272	Correct	Correct
5	72	Flanker_UD	DUD	Incongruent	Incongruent	144.005358	144.305329	j	0.490424	Correct	Correct
5	73	Flanker_LR	RRR	Congruent	Incongruent	146.005207	146.305169	g	0.450521	Correct	Correct
5	74	Flanker_UD	DUD	Incongruent	Congruent	148.005043	148.305016	j	0.634905	Correct	Correct
5	75	Flanker_LR	RRR	Congruent	Incongruent	150.004897	150.304860	g	0.434764	Correct	Correct
5	76	Flanker_UD	DDD	Congruent	Congruent	152.004730	152.304699	n	0.394876	Correct	Correct
5	77	Flanker_LR	LLL	Congruent	Congruent	154.004580	154.304543	f	0.235059	Correct	Correct
5	78	Flanker_UD	UUU	Congruent	Congruent	156.004417	156.304390	j	0.371223	Correct	Correct
5	79	Flanker_LR	RLR	Incongruent	Congruent	158.004285	158.304252	f	0.475309	Correct	Correct
5	80	Flanker_UD	DDD	Congruent	Incongruent	160.004116	160.304074	n	0.347420	Correct	Correct
5	81	Flanker_LR	LRL	Incongruent	Congruent	162.003948	162.303927	g	0.507531	Correct	Correct
5	82	Flanker_UD	UDU	Incongruent	Incongruent	164.003791	164.303762	n	0.507689	Correct	Correct
5	83	Flanker_LR	LLL	Congruent	Incongruent	166.003654	166.303636	f	0.323771	Correct	Correct
5	84	Flanker_UD	DDD	Congruent	Congruent	168.003477	168.303447	n	0.379845	Correct	Correct
5	85	Flanker_LR	RLR	Incongruent	Congruent	170.003336	170.303289	f	0.620086	Correct	Correct
5	86	Flanker_UD	DDD	Congruent	Incongruent	172.003166	172.303135	n	0.404198	Correct	Correct
5	87	Flanker_LR	LLL	Congruent	Congruent	174.003048	174.302987	f	0.324266	Correct	Correct
5	88	Flanker_UD	DDD	Congruent	Congruent	176.002856	176.302824	n	0.300389	Correct	Correct
5	89	Flanker_LR	LLL	Congruent	Congruent	178.002693	178.302662	f	0.156481	Correct	Correct
5	90	Flanker_UD	UUU	Congruent	Congruent	180.002544	180.302507	j	0.292576	Correct	Correct
5	91	Flanker_LR	RLR	Incongruent	Congruent	182.002422	182.302358	f	0.348723	Correct	Correct
5	92	Flanker_UD	DUD	Incongruent	Incongruent	184.002224	184.302197	n	0.276806	Error	Correct
5	93	Flanker_LR	LRL	Incongruent	Incongruent	186.002066	186.302047	g	0.645461	Correct	Error
5	94	Flanker_UD	DDD	Congruent	Incongruent	188.001920	188.301889	n	0.517117	Correct	Correct
5	95	Flanker_LR	RLR	Incongruent	Congruent	190.001787	190.301740	f	0.421283	Correct	Correct
5	96	Flanker_UD	DDD	Congruent	Incongruent	192.001620	192.301582	n	0.381408	Correct	Correct
6	1	Flanker_LR	RRR	Congruent	None	1.999851	2.299827	g	0.449869	Correct	None
6	2	Flanker_UD	DDD	Congruent	Congruent	3.999692	4.299663	n	0.314005	Correct	Correct
6	3	Flanker_LR	RRR	Congruent	Congruent	5.999544	6.299507	g	0.274078	Correct	Correct
6	4	Flanker_UD	UDU	Incongruent	Congruent	7.999377	8.299350	n	0.514173	Correct	Correct
6	5	Flanker_LR	LRL	Incongruent	Incongruent	9.999249	10.299191	f	0.282284	Error	Correct
6	6	Flanker_UD	DDD	Congruent	Incongruent	11.999087	12.299055	n	0.402352	Correct	Error
6	7	Flanker_LR	RLR	Incongruent	Congruent	13.998923	14.298890	f	0.610509	Correct	Correct
6	8	Flanker_UD	UDU	Incongruent	Incongruent	15.998764	16.298734	n	0.546592	Correct	Correct
6	9	Flanker_LR	RLR	Incongruent	Incongruent	17.998624	18.298579	f	0.434753	Correct	Correct
6	10	Flanker_UD	UUU	Congruent	Incongruent	19.998448	20.298390	j	0.386918	Correct	Correct
6	11	Flanker_LR	RRR	Congruent	Congruent	21.998289	22.298254	g	0.362974	Correct	Correct
6	12	Flanker_UD	UUU	Congruent	Congruent	23.998133	24.298098	j	0.411080	Correct	Correct
6	13	Flanker_LR	LRL	Incongruent	Congruent	25.997982	26.297964	g	0.483407	Correct	Correct
6	14	Flanker_UD	UUU	Congruent	Incongruent	27.997812	28.297782	j	0.322760	Correct	Correct
6	15	Flanker_LR	RRR	Congruent	Congruent	29.997663	30.297630	g	0.346795	Correct	Correct
6	16	Flanker_UD	DUD	Incongruent	Congruent	31.997508	32.297477	j	0.506895	Correct	Correct
6	17	Flanker_LR	LRL	Incongruent	Incongruent	33.997356	34.313979	g	0.459027	Correct	Correct
6	18	Flanker_UD	DDD	Congruent	Incongruent	35.997196	36.313910	n	0.363231	Correct	Correct
6	19	Flanker_LR	LLL	Congruent	Congruent	37.997036	38.313713	f	0.379272	Correct	Correct
6	20	Flanker_UD	UUU	Congruent	Congruent	39.996882	40.313509	j	0.267440	Correct	Correct
6	21	Flanker_LR	RLR	Incongruent	Congruent	41.996734	42.313352	f	0.387614	Correct	Correct
6	22	Flanker_UD	DDD	Congruent	Incongruent	43.996570	44.313199	n	0.339632	Correct	Correct
6	23	Flanker_LR	LLL	Congruent	Congruent	45.996410	46.313086	f	0.211810	Correct	Correct
6	24	Flanker_UD	UDU	Incongruent	Congruent	47.996254	48.312882	n	0.547862	Correct	Correct
6	25	Flanker_LR	LLL	Congruent	Incongruent	49.996109	50.312736	f	0.292065	Correct	Correct
6	26	Flanker_UD	DUD	Incongruent	Congruent	51.995941	52.312568	j	0.428217	Correct	Correct
6	27	Flanker_LR	RLR	Incongruent	Incongruent	53.995784	54.312460	f	0.436305	Correct	Correct
6	28	Flanker_UD	UUU	Congruent	Incongruent	55.995628	56.312258	j	0.412456	Correct	Correct
6	29	Flanker_LR	RRR	Congruent	Congruent	57.995479	58.312099	g	0.452508	Correct	Correct
6	30	Flanker_UD	DUD	Incongruent	Congruent	59.995306	60.311943	j	0.428697	Correct	Correct
6	31	Flanker_LR	LRL	Incongruent	Incongruent	61.995158	62.311832	g	0.436808	Correct	Correct
6	32	Flanker_UD	DUD	Incongruent	Incongruent	63.995001	64.311641	j	0.460884	Correct	Correct
6	33	Flanker_LR	LRL	Incongruent	Incongruent	65.994860	66.311473	g	0.437211	Correct	Correct
6	34	Flanker_UD	DDD	Congruent	Incongruent	67.994686	68.311316	n	0.341191	Correct	Correct
6	35	Flanker_LR	LRL	Incongruent	Congruent	69.994531	70.311208	g	0.445294	Correct	Correct
6	36	Flanker_UD	UUU	Congruent	Incongruent	71.994368	72.311005	j	0.365443	Correct	Correct
6	37	Flanker_LR	RRR	Congruent	Congruent	73.994219	74.310857	g	0.397547	Correct	Correct
6	38	Flanker_UD	UUU	Congruent	Congruent	75.994062	76.310696	j	0.341555	Correct	Correct
6	39	Flanker_LR	RLR	Incongruent	Congruent	77.993907	78.310534	g	0.261687	Error	Correct
6	40	Flanker_UD	DUD	Incongruent	Incongruent	79.993728	80.310378	j	0.613956	Correct	Error
6	41	Flanker_LR	RLR	Incongruent	Incongruent	82.010246	82.310225	f	0.437938	Correct	Correct
6	42	Flanker_UD	UDU	Incongruent	Incongruent	84.010072	84.310074	n	0.430778	Correct	Correct
6	43	Flanker_LR	LLL	Congruent	Incongruent	86.009943	86.309953	f	0.350199	Correct	Correct
6	44	Flanker_UD	UDU	Incongruent	Congruent	88.009777	88.309752	n	0.494807	Correct	Correct
6	45	Flanker_LR	LLL	Congruent	Incongruent	90.009624	90.309591	f	0.510436	Correct	Correct
6	46	Flanker_UD	DUD	Incongruent	Congruent	92.009465	92.309450	j	0.535143	Correct	Correct
6	47	Flanker_LR	LRL	Incongruent	Incongruent	94.009337	94.309334	g	0.470747	Correct	Correct
6	48	Flanker_UD	UDU	Incongruent	Incongruent	96.009151	96.309126	n	0.430862	Correct	Correct
6	49	Flanker_LR	LLL	Congruent	Incongruent	98.009000	98.308983	f	0.367030	Correct	Correct
6	50	Flanker_UD	DDD	Congruent	Congruent	100.008839	100.308804	n	0.303122	Correct	Correct
6	51	Flanker_LR	LRL	Incongruent	Congruent	102.008685	102.308692	f	0.247220	Error	Correct
6	52	Flanker_UD	UDU	Incongruent	Incongruent	104.008560	104.308502	n	0.495296	Correct	Error
6	53	Flanker_LR	LRL	Incongruent	Incongruent	106.008381	106.308322	g	0.463473	Correct	Correct
6	54	Flanker_UD	UDU	Incongruent	Incongruent	108.008227	108.308190	n	0.431601	Correct	Correct
6	55	Flanker_LR	RLR	Incongruent	Incongruent	110.008044	110.308046	f	0.431658	Correct	Correct
6	56	Flanker_UD	DUD	Incongruent	Incongruent	112.007926	112.307879	j	0.455751	Correct	Correct
6	57	Flanker_LR	RLR	Incongruent	Incongruent	114.007762	114.307750	f	0.423909	Correct	Correct
6	58	Flanker_UD	DDD	Congruent	Incongruent	116.007606	116.307574	n	0.384074	Correct	Correct
6	59	Flanker_LR	RLR	Incongruent	Congruent	118.007456	118.307426	f	0.576162	Correct	Correct
6	60	Flanker_UD	UUU	Congruent	Incongruent	120.007304	120.307253	j	0.400291	Correct	Correct
6	61	Flanker_LR	LLL	Congruent	Congruent	122.007160	122.307100	f	0.400386	Correct	Correct
6	62	Flanker_UD	DUD	Incongruent	Congruent	124.007015	124.306951	j	0.480517	Correct	Correct
6	63	Flanker_LR	RRR	Congruent	Incongruent	126.006828	126.306821	g	0.416712	Correct	Correct
6	64	Flanker_UD	UUU	Congruent	Congruent	128.006668	128.306719	j	0.352759	Correct	Correct
6	65	Flanker_LR	RLR	Incongruent	Congruent	130.006517	130.306480	f	0.432856	Correct	Correct
6	66	Flanker_UD	DDD	Congruent	Incongruent	132.006352	132.306316	n	0.385174	Correct	Correct
6	67	Flanker_LR	RRR	Congruent	Congruent	134.006207	134.306199	g	0.497194	Correct	Correct
6	68	Flanker_UD	DDD	Congruent	Congruent	136.006050	136.306084	n	0.305353	Correct	Correct
6	69	Flanker_LR	RRR	Congruent	Congruent	138.005884	138.305854	g	0.393408	Correct	Correct
6	70	Flanker_UD	UUU	Congruent	Congruent	140.005732	140.305692	j	0.401438	Correct	Correct
6	71	Flanker_LR	LRL	Incongruent	Congruent	142.005568	142.305520	g	0.449585	Correct	Correct
6	72	Flanker_UD	UUU	Congruent	Incongruent	144.005430	144.305344	j	0.321775	Correct	Correct
6	73	Flanker_LR	LLL	Congruent	Congruent	146.005280	146.305227	f	0.289850	Correct	Correct
6	74	Flanker_UD	DDD	Congruent	Congruent	148.005106	148.305063	n	0.354130	Correct	Correct
6	75	Flanker_LR	RRR	Congruent	Congruent	150.004931	150.304952	g	0.298173	Correct	Correct
6	76	Flanker_UD	DUD	Incongruent	Congruent	152.004784	152.304750	j	0.434209	Correct	Correct
6	77	Flanker_LR	LLL	Congruent	Incongruent	154.004609	154.304594	f	0.226412	Correct	Correct
6	78	Flanker_UD	DUD	Incongruent	Congruent	156.004471	156.304440	n	0.314445	Error	Correct
6	79	Flanker_LR	RLR	Incongruent	Incongruent	158.004322	158.304297	f	0.506609	Correct	Error
6	80	Flanker_UD	DUD	Incongruent	Incongruent	160.004150	160.304123	j	0.514780	Correct	Correct
6	81	Flanker_LR	RRR	Congruent	Incongruent	162.003995	162.303965	g	0.634819	Correct	Correct
6	82	Flanker_UD	DDD	Congruent	Congruent	164.003811	164.303810	n	0.418973	Correct	Correct
6	83	Flanker_LR	LRL	Incongruent	Congruent	166.003698	166.303641	g	0.483053	Correct	Correct
6	84	Flanker_UD	DUD	Incongruent	Incongruent	168.003525	168.303508	j	0.659219	Correct	Correct
6	85	Flanker_LR	LLL	Congruent	Incongruent	170.003369	170.303343	f	0.379355	Correct	Correct
6	86	Flanker_UD	UDU	Incongruent	Congruent	172.003212	172.303190	n	0.451485	Correct	Correct
6	87	Flanker_LR	RRR	Congruent	Incongruent	174.003065	174.303047	g	0.387618	Correct	Correct
6	88	Flanker_UD	DDD	Congruent	Congruent	176.002902	176.302898	n	0.379841	Correct	Correct
6	89	Flanker_LR	RLR	Incongruent	Congruent	178.002744	178.302718	f	0.419766	Correct	Correct
6	90	Flanker_UD	UDU	Incongruent	Incongruent	180.002593	180.302560	n	0.444023	Correct	Correct
6	91	Flanker_LR	LLL	Congruent	Incongruent	182.002438	182.302430	f	0.388025	Correct	Correct
6	92	Flanker_UD	UDU	Incongruent	Congruent	184.002280	184.302257	n	0.572225	Correct	Correct
6	93	Flanker_LR	LLL	Congruent	Incongruent	186.002121	186.302094	f	0.452269	Correct	Correct
6	94	Flanker_UD	UUU	Congruent	Congruent	188.001968	188.301931	j	0.388619	Correct	Correct
6	95	Flanker_LR	LRL	Incongruent	Congruent	190.001825	190.301859	f	0.220498	Error	Correct
6	96	Flanker_UD	UDU	Incongruent	Incongruent	192.001647	192.301627	n	0.500711	Correct	Error
7	1	Flanker_LR	LRL	Incongruent	None	1.999880	2.299843	g	0.483565	Correct	None
7	2	Flanker_UD	UDU	Incongruent	Incongruent	3.999724	4.299701	n	0.499780	Correct	Correct
7	3	Flanker_LR	LLL	Congruent	Incongruent	5.999564	6.299535	f	0.403768	Correct	Correct
7	4	Flanker_UD	UDU	Incongruent	Congruent	7.999409	8.299379	n	0.444016	Correct	Correct
7	5	Flanker_LR	RRR	Congruent	Incongruent	9.999252	10.299224	g	0.348113	Correct	Correct
7	6	Flanker_UD	UUU	Congruent	Congruent	11.999096	12.299090	j	0.316208	Correct	Correct
7	7	Flanker_LR	LRL	Incongruent	Congruent	13.998946	14.298908	f	0.308282	Error	Correct
7	8	Flanker_UD	UUU	Congruent	Incongruent	15.998785	16.298775	j	0.324461	Correct	Error
7	9	Flanker_LR	LLL	Congruent	Congruent	17.998639	18.298607	f	0.340509	Correct	Correct
7	10	Flanker_UD	UUU	Congruent	Congruent	19.998491	20.298454	j	0.388729	Correct	Correct
7	11	Flanker_LR	LLL	Congruent	Congruent	21.998330	22.298289	f	0.349198	Correct	Correct
7	12	Flanker_UD	DUD	Incongruent	Congruent	23.998167	24.298144	j	0.436953	Correct	Correct
7	13	Flanker_LR	LRL	Incongruent	Incongruent	25.998020	26.297980	g	0.437341	Correct	Correct
7	14	Flanker_UD	DDD	Congruent	Incongruent	27.997853	28.297825	n	0.324551	Correct	Correct
7	15	Flanker_LR	LLL	Congruent	Congruent	29.997696	30.297659	f	0.340621	Correct	Correct
7	16	Flanker_UD	DUD	Incongruent	Congruent	31.997541	32.297501	j	0.444807	Correct	Correct
7	17	Flanker_LR	RRR	Congruent	Incongruent	33.997385	34.314013	g	0.380896	Correct	Correct
7	18	Flanker_UD	UDU	Incongruent	Congruent	35.997231	36.313856	n	0.517020	Correct	Correct
7	19	Flanker_LR	LRL	Incongruent	Incongruent	37.997040	38.313698	g	0.429136	Correct	Correct
7	20	Flanker_UD	DUD	Incongruent	Incongruent	39.996922	40.313543	j	0.381198	Correct	Correct
7	21	Flanker_LR	LRL	Incongruent	Incongruent	41.996766	42.313388	g	0.429403	Correct	Correct
7	22	Flanker_UD	UUU	Congruent	Incongruent	43.996613	44.313248	j	0.437428	Correct	Correct
7	23	Flanker_LR	LRL	Incongruent	Congruent	45.996451	46.313059	g	0.693620	Correct	Correct
7	24	Flanker_UD	DUD	Incongruent	Incongruent	47.996293	48.312932	j	0.517716	Correct	Correct
7	25	Flanker_LR	RLR	Incongruent	Incongruent	49.996140	50.312738	f	0.437803	Correct	Correct
7	26	Flanker_UD	DUD	Incongruent	Incongruent	51.995992	52.312614	n	0.413896	Error	Correct
7	27	Flanker_LR	RLR	Incongruent	Incongruent	53.995805	54.312455	f	0.550039	Correct	Error
7	28	Flanker_UD	DDD	Congruent	Incongruent	55.995660	56.312305	n	0.494226	Correct	Correct
7	29	Flanker_LR	RLR	Incongruent	Congruent	57.995507	58.312186	f	0.518273	Correct	Correct
7	30	Flanker_UD	UDU	Incongruent	Incongruent	59.995370	60.311984	n	0.470498	Correct	Correct
7	31	Flanker_LR	LLL	Congruent	Incongruent	61.995193	62.311814	f	0.422530	Correct	Correct
7	32	Flanker_UD	DDD	Congruent	Congruent	63.995031	64.311691	n	0.351105	Correct	Correct
7	33	Flanker_LR	RLR	Incongruent	Congruent	65.994852	66.311516	f	0.510777	Correct	Correct
7	34	Flanker_UD	DDD	Congruent	Incongruent	67.994735	68.311362	n	0.391104	Correct	Correct
7	35	Flanker_LR	RLR	Incongruent	Congruent	69.994543	70.311196	f	0.471054	Correct	Correct
7	36	Flanker_UD	DUD	Incongruent	Incongruent	71.994410	72.311050	j	0.511449	Correct	Correct
7	37	Flanker_LR	RLR	Incongruent	Incongruent	73.994246	74.310884	f	0.455246	Correct	Correct
7	38	Flanker_UD	DUD	Incongruent	Incongruent	75.994098	76.310736	j	0.503445	Correct	Correct
7	39	Flanker_LR	RRR	Congruent	Incongruent	78.010635	78.310571	g	0.375538	Correct	Correct
7	40	Flanker_UD	DDD	Congruent	Congruent	80.010456	80.310430	n	0.351559	Correct	Correct
7	41	Flanker_LR	RLR	Incongruent	Congruent	82.010290	82.310263	f	0.407827	Correct	Correct
7	42	Flanker_UD	UDU	Incongruent	Incongruent	84.010143	84.310107	n	0.487865	Correct	Correct
7	43	Flanker_LR	LRL	Incongruent	Incongruent	86.009978	86.309954	g	0.456094	Correct	Correct
7	44	Flanker_UD	UDU	Incongruent	Incongruent	88.009833	88.309801	f	0.464096	Error	Correct
7	45	Flanker_LR	RLR	Incongruent	Incongruent	90.009670	90.309641	f	0.592277	Correct	Error
7	46	Flanker_UD	DUD	Incongruent	Incongruent	92.009518	92.309480	j	0.512409	Correct	Correct
7	47	Flanker_LR	LLL	Congruent	Incongruent	94.009358	94.309323	f	0.408556	Correct	Correct
7	48	Flanker_UD	UDU	Incongruent	Congruent	96.009204	96.309167	n	0.464599	Correct	Correct
7	49	Flanker_LR	LRL	Incongruent	Incongruent	98.009056	98.309016	g	0.456691	Correct	Correct
7	50	Flanker_UD	UUU	Congruent	Incongruent	100.008889	100.308844	j	0.376907	Correct	Correct
7	51	Flanker_LR	RLR	Incongruent	Congruent	102.008758	102.308711	f	0.561017	Correct	Correct
7	52	Flanker_UD	UDU	Incongruent	Incongruent	104.008580	104.308554	n	0.449057	Correct	Correct
7	53	Flanker_LR	RRR	Congruent	Incongruent	106.008454	106.308385	g	0.425309	Correct	Correct
7	54	Flanker_UD	DUD	Incongruent	Congruent	108.008261	108.308229	j	0.545350	Correct	Correct
7	55	Flanker_LR	RRR	Congruent	Incongruent	110.008109	110.308073	g	0.385445	Correct	Correct
7	56	Flanker_UD	UUU	Congruent	Congruent	112.007963	112.307917	j	0.337552	Correct	Correct
7	57	Flanker_LR	LLL	Congruent	Congruent	114.007821	114.307761	f	0.321847	Correct	Correct
7	58	Flanker_UD	UUU	Congruent	Congruent	116.007646	116.307617	j	0.273824	Correct	Correct
7	59	Flanker_LR	RRR	Congruent	Congruent	118.007492	118.307450	g	0.281862	Correct	Correct
7	60	Flanker_UD	UDU	Incongruent	Congruent	120.007338	120.307291	n	0.426039	Correct	Correct
7	61	Flanker_LR	LLL	Congruent	Incongruent	122.007169	122.307136	f	0.242172	Correct	Correct
7	62	Flanker_UD	UUU	Congruent	Congruent	124.007015	124.306989	j	0.346386	Correct	Correct
7	63	Flanker_LR	RRR	Congruent	Congruent	126.006859	126.306830	g	0.282485	Correct	Correct
7	64	Flanker_UD	UDU	Incongruent	Congruent	128.006706	128.306668	n	0.474535	Correct	Correct
7	65	Flanker_LR	RRR	Congruent	Incongruent	130.006552	130.306511	g	0.330790	Correct	Correct
7	66	Flanker_UD	DUD	Incongruent	Congruent	132.006393	132.306354	j	0.546825	Correct	Correct
7	67	Flanker_LR	LRL	Incongruent	Incongruent	134.006251	134.306211	g	0.498999	Correct	Correct
7	68	Flanker_UD	UDU	Incongruent	Incongruent	136.006078	136.306047	n	0.475014	Correct	Correct
7	69	Flanker_LR	RRR	Congruent	Incongruent	138.005924	138.305891	g	0.395138	Correct	Correct
7	70	Flanker_UD	UDU	Incongruent	Congruent	140.005767	140.305730	n	0.603314	Correct	Correct
7	71	Flanker_LR	LRL	Incongruent	Incongruent	142.005621	142.305587	g	0.491418	Correct	Correct
7	72	Flanker_UD	UUU	Congruent	Incongruent	144.005463	144.305423	j	0.379554	Correct	Correct
7	73	Flanker_LR	LLL	Congruent	Congruent	146.005319	146.305271	f	0.387690	Correct	Correct
7	74	Flanker_UD	DDD	Congruent	Congruent	148.005154	148.305108	n	0.347748	Correct	Correct
7	75	Flanker_LR	RLR	Incongruent	Congruent	150.004986	150.304956	f	0.515857	Correct	Correct
7	76	Flanker_UD	DDD	Congruent	Incongruent	152.004856	152.304813	n	0.364008	Correct	Correct
7	77	Flanker_LR	LRL	Incongruent	Congruent	154.004683	154.304641	g	0.484104	Correct	Correct
7	78	Flanker_UD	DDD	Congruent	Incongruent	156.004518	156.304480	n	0.284306	Correct	Correct
7	79	Flanker_LR	RRR	Congruent	Congruent	158.004363	158.304327	g	0.300457	Correct	Correct
7	80	Flanker_UD	DUD	Incongruent	Congruent	160.004216	160.304177	n	0.324491	Error	Correct
7	81	Flanker_LR	LLL	Congruent	Incongruent	162.004050	162.304010	f	0.484670	Correct	Error
7	82	Flanker_UD	UUU	Congruent	Congruent	164.003877	164.303859	j	0.396854	Correct	Correct
7	83	Flanker_LR	RRR	Congruent	Congruent	166.003728	166.303696	g	0.356827	Correct	Correct
7	84	Flanker_UD	DDD	Congruent	Congruent	168.003573	168.303541	n	0.349037	Correct	Correct
7	85	Flanker_LR	RLR	Incongruent	Congruent	170.003424	170.303380	f	0.461159	Correct	Correct
7	86	Flanker_UD	DDD	Congruent	Incongruent	172.003267	172.303234	n	0.341251	Correct	Correct
7	87	Flanker_LR	LLL	Congruent	Congruent	174.003115	174.303073	f	0.269384	Correct	Correct
7	88	Flanker_UD	DDD	Congruent	Congruent	176.002945	176.302923	n	0.357505	Correct	Correct
7	89	Flanker_LR	RLR	Incongruent	Congruent	178.002840	178.302762	f	0.510143	Correct	Correct
7	90	Flanker_UD	DDD	Congruent	Incongruent	180.002633	180.302605	n	0.286110	Correct	Correct
7	91	Flanker_LR	LLL	Congruent	Congruent	182.002479	182.302448	f	0.261872	Correct	Correct
7	92	Flanker_UD	UUU	Congruent	Congruent	184.002324	184.302296	j	0.414023	Correct	Correct
7	93	Flanker_LR	RRR	Congruent	Congruent	186.002159	186.302144	g	0.406123	Correct	Correct
7	94	Flanker_UD	DUD	Incongruent	Congruent	188.002035	188.301981	j	0.574355	Correct	Correct
7	95	Flanker_LR	LRL	Incongruent	Incongruent	190.001858	190.301826	g	0.518372	Correct	Correct
7	96	Flanker_UD	UUU	Congruent	Incongruent	192.001699	192.301669	j	0.350412	Correct	Correct
8	1	Flanker_LR	LLL	Congruent	None	1.999911	2.299845	f	0.362225	Correct	None
8	2	Flanker_UD	DDD	Congruent	Congruent	3.999722	4.299683	n	0.298340	Correct	Correct
8	3	Flanker_LR	LRL	Incongruent	Congruent	5.999556	6.299529	f	0.242498	Error	Correct
8	4	Flanker_UD	DUD	Incongruent	Incongruent	7.999401	8.299381	j	0.538575	Correct	Error
8	5	Flanker_LR	RRR	Congruent	Incongruent	9.999269	10.299230	g	0.378635	Correct	Correct
8	6	Flanker_UD	UUU	Congruent	Congruent	11.999110	12.299061	j	0.330738	Correct	Correct
8	7	Flanker_LR	LLL	Congruent	Congruent	13.998942	14.298905	f	0.386940	Correct	Correct
8	8	Flanker_UD	UDU	Incongruent	Congruent	15.998780	16.298760	n	0.539037	Correct	Correct
8	9	Flanker_LR	RLR	Incongruent	Incongruent	17.998642	18.298605	f	0.427117	Correct	Correct
8	10	Flanker_UD	DDD	Congruent	Incongruent	19.998454	20.298440	n	0.395292	Correct	Correct
8	11	Flanker_LR	LRL	Incongruent	Congruent	21.998298	22.298283	g	0.499475	Correct	Correct
8	12	Flanker_UD	DUD	Incongruent	Incongruent	23.998162	24.298125	j	0.403460	Correct	Correct
8	13	Flanker_LR	RRR	Congruent	Incongruent	25.998025	26.297985	g	0.435550	Correct	Correct
8	14	Flanker_UD	UUU	Congruent	Congruent	27.997853	28.297810	j	0.339072	Correct	Correct
8	15	Flanker_LR	LLL	Congruent	Congruent	29.997696	30.297655	f	0.323183	Correct	Correct
8	16	Flanker_UD	DUD	Incongruent	Congruent	31.997508	32.314164	j	0.555310	Correct	Correct
8	17	Flanker_LR	RRR	Congruent	Incongruent	33.997362	34.314016	g	0.403488	Correct	Correct
8	18	Flanker_UD	DDD	Congruent	Congruent	35.997224	36.313862	n	0.411603	Correct	Correct
8	19	Flanker_LR	LLL	Congruent	Congruent	37.997066	38.313695	f	0.347741	Correct	Correct
8	20	Flanker_UD	UUU	Congruent	Congruent	39.996916	40.313541	j	0.307840	Correct	Correct
8	21	Flanker_LR	LRL	Incongruent	Congruent	41.996777	42.313406	f	0.315950	Error	Correct
8	22	Flanker_UD	DUD	Incongruent	Incongruent	43.996585	44.313252	j	0.716057	Correct	Error
8	23	Flanker_LR	LRL	Incongruent	Incongruent	45.996453	46.313090	g	0.452208	Correct	Correct
8	24	Flanker_UD	UDU	Incongruent	Incongruent	47.996288	48.312916	n	0.468218	Correct	Correct
8	25	Flanker_LR	RLR	Incongruent	Incongruent	49.996126	50.312767	f	0.436429	Correct	Correct
8	26	Flanker_UD	DDD	Congruent	Incongruent	51.995969	52.312608	n	0.372584	Correct	Correct
8	27	Flanker_LR	RLR	Incongruent	Congruent	53.995815	54.312471	f	0.476631	Correct	Correct
8	28	Flanker_UD	DDD	Congruent	Incongruent	55.995665	56.312405	n	0.364729	Correct	Correct
8	29	Flanker_LR	RRR	Congruent	Congruent	57.995507	58.312134	g	0.372914	Correct	Correct
8	30	Flanker_UD	DDD	Congruent	Congruent	59.995342	60.311977	n	0.429025	Correct	Correct
8	31	Flanker_LR	LRL	Incongruent	Congruent	61.995186	62.311826	g	0.477251	Correct	Correct
8	32	Flanker_UD	DUD	Incongruent	Incongruent	63.995029	64.311674	j	0.509245	Correct	Correct
8	33	Flanker_LR	RRR	Congruent	Incongruent	65.994874	66.311531	g	0.405468	Correct	Correct
8	34	Flanker_UD	UUU	Congruent	Congruent	67.994723	68.311326	j	0.341535	Correct	Correct
8	35	Flanker_LR	LRL	Incongruent	Congruent	69.994562	70.311199	g	0.437621	Correct	Correct
8	36	Flanker_UD	UUU	Congruent	Incongruent	71.994399	72.311066	j	0.357768	Correct	Correct
8	37	Flanker_LR	RLR	Incongruent	Congruent	73.994267	74.310889	n	0.726275	Error	Correct
8	38	Flanker_UD	UDU	Incongruent	Incongruent	75.994092	76.310747	n	0.661979	Correct	Error
8	39	Flanker_LR	LLL	Congruent	Incongruent	77.993914	78.310581	f	0.470022	Correct	Correct
8	40	Flanker_UD	UUU	Congruent	Congruent	79.993790	80.310421	j	0.742235	Correct	Correct
8	41	Flanker_LR	LRL	Incongruent	Congruent	81.993643	82.310265	g	0.454399	Correct	Correct
8	42	Flanker_UD	UDU	Incongruent	Incongruent	83.993477	84.310120	n	0.558427	Correct	Correct
8	43	Flanker_LR	LRL	Incongruent	Incongruent	85.993321	86.309965	g	0.478622	Correct	Correct
8	44	Flanker_UD	DDD	Congruent	Incongruent	88.009826	88.309800	n	0.342669	Correct	Correct
8	45	Flanker_LR	RLR	Incongruent	Congruent	90.009665	90.309653	f	0.454786	Correct	Correct
8	46	Flanker_UD	UUU	Congruent	Incongruent	92.009518	92.309484	j	0.390898	Correct	Correct
8	47	Flanker_LR	LRL	Incongruent	Congruent	94.009366	94.309338	g	0.463064	Correct	Correct
8	48	Flanker_UD	DUD	Incongruent	Incongruent	96.009213	96.309181	j	0.487183	Correct	Correct
8	49	Flanker_LR	LLL	Congruent	Incongruent	98.009051	98.309012	f	0.383349	Correct	Correct
8	50	Flanker_UD	UUU	Congruent	Congruent	100.008904	100.308865	j	0.407541	Correct	Correct
8	51	Flanker_LR	RLR	Incongruent	Congruent	102.008745	102.308714	f	0.431599	Correct	Correct
8	52	Flanker_UD	DDD	Congruent	Incongruent	104.008610	104.308571	n	0.431670	Correct	Correct
8	53	Flanker_LR	RRR	Congruent	Congruent	106.008430	106.308393	g	0.359867	Correct	Correct
8	54	Flanker_UD	UDU	Incongruent	Congruent	108.008281	108.308244	n	0.551805	Correct	Correct
8	55	Flanker_LR	RRR	Congruent	Incongruent	110.008119	110.308092	g	0.407976	Correct	Correct
8	56	Flanker_UD	DUD	Incongruent	Congruent	112.007966	112.307928	j	0.456146	Correct	Correct
8	57	Flanker_LR	RLR	Incongruent	Incongruent	114.007805	114.307780	f	0.384276	Correct	Correct
8	58	Flanker_UD	UDU	Incongruent	Incongruent	116.007659	116.307611	n	0.480429	Correct	Correct
8	59	Flanker_LR	LRL	Incongruent	Incongruent	118.007494	118.307455	g	0.448474	Correct	Correct
8	60	Flanker_UD	DUD	Incongruent	Incongruent	120.007344	120.307303	j	0.432656	Correct	Correct
8	61	Flanker_LR	LLL	Congruent	Incongruent	122.007182	122.307147	f	0.320734	Correct	Correct
8	62	Flanker_UD	DUD	Incongruent	Congruent	124.007025	124.306983	Omission	5000.000000	Omission	Correct
8	63	Flanker_LR	RRR	Congruent	Incongruent	126.006858	126.306844	g	0.496998	Correct	Omission
8	64	Flanker_UD	UDU	Incongruent	Congruent	128.006713	128.306682	n	0.521141	Correct	Correct
8	65	Flanker_LR	RLR	Incongruent	Incongruent	130.006554	130.306522	f	0.529270	Correct	Correct
8	66	Flanker_UD	DUD	Incongruent	Incongruent	132.006390	132.306342	j	0.457335	Correct	Correct
8	67	Flanker_LR	LLL	Congruent	Incongruent	134.006249	134.306219	f	0.353535	Correct	Correct
8	68	Flanker_UD	UUU	Congruent	Congruent	136.006100	136.306079	j	0.345697	Correct	Correct
8	69	Flanker_LR	RLR	Incongruent	Congruent	138.005941	138.305888	f	0.473727	Correct	Correct
8	70	Flanker_UD	UDU	Incongruent	Incongruent	140.005768	140.305744	n	0.465864	Correct	Correct
8	71	Flanker_LR	LRL	Incongruent	Incongruent	142.005621	142.305578	g	0.450121	Correct	Correct
8	72	Flanker_UD	DDD	Congruent	Incongruent	144.005457	144.305556	n	0.402086	Correct	Correct
8	73	Flanker_LR	RRR	Congruent	Congruent	146.005301	146.305283	g	0.330202	Correct	Correct
8	74	Flanker_UD	UUU	Congruent	Congruent	148.005145	148.305118	j	0.346270	Correct	Correct
8	75	Flanker_LR	LLL	Congruent	Congruent	150.004996	150.304974	f	0.242424	Correct	Correct
8	76	Flanker_UD	DDD	Congruent	Congruent	152.004843	152.304814	n	0.330563	Correct	Correct
8	77	Flanker_LR	LLL	Congruent	Congruent	154.004677	154.304654	f	0.314723	Correct	Correct
8	78	Flanker_UD	UDU	Incongruent	Congruent	156.004524	156.304495	n	0.466815	Correct	Correct
8	79	Flanker_LR	LLL	Congruent	Incongruent	158.004369	158.304339	f	0.282989	Correct	Correct
8	80	Flanker_UD	UDU	Incongruent	Congruent	160.004219	160.304188	n	0.427007	Correct	Correct
8	81	Flanker_LR	RLR	Incongruent	Incongruent	162.004054	162.304018	f	0.491217	Correct	Correct
8	82	Flanker_UD	DDD	Congruent	Incongruent	164.003897	164.303872	n	0.371277	Correct	Correct
8	83	Flanker_LR	RRR	Congruent	Congruent	166.003743	166.303714	g	0.347410	Correct	Correct
8	84	Flanker_UD	DUD	Incongruent	Congruent	168.003630	168.303567	j	0.411514	Correct	Correct
8	85	Flanker_LR	LRL	Incongruent	Incongruent	170.003430	170.303404	g	0.435617	Correct	Correct
8	86	Flanker_UD	UUU	Congruent	Incongruent	172.003326	172.303246	j	0.379774	Correct	Correct
8	87	Flanker_LR	RRR	Congruent	Congruent	174.003116	174.303092	g	0.331868	Correct	Correct
8	88	Flanker_UD	DUD	Incongruent	Congruent	176.002974	176.302941	j	0.539993	Correct	Correct
8	89	Flanker_LR	RLR	Incongruent	Incongruent	178.002807	178.302788	f	0.404090	Correct	Correct
8	90	Flanker_UD	DDD	Congruent	Incongruent	180.002651	180.302622	n	0.396210	Correct	Correct
8	91	Flanker_LR	RRR	Congruent	Congruent	182.002518	182.302468	g	0.356499	Correct	Correct
8	92	Flanker_UD	UDU	Incongruent	Congruent	184.002356	184.302314	n	0.468465	Correct	Correct
8	93	Flanker_LR	RLR	Incongruent	Incongruent	186.002175	186.302156	f	0.460648	Correct	Correct
8	94	Flanker_UD	UUU	Congruent	Incongruent	188.002028	188.302003	j	0.556763	Correct	Correct
8	95	Flanker_LR	LLL	Congruent	Congruent	190.001872	190.301814	f	0.356833	Correct	Correct
8	96	Flanker_UD	UDU	Incongruent	Congruent	192.001731	192.301676	n	0.508993	Correct	Correct
