# Supplementary material for: Congruency Sequence Effects without Feature Integration or Contingency Learning Confounds
Source: PLoS One. 2014 Jul 14;9(7):e102337. doi: 10.1371/journal.pone.0102337 (PMC4096924; doi:10.1371/journal.pone.0102337)
Supplement: Raw Data S1 — The raw data collected from each participant in Experiments 1 and 2. (ZIP) [file pone.0102337.s001.zip › RAW DATA/Experiment1/Prime_Arrow_Flanker_Subject_7_log.txt]

Experiment ID	Arrow_Flanker_Paradigm
Subject	7
Run Time	10-Apr-2013 13:56:14
Run Number	Trial Number	Task	Stimulus	Current Trial Type	Previous Trial Type	StimulusOnsetTime	StimulusOffsetTime	Response	RT	Accuracy	PreviousAccuracy
practice	1	Flanker_LR	LLL	Congruent	None	1.999876	2.299842	f	1.458293	Correct	None
practice	2	Flanker_UD	UDU	Incongruent	Congruent	3.999682	4.299686	n	1.058302	Correct	Correct
practice	3	Flanker_LR	LRL	Incongruent	Incongruent	5.999553	6.299522	j	0.690595	Error	Correct
practice	4	Flanker_UD	UDU	Incongruent	Incongruent	7.999397	8.299369	n	1.258630	Correct	Error
practice	5	Flanker_LR	LRL	Incongruent	Incongruent	9.999215	10.299209	g	1.026694	Correct	Correct
practice	6	Flanker_UD	DDD	Congruent	Incongruent	11.999058	12.299053	n	0.826869	Correct	Correct
practice	7	Flanker_LR	RLR	Incongruent	Congruent	13.998898	14.298897	g	1.195020	Error	Correct
practice	8	Flanker_UD	DUD	Incongruent	Incongruent	15.998761	16.298738	j	1.475027	Correct	Error
practice	9	Flanker_LR	RLR	Incongruent	Incongruent	17.998606	18.298577	Omission	5000.000000	Omission	Correct
practice	10	Flanker_UD	UDU	Incongruent	Incongruent	19.998442	20.298419	n	1.491370	Correct	Omission
practice	11	Flanker_LR	RRR	Congruent	Incongruent	21.998301	22.298262	g	1.123463	Correct	Correct
practice	12	Flanker_UD	DUD	Incongruent	Congruent	23.998139	24.298102	j	1.211654	Correct	Correct
practice	13	Flanker_LR	LLL	Congruent	Incongruent	25.997980	26.297944	f	1.019684	Correct	Correct
practice	14	Flanker_UD	DUD	Incongruent	Congruent	27.997822	28.297786	j	1.307235	Correct	Correct
practice	15	Flanker_LR	RRR	Congruent	Incongruent	29.997664	30.297630	g	1.147308	Correct	Correct
practice	16	Flanker_UD	DDD	Congruent	Congruent	31.997508	32.297478	n	1.099440	Correct	Correct
practice	17	Flanker_LR	RRR	Congruent	Congruent	33.997355	34.297311	g	1.051484	Correct	Correct
practice	18	Flanker_UD	DDD	Congruent	Congruent	35.997192	36.313819	n	0.715706	Correct	Correct
practice	19	Flanker_LR	LLL	Congruent	Congruent	37.996999	38.313682	f	1.451795	Correct	Correct
practice	20	Flanker_UD	UUU	Congruent	Congruent	39.996873	40.313503	j	1.219911	Correct	Correct
practice	21	Flanker_LR	LRL	Incongruent	Congruent	41.996714	42.313343	g	1.068040	Correct	Correct
practice	22	Flanker_UD	UUU	Congruent	Incongruent	43.996524	44.313185	j	0.844067	Correct	Correct
practice	23	Flanker_LR	RLR	Incongruent	Congruent	45.996397	46.313059	f	1.068205	Correct	Correct
practice	24	Flanker_UD	UUU	Congruent	Incongruent	47.996241	48.312867	j	1.412386	Correct	Correct
1	1	Flanker_LR	RRR	Congruent	None	1.999822	2.299789	g	1.108655	Correct	None
1	2	Flanker_UD	UDU	Incongruent	Congruent	3.999673	4.299635	n	0.909178	Correct	Correct
1	3	Flanker_LR	RLR	Incongruent	Incongruent	5.999511	6.299471	f	1.236824	Correct	Correct
1	4	Flanker_UD	UDU	Incongruent	Incongruent	7.999350	8.299318	n	0.876998	Correct	Correct
1	5	Flanker_LR	LRL	Incongruent	Incongruent	9.999191	10.299157	g	0.853270	Correct	Correct
1	6	Flanker_UD	UUU	Congruent	Incongruent	11.999036	12.299002	j	0.861345	Correct	Correct
1	7	Flanker_LR	RRR	Congruent	Congruent	13.998882	14.298843	g	0.725445	Correct	Correct
1	8	Flanker_UD	DDD	Congruent	Congruent	15.998716	16.298683	n	0.637427	Correct	Correct
1	9	Flanker_LR	LLL	Congruent	Congruent	17.998565	18.298523	f	0.734245	Correct	Correct
1	10	Flanker_UD	DUD	Incongruent	Congruent	19.998392	20.298370	j	0.893756	Correct	Correct
1	11	Flanker_LR	RLR	Incongruent	Incongruent	21.998238	22.298210	f	0.925836	Correct	Correct
1	12	Flanker_UD	DUD	Incongruent	Incongruent	23.998052	24.298046	j	0.981972	Correct	Correct
1	13	Flanker_LR	RLR	Incongruent	Incongruent	25.997929	26.297902	f	0.838141	Correct	Correct
1	14	Flanker_UD	DUD	Incongruent	Incongruent	27.997760	28.297734	j	0.965595	Correct	Correct
1	15	Flanker_LR	RLR	Incongruent	Incongruent	29.997600	30.297602	f	0.989675	Correct	Correct
1	16	Flanker_UD	DDD	Congruent	Incongruent	31.997456	32.297485	n	0.789794	Correct	Correct
1	17	Flanker_LR	LRL	Incongruent	Congruent	33.997297	34.313939	g	0.829870	Correct	Correct
1	18	Flanker_UD	DDD	Congruent	Incongruent	35.997129	36.313773	n	0.630079	Correct	Correct
1	19	Flanker_LR	RRR	Congruent	Congruent	37.996978	38.313613	g	1.006200	Correct	Correct
1	20	Flanker_UD	UDU	Incongruent	Congruent	39.996818	40.313463	n	0.710293	Correct	Correct
1	21	Flanker_LR	LRL	Incongruent	Incongruent	41.996672	42.313284	g	0.670444	Correct	Correct
1	22	Flanker_UD	UUU	Congruent	Incongruent	43.996508	44.313144	j	0.926637	Correct	Correct
1	23	Flanker_LR	LLL	Congruent	Congruent	45.996375	46.312985	f	0.718629	Correct	Correct
1	24	Flanker_UD	UDU	Incongruent	Congruent	47.996166	48.312830	n	0.614820	Correct	Correct
1	25	Flanker_LR	LRL	Incongruent	Incongruent	49.996008	50.312669	g	0.590961	Correct	Correct
1	26	Flanker_UD	UUU	Congruent	Incongruent	51.995874	52.312522	j	0.527032	Correct	Correct
1	27	Flanker_LR	RRR	Congruent	Congruent	53.995721	54.312352	g	0.535145	Correct	Correct
1	28	Flanker_UD	DDD	Congruent	Congruent	55.995535	56.312193	n	0.431272	Correct	Correct
1	29	Flanker_LR	LLL	Congruent	Congruent	57.995379	58.312077	f	0.599448	Correct	Correct
1	30	Flanker_UD	UUU	Congruent	Congruent	59.995269	60.311875	j	0.751531	Correct	Correct
1	31	Flanker_LR	RRR	Congruent	Congruent	61.995090	62.311728	g	0.607770	Correct	Correct
1	32	Flanker_UD	UDU	Incongruent	Congruent	63.994928	64.311567	n	0.567709	Correct	Correct
1	33	Flanker_LR	LLL	Congruent	Incongruent	65.994775	66.311425	f	0.535860	Correct	Correct
1	34	Flanker_UD	DDD	Congruent	Congruent	67.994609	68.311253	n	0.400035	Correct	Correct
1	35	Flanker_LR	RLR	Incongruent	Congruent	69.994461	70.311131	f	0.520039	Correct	Correct
1	36	Flanker_UD	DUD	Incongruent	Incongruent	71.994296	72.310936	j	1.056305	Correct	Correct
1	37	Flanker_LR	LLL	Congruent	Incongruent	73.994141	74.310797	f	0.696734	Correct	Correct
1	38	Flanker_UD	UUU	Congruent	Congruent	75.993981	76.310604	j	0.584523	Correct	Correct
1	39	Flanker_LR	LRL	Incongruent	Congruent	77.993816	78.310461	g	0.768618	Correct	Correct
1	40	Flanker_UD	DDD	Congruent	Incongruent	80.010330	80.310308	n	0.472820	Correct	Correct
1	41	Flanker_LR	LRL	Incongruent	Congruent	82.010215	82.310164	g	0.632927	Correct	Correct
1	42	Flanker_UD	DUD	Incongruent	Incongruent	84.010018	84.309991	j	0.881122	Correct	Correct
1	43	Flanker_LR	RLR	Incongruent	Incongruent	86.009863	86.309831	f	0.673162	Correct	Correct
1	44	Flanker_UD	DDD	Congruent	Incongruent	88.009709	88.309676	n	0.457284	Correct	Correct
1	45	Flanker_LR	RRR	Congruent	Congruent	90.009526	90.309519	g	0.705461	Correct	Correct
1	46	Flanker_UD	DUD	Incongruent	Congruent	92.009377	92.309363	j	0.705533	Correct	Correct
1	47	Flanker_LR	LRL	Incongruent	Incongruent	94.009238	94.309206	g	0.609586	Correct	Correct
1	48	Flanker_UD	UUU	Congruent	Incongruent	96.009055	96.309048	g	0.497748	Error	Correct
1	49	Flanker_LR	RLR	Incongruent	Congruent	98.008949	98.308959	f	0.825752	Correct	Error
1	50	Flanker_UD	UUU	Congruent	Incongruent	100.008768	100.308736	j	0.681962	Correct	Correct
1	51	Flanker_LR	RLR	Incongruent	Congruent	102.008616	102.308580	f	0.522051	Correct	Correct
1	52	Flanker_UD	UDU	Incongruent	Incongruent	104.008432	104.308420	n	0.626186	Correct	Correct
1	53	Flanker_LR	RLR	Incongruent	Incongruent	106.008333	106.308282	f	0.538321	Correct	Correct
1	54	Flanker_UD	DDD	Congruent	Incongruent	108.008138	108.308104	n	0.410433	Correct	Correct
1	55	Flanker_LR	LRL	Incongruent	Congruent	110.007987	110.307929	g	0.674536	Correct	Correct
1	56	Flanker_UD	UUU	Congruent	Incongruent	112.007827	112.307789	j	0.634776	Correct	Correct
1	57	Flanker_LR	LRL	Incongruent	Congruent	114.007673	114.307661	g	0.818787	Correct	Correct
1	58	Flanker_UD	DDD	Congruent	Incongruent	116.007525	116.307481	n	0.442968	Correct	Correct
1	59	Flanker_LR	LLL	Congruent	Congruent	118.007357	118.307316	f	0.459009	Correct	Correct
1	60	Flanker_UD	DUD	Incongruent	Congruent	120.007184	120.307161	j	0.731309	Correct	Correct
1	61	Flanker_LR	LLL	Congruent	Incongruent	122.007056	122.307018	f	0.955280	Correct	Correct
1	62	Flanker_UD	DUD	Incongruent	Congruent	124.006896	124.306853	j	0.739426	Correct	Correct
1	63	Flanker_LR	LRL	Incongruent	Incongruent	126.006727	126.306737	g	0.683530	Correct	Correct
1	64	Flanker_UD	DUD	Incongruent	Incongruent	128.006570	128.306532	j	1.003624	Correct	Correct
1	65	Flanker_LR	LLL	Congruent	Incongruent	130.006444	130.306422	f	0.587874	Correct	Correct
1	66	Flanker_UD	DDD	Congruent	Congruent	132.006258	132.306217	n	0.483939	Correct	Correct
1	67	Flanker_LR	RRR	Congruent	Congruent	134.006098	134.306060	g	0.852081	Correct	Correct
1	68	Flanker_UD	UUU	Congruent	Congruent	136.005941	136.305932	g	0.588258	Error	Correct
1	69	Flanker_LR	LRL	Incongruent	Congruent	138.005789	138.305751	g	0.748285	Correct	Error
1	70	Flanker_UD	DUD	Incongruent	Incongruent	140.005620	140.305589	j	0.612426	Correct	Correct
1	71	Flanker_LR	RLR	Incongruent	Incongruent	142.005462	142.305431	f	0.548527	Correct	Correct
1	72	Flanker_UD	DUD	Incongruent	Incongruent	144.005311	144.305278	j	0.804602	Correct	Correct
1	73	Flanker_LR	RRR	Congruent	Incongruent	146.005142	146.305135	g	0.724777	Correct	Correct
1	74	Flanker_UD	DDD	Congruent	Congruent	148.004997	148.304964	n	0.533012	Correct	Correct
1	75	Flanker_LR	RLR	Incongruent	Congruent	150.004833	150.304811	f	0.533077	Correct	Correct
1	76	Flanker_UD	UDU	Incongruent	Incongruent	152.004677	152.304647	n	0.637155	Correct	Correct
1	77	Flanker_LR	RRR	Congruent	Incongruent	154.004526	154.304503	g	0.573254	Correct	Correct
1	78	Flanker_UD	UDU	Incongruent	Congruent	156.004364	156.304333	n	0.549461	Correct	Correct
1	79	Flanker_LR	LLL	Congruent	Incongruent	158.004184	158.304176	f	0.653578	Correct	Correct
1	80	Flanker_UD	UDU	Incongruent	Congruent	160.004049	160.304023	n	0.533584	Correct	Correct
1	81	Flanker_LR	LLL	Congruent	Incongruent	162.003908	162.303874	f	0.485801	Correct	Correct
1	82	Flanker_UD	DUD	Incongruent	Congruent	164.003737	164.303706	j	0.678103	Correct	Correct
1	83	Flanker_LR	RRR	Congruent	Incongruent	166.003547	166.303559	g	0.741972	Correct	Correct
1	84	Flanker_UD	UDU	Incongruent	Congruent	168.003452	168.303394	n	0.558103	Correct	Correct
1	85	Flanker_LR	LLL	Congruent	Incongruent	170.003249	170.303241	f	0.454288	Correct	Correct
1	86	Flanker_UD	UUU	Congruent	Congruent	172.003109	172.303078	j	0.590372	Correct	Correct
1	87	Flanker_LR	LRL	Incongruent	Congruent	174.002951	174.302923	g	0.534450	Correct	Correct
1	88	Flanker_UD	UDU	Incongruent	Incongruent	176.002799	176.302765	n	0.566619	Correct	Correct
1	89	Flanker_LR	LLL	Congruent	Incongruent	178.002643	178.302630	f	0.318803	Correct	Correct
1	90	Flanker_UD	DDD	Congruent	Congruent	180.002476	180.302452	n	0.502892	Correct	Correct
1	91	Flanker_LR	RRR	Congruent	Congruent	182.002325	182.302294	g	0.415027	Correct	Correct
1	92	Flanker_UD	UUU	Congruent	Congruent	184.002168	184.302139	j	0.999105	Correct	Correct
1	93	Flanker_LR	RLR	Incongruent	Congruent	186.002017	186.302015	f	0.583396	Correct	Correct
1	94	Flanker_UD	UDU	Incongruent	Incongruent	188.001856	188.301827	n	0.471308	Correct	Correct
1	95	Flanker_LR	RRR	Congruent	Incongruent	190.001698	190.301670	g	0.535932	Correct	Correct
1	96	Flanker_UD	UUU	Congruent	Congruent	192.001537	192.301513	j	0.823588	Correct	Correct
2	1	Flanker_LR	RLR	Incongruent	None	1.999848	2.299824	d	0.795063	Error	None
2	2	Flanker_UD	DUD	Incongruent	Incongruent	3.999691	4.299668	j	0.795095	Correct	Error
2	3	Flanker_LR	LLL	Congruent	Incongruent	5.999522	6.299502	d	1.019477	Error	Correct
2	4	Flanker_UD	UDU	Incongruent	Congruent	7.999378	8.299353	Omission	5000.000000	Omission	Error
2	5	Flanker_LR	LLL	Congruent	Incongruent	9.999220	10.299206	f	0.923547	Correct	Omission
2	6	Flanker_UD	UUU	Congruent	Congruent	11.999078	12.299030	j	0.643700	Correct	Correct
2	7	Flanker_LR	LLL	Congruent	Congruent	13.998922	14.298881	f	1.244253	Correct	Correct
2	8	Flanker_UD	DUD	Incongruent	Congruent	15.998770	16.298729	j	0.763914	Correct	Correct
2	9	Flanker_LR	LLL	Congruent	Incongruent	17.998602	18.298574	f	0.500058	Correct	Correct
2	10	Flanker_UD	UUU	Congruent	Congruent	19.998451	20.298417	j	0.500117	Correct	Correct
2	11	Flanker_LR	LRL	Incongruent	Congruent	21.998326	22.298267	g	0.683563	Correct	Correct
2	12	Flanker_UD	UDU	Incongruent	Incongruent	23.998138	24.298104	n	0.556337	Correct	Correct
2	13	Flanker_LR	RRR	Congruent	Incongruent	25.997979	26.297949	g	0.484456	Correct	Correct
2	14	Flanker_UD	UUU	Congruent	Congruent	27.997807	28.297791	j	0.475919	Correct	Correct
2	15	Flanker_LR	LRL	Incongruent	Congruent	29.997682	30.297635	g	0.540070	Correct	Correct
2	16	Flanker_UD	UDU	Incongruent	Incongruent	31.997511	32.297477	j	0.452196	Error	Correct
2	17	Flanker_LR	LLL	Congruent	Incongruent	33.997343	34.297319	f	0.628473	Correct	Error
2	18	Flanker_UD	UDU	Incongruent	Congruent	35.997195	36.313857	n	0.460466	Correct	Correct
2	19	Flanker_LR	LLL	Congruent	Incongruent	37.997035	38.313659	f	0.884612	Correct	Correct
2	20	Flanker_UD	UUU	Congruent	Congruent	39.996881	40.313517	j	0.788635	Correct	Correct
2	21	Flanker_LR	LLL	Congruent	Congruent	41.996734	42.313360	f	0.900756	Correct	Correct
2	22	Flanker_UD	DDD	Congruent	Congruent	43.996536	44.313233	n	0.516951	Correct	Correct
2	23	Flanker_LR	RRR	Congruent	Congruent	45.996413	46.313048	g	0.620985	Correct	Correct
2	24	Flanker_UD	UUU	Congruent	Congruent	47.996264	48.312892	j	0.605154	Correct	Correct
2	25	Flanker_LR	RRR	Congruent	Congruent	49.996098	50.312736	g	0.469389	Correct	Correct
2	26	Flanker_UD	DDD	Congruent	Congruent	51.995964	52.312603	n	0.333370	Correct	Correct
2	27	Flanker_LR	LRL	Incongruent	Congruent	53.995770	54.312424	g	0.573535	Correct	Correct
2	28	Flanker_UD	UDU	Incongruent	Incongruent	55.995629	56.312266	n	0.365635	Correct	Correct
2	29	Flanker_LR	RRR	Congruent	Incongruent	57.995475	58.312122	g	0.421779	Correct	Correct
2	30	Flanker_UD	UUU	Congruent	Congruent	59.995321	60.311966	j	0.485847	Correct	Correct
2	31	Flanker_LR	RLR	Incongruent	Congruent	61.995163	62.311798	Omission	5000.000000	Omission	Correct
2	32	Flanker_UD	UUU	Congruent	Incongruent	63.995004	64.311645	j	0.582184	Correct	Omission
2	33	Flanker_LR	LLL	Congruent	Congruent	65.994860	66.311487	f	0.542196	Correct	Correct
2	34	Flanker_UD	DUD	Incongruent	Congruent	67.994701	68.311338	j	0.638310	Correct	Correct
2	35	Flanker_LR	RRR	Congruent	Incongruent	69.994550	70.311175	g	0.774496	Correct	Correct
2	36	Flanker_UD	UDU	Incongruent	Congruent	71.994389	72.311019	n	0.630579	Correct	Correct
2	37	Flanker_LR	LLL	Congruent	Incongruent	73.994235	74.310862	f	0.734789	Correct	Correct
2	38	Flanker_UD	DDD	Congruent	Congruent	75.994080	76.310723	n	0.398981	Correct	Correct
2	39	Flanker_LR	LRL	Incongruent	Congruent	77.993923	78.310550	g	0.591119	Correct	Correct
2	40	Flanker_UD	UDU	Incongruent	Incongruent	79.993765	80.310395	n	0.431190	Correct	Correct
2	41	Flanker_LR	RRR	Congruent	Incongruent	81.993627	82.310239	g	0.415222	Correct	Correct
2	42	Flanker_UD	DUD	Incongruent	Congruent	83.993452	84.310113	n	0.263307	Error	Correct
2	43	Flanker_LR	RLR	Incongruent	Incongruent	86.009949	86.309927	f	0.487429	Correct	Error
2	44	Flanker_UD	UUU	Congruent	Incongruent	88.009800	88.309769	j	0.551591	Correct	Correct
2	45	Flanker_LR	RLR	Incongruent	Congruent	90.009639	90.309614	f	0.823727	Correct	Correct
2	46	Flanker_UD	UDU	Incongruent	Incongruent	92.009468	92.309485	n	0.527817	Correct	Correct
2	47	Flanker_LR	LRL	Incongruent	Incongruent	94.009326	94.309302	g	0.712048	Correct	Correct
2	48	Flanker_UD	UUU	Congruent	Incongruent	96.009173	96.309147	j	0.768031	Correct	Correct
2	49	Flanker_LR	RRR	Congruent	Congruent	98.008988	98.309006	g	0.560219	Correct	Correct
2	50	Flanker_UD	DDD	Congruent	Congruent	100.008897	100.308847	n	0.440267	Correct	Correct
2	51	Flanker_LR	LLL	Congruent	Congruent	102.008707	102.308678	f	0.672463	Correct	Correct
2	52	Flanker_UD	DUD	Incongruent	Congruent	104.008550	104.308523	j	0.576546	Correct	Correct
2	53	Flanker_LR	LLL	Congruent	Incongruent	106.008400	106.308368	f	0.496640	Correct	Correct
2	54	Flanker_UD	DDD	Congruent	Congruent	108.008233	108.308213	n	0.432796	Correct	Correct
2	55	Flanker_LR	RRR	Congruent	Congruent	110.008077	110.308056	g	0.448976	Correct	Correct
2	56	Flanker_UD	UDU	Incongruent	Congruent	112.007927	112.307898	n	0.449024	Correct	Correct
2	57	Flanker_LR	LLL	Congruent	Incongruent	114.007771	114.307743	f	0.593147	Correct	Correct
2	58	Flanker_UD	DUD	Incongruent	Congruent	116.007635	116.307592	j	0.625412	Correct	Correct
2	59	Flanker_LR	RLR	Incongruent	Incongruent	118.007457	118.307431	f	0.585545	Correct	Correct
2	60	Flanker_UD	DDD	Congruent	Incongruent	120.007304	120.307275	n	0.457540	Correct	Correct
2	61	Flanker_LR	RRR	Congruent	Congruent	122.007149	122.307122	g	0.561681	Correct	Correct
2	62	Flanker_UD	DUD	Incongruent	Congruent	124.007009	124.306987	j	0.569782	Correct	Correct
2	63	Flanker_LR	LRL	Incongruent	Incongruent	126.006820	126.306821	g	0.649927	Correct	Correct
2	64	Flanker_UD	DDD	Congruent	Incongruent	128.006680	128.306652	n	0.489976	Correct	Correct
2	65	Flanker_LR	RLR	Incongruent	Congruent	130.006516	130.306492	f	0.554107	Correct	Correct
2	66	Flanker_UD	DUD	Incongruent	Incongruent	132.006379	132.306366	j	0.546277	Correct	Correct
2	67	Flanker_LR	RLR	Incongruent	Incongruent	134.006210	134.306186	f	0.658414	Correct	Correct
2	68	Flanker_UD	DUD	Incongruent	Incongruent	136.006055	136.306028	j	0.578539	Correct	Correct
2	69	Flanker_LR	LRL	Incongruent	Incongruent	138.005900	138.305872	g	0.698576	Correct	Correct
2	70	Flanker_UD	DUD	Incongruent	Incongruent	140.005769	140.305740	j	0.562667	Correct	Correct
2	71	Flanker_LR	RLR	Incongruent	Incongruent	142.005587	142.305552	f	0.714821	Correct	Correct
2	72	Flanker_UD	DDD	Congruent	Incongruent	144.005433	144.305403	n	0.498935	Correct	Correct
2	73	Flanker_LR	RLR	Incongruent	Congruent	146.005277	146.305248	f	0.611104	Correct	Correct
2	74	Flanker_UD	DUD	Incongruent	Incongruent	148.005141	148.305089	j	0.627345	Correct	Correct
2	75	Flanker_LR	RLR	Incongruent	Incongruent	150.004966	150.304935	f	0.859416	Correct	Correct
2	76	Flanker_UD	UUU	Congruent	Incongruent	152.004815	152.304781	j	0.715421	Correct	Correct
2	77	Flanker_LR	RRR	Congruent	Congruent	154.004652	154.304625	g	0.691565	Correct	Correct
2	78	Flanker_UD	UUU	Congruent	Congruent	156.004526	156.304501	j	0.571707	Correct	Correct
2	79	Flanker_LR	LRL	Incongruent	Congruent	158.004340	158.304314	g	0.555824	Correct	Correct
2	80	Flanker_UD	UDU	Incongruent	Incongruent	160.004184	160.304189	n	0.531873	Correct	Correct
2	81	Flanker_LR	LRL	Incongruent	Incongruent	162.004030	162.304004	g	0.580069	Correct	Correct
2	82	Flanker_UD	UDU	Incongruent	Incongruent	164.003894	164.303856	n	0.460217	Correct	Correct
2	83	Flanker_LR	LRL	Incongruent	Incongruent	166.003716	166.303705	g	0.500254	Correct	Correct
2	84	Flanker_UD	DDD	Congruent	Incongruent	168.003566	168.303539	n	0.476389	Correct	Correct
2	85	Flanker_LR	RRR	Congruent	Congruent	170.003419	170.303378	g	0.516588	Correct	Correct
2	86	Flanker_UD	DUD	Incongruent	Congruent	172.003258	172.303241	j	0.516680	Correct	Correct
2	87	Flanker_LR	RLR	Incongruent	Incongruent	174.003098	174.303065	f	0.852800	Correct	Correct
2	88	Flanker_UD	DDD	Congruent	Incongruent	176.002939	176.302912	n	0.420896	Correct	Correct
2	89	Flanker_LR	RRR	Congruent	Congruent	178.002757	178.302755	g	0.652986	Correct	Correct
2	90	Flanker_UD	UDU	Incongruent	Congruent	180.002627	180.302595	n	0.709119	Correct	Correct
2	91	Flanker_LR	RLR	Incongruent	Incongruent	182.002471	182.302447	f	0.693196	Correct	Correct
2	92	Flanker_UD	DDD	Congruent	Incongruent	184.002297	184.302289	n	0.405428	Correct	Correct
2	93	Flanker_LR	LRL	Incongruent	Congruent	186.002160	186.302160	g	0.541447	Correct	Correct
2	94	Flanker_UD	UUU	Congruent	Incongruent	188.002019	188.302007	j	0.645617	Correct	Correct
2	95	Flanker_LR	LRL	Incongruent	Congruent	190.001819	190.301822	g	0.613712	Correct	Correct
2	96	Flanker_UD	DDD	Congruent	Incongruent	192.001693	192.301665	n	0.493909	Correct	Correct
3	1	Flanker_LR	LRL	Incongruent	None	1.999865	2.299826	g	0.618019	Correct	None
3	2	Flanker_UD	UDU	Incongruent	Incongruent	3.999710	4.299678	n	0.490164	Correct	Correct
3	3	Flanker_LR	LLL	Congruent	Incongruent	5.999549	6.299524	f	0.610329	Correct	Correct
3	4	Flanker_UD	UUU	Congruent	Congruent	7.999420	8.299369	j	0.738395	Correct	Correct
3	5	Flanker_LR	RLR	Incongruent	Congruent	9.999243	10.299215	f	0.554527	Correct	Correct
3	6	Flanker_UD	DDD	Congruent	Incongruent	11.999087	12.299057	n	0.354675	Correct	Correct
3	7	Flanker_LR	LRL	Incongruent	Congruent	13.998932	14.298902	g	0.490773	Correct	Correct
3	8	Flanker_UD	UDU	Incongruent	Incongruent	15.998783	16.298772	n	0.378938	Correct	Correct
3	9	Flanker_LR	RLR	Incongruent	Incongruent	17.998624	18.298584	f	0.459017	Correct	Correct
3	10	Flanker_UD	DUD	Incongruent	Incongruent	19.998464	20.298433	j	0.611121	Correct	Correct
3	11	Flanker_LR	RLR	Incongruent	Incongruent	21.998310	22.298250	f	0.467291	Correct	Correct
3	12	Flanker_UD	DDD	Congruent	Incongruent	23.998179	24.298142	n	0.291406	Correct	Correct
3	13	Flanker_LR	RRR	Congruent	Congruent	25.997997	26.297969	g	0.571532	Correct	Correct
3	14	Flanker_UD	UDU	Incongruent	Congruent	27.997841	28.297812	n	0.411651	Correct	Correct
3	15	Flanker_LR	RRR	Congruent	Incongruent	29.997684	30.297655	g	0.411062	Correct	Correct
3	16	Flanker_UD	DUD	Incongruent	Congruent	31.997555	32.297523	j	1.387255	Correct	Correct
3	17	Flanker_LR	LRL	Incongruent	Incongruent	33.997375	34.297340	g	0.603265	Correct	Correct
3	18	Flanker_UD	DUD	Incongruent	Incongruent	35.997219	36.313887	j	0.539475	Correct	Correct
3	19	Flanker_LR	RLR	Incongruent	Incongruent	37.997055	38.313717	f	0.467924	Correct	Correct
3	20	Flanker_UD	DDD	Congruent	Incongruent	39.996936	40.313542	n	0.371712	Correct	Correct
3	21	Flanker_LR	RRR	Congruent	Congruent	41.996751	42.313387	g	0.355805	Correct	Correct
3	22	Flanker_UD	DUD	Incongruent	Congruent	43.996596	44.313232	j	0.483961	Correct	Correct
3	23	Flanker_LR	LRL	Incongruent	Incongruent	45.996440	46.313091	g	0.444077	Correct	Correct
3	24	Flanker_UD	DUD	Incongruent	Incongruent	47.996303	48.312922	j	0.572183	Correct	Correct
3	25	Flanker_LR	LRL	Incongruent	Incongruent	49.996098	50.312803	g	0.380307	Correct	Correct
3	26	Flanker_UD	UDU	Incongruent	Incongruent	51.995984	52.312619	n	0.428354	Correct	Correct
3	27	Flanker_LR	LRL	Incongruent	Incongruent	53.995815	54.312487	g	0.460958	Correct	Correct
3	28	Flanker_UD	DUD	Incongruent	Incongruent	55.995686	56.312298	j	0.453239	Correct	Correct
3	29	Flanker_LR	LLL	Congruent	Incongruent	57.995507	58.312144	g	0.364797	Error	Correct
3	30	Flanker_UD	UDU	Incongruent	Congruent	59.995344	60.312017	n	0.700898	Correct	Error
3	31	Flanker_LR	LLL	Congruent	Incongruent	61.995205	62.311832	f	0.508992	Correct	Correct
3	32	Flanker_UD	UDU	Incongruent	Congruent	63.995038	64.311670	n	0.453169	Correct	Correct
3	33	Flanker_LR	LLL	Congruent	Incongruent	65.994894	66.311521	f	0.421302	Correct	Correct
3	34	Flanker_UD	DUD	Incongruent	Congruent	67.994740	68.311366	j	0.517331	Correct	Correct
3	35	Flanker_LR	LLL	Congruent	Incongruent	69.994584	70.311245	f	0.429490	Correct	Correct
3	36	Flanker_UD	DDD	Congruent	Congruent	71.994419	72.311057	n	0.421597	Correct	Correct
3	37	Flanker_LR	RLR	Incongruent	Congruent	73.994272	74.310898	f	0.445705	Correct	Correct
3	38	Flanker_UD	UDU	Incongruent	Incongruent	75.994116	76.310744	n	0.413920	Correct	Correct
3	39	Flanker_LR	RLR	Incongruent	Incongruent	77.993962	78.310590	f	0.526003	Correct	Correct
3	40	Flanker_UD	UDU	Incongruent	Incongruent	79.993840	80.310435	n	0.374052	Correct	Correct
3	41	Flanker_LR	LRL	Incongruent	Incongruent	81.993650	82.310286	g	0.662173	Correct	Correct
3	42	Flanker_UD	UDU	Incongruent	Incongruent	83.993493	84.310109	n	0.494399	Correct	Correct
3	43	Flanker_LR	RLR	Incongruent	Incongruent	85.993333	86.309968	f	0.534460	Correct	Correct
3	44	Flanker_UD	UDU	Incongruent	Incongruent	88.009849	88.309812	n	0.366558	Correct	Correct
3	45	Flanker_LR	LRL	Incongruent	Incongruent	90.009692	90.309681	g	0.574648	Correct	Correct
3	46	Flanker_UD	DUD	Incongruent	Incongruent	92.009527	92.309502	j	0.582848	Correct	Correct
3	47	Flanker_LR	RRR	Congruent	Incongruent	94.009389	94.309354	f	1.039441	Error	Correct
3	48	Flanker_UD	UDU	Incongruent	Congruent	96.009215	96.309189	n	0.463021	Correct	Error
3	49	Flanker_LR	RRR	Congruent	Incongruent	98.009060	98.309047	g	0.543708	Correct	Correct
3	50	Flanker_UD	DUD	Incongruent	Congruent	100.008907	100.308877	j	0.647284	Correct	Correct
3	51	Flanker_LR	RRR	Congruent	Incongruent	102.008767	102.308730	g	0.551791	Correct	Correct
3	52	Flanker_UD	DDD	Congruent	Congruent	104.008595	104.308566	n	0.367547	Correct	Correct
3	53	Flanker_LR	RLR	Incongruent	Congruent	106.008441	106.308411	g	0.463666	Error	Correct
3	54	Flanker_UD	DDD	Congruent	Incongruent	108.008282	108.308257	n	0.367778	Correct	Error
3	55	Flanker_LR	RLR	Incongruent	Congruent	110.008176	110.308112	f	0.527941	Correct	Correct
3	56	Flanker_UD	UUU	Congruent	Incongruent	112.007983	112.307946	j	0.551987	Correct	Correct
3	57	Flanker_LR	RLR	Incongruent	Congruent	114.007829	114.307792	f	0.568168	Correct	Correct
3	58	Flanker_UD	UUU	Congruent	Incongruent	116.007673	116.307636	j	0.656285	Correct	Correct
3	59	Flanker_LR	LRL	Incongruent	Congruent	118.007546	118.307489	g	0.600369	Correct	Correct
3	60	Flanker_UD	UUU	Congruent	Incongruent	120.007364	120.307325	j	0.688596	Correct	Correct
3	61	Flanker_LR	LLL	Congruent	Congruent	122.007206	122.307170	f	0.976642	Correct	Correct
3	62	Flanker_UD	DDD	Congruent	Congruent	124.007056	124.307026	n	0.624755	Correct	Correct
3	63	Flanker_LR	LRL	Incongruent	Congruent	126.006910	126.306849	g	0.657540	Correct	Correct
3	64	Flanker_UD	UUU	Congruent	Incongruent	128.006740	128.306702	j	0.488971	Correct	Correct
3	65	Flanker_LR	RLR	Incongruent	Congruent	130.006585	130.306548	f	0.561056	Correct	Correct
3	66	Flanker_UD	UUU	Congruent	Incongruent	132.006399	132.306380	j	0.457167	Correct	Correct
3	67	Flanker_LR	RRR	Congruent	Congruent	134.006300	134.306245	g	0.537417	Correct	Correct
3	68	Flanker_UD	UUU	Congruent	Congruent	136.006119	136.306081	j	0.489478	Correct	Correct
3	69	Flanker_LR	RRR	Congruent	Congruent	138.005964	138.305927	g	0.553520	Correct	Correct
3	70	Flanker_UD	DUD	Incongruent	Congruent	140.005808	140.305771	j	0.561696	Correct	Correct
3	71	Flanker_LR	LRL	Incongruent	Incongruent	142.005684	142.305616	g	0.577887	Correct	Correct
3	72	Flanker_UD	UUU	Congruent	Incongruent	144.005497	144.305460	j	0.481882	Correct	Correct
3	73	Flanker_LR	RRR	Congruent	Congruent	146.005315	146.305305	g	0.386112	Correct	Correct
3	74	Flanker_UD	DUD	Incongruent	Congruent	148.005158	148.305148	j	0.490188	Correct	Correct
3	75	Flanker_LR	RRR	Congruent	Incongruent	150.005052	150.304996	g	0.490344	Correct	Correct
3	76	Flanker_UD	DDD	Congruent	Congruent	152.004875	152.304839	n	0.474474	Correct	Correct
3	77	Flanker_LR	LRL	Incongruent	Congruent	154.004715	154.304683	g	0.554556	Correct	Correct
3	78	Flanker_UD	UUU	Congruent	Incongruent	156.004565	156.304528	j	0.458656	Correct	Correct
3	79	Flanker_LR	LLL	Congruent	Congruent	158.004441	158.304374	f	0.658794	Correct	Correct
3	80	Flanker_UD	DDD	Congruent	Congruent	160.004249	160.304215	n	0.434892	Correct	Correct
3	81	Flanker_LR	RLR	Incongruent	Congruent	162.004102	162.304061	f	0.563107	Correct	Correct
3	82	Flanker_UD	DDD	Congruent	Incongruent	164.003943	164.303906	n	0.355075	Correct	Correct
3	83	Flanker_LR	LLL	Congruent	Congruent	166.003795	166.303762	f	0.643305	Correct	Correct
3	84	Flanker_UD	DUD	Incongruent	Congruent	168.003633	168.303630	j	0.507389	Correct	Correct
3	85	Flanker_LR	LLL	Congruent	Incongruent	170.003478	170.303439	f	0.427448	Correct	Correct
3	86	Flanker_UD	UUU	Congruent	Congruent	172.003323	172.303285	j	0.459691	Correct	Correct
3	87	Flanker_LR	RRR	Congruent	Congruent	174.003173	174.303152	g	0.411802	Correct	Correct
3	88	Flanker_UD	UDU	Incongruent	Congruent	176.003017	176.302973	n	0.499844	Correct	Correct
3	89	Flanker_LR	LLL	Congruent	Incongruent	178.002850	178.302814	f	0.524012	Correct	Correct
3	90	Flanker_UD	DDD	Congruent	Congruent	180.002703	180.302665	n	0.380054	Correct	Correct
3	91	Flanker_LR	RRR	Congruent	Congruent	182.002560	182.302531	g	0.428309	Correct	Correct
3	92	Flanker_UD	UUU	Congruent	Congruent	184.002390	184.302352	j	0.404420	Correct	Correct
3	93	Flanker_LR	LLL	Congruent	Congruent	186.002236	186.302197	f	0.500579	Correct	Correct
3	94	Flanker_UD	UUU	Congruent	Congruent	188.002081	188.302042	j	0.420601	Correct	Correct
3	95	Flanker_LR	LLL	Congruent	Congruent	190.001946	190.301922	f	0.420751	Correct	Correct
3	96	Flanker_UD	DDD	Congruent	Congruent	192.001769	192.301732	n	0.412861	Correct	Correct
4	1	Flanker_LR	LRL	Incongruent	None	1.999831	2.299811	g	0.655674	Correct	None
4	2	Flanker_UD	UDU	Incongruent	Incongruent	3.999678	4.299654	n	1.047802	Correct	Correct
4	3	Flanker_LR	RRR	Congruent	Incongruent	5.999552	6.299499	g	0.640008	Correct	Correct
4	4	Flanker_UD	DDD	Congruent	Congruent	7.999401	8.299367	n	0.400071	Correct	Correct
4	5	Flanker_LR	LLL	Congruent	Congruent	9.999215	10.299188	f	0.552509	Correct	Correct
4	6	Flanker_UD	DDD	Congruent	Congruent	11.999060	12.299033	n	0.280307	Correct	Correct
4	7	Flanker_LR	LLL	Congruent	Congruent	13.998888	14.298876	f	0.656452	Correct	Correct
4	8	Flanker_UD	DUD	Incongruent	Congruent	15.998767	16.298728	j	0.496599	Correct	Correct
4	9	Flanker_LR	LRL	Incongruent	Incongruent	17.998599	18.298568	g	0.560716	Correct	Correct
4	10	Flanker_UD	UUU	Congruent	Incongruent	19.998440	20.298412	j	0.520805	Correct	Correct
4	11	Flanker_LR	LLL	Congruent	Congruent	21.998283	22.298257	f	0.384914	Correct	Correct
4	12	Flanker_UD	UDU	Incongruent	Congruent	23.998129	24.298115	n	0.529044	Correct	Correct
4	13	Flanker_LR	LRL	Incongruent	Incongruent	25.997973	26.297946	g	0.529149	Correct	Correct
4	14	Flanker_UD	DDD	Congruent	Incongruent	27.997818	28.297790	n	0.409284	Correct	Correct
4	15	Flanker_LR	RLR	Incongruent	Congruent	29.997663	30.297643	f	0.520773	Correct	Correct
4	16	Flanker_UD	UDU	Incongruent	Incongruent	31.997516	32.297501	n	0.424913	Correct	Correct
4	17	Flanker_LR	RLR	Incongruent	Incongruent	33.997353	34.313989	f	0.601084	Correct	Correct
4	18	Flanker_UD	DUD	Incongruent	Incongruent	35.997197	36.313834	j	0.497638	Correct	Correct
4	19	Flanker_LR	RRR	Congruent	Incongruent	37.997042	38.313678	g	0.345179	Correct	Correct
4	20	Flanker_UD	UUU	Congruent	Congruent	39.996886	40.313554	j	0.425323	Correct	Correct
4	21	Flanker_LR	RLR	Incongruent	Congruent	41.996724	42.313378	f	0.465490	Correct	Correct
4	22	Flanker_UD	DDD	Congruent	Incongruent	43.996575	44.313213	n	0.353536	Correct	Correct
4	23	Flanker_LR	RRR	Congruent	Congruent	45.996420	46.313058	g	0.385757	Correct	Correct
4	24	Flanker_UD	UUU	Congruent	Congruent	47.996245	48.312911	g	0.753833	Error	Correct
4	25	Flanker_LR	RLR	Incongruent	Congruent	49.996105	50.312748	f	0.649932	Correct	Error
4	26	Flanker_UD	UDU	Incongruent	Incongruent	51.995963	52.312593	n	0.490124	Correct	Correct
4	27	Flanker_LR	LRL	Incongruent	Incongruent	53.995807	54.312438	g	0.482221	Correct	Correct
4	28	Flanker_UD	DUD	Incongruent	Incongruent	55.995698	56.312283	j	0.674391	Correct	Correct
4	29	Flanker_LR	LRL	Incongruent	Incongruent	57.995499	58.312138	g	0.530854	Correct	Correct
4	30	Flanker_UD	UUU	Congruent	Incongruent	59.995342	60.311971	j	0.458520	Correct	Correct
4	31	Flanker_LR	RLR	Incongruent	Congruent	61.995189	62.311833	f	1.074615	Correct	Correct
4	32	Flanker_UD	UDU	Incongruent	Incongruent	63.995032	64.311662	n	0.570726	Correct	Correct
4	33	Flanker_LR	LLL	Congruent	Incongruent	65.994843	66.311506	f	0.650936	Correct	Correct
4	34	Flanker_UD	UUU	Congruent	Congruent	67.994716	68.311350	j	0.683020	Correct	Correct
4	35	Flanker_LR	LLL	Congruent	Congruent	69.994556	70.311218	f	0.515101	Correct	Correct
4	36	Flanker_UD	DDD	Congruent	Congruent	71.994411	72.311042	n	0.387241	Correct	Correct
4	37	Flanker_LR	LLL	Congruent	Congruent	73.994257	74.310885	f	0.475375	Correct	Correct
4	38	Flanker_UD	UUU	Congruent	Congruent	75.994099	76.310729	j	0.507498	Correct	Correct
4	39	Flanker_LR	LLL	Congruent	Congruent	77.993947	78.310604	f	0.475681	Correct	Correct
4	40	Flanker_UD	UUU	Congruent	Congruent	79.993789	80.310420	j	0.612183	Correct	Correct
4	41	Flanker_LR	RRR	Congruent	Congruent	81.993632	82.310273	g	0.459909	Correct	Correct
4	42	Flanker_UD	UDU	Incongruent	Congruent	83.993479	84.310107	n	0.468016	Correct	Correct
4	43	Flanker_LR	RLR	Incongruent	Incongruent	85.993322	86.309967	f	0.412126	Correct	Correct
4	44	Flanker_UD	DUD	Incongruent	Incongruent	88.009831	88.309797	j	0.524177	Correct	Correct
4	45	Flanker_LR	LRL	Incongruent	Incongruent	90.009674	90.309643	g	0.572407	Correct	Correct
4	46	Flanker_UD	DUD	Incongruent	Incongruent	92.009520	92.309487	j	0.564393	Correct	Correct
4	47	Flanker_LR	LRL	Incongruent	Incongruent	94.009412	94.309366	g	0.620606	Correct	Correct
4	48	Flanker_UD	DUD	Incongruent	Incongruent	96.009209	96.309177	j	0.660738	Correct	Correct
4	49	Flanker_LR	RRR	Congruent	Incongruent	98.009050	98.309030	g	0.492854	Correct	Correct
4	50	Flanker_UD	UDU	Incongruent	Congruent	100.008911	100.308865	n	0.420996	Correct	Correct
4	51	Flanker_LR	LLL	Congruent	Incongruent	102.008790	102.308735	f	0.509048	Correct	Correct
4	52	Flanker_UD	DUD	Incongruent	Congruent	104.008591	104.308557	j	0.509243	Correct	Correct
4	53	Flanker_LR	LLL	Congruent	Incongruent	106.008435	106.308401	f	0.613314	Correct	Correct
4	54	Flanker_UD	DDD	Congruent	Congruent	108.008280	108.308248	n	0.341381	Correct	Correct
4	55	Flanker_LR	RRR	Congruent	Congruent	110.008147	110.308101	g	0.421505	Correct	Correct
4	56	Flanker_UD	DDD	Congruent	Congruent	112.007979	112.307935	n	0.526364	Correct	Correct
4	57	Flanker_LR	RLR	Incongruent	Congruent	114.007814	114.307778	f	0.509726	Correct	Correct
4	58	Flanker_UD	UDU	Incongruent	Incongruent	116.007641	116.307624	n	0.493873	Correct	Correct
4	59	Flanker_LR	RRR	Congruent	Incongruent	118.007523	118.307485	g	0.421960	Correct	Correct
4	60	Flanker_UD	DUD	Incongruent	Congruent	120.007349	120.307314	j	0.574168	Correct	Correct
4	61	Flanker_LR	LRL	Incongruent	Incongruent	122.007194	122.307159	f	0.406200	Error	Correct
4	62	Flanker_UD	UDU	Incongruent	Incongruent	124.007025	124.307001	n	0.470337	Correct	Error
4	63	Flanker_LR	RRR	Congruent	Incongruent	126.006902	126.306873	g	0.406522	Correct	Correct
4	64	Flanker_UD	DUD	Incongruent	Congruent	128.006718	128.306692	j	0.550625	Correct	Correct
4	65	Flanker_LR	LRL	Incongruent	Incongruent	130.006562	130.306537	g	0.582778	Correct	Correct
4	66	Flanker_UD	DUD	Incongruent	Incongruent	132.006420	132.306382	j	0.742919	Correct	Correct
4	67	Flanker_LR	LLL	Congruent	Incongruent	134.006256	134.306224	g	0.678985	Error	Correct
4	68	Flanker_UD	UDU	Incongruent	Congruent	136.006093	136.306071	n	0.599137	Correct	Error
4	69	Flanker_LR	RRR	Congruent	Incongruent	138.005951	138.305918	g	0.775154	Correct	Correct
4	70	Flanker_UD	UDU	Incongruent	Congruent	140.005800	140.305766	n	0.575361	Correct	Correct
4	71	Flanker_LR	LRL	Incongruent	Incongruent	142.005689	142.305631	g	0.639414	Correct	Correct
4	72	Flanker_UD	DDD	Congruent	Incongruent	144.005486	144.305453	n	0.431652	Correct	Correct
4	73	Flanker_LR	RLR	Incongruent	Congruent	146.005330	146.305296	f	0.784176	Correct	Correct
4	74	Flanker_UD	UUU	Congruent	Incongruent	148.005176	148.305141	j	0.791768	Correct	Correct
4	75	Flanker_LR	RRR	Congruent	Congruent	150.005034	150.305034	g	0.703949	Correct	Correct
4	76	Flanker_UD	DUD	Incongruent	Congruent	152.004865	152.304830	j	0.664071	Correct	Correct
4	77	Flanker_LR	LLL	Congruent	Incongruent	154.004710	154.304673	f	0.544239	Correct	Correct
4	78	Flanker_UD	UUU	Congruent	Congruent	156.004538	156.304520	j	0.552282	Correct	Correct
4	79	Flanker_LR	LRL	Incongruent	Congruent	158.004380	158.304410	g	0.480455	Correct	Correct
4	80	Flanker_UD	DDD	Congruent	Incongruent	160.004220	160.304210	n	0.192507	Correct	Correct
4	81	Flanker_LR	RRR	Congruent	Congruent	162.004089	162.304054	g	0.480631	Correct	Correct
4	82	Flanker_UD	DDD	Congruent	Congruent	164.003934	164.303899	n	0.392816	Correct	Correct
4	83	Flanker_LR	RLR	Incongruent	Congruent	166.003749	166.303764	f	0.680888	Correct	Correct
4	84	Flanker_UD	UUU	Congruent	Incongruent	168.003624	168.303590	j	0.273057	Correct	Correct
4	85	Flanker_LR	RRR	Congruent	Congruent	170.003439	170.303433	g	0.281103	Correct	Correct
4	86	Flanker_UD	DUD	Incongruent	Congruent	172.003314	172.303276	j	0.506026	Correct	Correct
4	87	Flanker_LR	LLL	Congruent	Incongruent	174.003166	174.303164	f	0.417417	Correct	Correct
4	88	Flanker_UD	UDU	Incongruent	Congruent	176.002985	176.302966	n	0.441492	Correct	Correct
4	89	Flanker_LR	RLR	Incongruent	Incongruent	178.002846	178.302812	f	0.473654	Correct	Correct
4	90	Flanker_UD	UUU	Congruent	Incongruent	180.002692	180.302657	j	0.361717	Correct	Correct
4	91	Flanker_LR	RLR	Incongruent	Congruent	182.002536	182.302520	g	0.321814	Error	Correct
4	92	Flanker_UD	UUU	Congruent	Incongruent	184.002369	184.302344	j	0.425998	Correct	Error
4	93	Flanker_LR	RLR	Incongruent	Congruent	186.002199	186.302191	f	0.450063	Correct	Correct
4	94	Flanker_UD	DDD	Congruent	Incongruent	188.002062	188.302042	n	0.378214	Correct	Correct
4	95	Flanker_LR	LRL	Incongruent	Congruent	190.001907	190.301879	f	0.306447	Error	Correct
4	96	Flanker_UD	DDD	Congruent	Incongruent	192.001747	192.301736	n	0.410529	Correct	Error
5	1	Flanker_LR	RLR	Incongruent	None	1.999876	2.299845	f	0.520977	Correct	None
5	2	Flanker_UD	UUU	Congruent	Incongruent	3.999734	4.299738	n	0.865131	Error	Correct
5	3	Flanker_LR	RLR	Incongruent	Congruent	5.999569	6.299536	Omission	5000.000000	Omission	Error
5	4	Flanker_UD	UUU	Congruent	Incongruent	7.999405	8.299377	j	0.761354	Correct	Omission
5	5	Flanker_LR	RLR	Incongruent	Congruent	9.999251	10.299223	f	0.537454	Correct	Correct
5	6	Flanker_UD	UDU	Incongruent	Incongruent	11.999080	12.299098	n	0.585584	Correct	Correct
5	7	Flanker_LR	RRR	Congruent	Incongruent	13.998943	14.298912	g	0.401687	Correct	Correct
5	8	Flanker_UD	DUD	Incongruent	Congruent	15.998781	16.298757	j	0.585878	Correct	Correct
5	9	Flanker_LR	LLL	Congruent	Incongruent	17.998632	18.298602	f	0.417985	Correct	Correct
5	10	Flanker_UD	UUU	Congruent	Congruent	19.998466	20.298488	j	0.602061	Correct	Correct
5	11	Flanker_LR	LLL	Congruent	Congruent	21.998323	22.298294	f	0.386221	Correct	Correct
5	12	Flanker_UD	DDD	Congruent	Congruent	23.998168	24.298137	n	0.306380	Correct	Correct
5	13	Flanker_LR	RRR	Congruent	Congruent	25.998011	26.297980	g	0.514388	Correct	Correct
5	14	Flanker_UD	UDU	Incongruent	Congruent	27.997857	28.297852	n	0.458538	Correct	Correct
5	15	Flanker_LR	LRL	Incongruent	Incongruent	29.997700	30.297671	g	0.585955	Correct	Correct
5	16	Flanker_UD	DUD	Incongruent	Incongruent	31.997545	32.297515	j	0.626102	Correct	Correct
5	17	Flanker_LR	LRL	Incongruent	Incongruent	33.997390	34.297360	g	0.562252	Correct	Correct
5	18	Flanker_UD	DUD	Incongruent	Incongruent	35.997243	36.313870	j	0.490294	Correct	Correct
5	19	Flanker_LR	RLR	Incongruent	Incongruent	37.997080	38.313714	f	0.570557	Correct	Correct
5	20	Flanker_UD	UDU	Incongruent	Incongruent	39.996925	40.313560	n	0.474628	Correct	Correct
5	21	Flanker_LR	LRL	Incongruent	Incongruent	41.996770	42.313423	g	0.538798	Correct	Correct
5	22	Flanker_UD	UDU	Incongruent	Incongruent	43.996613	44.313256	n	0.394851	Correct	Correct
5	23	Flanker_LR	RLR	Incongruent	Incongruent	45.996460	46.313096	f	0.482966	Correct	Correct
5	24	Flanker_UD	DDD	Congruent	Incongruent	47.996303	48.312939	n	0.347140	Correct	Correct
5	25	Flanker_LR	LRL	Incongruent	Congruent	49.996150	50.312800	g	0.499234	Correct	Correct
5	26	Flanker_UD	DDD	Congruent	Incongruent	51.995994	52.312628	n	0.403375	Correct	Correct
5	27	Flanker_LR	LRL	Incongruent	Congruent	53.995833	54.312474	g	0.435506	Correct	Correct
5	28	Flanker_UD	UDU	Incongruent	Incongruent	55.995683	56.312318	n	0.379636	Correct	Correct
5	29	Flanker_LR	RLR	Incongruent	Incongruent	57.995529	58.312172	f	0.483698	Correct	Correct
5	30	Flanker_UD	UUU	Congruent	Incongruent	59.995372	60.312010	j	0.587853	Correct	Correct
5	31	Flanker_LR	RRR	Congruent	Congruent	61.995218	62.311852	g	0.515918	Correct	Correct
5	32	Flanker_UD	UUU	Congruent	Congruent	63.995039	64.311700	j	0.428112	Correct	Correct
5	33	Flanker_LR	LRL	Incongruent	Congruent	65.994906	66.311559	g	0.540200	Correct	Correct
5	34	Flanker_UD	UDU	Incongruent	Incongruent	67.994758	68.311387	n	0.452249	Correct	Correct
5	35	Flanker_LR	RRR	Congruent	Incongruent	69.994602	70.311233	g	0.420356	Correct	Correct
5	36	Flanker_UD	DDD	Congruent	Congruent	71.994442	72.311091	n	0.420561	Correct	Correct
5	37	Flanker_LR	LRL	Incongruent	Congruent	73.994286	74.310961	g	0.508728	Correct	Correct
5	38	Flanker_UD	UDU	Incongruent	Incongruent	75.994132	76.310768	n	0.413032	Correct	Correct
5	39	Flanker_LR	RLR	Incongruent	Incongruent	77.993979	78.310611	f	0.516982	Correct	Correct
5	40	Flanker_UD	DDD	Congruent	Incongruent	80.010484	80.310480	n	0.428987	Correct	Correct
5	41	Flanker_LR	RRR	Congruent	Congruent	82.010375	82.310315	g	0.453302	Correct	Correct
5	42	Flanker_UD	UDU	Incongruent	Congruent	84.010175	84.310147	n	0.429290	Correct	Correct
5	43	Flanker_LR	LLL	Congruent	Incongruent	86.010001	86.309993	f	0.525401	Correct	Correct
5	44	Flanker_UD	UUU	Congruent	Congruent	88.009871	88.309836	j	1.141502	Correct	Correct
5	45	Flanker_LR	LLL	Congruent	Congruent	90.009727	90.309694	f	0.517672	Correct	Correct
5	46	Flanker_UD	DUD	Incongruent	Congruent	92.009554	92.309526	j	0.669721	Correct	Correct
5	47	Flanker_LR	RRR	Congruent	Incongruent	94.009399	94.309372	g	0.478287	Correct	Correct
5	48	Flanker_UD	DUD	Incongruent	Congruent	96.009253	96.309216	j	0.566020	Correct	Correct
5	49	Flanker_LR	LLL	Congruent	Incongruent	98.009096	98.309082	f	0.510059	Correct	Correct
5	50	Flanker_UD	DUD	Incongruent	Congruent	100.008946	100.308909	j	0.494307	Correct	Correct
5	51	Flanker_LR	LRL	Incongruent	Incongruent	102.008781	102.308751	g	0.518365	Correct	Correct
5	52	Flanker_UD	UDU	Incongruent	Incongruent	104.008627	104.308595	n	0.542507	Correct	Correct
5	53	Flanker_LR	RLR	Incongruent	Incongruent	106.008495	106.308468	f	0.478697	Correct	Correct
5	54	Flanker_UD	DDD	Congruent	Incongruent	108.008317	108.308285	n	0.374675	Correct	Correct
5	55	Flanker_LR	RLR	Incongruent	Congruent	110.008198	110.308129	f	0.438786	Correct	Correct
5	56	Flanker_UD	DDD	Congruent	Incongruent	112.008031	112.307974	n	0.390901	Correct	Correct
5	57	Flanker_LR	RRR	Congruent	Congruent	114.007864	114.307831	g	0.423105	Correct	Correct
5	58	Flanker_UD	DDD	Congruent	Congruent	116.007694	116.307664	n	0.383227	Correct	Correct
5	59	Flanker_LR	RLR	Incongruent	Congruent	118.007539	118.307508	f	0.447328	Correct	Correct
5	60	Flanker_UD	UUU	Congruent	Incongruent	120.007386	120.307357	j	0.535440	Correct	Correct
5	61	Flanker_LR	LLL	Congruent	Congruent	122.007236	122.307207	f	0.759591	Correct	Correct
5	62	Flanker_UD	DDD	Congruent	Congruent	124.007074	124.307044	n	0.375728	Correct	Correct
5	63	Flanker_LR	LRL	Incongruent	Congruent	126.006922	126.306890	g	0.639845	Correct	Correct
5	64	Flanker_UD	UUU	Congruent	Incongruent	128.006763	128.306734	n	0.799822	Error	Correct
5	65	Flanker_LR	RRR	Congruent	Congruent	130.006614	130.306629	g	0.568029	Correct	Error
5	66	Flanker_UD	DUD	Incongruent	Congruent	132.006465	132.306425	j	0.592186	Correct	Correct
5	67	Flanker_LR	RLR	Incongruent	Incongruent	134.006307	134.306294	f	0.464344	Correct	Correct
5	68	Flanker_UD	DUD	Incongruent	Incongruent	136.006152	136.306123	j	0.512393	Correct	Correct
5	69	Flanker_LR	RRR	Congruent	Incongruent	138.006018	138.306003	g	0.376468	Correct	Correct
5	70	Flanker_UD	UUU	Congruent	Congruent	140.005825	140.305804	j	0.424562	Correct	Correct
5	71	Flanker_LR	RLR	Incongruent	Congruent	142.005660	142.305655	f	0.424726	Correct	Correct
5	72	Flanker_UD	DUD	Incongruent	Incongruent	144.005533	144.305496	j	0.496845	Correct	Correct
5	73	Flanker_LR	LRL	Incongruent	Incongruent	146.005380	146.305370	g	0.561462	Correct	Correct
5	74	Flanker_UD	DDD	Congruent	Incongruent	148.005221	148.305183	n	0.417234	Correct	Correct
5	75	Flanker_LR	RRR	Congruent	Congruent	150.005067	150.305026	g	0.441214	Correct	Correct
5	76	Flanker_UD	DDD	Congruent	Congruent	152.004912	152.304873	n	0.345388	Correct	Correct
5	77	Flanker_LR	LRL	Incongruent	Congruent	154.004756	154.304718	g	0.569401	Correct	Correct
5	78	Flanker_UD	DUD	Incongruent	Incongruent	156.004596	156.304563	j	0.553684	Correct	Correct
5	79	Flanker_LR	LLL	Congruent	Incongruent	158.004445	158.304408	f	0.561736	Correct	Correct
5	80	Flanker_UD	UUU	Congruent	Congruent	160.004290	160.304254	j	0.465858	Correct	Correct
5	81	Flanker_LR	LLL	Congruent	Congruent	162.004111	162.304137	f	0.457926	Correct	Correct
5	82	Flanker_UD	UUU	Congruent	Congruent	164.003980	164.303949	j	0.514077	Correct	Correct
5	83	Flanker_LR	LRL	Incongruent	Congruent	166.003799	166.303802	g	0.474146	Correct	Correct
5	84	Flanker_UD	UUU	Congruent	Incongruent	168.003644	168.303641	j	0.658283	Correct	Correct
5	85	Flanker_LR	RRR	Congruent	Congruent	170.003516	170.303498	g	0.458416	Correct	Correct
5	86	Flanker_UD	DUD	Incongruent	Congruent	172.003359	172.303321	j	0.506548	Correct	Correct
5	87	Flanker_LR	LLL	Congruent	Incongruent	174.003191	174.303167	f	0.410608	Correct	Correct
5	88	Flanker_UD	DDD	Congruent	Congruent	176.003057	176.303016	n	0.498776	Correct	Correct
5	89	Flanker_LR	LLL	Congruent	Congruent	178.002897	178.302878	f	1.154964	Correct	Correct
5	90	Flanker_UD	DUD	Incongruent	Congruent	180.002738	180.302701	j	0.611017	Correct	Correct
5	91	Flanker_LR	LLL	Congruent	Incongruent	182.002587	182.302555	f	0.459085	Correct	Correct
5	92	Flanker_UD	UDU	Incongruent	Congruent	184.002431	184.302393	n	0.483228	Correct	Correct
5	93	Flanker_LR	LLL	Congruent	Incongruent	186.002247	186.302237	f	0.371366	Correct	Correct
5	94	Flanker_UD	UDU	Incongruent	Congruent	188.002119	188.302082	n	0.427560	Correct	Correct
5	95	Flanker_LR	RRR	Congruent	Incongruent	190.001971	190.301926	g	0.419687	Correct	Correct
5	96	Flanker_UD	UDU	Incongruent	Congruent	192.001810	192.301771	n	0.411811	Correct	Correct
6	1	Flanker_LR	RRR	Congruent	None	1.999842	2.299810	g	0.433179	Correct	None
6	2	Flanker_UD	UDU	Incongruent	Congruent	3.999680	4.299665	n	0.433191	Correct	Correct
6	3	Flanker_LR	LLL	Congruent	Incongruent	5.999513	6.299504	f	0.321264	Correct	Correct
6	4	Flanker_UD	UDU	Incongruent	Congruent	7.999377	8.299355	n	0.369502	Correct	Correct
6	5	Flanker_LR	RRR	Congruent	Incongruent	9.999193	10.299193	g	0.409523	Correct	Correct
6	6	Flanker_UD	DUD	Incongruent	Congruent	11.999065	12.299037	j	0.601642	Correct	Correct
6	7	Flanker_LR	LLL	Congruent	Incongruent	13.998910	14.298883	f	0.449816	Correct	Correct
6	8	Flanker_UD	DUD	Incongruent	Congruent	15.998748	16.298718	j	0.497947	Correct	Correct
6	9	Flanker_LR	RLR	Incongruent	Incongruent	17.998601	18.298571	f	0.514187	Correct	Correct
6	10	Flanker_UD	UDU	Incongruent	Incongruent	19.998445	20.298417	n	0.386277	Correct	Correct
6	11	Flanker_LR	RRR	Congruent	Incongruent	21.998282	22.298260	g	0.402232	Correct	Correct
6	12	Flanker_UD	DDD	Congruent	Congruent	23.998135	24.298117	n	0.402397	Correct	Correct
6	13	Flanker_LR	RLR	Incongruent	Congruent	25.997974	26.297952	f	0.418526	Correct	Correct
6	14	Flanker_UD	UUU	Congruent	Incongruent	27.997825	28.297798	j	0.426126	Correct	Correct
6	15	Flanker_LR	RRR	Congruent	Congruent	29.997674	30.297643	g	0.402366	Correct	Correct
6	16	Flanker_UD	DDD	Congruent	Congruent	31.997514	32.297493	n	0.322217	Correct	Correct
6	17	Flanker_LR	LRL	Incongruent	Congruent	33.997358	34.297338	f	0.314322	Error	Correct
6	18	Flanker_UD	UUU	Congruent	Incongruent	35.997202	36.313841	n	0.482460	Error	Error
6	19	Flanker_LR	RLR	Incongruent	Congruent	37.997044	38.313695	f	0.442632	Correct	Error
6	20	Flanker_UD	DDD	Congruent	Incongruent	39.996893	40.313534	n	0.490832	Correct	Correct
6	21	Flanker_LR	RRR	Congruent	Congruent	41.996738	42.313384	g	0.378783	Correct	Correct
6	22	Flanker_UD	DUD	Incongruent	Congruent	43.996585	44.313225	j	0.482976	Correct	Correct
6	23	Flanker_LR	LRL	Incongruent	Incongruent	45.996405	46.313087	g	0.547348	Correct	Correct
6	24	Flanker_UD	DDD	Congruent	Incongruent	47.996277	48.312921	n	0.563155	Correct	Correct
6	25	Flanker_LR	LLL	Congruent	Congruent	49.996120	50.312758	f	0.459296	Correct	Correct
6	26	Flanker_UD	DDD	Congruent	Congruent	51.995964	52.312603	n	0.483387	Correct	Correct
6	27	Flanker_LR	LRL	Incongruent	Congruent	53.995808	54.312481	g	0.483508	Correct	Correct
6	28	Flanker_UD	UUU	Congruent	Incongruent	55.995654	56.312292	j	0.539651	Correct	Correct
6	29	Flanker_LR	RLR	Incongruent	Congruent	57.995500	58.312135	f	0.531843	Correct	Correct
6	30	Flanker_UD	DDD	Congruent	Incongruent	59.995344	60.311982	n	0.379970	Correct	Correct
6	31	Flanker_LR	LRL	Incongruent	Congruent	61.995192	62.311833	g	0.459998	Correct	Correct
6	32	Flanker_UD	UUU	Congruent	Incongruent	63.995035	64.311671	j	0.548168	Correct	Correct
6	33	Flanker_LR	RRR	Congruent	Congruent	65.994879	66.311516	g	0.380320	Correct	Correct
6	34	Flanker_UD	DDD	Congruent	Congruent	67.994724	68.311361	n	0.348410	Correct	Correct
6	35	Flanker_LR	RLR	Incongruent	Congruent	69.994568	70.311203	f	0.516573	Correct	Correct
6	36	Flanker_UD	UDU	Incongruent	Incongruent	71.994413	72.311045	n	0.476751	Correct	Correct
6	37	Flanker_LR	RLR	Incongruent	Incongruent	73.994258	74.310896	f	0.436777	Correct	Correct
6	38	Flanker_UD	DUD	Incongruent	Incongruent	75.994105	76.310749	j	0.524886	Correct	Correct
6	39	Flanker_LR	RLR	Incongruent	Incongruent	77.993940	78.310606	f	0.500989	Correct	Correct
6	40	Flanker_UD	UDU	Incongruent	Incongruent	80.010466	80.310430	n	0.421055	Correct	Correct
6	41	Flanker_LR	LRL	Incongruent	Incongruent	82.010301	82.310276	g	0.461980	Correct	Correct
6	42	Flanker_UD	DUD	Incongruent	Incongruent	84.010147	84.310120	j	0.413331	Correct	Correct
6	43	Flanker_LR	LLL	Congruent	Incongruent	86.010001	86.310010	f	0.389489	Correct	Correct
6	44	Flanker_UD	DDD	Congruent	Congruent	88.009837	88.309813	n	0.421675	Correct	Correct
6	45	Flanker_LR	RLR	Incongruent	Congruent	90.009681	90.309676	f	1.006328	Correct	Correct
6	46	Flanker_UD	DUD	Incongruent	Incongruent	92.009527	92.309502	n	0.821823	Error	Correct
6	47	Flanker_LR	RRR	Congruent	Incongruent	93.992688	94.309361	g	0.861992	Correct	Error
6	48	Flanker_UD	UDU	Incongruent	Congruent	96.009239	96.309193	n	0.542092	Correct	Correct
6	49	Flanker_LR	LLL	Congruent	Incongruent	98.009071	98.309037	f	0.438141	Correct	Correct
6	50	Flanker_UD	DDD	Congruent	Congruent	100.008917	100.308884	n	0.414349	Correct	Correct
6	51	Flanker_LR	RRR	Congruent	Congruent	102.008764	102.308729	g	0.566425	Correct	Correct
6	52	Flanker_UD	UUU	Congruent	Congruent	104.008614	104.308573	j	0.606549	Correct	Correct
6	53	Flanker_LR	LRL	Incongruent	Congruent	106.008454	106.308418	g	0.590689	Correct	Correct
6	54	Flanker_UD	UUU	Congruent	Incongruent	108.008302	108.308281	j	0.694782	Correct	Correct
6	55	Flanker_LR	LRL	Incongruent	Congruent	110.008145	110.308109	g	0.646907	Correct	Correct
6	56	Flanker_UD	UUU	Congruent	Incongruent	112.007964	112.307960	j	0.663056	Correct	Correct
6	57	Flanker_LR	LRL	Incongruent	Congruent	114.007844	114.307800	g	0.639171	Correct	Correct
6	58	Flanker_UD	UUU	Congruent	Incongruent	116.007690	116.307649	j	0.911200	Correct	Correct
6	59	Flanker_LR	RLR	Incongruent	Congruent	118.007525	118.307486	f	0.727292	Correct	Correct
6	60	Flanker_UD	DUD	Incongruent	Incongruent	120.007368	120.307340	j	0.559425	Correct	Correct
6	61	Flanker_LR	LRL	Incongruent	Incongruent	122.007228	122.307179	g	0.599692	Correct	Correct
6	62	Flanker_UD	DUD	Incongruent	Incongruent	124.007080	124.307012	j	0.575763	Correct	Correct
6	63	Flanker_LR	RLR	Incongruent	Incongruent	126.006913	126.306897	f	0.671802	Correct	Correct
6	64	Flanker_UD	UDU	Incongruent	Incongruent	128.006752	128.306719	n	0.479927	Correct	Correct
6	65	Flanker_LR	RRR	Congruent	Incongruent	130.006601	130.306559	g	0.528209	Correct	Correct
6	66	Flanker_UD	UUU	Congruent	Congruent	132.006425	132.306432	j	0.544253	Correct	Correct
6	67	Flanker_LR	LLL	Congruent	Congruent	134.006285	134.306257	f	0.816335	Correct	Correct
6	68	Flanker_UD	UUU	Congruent	Congruent	136.006102	136.306094	j	0.592425	Correct	Correct
6	69	Flanker_LR	LLL	Congruent	Congruent	138.005974	138.305938	f	0.608566	Correct	Correct
6	70	Flanker_UD	UDU	Incongruent	Congruent	140.005820	140.305783	n	0.600776	Correct	Correct
6	71	Flanker_LR	LLL	Congruent	Incongruent	142.022327	142.305637	f	0.488852	Correct	Correct
6	72	Flanker_UD	UDU	Incongruent	Congruent	144.005570	144.305474	n	0.568918	Correct	Correct
6	73	Flanker_LR	LRL	Incongruent	Incongruent	146.005354	146.305318	g	0.625082	Correct	Correct
6	74	Flanker_UD	DUD	Incongruent	Incongruent	148.005177	148.305162	j	0.561262	Correct	Correct
6	75	Flanker_LR	LLL	Congruent	Incongruent	150.005060	150.305016	f	0.841239	Correct	Correct
6	76	Flanker_UD	UUU	Congruent	Congruent	152.004906	152.304859	j	0.649434	Correct	Correct
6	77	Flanker_LR	LLL	Congruent	Congruent	154.004758	154.304693	f	0.489556	Correct	Correct
6	78	Flanker_UD	DDD	Congruent	Congruent	156.004581	156.304543	n	0.497662	Correct	Correct
6	79	Flanker_LR	RRR	Congruent	Congruent	158.004425	158.304389	g	0.513840	Correct	Correct
6	80	Flanker_UD	DDD	Congruent	Congruent	160.004291	160.304237	n	0.345851	Correct	Correct
6	81	Flanker_LR	LLL	Congruent	Congruent	162.004115	162.304078	f	0.386070	Correct	Correct
6	82	Flanker_UD	DUD	Incongruent	Congruent	164.003968	164.303925	j	0.570144	Correct	Correct
6	83	Flanker_LR	LRL	Incongruent	Incongruent	166.003805	166.303769	g	0.602365	Correct	Correct
6	84	Flanker_UD	UUU	Congruent	Incongruent	168.003659	168.303615	j	0.554497	Correct	Correct
6	85	Flanker_LR	RRR	Congruent	Congruent	170.003481	170.303460	g	0.458549	Correct	Correct
6	86	Flanker_UD	DUD	Incongruent	Congruent	172.003323	172.303308	j	0.562566	Correct	Correct
6	87	Flanker_LR	LRL	Incongruent	Incongruent	174.003186	174.303157	g	0.570791	Correct	Correct
6	88	Flanker_UD	DUD	Incongruent	Incongruent	176.003067	176.302996	j	0.682823	Correct	Correct
6	89	Flanker_LR	RRR	Congruent	Incongruent	178.002882	178.302840	g	0.586928	Correct	Correct
6	90	Flanker_UD	UDU	Incongruent	Congruent	180.002721	180.302666	n	0.603021	Correct	Correct
6	91	Flanker_LR	RLR	Incongruent	Incongruent	182.002561	182.302529	f	0.659183	Correct	Correct
6	92	Flanker_UD	UDU	Incongruent	Incongruent	184.002415	184.302375	n	0.467437	Correct	Correct
6	93	Flanker_LR	RLR	Incongruent	Incongruent	186.002224	186.302219	f	0.531473	Correct	Correct
6	94	Flanker_UD	DDD	Congruent	Incongruent	188.002108	188.302067	n	0.467518	Correct	Correct
6	95	Flanker_LR	LLL	Congruent	Congruent	190.001948	190.301909	f	0.451642	Correct	Correct
6	96	Flanker_UD	UDU	Incongruent	Congruent	192.001806	192.301769	n	0.419860	Correct	Correct
7	1	Flanker_LR	LLL	Congruent	None	1.999854	2.299824	f	0.510005	Correct	None
7	2	Flanker_UD	UUU	Congruent	Congruent	3.999717	4.299683	j	0.438332	Correct	Correct
7	3	Flanker_LR	LLL	Congruent	Congruent	5.999511	6.299503	f	0.389987	Correct	Correct
7	4	Flanker_UD	DUD	Incongruent	Congruent	7.999398	8.299346	j	0.630087	Correct	Correct
7	5	Flanker_LR	LLL	Congruent	Incongruent	9.999211	10.299201	f	0.358264	Correct	Correct
7	6	Flanker_UD	DUD	Incongruent	Congruent	11.999058	12.299059	j	0.494374	Correct	Correct
7	7	Flanker_LR	RRR	Congruent	Incongruent	13.998891	14.298890	g	0.350489	Correct	Correct
7	8	Flanker_UD	UUU	Congruent	Congruent	15.998751	16.298736	j	0.358611	Correct	Correct
7	9	Flanker_LR	LRL	Incongruent	Congruent	17.998614	18.298581	g	0.486719	Correct	Correct
7	10	Flanker_UD	DDD	Congruent	Incongruent	19.998433	20.298418	n	0.398796	Correct	Correct
7	11	Flanker_LR	LLL	Congruent	Congruent	21.998273	22.298273	f	0.350993	Correct	Correct
7	12	Flanker_UD	DUD	Incongruent	Congruent	23.998125	24.298114	j	1.167000	Correct	Correct
7	13	Flanker_LR	RLR	Incongruent	Incongruent	25.997963	26.297961	f	0.511115	Correct	Correct
7	14	Flanker_UD	UDU	Incongruent	Incongruent	27.997847	28.297821	n	0.406634	Correct	Correct
7	15	Flanker_LR	RLR	Incongruent	Incongruent	29.997653	30.297653	g	0.390738	Error	Correct
7	16	Flanker_UD	UUU	Congruent	Incongruent	31.997517	32.297497	j	0.454837	Correct	Error
7	17	Flanker_LR	LRL	Incongruent	Congruent	33.997378	34.314045	g	0.470965	Correct	Correct
7	18	Flanker_UD	UUU	Congruent	Incongruent	35.997217	36.313854	j	0.367185	Correct	Correct
7	19	Flanker_LR	RLR	Incongruent	Congruent	37.997065	38.313699	f	0.375214	Correct	Correct
7	20	Flanker_UD	DDD	Congruent	Incongruent	39.996885	40.313555	n	0.319316	Correct	Correct
7	21	Flanker_LR	RRR	Congruent	Congruent	41.996739	42.313415	g	0.735579	Correct	Correct
7	22	Flanker_UD	DUD	Incongruent	Congruent	43.996597	44.313246	j	0.535537	Correct	Correct
7	23	Flanker_LR	RLR	Incongruent	Incongruent	45.996432	46.313119	f	0.495719	Correct	Correct
7	24	Flanker_UD	DDD	Congruent	Incongruent	47.996264	48.312924	n	0.335877	Correct	Correct
7	25	Flanker_LR	LLL	Congruent	Congruent	49.996113	50.312778	f	0.319890	Correct	Correct
7	26	Flanker_UD	DUD	Incongruent	Congruent	51.995978	52.312614	j	0.432084	Correct	Correct
7	27	Flanker_LR	LLL	Congruent	Incongruent	53.995823	54.312458	f	0.824200	Correct	Correct
7	28	Flanker_UD	UUU	Congruent	Congruent	55.995660	56.312323	j	0.672236	Correct	Correct
7	29	Flanker_LR	LRL	Incongruent	Congruent	57.995523	58.312164	g	0.440445	Correct	Correct
7	30	Flanker_UD	UDU	Incongruent	Incongruent	59.995366	60.312009	n	0.432524	Correct	Correct
7	31	Flanker_LR	LRL	Incongruent	Incongruent	61.995209	62.311874	g	0.472646	Correct	Correct
7	32	Flanker_UD	UDU	Incongruent	Incongruent	63.995054	64.311686	j	0.368789	Error	Correct
7	33	Flanker_LR	RLR	Incongruent	Incongruent	65.994909	66.311540	f	0.736928	Correct	Error
7	34	Flanker_UD	DUD	Incongruent	Incongruent	67.994772	68.311374	j	0.481651	Correct	Correct
7	35	Flanker_LR	LRL	Incongruent	Incongruent	69.994562	70.311220	g	0.401170	Correct	Correct
7	36	Flanker_UD	UDU	Incongruent	Incongruent	71.994398	72.311054	n	0.361325	Correct	Correct
7	37	Flanker_LR	RLR	Incongruent	Incongruent	73.994277	74.310910	f	0.457400	Correct	Correct
7	38	Flanker_UD	DDD	Congruent	Incongruent	75.994104	76.310757	n	0.321575	Correct	Correct
7	39	Flanker_LR	LRL	Incongruent	Congruent	77.993971	78.310599	g	0.457651	Correct	Correct
7	40	Flanker_UD	DDD	Congruent	Incongruent	80.010444	80.310476	n	0.353787	Correct	Correct
7	41	Flanker_LR	LLL	Congruent	Congruent	82.010324	82.310309	f	0.425844	Correct	Correct
7	42	Flanker_UD	UUU	Congruent	Congruent	84.010168	84.310136	j	0.513962	Correct	Correct
7	43	Flanker_LR	RLR	Incongruent	Congruent	86.010002	86.309982	f	0.402042	Correct	Correct
7	44	Flanker_UD	UUU	Congruent	Incongruent	88.009846	88.309826	j	0.402268	Correct	Correct
7	45	Flanker_LR	RRR	Congruent	Congruent	90.009700	90.309667	g	0.362399	Correct	Correct
7	46	Flanker_UD	DUD	Incongruent	Congruent	92.009546	92.309524	j	0.458403	Correct	Correct
7	47	Flanker_LR	RLR	Incongruent	Incongruent	94.009358	94.309351	f	0.410553	Correct	Correct
7	48	Flanker_UD	DDD	Congruent	Incongruent	96.009230	96.309206	n	0.386754	Correct	Correct
7	49	Flanker_LR	LLL	Congruent	Congruent	98.009124	98.309054	f	0.370753	Correct	Correct
7	50	Flanker_UD	UUU	Congruent	Congruent	100.008908	100.308899	j	0.370941	Correct	Correct
7	51	Flanker_LR	RRR	Congruent	Congruent	102.008772	102.308743	g	0.451112	Correct	Correct
7	52	Flanker_UD	UDU	Incongruent	Congruent	104.008618	104.308588	n	0.483142	Correct	Correct
7	53	Flanker_LR	LRL	Incongruent	Incongruent	106.008488	106.308434	g	0.515280	Correct	Correct
7	54	Flanker_UD	DUD	Incongruent	Incongruent	108.008318	108.308278	j	0.483395	Correct	Correct
7	55	Flanker_LR	LRL	Incongruent	Incongruent	110.008155	110.308126	g	0.531524	Correct	Correct
7	56	Flanker_UD	DDD	Congruent	Incongruent	112.008002	112.307970	n	0.443596	Correct	Correct
7	57	Flanker_LR	LRL	Incongruent	Congruent	114.007851	114.307828	g	0.723759	Correct	Correct
7	58	Flanker_UD	DDD	Congruent	Incongruent	116.007697	116.307661	n	0.395954	Correct	Correct
7	59	Flanker_LR	RLR	Incongruent	Congruent	118.007541	118.307510	f	0.476007	Correct	Correct
7	60	Flanker_UD	UDU	Incongruent	Incongruent	120.007385	120.307362	n	0.436316	Correct	Correct
7	61	Flanker_LR	RRR	Congruent	Incongruent	122.007255	122.307206	g	0.372216	Correct	Correct
7	62	Flanker_UD	DDD	Congruent	Congruent	124.007073	124.307040	n	0.460370	Correct	Correct
7	63	Flanker_LR	LLL	Congruent	Congruent	126.006918	126.306896	f	0.572439	Correct	Correct
7	64	Flanker_UD	DUD	Incongruent	Congruent	128.006765	128.306740	j	0.548644	Correct	Correct
7	65	Flanker_LR	LLL	Congruent	Incongruent	130.006630	130.306604	f	0.692709	Correct	Correct
7	66	Flanker_UD	UUU	Congruent	Congruent	132.006450	132.306423	j	0.516847	Correct	Correct
7	67	Flanker_LR	RRR	Congruent	Congruent	134.006271	134.306267	g	0.532937	Correct	Correct
7	68	Flanker_UD	UUU	Congruent	Congruent	136.006143	136.306110	j	0.725130	Correct	Correct
7	69	Flanker_LR	RRR	Congruent	Congruent	138.006013	138.305970	g	0.469215	Correct	Correct
7	70	Flanker_UD	UDU	Incongruent	Congruent	140.005836	140.305810	n	0.437313	Correct	Correct
7	71	Flanker_LR	RRR	Congruent	Incongruent	142.005709	142.305656	g	0.437438	Correct	Correct
7	72	Flanker_UD	UDU	Incongruent	Congruent	144.005530	144.305494	n	0.437530	Correct	Correct
7	73	Flanker_LR	RRR	Congruent	Incongruent	146.005375	146.305348	g	0.477756	Correct	Correct
7	74	Flanker_UD	DUD	Incongruent	Congruent	148.005212	148.305184	j	0.493829	Correct	Correct
7	75	Flanker_LR	RRR	Congruent	Incongruent	150.005059	150.305040	g	0.581971	Correct	Correct
7	76	Flanker_UD	DDD	Congruent	Congruent	152.004911	152.304880	n	0.550098	Correct	Correct
7	77	Flanker_LR	LRL	Incongruent	Congruent	154.004766	154.304760	g	0.542115	Correct	Correct
7	78	Flanker_UD	UDU	Incongruent	Incongruent	156.004598	156.304584	n	0.502229	Correct	Correct
7	79	Flanker_LR	LRL	Incongruent	Incongruent	158.004450	158.304411	g	0.462419	Correct	Correct
7	80	Flanker_UD	UUU	Congruent	Incongruent	160.004256	160.304256	j	0.486547	Correct	Correct
7	81	Flanker_LR	RLR	Incongruent	Congruent	162.004126	162.304129	f	0.486752	Correct	Correct
7	82	Flanker_UD	UDU	Incongruent	Incongruent	164.003960	164.303945	n	0.398787	Correct	Correct
7	83	Flanker_LR	RLR	Incongruent	Incongruent	166.003797	166.303791	g	0.382852	Error	Correct
7	84	Flanker_UD	DUD	Incongruent	Incongruent	168.003674	168.303663	j	0.526984	Correct	Error
7	85	Flanker_LR	RRR	Congruent	Incongruent	170.003529	170.303504	g	0.407169	Correct	Correct
7	86	Flanker_UD	UUU	Congruent	Congruent	172.003364	172.303331	j	0.343277	Correct	Correct
7	87	Flanker_LR	RLR	Incongruent	Congruent	174.003206	174.303175	f	0.351285	Correct	Correct
7	88	Flanker_UD	DUD	Incongruent	Incongruent	176.003062	176.303000	j	0.519458	Correct	Correct
7	89	Flanker_LR	RRR	Congruent	Incongruent	178.002901	178.302878	g	0.463556	Correct	Correct
7	90	Flanker_UD	DDD	Congruent	Congruent	180.002746	180.302710	n	0.623786	Correct	Correct
7	91	Flanker_LR	LRL	Incongruent	Congruent	182.002603	182.302557	g	0.583885	Correct	Correct
7	92	Flanker_UD	UDU	Incongruent	Incongruent	184.002446	184.302406	n	0.447971	Correct	Correct
7	93	Flanker_LR	LLL	Congruent	Incongruent	186.002267	186.302269	f	0.304062	Correct	Correct
7	94	Flanker_UD	UDU	Incongruent	Congruent	188.002144	188.302092	n	0.448350	Correct	Correct
7	95	Flanker_LR	LLL	Congruent	Incongruent	190.001955	190.301937	f	0.360315	Correct	Correct
7	96	Flanker_UD	DDD	Congruent	Congruent	192.001827	192.301781	n	0.320537	Correct	Correct
8	1	Flanker_LR	LRL	Incongruent	None	1.999812	2.299791	g	0.549589	Correct	None
8	2	Flanker_UD	UUU	Congruent	Incongruent	3.999662	4.299635	j	0.797764	Correct	Correct
8	3	Flanker_LR	RRR	Congruent	Congruent	5.999503	6.299480	g	0.429909	Correct	Correct
8	4	Flanker_UD	UDU	Incongruent	Congruent	7.999356	8.299340	n	0.429955	Correct	Correct
8	5	Flanker_LR	RRR	Congruent	Incongruent	9.999173	10.299171	g	0.478128	Correct	Correct
8	6	Flanker_UD	DUD	Incongruent	Congruent	11.999043	12.299016	j	0.454273	Correct	Correct
8	7	Flanker_LR	RLR	Incongruent	Incongruent	13.998889	14.298864	f	0.598831	Correct	Correct
8	8	Flanker_UD	DDD	Congruent	Incongruent	15.998745	16.298735	n	0.422468	Correct	Correct
8	9	Flanker_LR	RLR	Incongruent	Congruent	17.998578	18.298553	f	0.462638	Correct	Correct
8	10	Flanker_UD	UDU	Incongruent	Incongruent	19.998425	20.298397	n	0.438808	Correct	Correct
8	11	Flanker_LR	LRL	Incongruent	Incongruent	21.998273	22.298241	g	0.478865	Correct	Correct
8	12	Flanker_UD	UUU	Congruent	Incongruent	23.998115	24.298148	j	0.630974	Correct	Correct
8	13	Flanker_LR	LLL	Congruent	Congruent	25.997935	26.297933	f	0.479245	Correct	Correct
8	14	Flanker_UD	UDU	Incongruent	Congruent	27.997822	28.297778	n	0.422501	Correct	Correct
8	15	Flanker_LR	RLR	Incongruent	Incongruent	29.997647	30.297622	f	0.454713	Correct	Correct
8	16	Flanker_UD	DDD	Congruent	Incongruent	31.997512	32.297495	n	0.390817	Correct	Correct
8	17	Flanker_LR	RLR	Incongruent	Congruent	33.997312	34.297312	f	0.350954	Correct	Correct
8	18	Flanker_UD	DDD	Congruent	Incongruent	35.997192	36.313826	n	0.334964	Correct	Correct
8	19	Flanker_LR	RLR	Incongruent	Congruent	37.997033	38.313688	f	0.391149	Correct	Correct
8	20	Flanker_UD	UUU	Congruent	Incongruent	39.996878	40.313517	j	0.663240	Correct	Correct
8	21	Flanker_LR	RLR	Incongruent	Congruent	41.996723	42.313361	f	0.367381	Correct	Correct
8	22	Flanker_UD	DUD	Incongruent	Incongruent	43.996569	44.313210	j	0.487557	Correct	Correct
8	23	Flanker_LR	LLL	Congruent	Incongruent	45.996415	46.313075	f	0.327618	Correct	Correct
8	24	Flanker_UD	DDD	Congruent	Congruent	47.996261	48.312897	n	0.423778	Correct	Correct
8	25	Flanker_LR	RRR	Congruent	Congruent	49.996105	50.312754	f	0.375847	Error	Correct
8	26	Flanker_UD	DUD	Incongruent	Congruent	51.995945	52.312589	j	0.455982	Correct	Error
8	27	Flanker_LR	RLR	Incongruent	Incongruent	53.995806	54.312459	f	0.360142	Correct	Correct
8	28	Flanker_UD	DUD	Incongruent	Incongruent	55.995651	56.312280	j	0.432168	Correct	Correct
8	29	Flanker_LR	RLR	Incongruent	Incongruent	57.995463	58.312125	f	0.448305	Correct	Correct
8	30	Flanker_UD	DDD	Congruent	Incongruent	59.995342	60.311977	n	0.456480	Correct	Correct
8	31	Flanker_LR	RLR	Incongruent	Congruent	61.995155	62.311834	f	0.408567	Correct	Correct
8	32	Flanker_UD	UDU	Incongruent	Incongruent	63.995031	64.311662	n	0.840668	Correct	Correct
8	33	Flanker_LR	RRR	Congruent	Incongruent	65.994878	66.311507	g	0.489286	Correct	Correct
8	34	Flanker_UD	UDU	Incongruent	Congruent	67.994724	68.311356	n	0.505345	Correct	Correct
8	35	Flanker_LR	RRR	Congruent	Incongruent	69.994569	70.311226	g	0.665614	Correct	Correct
8	36	Flanker_UD	UUU	Congruent	Congruent	71.994414	72.311047	j	0.569171	Correct	Correct
8	37	Flanker_LR	LLL	Congruent	Congruent	73.994267	74.310887	f	0.417358	Correct	Correct
8	38	Flanker_UD	UDU	Incongruent	Congruent	75.994072	76.310733	n	0.441463	Correct	Correct
8	39	Flanker_LR	LRL	Incongruent	Incongruent	77.993944	78.310617	g	0.489510	Correct	Correct
8	40	Flanker_UD	DUD	Incongruent	Incongruent	79.993790	80.310424	j	0.657711	Correct	Correct
8	41	Flanker_LR	LLL	Congruent	Incongruent	81.993606	82.310270	f	0.473747	Correct	Correct
8	42	Flanker_UD	DDD	Congruent	Congruent	83.993487	84.310114	n	0.409926	Correct	Correct
8	43	Flanker_LR	LLL	Congruent	Congruent	85.993328	86.310002	f	0.441988	Correct	Correct
8	44	Flanker_UD	UUU	Congruent	Congruent	87.993173	88.309807	j	0.498189	Correct	Correct
8	45	Flanker_LR	LRL	Incongruent	Congruent	90.009696	90.309665	g	0.434226	Correct	Correct
8	46	Flanker_UD	UUU	Congruent	Incongruent	92.009540	92.309500	j	0.434376	Correct	Correct
8	47	Flanker_LR	RRR	Congruent	Congruent	94.009394	94.309382	g	0.650551	Correct	Correct
8	48	Flanker_UD	UDU	Incongruent	Congruent	96.009232	96.309197	n	0.506565	Correct	Correct
8	49	Flanker_LR	RRR	Congruent	Incongruent	98.009078	98.309045	g	0.434696	Correct	Correct
8	50	Flanker_UD	UUU	Congruent	Congruent	100.008915	100.308882	j	0.490795	Correct	Correct
8	51	Flanker_LR	RLR	Incongruent	Congruent	102.008761	102.308741	f	0.506935	Correct	Correct
8	52	Flanker_UD	DUD	Incongruent	Incongruent	104.008615	104.308595	j	0.523051	Correct	Correct
8	53	Flanker_LR	RLR	Incongruent	Incongruent	106.008485	106.308416	f	0.523238	Correct	Correct
8	54	Flanker_UD	DUD	Incongruent	Incongruent	108.008303	108.308277	j	0.475288	Correct	Correct
8	55	Flanker_LR	LRL	Incongruent	Incongruent	110.008183	110.308127	g	0.555505	Correct	Correct
8	56	Flanker_UD	UDU	Incongruent	Incongruent	112.008020	112.307956	n	0.475675	Correct	Correct
8	57	Flanker_LR	RRR	Congruent	Incongruent	114.007835	114.307816	g	0.515642	Correct	Correct
8	58	Flanker_UD	UUU	Congruent	Congruent	116.007659	116.307644	j	0.524139	Correct	Correct
8	59	Flanker_LR	RLR	Incongruent	Congruent	118.007532	118.307521	f	0.731884	Correct	Correct
8	60	Flanker_UD	DUD	Incongruent	Incongruent	120.007369	120.307335	j	0.476062	Correct	Correct
8	61	Flanker_LR	LRL	Incongruent	Incongruent	122.007226	122.307179	g	0.460110	Correct	Correct
8	62	Flanker_UD	UDU	Incongruent	Incongruent	124.007060	124.307025	n	0.476246	Correct	Correct
8	63	Flanker_LR	LLL	Congruent	Incongruent	126.006889	126.306879	f	0.644403	Correct	Correct
8	64	Flanker_UD	DDD	Congruent	Congruent	128.006753	128.306715	n	0.324501	Correct	Correct
8	65	Flanker_LR	LLL	Congruent	Congruent	130.006604	130.306572	f	0.468624	Correct	Correct
8	66	Flanker_UD	UUU	Congruent	Congruent	132.006418	132.306419	j	0.524780	Correct	Correct
8	67	Flanker_LR	LRL	Incongruent	Congruent	134.006270	134.306262	g	0.508888	Correct	Correct
8	68	Flanker_UD	UUU	Congruent	Incongruent	136.006152	136.306073	j	0.820897	Correct	Correct
8	69	Flanker_LR	LRL	Incongruent	Congruent	138.005978	138.305945	g	0.669101	Correct	Correct
8	70	Flanker_UD	DUD	Incongruent	Incongruent	140.005836	140.305791	j	0.701285	Correct	Correct
8	71	Flanker_LR	LRL	Incongruent	Incongruent	142.005671	142.305637	g	0.509362	Correct	Correct
8	72	Flanker_UD	UUU	Congruent	Incongruent	144.005531	144.305481	j	0.429425	Correct	Correct
8	73	Flanker_LR	LRL	Incongruent	Congruent	146.005369	146.305326	g	0.717546	Correct	Correct
8	74	Flanker_UD	DDD	Congruent	Incongruent	148.005207	148.305182	n	0.325707	Correct	Correct
8	75	Flanker_LR	RRR	Congruent	Congruent	150.005028	150.305017	g	0.421805	Correct	Correct
8	76	Flanker_UD	UDU	Incongruent	Congruent	152.004913	152.304864	n	0.454007	Correct	Correct
8	77	Flanker_LR	LRL	Incongruent	Incongruent	154.004743	154.304706	g	0.422099	Correct	Correct
8	78	Flanker_UD	DDD	Congruent	Incongruent	156.004594	156.304565	n	0.278153	Correct	Correct
8	79	Flanker_LR	LLL	Congruent	Congruent	158.004434	158.304423	f	0.406277	Correct	Correct
8	80	Flanker_UD	DUD	Incongruent	Congruent	160.004312	160.304244	j	0.494529	Correct	Correct
8	81	Flanker_LR	LLL	Congruent	Incongruent	162.004129	162.304090	f	0.446556	Correct	Correct
8	82	Flanker_UD	DDD	Congruent	Congruent	164.003944	164.303935	n	0.366625	Correct	Correct
8	83	Flanker_LR	RRR	Congruent	Congruent	166.003818	166.303787	g	0.598793	Correct	Correct
8	84	Flanker_UD	UDU	Incongruent	Congruent	168.003685	168.303626	n	0.398952	Correct	Correct
8	85	Flanker_LR	LRL	Incongruent	Incongruent	170.003506	170.303471	g	0.487445	Correct	Correct
8	86	Flanker_UD	DUD	Incongruent	Incongruent	172.003352	172.303323	j	0.519128	Correct	Correct
8	87	Flanker_LR	RRR	Congruent	Incongruent	174.003197	174.303163	g	0.447291	Correct	Correct
8	88	Flanker_UD	UDU	Incongruent	Congruent	176.003085	176.303008	n	0.519318	Correct	Correct
8	89	Flanker_LR	LLL	Congruent	Incongruent	178.002893	178.302855	f	0.559518	Correct	Correct
8	90	Flanker_UD	DUD	Incongruent	Congruent	180.002735	180.302700	j	0.463614	Correct	Correct
8	91	Flanker_LR	RRR	Congruent	Incongruent	182.002580	182.302543	g	0.767823	Correct	Correct
8	92	Flanker_UD	DDD	Congruent	Congruent	184.002425	184.302393	n	0.631843	Correct	Correct
8	93	Flanker_LR	LLL	Congruent	Congruent	186.002265	186.302223	f	0.407948	Correct	Correct
8	94	Flanker_UD	UUU	Congruent	Congruent	188.002114	188.302058	j	0.608102	Correct	Correct
8	95	Flanker_LR	LLL	Congruent	Congruent	190.001984	190.301951	f	0.480227	Correct	Correct
8	96	Flanker_UD	DDD	Congruent	Congruent	192.001798	192.301774	n	0.520416	Correct	Correct
