# Supplementary material for: Congruency Sequence Effects without Feature Integration or Contingency Learning Confounds
Source: PLoS One. 2014 Jul 14;9(7):e102337. doi: 10.1371/journal.pone.0102337 (PMC4096924; doi:10.1371/journal.pone.0102337)
Supplement: Raw Data S1 — The raw data collected from each participant in Experiments 1 and 2. (ZIP) [file pone.0102337.s001.zip › RAW DATA/Experiment1/Prime_Arrow_Flanker_Subject_8_log.txt]

Experiment ID	Arrow_Flanker_Paradigm
Subject	8
Run Time	10-Apr-2013 16:07:51
Run Number	Trial Number	Task	Stimulus	Current Trial Type	Previous Trial Type	StimulusOnsetTime	StimulusOffsetTime	Response	RT	Accuracy	PreviousAccuracy
practice	1	Flanker_LR	RLR	Incongruent	None	1.999862	2.299810	f	0.649570	Correct	None
practice	2	Flanker_UD	DDD	Congruent	Incongruent	3.999670	4.299670	n	0.585650	Correct	Correct
practice	3	Flanker_LR	RRR	Congruent	Congruent	5.999528	6.299493	g	0.394437	Correct	Correct
practice	4	Flanker_UD	UDU	Incongruent	Congruent	7.999340	8.299324	n	0.473990	Correct	Correct
practice	5	Flanker_LR	LRL	Incongruent	Incongruent	9.999212	10.299175	g	0.482083	Correct	Correct
practice	6	Flanker_UD	DUD	Incongruent	Incongruent	11.999074	12.299033	j	0.402236	Correct	Correct
practice	7	Flanker_LR	RRR	Congruent	Incongruent	13.998893	14.298856	g	0.378265	Correct	Correct
practice	8	Flanker_UD	DUD	Incongruent	Congruent	15.998736	16.298697	j	0.426378	Correct	Correct
practice	9	Flanker_LR	RLR	Incongruent	Incongruent	17.998576	18.298538	f	0.410499	Correct	Correct
practice	10	Flanker_UD	UUU	Congruent	Incongruent	19.998385	20.298387	j	0.418622	Correct	Correct
practice	11	Flanker_LR	LRL	Incongruent	Congruent	21.998259	22.298221	g	0.410782	Correct	Correct
practice	12	Flanker_UD	UUU	Congruent	Incongruent	23.998100	24.298062	j	0.314880	Correct	Correct
practice	13	Flanker_LR	LRL	Incongruent	Congruent	25.997939	26.297903	g	0.403105	Correct	Correct
practice	14	Flanker_UD	DUD	Incongruent	Incongruent	27.997754	28.297749	j	0.378575	Correct	Correct
practice	15	Flanker_LR	RLR	Incongruent	Incongruent	29.997591	30.297585	f	0.426629	Correct	Correct
practice	16	Flanker_UD	UDU	Incongruent	Incongruent	31.997463	32.297427	n	0.370907	Correct	Correct
practice	17	Flanker_LR	LLL	Congruent	Incongruent	33.997272	34.297267	f	0.418962	Correct	Correct
practice	18	Flanker_UD	UDU	Incongruent	Congruent	35.997161	36.313774	n	0.411034	Correct	Correct
practice	19	Flanker_LR	RRR	Congruent	Incongruent	37.996987	38.313619	g	0.403146	Correct	Correct
practice	20	Flanker_UD	DDD	Congruent	Congruent	39.996795	40.313458	n	0.411235	Correct	Correct
practice	21	Flanker_LR	LLL	Congruent	Congruent	41.996670	42.313297	f	0.371338	Correct	Correct
practice	22	Flanker_UD	DDD	Congruent	Congruent	43.996478	44.313138	n	0.379477	Correct	Correct
practice	23	Flanker_LR	LLL	Congruent	Congruent	45.996351	46.312982	f	0.387582	Correct	Correct
practice	24	Flanker_UD	UUU	Congruent	Congruent	47.996161	48.312821	j	0.355784	Correct	Correct
1	1	Flanker_LR	RLR	Incongruent	None	1.999874	2.299814	f	0.374965	Correct	None
1	2	Flanker_UD	UDU	Incongruent	Incongruent	3.999687	4.299656	n	0.423549	Correct	Correct
1	3	Flanker_LR	RRR	Congruent	Incongruent	5.999529	6.299497	g	0.367250	Correct	Correct
1	4	Flanker_UD	UDU	Incongruent	Congruent	7.999341	8.299340	n	0.367286	Correct	Correct
1	5	Flanker_LR	LLL	Congruent	Incongruent	9.999193	10.299185	f	0.295405	Correct	Correct
1	6	Flanker_UD	UDU	Incongruent	Congruent	11.999052	12.299020	n	0.359692	Correct	Correct
1	7	Flanker_LR	LRL	Incongruent	Incongruent	13.998894	14.298863	g	0.375686	Correct	Correct
1	8	Flanker_UD	DUD	Incongruent	Incongruent	15.998736	16.298705	j	0.367765	Correct	Correct
1	9	Flanker_LR	LLL	Congruent	Incongruent	17.998585	18.298555	f	0.311978	Correct	Correct
1	10	Flanker_UD	UUU	Congruent	Congruent	19.998423	20.298390	j	0.352100	Correct	Correct
1	11	Flanker_LR	RLR	Incongruent	Congruent	21.998260	22.298230	f	0.320178	Correct	Correct
1	12	Flanker_UD	DUD	Incongruent	Incongruent	23.998073	24.298072	j	0.360270	Correct	Correct
1	13	Flanker_LR	RRR	Congruent	Incongruent	25.997911	26.297913	g	0.408413	Correct	Correct
1	14	Flanker_UD	DDD	Congruent	Congruent	27.997787	28.297757	n	0.343842	Correct	Correct
1	15	Flanker_LR	LRL	Incongruent	Congruent	29.997596	30.297596	g	0.352061	Correct	Correct
1	16	Flanker_UD	DUD	Incongruent	Incongruent	31.997438	32.297438	j	0.360053	Correct	Correct
1	17	Flanker_LR	RRR	Congruent	Incongruent	33.997278	34.297282	j	0.400194	Error	Correct
1	18	Flanker_UD	DUD	Incongruent	Congruent	35.997144	36.313789	j	0.592360	Correct	Error
1	19	Flanker_LR	LRL	Incongruent	Incongruent	37.997004	38.313637	g	0.384537	Correct	Correct
1	20	Flanker_UD	UDU	Incongruent	Incongruent	39.996844	40.313471	n	0.504585	Correct	Correct
1	21	Flanker_LR	LLL	Congruent	Incongruent	41.996700	42.313323	f	0.336794	Correct	Correct
1	22	Flanker_UD	UUU	Congruent	Congruent	43.996530	44.313156	j	0.320833	Correct	Correct
1	23	Flanker_LR	RRR	Congruent	Congruent	45.996373	46.312999	g	0.336989	Correct	Correct
1	24	Flanker_UD	DUD	Incongruent	Congruent	47.996213	48.312842	j	0.449139	Correct	Correct
1	25	Flanker_LR	LLL	Congruent	Incongruent	49.996056	50.312681	f	0.321296	Correct	Correct
1	26	Flanker_UD	DUD	Incongruent	Congruent	51.995867	52.312524	j	0.369495	Correct	Correct
1	27	Flanker_LR	LLL	Congruent	Incongruent	53.995738	54.312389	f	0.329508	Correct	Correct
1	28	Flanker_UD	UUU	Congruent	Congruent	55.995549	56.312207	j	0.369565	Correct	Correct
1	29	Flanker_LR	LRL	Incongruent	Congruent	57.995424	58.312058	g	0.441732	Correct	Correct
1	30	Flanker_UD	DUD	Incongruent	Incongruent	59.995265	60.311891	j	0.353807	Correct	Correct
1	31	Flanker_LR	LRL	Incongruent	Incongruent	61.995107	62.311733	g	0.433951	Correct	Correct
1	32	Flanker_UD	DDD	Congruent	Incongruent	63.994950	64.311576	n	0.450115	Correct	Correct
1	33	Flanker_LR	LLL	Congruent	Congruent	65.994791	66.311418	f	0.362191	Correct	Correct
1	34	Flanker_UD	DDD	Congruent	Congruent	67.994634	68.311257	n	0.370332	Correct	Correct
1	35	Flanker_LR	LRL	Incongruent	Congruent	69.994476	70.311110	g	0.442416	Correct	Correct
1	36	Flanker_UD	UDU	Incongruent	Incongruent	71.994318	72.310944	n	0.482634	Correct	Correct
1	37	Flanker_LR	LRL	Incongruent	Incongruent	73.994160	74.310787	g	0.530745	Correct	Correct
1	38	Flanker_UD	UDU	Incongruent	Incongruent	75.994002	76.310629	n	0.490840	Correct	Correct
1	39	Flanker_LR	LRL	Incongruent	Incongruent	77.993812	78.310477	g	0.378992	Correct	Correct
1	40	Flanker_UD	UDU	Incongruent	Incongruent	79.993685	80.310313	n	0.451298	Correct	Correct
1	41	Flanker_LR	RRR	Congruent	Incongruent	81.993531	82.310156	g	0.411179	Correct	Correct
1	42	Flanker_UD	DDD	Congruent	Congruent	83.993369	84.309998	n	0.395266	Correct	Correct
1	43	Flanker_LR	RLR	Incongruent	Congruent	85.993211	86.309841	f	0.379473	Correct	Correct
1	44	Flanker_UD	UDU	Incongruent	Incongruent	88.009718	88.309684	n	0.443627	Correct	Correct
1	45	Flanker_LR	RRR	Congruent	Incongruent	90.009567	90.309527	g	0.379732	Correct	Correct
1	46	Flanker_UD	DDD	Congruent	Congruent	92.009375	92.309366	n	0.363716	Correct	Correct
1	47	Flanker_LR	RRR	Congruent	Congruent	94.009270	94.309238	g	0.355950	Correct	Correct
1	48	Flanker_UD	UUU	Congruent	Congruent	96.009089	96.309052	j	0.340097	Correct	Correct
1	49	Flanker_LR	LLL	Congruent	Congruent	98.008933	98.308895	f	0.316227	Correct	Correct
1	50	Flanker_UD	UDU	Incongruent	Congruent	100.008774	100.308738	n	0.444310	Correct	Correct
1	51	Flanker_LR	LLL	Congruent	Incongruent	102.008617	102.308610	f	0.372479	Correct	Correct
1	52	Flanker_UD	DDD	Congruent	Congruent	104.008462	104.308422	n	0.388504	Correct	Correct
1	53	Flanker_LR	RLR	Incongruent	Congruent	106.008302	106.308266	f	0.356662	Correct	Correct
1	54	Flanker_UD	UUU	Congruent	Incongruent	108.008117	108.308107	j	0.292763	Correct	Correct
1	55	Flanker_LR	LLL	Congruent	Congruent	110.007988	110.307984	f	0.364953	Correct	Correct
1	56	Flanker_UD	UUU	Congruent	Congruent	112.007830	112.307793	j	0.332983	Correct	Correct
1	57	Flanker_LR	LLL	Congruent	Congruent	114.007673	114.307637	f	0.317276	Correct	Correct
1	58	Flanker_UD	DDD	Congruent	Congruent	116.007516	116.307480	n	0.389227	Correct	Correct
1	59	Flanker_LR	LRL	Incongruent	Congruent	118.007362	118.307336	g	0.421391	Correct	Correct
1	60	Flanker_UD	DDD	Congruent	Incongruent	120.007172	120.307163	n	0.349474	Correct	Correct
1	61	Flanker_LR	RLR	Incongruent	Congruent	122.007016	122.307006	f	0.373660	Correct	Correct
1	62	Flanker_UD	UDU	Incongruent	Incongruent	124.006887	124.306849	n	0.405742	Correct	Correct
1	63	Flanker_LR	LRL	Incongruent	Incongruent	126.006738	126.306732	g	0.373850	Correct	Correct
1	64	Flanker_UD	DUD	Incongruent	Incongruent	128.006571	128.306532	j	0.389991	Correct	Correct
1	65	Flanker_LR	RLR	Incongruent	Incongruent	130.006415	130.306376	f	0.326151	Correct	Correct
1	66	Flanker_UD	UUU	Congruent	Incongruent	132.006250	132.306218	j	0.398340	Correct	Correct
1	67	Flanker_LR	RLR	Incongruent	Congruent	134.006107	134.306074	f	0.366399	Correct	Correct
1	68	Flanker_UD	DDD	Congruent	Incongruent	136.005943	136.305904	n	0.358781	Correct	Correct
1	69	Flanker_LR	RRR	Congruent	Congruent	138.005785	138.305747	g	0.494568	Correct	Correct
1	70	Flanker_UD	UUU	Congruent	Congruent	140.005628	140.305598	j	0.358802	Correct	Correct
1	71	Flanker_LR	RRR	Congruent	Congruent	142.005452	142.305466	g	0.366957	Correct	Correct
1	72	Flanker_UD	DUD	Incongruent	Congruent	144.005286	144.305275	j	0.406954	Correct	Correct
1	73	Flanker_LR	RRR	Congruent	Incongruent	146.005154	146.305119	g	0.327168	Correct	Correct
1	74	Flanker_UD	UDU	Incongruent	Congruent	148.004971	148.304962	n	0.431249	Correct	Correct
1	75	Flanker_LR	RLR	Incongruent	Incongruent	150.004849	150.304865	f	0.351409	Correct	Correct
1	76	Flanker_UD	UUU	Congruent	Incongruent	152.004654	152.304647	j	0.391437	Correct	Correct
1	77	Flanker_LR	RRR	Congruent	Congruent	154.004528	154.304492	g	0.367592	Correct	Correct
1	78	Flanker_UD	DUD	Incongruent	Congruent	156.004340	156.304330	j	0.455709	Correct	Correct
1	79	Flanker_LR	RLR	Incongruent	Incongruent	158.004221	158.304206	f	0.359790	Correct	Correct
1	80	Flanker_UD	DDD	Congruent	Incongruent	160.004058	160.304019	n	0.455926	Correct	Correct
1	81	Flanker_LR	RLR	Incongruent	Congruent	162.003902	162.303861	f	0.360092	Correct	Correct
1	82	Flanker_UD	DDD	Congruent	Incongruent	164.003744	164.303705	n	0.448216	Correct	Correct
1	83	Flanker_LR	RRR	Congruent	Congruent	166.003595	166.303551	g	0.352390	Correct	Correct
1	84	Flanker_UD	DUD	Incongruent	Congruent	168.003399	168.303391	j	0.384673	Correct	Correct
1	85	Flanker_LR	RLR	Incongruent	Incongruent	170.003241	170.303235	f	0.400604	Correct	Correct
1	86	Flanker_UD	DDD	Congruent	Incongruent	172.003116	172.303079	n	0.384661	Correct	Correct
1	87	Flanker_LR	LLL	Congruent	Congruent	174.002979	174.302942	f	0.264861	Correct	Correct
1	88	Flanker_UD	DUD	Incongruent	Congruent	176.002802	176.302764	j	0.416928	Correct	Correct
1	89	Flanker_LR	LRL	Incongruent	Incongruent	178.002647	178.302607	g	0.441161	Correct	Correct
1	90	Flanker_UD	UUU	Congruent	Incongruent	180.002457	180.302451	j	0.385201	Correct	Correct
1	91	Flanker_LR	LRL	Incongruent	Congruent	182.002370	182.302293	g	0.425280	Correct	Correct
1	92	Flanker_UD	UUU	Congruent	Incongruent	184.002175	184.302137	j	0.377463	Correct	Correct
1	93	Flanker_LR	LLL	Congruent	Congruent	186.001985	186.301981	f	0.337539	Correct	Correct
1	94	Flanker_UD	UDU	Incongruent	Congruent	188.001862	188.301823	n	0.433718	Correct	Correct
1	95	Flanker_LR	RLR	Incongruent	Incongruent	190.001682	190.301666	f	0.353818	Correct	Correct
1	96	Flanker_UD	UUU	Congruent	Incongruent	192.001518	192.301509	j	0.401986	Correct	Correct
2	1	Flanker_LR	RRR	Congruent	None	1.999877	2.299848	g	0.182315	Correct	None
2	2	Flanker_UD	DDD	Congruent	Congruent	3.999720	4.299692	n	0.382483	Correct	Correct
2	3	Flanker_LR	RRR	Congruent	Congruent	5.999564	6.299573	g	0.366729	Correct	Correct
2	4	Flanker_UD	UDU	Incongruent	Congruent	7.999375	8.299378	n	0.406650	Correct	Correct
2	5	Flanker_LR	RRR	Congruent	Incongruent	9.999251	10.299221	g	0.422890	Correct	Correct
2	6	Flanker_UD	UDU	Incongruent	Congruent	11.999093	12.299066	n	0.407016	Correct	Correct
2	7	Flanker_LR	RRR	Congruent	Incongruent	13.998934	14.298929	g	0.319006	Correct	Correct
2	8	Flanker_UD	DUD	Incongruent	Congruent	15.998748	16.298753	j	0.399194	Correct	Correct
2	9	Flanker_LR	LRL	Incongruent	Incongruent	17.998629	18.298595	g	0.431310	Correct	Correct
2	10	Flanker_UD	DDD	Congruent	Incongruent	19.998467	20.298438	n	0.375411	Correct	Correct
2	11	Flanker_LR	LRL	Incongruent	Congruent	21.998318	22.298323	g	0.375621	Correct	Correct
2	12	Flanker_UD	UUU	Congruent	Incongruent	23.998122	24.298126	j	0.423635	Correct	Correct
2	13	Flanker_LR	LLL	Congruent	Congruent	25.997998	26.297972	f	0.343718	Correct	Correct
2	14	Flanker_UD	DUD	Incongruent	Congruent	27.997809	28.297812	j	0.479226	Correct	Correct
2	15	Flanker_LR	RRR	Congruent	Incongruent	29.997687	30.297692	g	0.359424	Correct	Correct
2	16	Flanker_UD	UUU	Congruent	Congruent	31.997528	32.297499	j	0.343495	Correct	Correct
2	17	Flanker_LR	LRL	Incongruent	Congruent	33.997372	34.297343	g	0.375655	Correct	Correct
2	18	Flanker_UD	DDD	Congruent	Incongruent	35.997187	36.313880	n	0.415847	Correct	Correct
2	19	Flanker_LR	RLR	Incongruent	Congruent	37.997061	38.313696	f	0.375918	Correct	Correct
2	20	Flanker_UD	UDU	Incongruent	Incongruent	39.996872	40.313540	n	0.583931	Correct	Correct
2	21	Flanker_LR	RRR	Congruent	Incongruent	41.996746	42.313382	g	0.408146	Correct	Correct
2	22	Flanker_UD	DUD	Incongruent	Congruent	43.996590	44.313240	j	0.424206	Correct	Correct
2	23	Flanker_LR	RLR	Incongruent	Incongruent	45.996464	46.313069	f	0.376388	Correct	Correct
2	24	Flanker_UD	DDD	Congruent	Incongruent	47.996271	48.312914	n	0.408637	Correct	Correct
2	25	Flanker_LR	LRL	Incongruent	Congruent	49.996089	50.312757	g	0.408567	Correct	Correct
2	26	Flanker_UD	DUD	Incongruent	Incongruent	51.995932	52.312616	j	0.384761	Correct	Correct
2	27	Flanker_LR	RLR	Incongruent	Incongruent	53.995820	54.312444	f	0.392858	Correct	Correct
2	28	Flanker_UD	UDU	Incongruent	Incongruent	55.995673	56.312289	n	0.464893	Correct	Correct
2	29	Flanker_LR	LLL	Congruent	Incongruent	57.995464	58.312133	f	0.425051	Correct	Correct
2	30	Flanker_UD	DUD	Incongruent	Congruent	59.995340	60.311989	j	0.433236	Correct	Correct
2	31	Flanker_LR	RRR	Congruent	Incongruent	61.995203	62.311819	g	0.377342	Correct	Correct
2	32	Flanker_UD	DUD	Incongruent	Congruent	63.994996	64.311665	j	0.377399	Correct	Correct
2	33	Flanker_LR	LRL	Incongruent	Incongruent	65.994870	66.311507	g	0.425546	Correct	Correct
2	34	Flanker_UD	DDD	Congruent	Incongruent	67.994682	68.311365	n	0.410097	Correct	Correct
2	35	Flanker_LR	RLR	Incongruent	Congruent	69.994545	70.311195	f	0.345840	Correct	Correct
2	36	Flanker_UD	DUD	Incongruent	Incongruent	71.994369	72.311039	j	0.417982	Correct	Correct
2	37	Flanker_LR	LLL	Congruent	Incongruent	73.994214	74.310882	f	0.362109	Correct	Correct
2	38	Flanker_UD	UUU	Congruent	Congruent	75.994089	76.310740	j	0.402210	Correct	Correct
2	39	Flanker_LR	RLR	Incongruent	Congruent	77.993974	78.310568	f	0.370340	Correct	Correct
2	40	Flanker_UD	UDU	Incongruent	Incongruent	79.993776	80.310415	n	0.458343	Correct	Correct
2	41	Flanker_LR	LRL	Incongruent	Incongruent	82.010284	82.310258	g	0.426507	Correct	Correct
2	42	Flanker_UD	DDD	Congruent	Incongruent	84.010130	84.310104	n	0.410670	Correct	Correct
2	43	Flanker_LR	LLL	Congruent	Congruent	86.009974	86.309946	f	0.347062	Correct	Correct
2	44	Flanker_UD	DUD	Incongruent	Congruent	88.009820	88.309791	j	0.402852	Correct	Correct
2	45	Flanker_LR	RLR	Incongruent	Incongruent	90.009627	90.309634	f	0.387047	Correct	Correct
2	46	Flanker_UD	UUU	Congruent	Incongruent	92.009474	92.309487	j	0.323173	Correct	Correct
2	47	Flanker_LR	RLR	Incongruent	Congruent	94.009316	94.309290	f	0.371271	Correct	Correct
2	48	Flanker_UD	UDU	Incongruent	Incongruent	96.009185	96.309167	n	0.387349	Correct	Correct
2	49	Flanker_LR	LRL	Incongruent	Incongruent	98.009005	98.309021	g	0.387541	Correct	Correct
2	50	Flanker_UD	UUU	Congruent	Incongruent	100.008890	100.308861	j	0.379640	Correct	Correct
2	51	Flanker_LR	LLL	Congruent	Congruent	102.008727	102.308697	f	0.355783	Correct	Correct
2	52	Flanker_UD	DDD	Congruent	Congruent	104.008569	104.308542	n	0.411815	Correct	Correct
2	53	Flanker_LR	RRR	Congruent	Congruent	106.008413	106.308385	g	0.372747	Correct	Correct
2	54	Flanker_UD	DDD	Congruent	Congruent	108.008235	108.308240	n	0.356071	Correct	Correct
2	55	Flanker_LR	RLR	Incongruent	Congruent	110.008071	110.308074	f	0.348155	Correct	Correct
2	56	Flanker_UD	UUU	Congruent	Incongruent	112.007945	112.307919	j	0.340282	Correct	Correct
2	57	Flanker_LR	LLL	Congruent	Congruent	114.007784	114.307762	f	0.348429	Correct	Correct
2	58	Flanker_UD	DUD	Incongruent	Congruent	116.007646	116.307616	j	0.356579	Correct	Correct
2	59	Flanker_LR	LRL	Incongruent	Incongruent	118.007481	118.307450	g	0.780655	Correct	Correct
2	60	Flanker_UD	UUU	Congruent	Incongruent	120.007292	120.307295	j	0.372947	Correct	Correct
2	61	Flanker_LR	RLR	Incongruent	Congruent	122.007136	122.307138	f	0.356905	Correct	Correct
2	62	Flanker_UD	UDU	Incongruent	Incongruent	124.007029	124.306984	n	0.453007	Correct	Correct
2	63	Flanker_LR	RLR	Incongruent	Incongruent	126.006865	126.306826	f	0.525229	Correct	Correct
2	64	Flanker_UD	DDD	Congruent	Incongruent	128.006697	128.306670	n	0.349371	Correct	Correct
2	65	Flanker_LR	LLL	Congruent	Congruent	130.006542	130.306514	f	0.365448	Correct	Correct
2	66	Flanker_UD	UUU	Congruent	Congruent	132.006405	132.306358	j	0.365743	Correct	Correct
2	67	Flanker_LR	RRR	Congruent	Congruent	134.006231	134.306202	g	0.397711	Correct	Correct
2	68	Flanker_UD	UUU	Congruent	Congruent	136.006045	136.306047	j	0.301799	Correct	Correct
2	69	Flanker_LR	LLL	Congruent	Congruent	138.005887	138.305891	f	0.285881	Correct	Correct
2	70	Flanker_UD	UDU	Incongruent	Congruent	140.005740	140.305736	n	0.494029	Correct	Correct
2	71	Flanker_LR	LLL	Congruent	Incongruent	142.005575	142.305579	f	0.446134	Correct	Correct
2	72	Flanker_UD	DDD	Congruent	Congruent	144.005420	144.305423	n	0.422465	Correct	Correct
2	73	Flanker_LR	LRL	Incongruent	Congruent	146.005295	146.305271	g	0.478450	Correct	Correct
2	74	Flanker_UD	UUU	Congruent	Incongruent	148.005154	148.305112	j	0.646533	Correct	Correct
2	75	Flanker_LR	RRR	Congruent	Congruent	150.004984	150.304955	g	0.390628	Correct	Correct
2	76	Flanker_UD	DUD	Incongruent	Congruent	152.004829	152.304801	j	0.462751	Correct	Correct
2	77	Flanker_LR	LRL	Incongruent	Incongruent	154.004671	154.304643	g	0.462962	Correct	Correct
2	78	Flanker_UD	UDU	Incongruent	Incongruent	156.004531	156.304489	n	0.423046	Correct	Correct
2	79	Flanker_LR	RRR	Congruent	Incongruent	158.004360	158.304333	g	0.335132	Correct	Correct
2	80	Flanker_UD	DUD	Incongruent	Congruent	160.004204	160.304177	j	0.407318	Correct	Correct
2	81	Flanker_LR	LRL	Incongruent	Incongruent	162.004048	162.304026	g	0.439403	Correct	Correct
2	82	Flanker_UD	UDU	Incongruent	Incongruent	164.003864	164.303866	n	0.439503	Correct	Correct
2	83	Flanker_LR	LRL	Incongruent	Incongruent	166.003737	166.303708	g	0.351582	Correct	Correct
2	84	Flanker_UD	UDU	Incongruent	Incongruent	168.003582	168.303554	n	0.439737	Correct	Correct
2	85	Flanker_LR	RRR	Congruent	Incongruent	170.003424	170.303398	g	0.599862	Correct	Correct
2	86	Flanker_UD	UUU	Congruent	Congruent	172.003286	172.303243	j	0.463991	Correct	Correct
2	87	Flanker_LR	RLR	Incongruent	Congruent	174.003114	174.303086	f	0.384116	Correct	Correct
2	88	Flanker_UD	DUD	Incongruent	Incongruent	176.002928	176.302932	j	0.712209	Correct	Correct
2	89	Flanker_LR	LLL	Congruent	Incongruent	178.002803	178.302776	f	0.368379	Correct	Correct
2	90	Flanker_UD	DDD	Congruent	Congruent	180.002669	180.302620	n	0.528511	Correct	Correct
2	91	Flanker_LR	LLL	Congruent	Congruent	182.002492	182.302464	f	0.360673	Correct	Correct
2	92	Flanker_UD	DDD	Congruent	Congruent	184.002304	184.302308	n	0.368669	Correct	Correct
2	93	Flanker_LR	RLR	Incongruent	Congruent	186.002180	186.302153	f	0.384769	Correct	Correct
2	94	Flanker_UD	UDU	Incongruent	Incongruent	188.001999	188.301997	n	0.400935	Correct	Correct
2	95	Flanker_LR	LLL	Congruent	Incongruent	190.001869	190.301840	f	0.313141	Correct	Correct
2	96	Flanker_UD	UUU	Congruent	Congruent	192.001714	192.301686	j	0.329185	Correct	Correct
3	1	Flanker_LR	LRL	Incongruent	None	1.999872	2.299858	g	0.454885	Correct	None
3	2	Flanker_UD	DDD	Congruent	Incongruent	3.999715	4.299683	n	0.359029	Correct	Correct
3	3	Flanker_LR	RRR	Congruent	Congruent	5.999559	6.299529	j	0.383204	Error	Correct
3	4	Flanker_UD	DUD	Incongruent	Congruent	7.999400	8.299374	j	0.471204	Correct	Error
3	5	Flanker_LR	LLL	Congruent	Incongruent	9.999260	10.299237	f	0.359402	Correct	Correct
3	6	Flanker_UD	UDU	Incongruent	Congruent	11.999068	12.299056	n	0.383522	Correct	Correct
3	7	Flanker_LR	RRR	Congruent	Incongruent	13.998930	14.298908	g	0.311611	Correct	Correct
3	8	Flanker_UD	UDU	Incongruent	Congruent	15.998793	16.298753	n	0.415780	Correct	Correct
3	9	Flanker_LR	RRR	Congruent	Incongruent	17.998636	18.298612	g	0.343893	Correct	Correct
3	10	Flanker_UD	DUD	Incongruent	Congruent	19.998513	20.298420	j	0.368009	Correct	Correct
3	11	Flanker_LR	LLL	Congruent	Incongruent	21.998324	22.298286	f	0.392132	Correct	Correct
3	12	Flanker_UD	UDU	Incongruent	Congruent	23.998168	24.298131	n	0.456241	Correct	Correct
3	13	Flanker_LR	RRR	Congruent	Incongruent	25.998013	26.297972	j	0.392355	Error	Correct
3	14	Flanker_UD	UUU	Congruent	Congruent	27.997847	28.297815	j	0.399744	Correct	Error
3	15	Flanker_LR	LRL	Incongruent	Congruent	29.997692	30.297664	g	0.359937	Correct	Correct
3	16	Flanker_UD	UUU	Congruent	Incongruent	31.997537	32.297504	j	0.344124	Correct	Correct
3	17	Flanker_LR	LLL	Congruent	Congruent	33.997381	34.297350	f	0.304194	Correct	Correct
3	18	Flanker_UD	DUD	Incongruent	Congruent	35.997227	36.313862	j	0.384305	Correct	Correct
3	19	Flanker_LR	LLL	Congruent	Incongruent	37.997038	38.313705	f	0.344395	Correct	Correct
3	20	Flanker_UD	DUD	Incongruent	Congruent	39.996883	40.313548	j	0.424463	Correct	Correct
3	21	Flanker_LR	RLR	Incongruent	Incongruent	41.996731	42.313394	f	0.360774	Correct	Correct
3	22	Flanker_UD	UDU	Incongruent	Incongruent	43.996612	44.313258	n	0.368677	Correct	Correct
3	23	Flanker_LR	RLR	Incongruent	Incongruent	45.996450	46.313087	f	0.376877	Correct	Correct
3	24	Flanker_UD	UUU	Congruent	Incongruent	47.996295	48.312926	j	0.361081	Correct	Correct
3	25	Flanker_LR	LLL	Congruent	Congruent	49.996137	50.312771	f	0.337064	Correct	Correct
3	26	Flanker_UD	UUU	Congruent	Congruent	51.995985	52.312604	j	0.385222	Correct	Correct
3	27	Flanker_LR	LRL	Incongruent	Congruent	53.995826	54.312463	g	0.409303	Correct	Correct
3	28	Flanker_UD	DDD	Congruent	Incongruent	55.995672	56.312304	n	0.361505	Correct	Correct
3	29	Flanker_LR	RRR	Congruent	Congruent	57.995530	58.312149	g	0.369619	Correct	Correct
3	30	Flanker_UD	DDD	Congruent	Congruent	59.995363	60.311999	n	0.289688	Correct	Correct
3	31	Flanker_LR	RRR	Congruent	Congruent	61.995199	62.311841	g	0.337989	Correct	Correct
3	32	Flanker_UD	DDD	Congruent	Congruent	63.995050	64.311683	n	0.321974	Correct	Correct
3	33	Flanker_LR	RRR	Congruent	Congruent	65.994894	66.311528	g	0.314010	Correct	Correct
3	34	Flanker_UD	DDD	Congruent	Congruent	67.994745	68.311386	n	0.314135	Correct	Correct
3	35	Flanker_LR	RLR	Incongruent	Congruent	69.994582	70.311221	g	0.170300	Error	Correct
3	36	Flanker_UD	DUD	Incongruent	Incongruent	71.994420	72.311063	j	0.434471	Correct	Error
3	37	Flanker_LR	RRR	Congruent	Incongruent	73.994281	74.310909	g	0.330539	Correct	Correct
3	38	Flanker_UD	DDD	Congruent	Congruent	75.994126	76.310766	n	0.346803	Correct	Correct
3	39	Flanker_LR	LLL	Congruent	Congruent	77.993977	78.310597	f	0.346853	Correct	Correct
3	40	Flanker_UD	UUU	Congruent	Congruent	79.993814	80.310441	j	0.322958	Correct	Correct
3	41	Flanker_LR	RRR	Congruent	Congruent	81.993670	82.310288	g	0.402994	Correct	Correct
3	42	Flanker_UD	UDU	Incongruent	Congruent	83.993498	84.310185	n	0.307199	Correct	Correct
3	43	Flanker_LR	RLR	Incongruent	Incongruent	85.993349	86.309975	f	0.291257	Correct	Correct
3	44	Flanker_UD	DDD	Congruent	Incongruent	87.993160	88.309820	n	0.683563	Correct	Correct
3	45	Flanker_LR	RLR	Incongruent	Congruent	90.009702	90.309665	f	0.419500	Correct	Correct
3	46	Flanker_UD	DDD	Congruent	Incongruent	92.009550	92.309509	n	0.435633	Correct	Correct
3	47	Flanker_LR	LLL	Congruent	Congruent	94.009394	94.309354	f	0.347808	Correct	Correct
3	48	Flanker_UD	UUU	Congruent	Congruent	96.009226	96.309198	j	0.331852	Correct	Correct
3	49	Flanker_LR	LRL	Incongruent	Congruent	98.009081	98.309044	g	0.419958	Correct	Correct
3	50	Flanker_UD	DUD	Incongruent	Incongruent	100.008930	100.308882	j	0.412083	Correct	Correct
3	51	Flanker_LR	LRL	Incongruent	Incongruent	102.008773	102.308736	g	0.492239	Correct	Correct
3	52	Flanker_UD	UUU	Congruent	Incongruent	104.008586	104.308577	j	0.324351	Correct	Correct
3	53	Flanker_LR	RRR	Congruent	Congruent	106.008463	106.308421	g	0.516559	Correct	Correct
3	54	Flanker_UD	UUU	Congruent	Congruent	108.008309	108.308326	j	0.332688	Correct	Correct
3	55	Flanker_LR	LLL	Congruent	Congruent	110.008121	110.308119	f	0.316677	Correct	Correct
3	56	Flanker_UD	DUD	Incongruent	Congruent	112.008033	112.307955	j	0.484793	Correct	Correct
3	57	Flanker_LR	RRR	Congruent	Incongruent	114.007841	114.307802	g	0.412991	Correct	Correct
3	58	Flanker_UD	UUU	Congruent	Congruent	116.007690	116.307664	j	0.341117	Correct	Correct
3	59	Flanker_LR	LRL	Incongruent	Congruent	118.007530	118.307491	g	0.405154	Correct	Correct
3	60	Flanker_UD	DDD	Congruent	Incongruent	120.007376	120.307336	n	0.453350	Correct	Correct
3	61	Flanker_LR	LLL	Congruent	Congruent	122.007217	122.307182	f	0.341462	Correct	Correct
3	62	Flanker_UD	UUU	Congruent	Congruent	124.007129	124.307043	j	0.341595	Correct	Correct
3	63	Flanker_LR	RLR	Incongruent	Congruent	126.006909	126.306869	f	0.453668	Correct	Correct
3	64	Flanker_UD	DUD	Incongruent	Incongruent	128.006752	128.306712	j	0.405769	Correct	Correct
3	65	Flanker_LR	RRR	Congruent	Incongruent	130.006597	130.306559	g	0.381949	Correct	Correct
3	66	Flanker_UD	UDU	Incongruent	Congruent	132.006513	132.306405	n	0.605941	Correct	Correct
3	67	Flanker_LR	RLR	Incongruent	Incongruent	134.006300	134.306251	f	0.406644	Correct	Correct
3	68	Flanker_UD	DDD	Congruent	Incongruent	136.006139	136.306101	n	0.430285	Correct	Correct
3	69	Flanker_LR	RLR	Incongruent	Congruent	138.005972	138.305937	f	0.430372	Correct	Correct
3	70	Flanker_UD	UDU	Incongruent	Incongruent	140.005823	140.305864	n	0.454581	Correct	Correct
3	71	Flanker_LR	LLL	Congruent	Incongruent	142.005683	142.305626	f	0.334626	Correct	Correct
3	72	Flanker_UD	DUD	Incongruent	Congruent	144.005516	144.305512	j	0.438793	Correct	Correct
3	73	Flanker_LR	LLL	Congruent	Incongruent	146.005353	146.305316	f	0.286824	Correct	Correct
3	74	Flanker_UD	DDD	Congruent	Congruent	148.005178	148.305166	n	0.294982	Correct	Correct
3	75	Flanker_LR	RLR	Incongruent	Congruent	150.005040	150.305005	f	0.383225	Correct	Correct
3	76	Flanker_UD	DDD	Congruent	Incongruent	152.004894	152.304885	n	0.287211	Correct	Correct
3	77	Flanker_LR	LRL	Incongruent	Congruent	154.004701	154.304695	g	0.407350	Correct	Correct
3	78	Flanker_UD	DUD	Incongruent	Incongruent	156.004582	156.304529	j	0.343473	Correct	Correct
3	79	Flanker_LR	RLR	Incongruent	Incongruent	158.004423	158.304385	g	0.247681	Error	Correct
3	80	Flanker_UD	UDU	Incongruent	Incongruent	160.004257	160.304227	n	0.471663	Correct	Error
3	81	Flanker_LR	LLL	Congruent	Incongruent	162.004102	162.304073	f	0.359935	Correct	Correct
3	82	Flanker_UD	DUD	Incongruent	Congruent	164.003949	164.303925	j	0.328000	Correct	Correct
3	83	Flanker_LR	LRL	Incongruent	Incongruent	166.003794	166.303763	g	0.360338	Correct	Correct
3	84	Flanker_UD	UUU	Congruent	Incongruent	168.003643	168.303607	j	0.384188	Correct	Correct
3	85	Flanker_LR	LRL	Incongruent	Congruent	170.003482	170.303452	g	0.384298	Correct	Correct
3	86	Flanker_UD	DUD	Incongruent	Incongruent	172.003327	172.303279	j	0.392421	Correct	Correct
3	87	Flanker_LR	LRL	Incongruent	Incongruent	174.003171	174.303142	g	0.368588	Correct	Correct
3	88	Flanker_UD	UUU	Congruent	Incongruent	176.003030	176.302988	j	0.352835	Correct	Correct
3	89	Flanker_LR	RLR	Incongruent	Congruent	178.002864	178.302833	f	0.352863	Correct	Correct
3	90	Flanker_UD	UDU	Incongruent	Incongruent	180.002717	180.302674	n	0.352998	Correct	Correct
3	91	Flanker_LR	LRL	Incongruent	Incongruent	182.002551	182.302522	g	0.369867	Correct	Correct
3	92	Flanker_UD	UDU	Incongruent	Incongruent	184.002397	184.302376	n	0.385144	Correct	Correct
3	93	Flanker_LR	LRL	Incongruent	Incongruent	186.002241	186.302239	g	0.417479	Correct	Correct
3	94	Flanker_UD	UDU	Incongruent	Incongruent	188.002089	188.302050	n	0.369422	Correct	Correct
3	95	Flanker_LR	RLR	Incongruent	Incongruent	190.001902	190.301902	f	0.313576	Correct	Correct
3	96	Flanker_UD	UDU	Incongruent	Incongruent	192.001803	192.301758	n	0.337629	Correct	Correct
4	1	Flanker_LR	RLR	Incongruent	None	1.999880	2.299850	f	0.421529	Correct	None
4	2	Flanker_UD	DUD	Incongruent	Incongruent	3.999732	4.299695	j	0.373802	Correct	Correct
4	3	Flanker_LR	RLR	Incongruent	Incongruent	5.999549	6.299556	f	0.317851	Correct	Correct
4	4	Flanker_UD	UDU	Incongruent	Incongruent	7.999386	8.299368	n	0.325892	Correct	Correct
4	5	Flanker_LR	RLR	Incongruent	Incongruent	9.999227	10.299230	f	0.342496	Correct	Correct
4	6	Flanker_UD	UDU	Incongruent	Incongruent	11.999105	12.299077	n	0.310149	Correct	Correct
4	7	Flanker_LR	RLR	Incongruent	Incongruent	13.998958	14.298922	f	0.294230	Correct	Correct
4	8	Flanker_UD	UUU	Congruent	Incongruent	15.998793	16.298766	j	0.366431	Correct	Correct
4	9	Flanker_LR	RLR	Incongruent	Congruent	17.998639	18.298610	f	0.326498	Correct	Correct
4	10	Flanker_UD	DDD	Congruent	Incongruent	19.998483	20.298456	n	0.422576	Correct	Correct
4	11	Flanker_LR	LLL	Congruent	Congruent	21.998300	22.298268	f	0.318736	Correct	Correct
4	12	Flanker_UD	UUU	Congruent	Congruent	23.998174	24.298146	j	0.310873	Correct	Correct
4	13	Flanker_LR	RRR	Congruent	Congruent	25.998007	26.297991	g	0.319088	Correct	Correct
4	14	Flanker_UD	DDD	Congruent	Congruent	27.997864	28.297836	n	0.279087	Correct	Correct
4	15	Flanker_LR	LLL	Congruent	Congruent	29.997772	30.297708	f	0.246590	Correct	Correct
4	16	Flanker_UD	DDD	Congruent	Congruent	31.997556	32.297527	n	0.254741	Correct	Correct
4	17	Flanker_LR	RRR	Congruent	Congruent	33.997368	34.297368	g	0.270844	Correct	Correct
4	18	Flanker_UD	DUD	Incongruent	Congruent	35.997212	36.297215	j	0.399552	Correct	Correct
4	19	Flanker_LR	LRL	Incongruent	Incongruent	37.997089	38.313727	g	0.399078	Correct	Correct
4	20	Flanker_UD	UDU	Incongruent	Incongruent	39.996902	40.313573	n	0.535107	Correct	Correct
4	21	Flanker_LR	RRR	Congruent	Incongruent	41.996778	42.313414	g	0.375230	Correct	Correct
4	22	Flanker_UD	UDU	Incongruent	Congruent	43.996623	44.313296	n	0.375427	Correct	Correct
4	23	Flanker_LR	RLR	Incongruent	Incongruent	45.996469	46.313106	f	0.351559	Correct	Correct
4	24	Flanker_UD	UDU	Incongruent	Incongruent	47.996282	48.312950	n	0.423629	Correct	Correct
4	25	Flanker_LR	LLL	Congruent	Incongruent	49.996157	50.312795	f	0.511732	Correct	Correct
4	26	Flanker_UD	DUD	Incongruent	Congruent	51.996003	52.312652	j	0.415832	Correct	Correct
4	27	Flanker_LR	RRR	Congruent	Incongruent	53.995889	54.312484	g	0.423974	Correct	Correct
4	28	Flanker_UD	UDU	Incongruent	Congruent	55.995697	56.312331	n	0.392191	Correct	Correct
4	29	Flanker_LR	LRL	Incongruent	Incongruent	57.995505	58.312174	g	0.368211	Correct	Correct
4	30	Flanker_UD	UDU	Incongruent	Incongruent	59.995352	60.312021	n	0.408389	Correct	Correct
4	31	Flanker_LR	RRR	Congruent	Incongruent	61.995222	62.311865	g	0.360710	Correct	Correct
4	32	Flanker_UD	UDU	Incongruent	Congruent	63.995075	64.311712	n	0.392512	Correct	Correct
4	33	Flanker_LR	LRL	Incongruent	Incongruent	65.994922	66.311556	g	0.368784	Correct	Correct
4	34	Flanker_UD	DUD	Incongruent	Incongruent	67.994765	68.311401	j	0.400767	Correct	Correct
4	35	Flanker_LR	LLL	Congruent	Incongruent	69.994616	70.311246	f	0.360964	Correct	Correct
4	36	Flanker_UD	UUU	Congruent	Congruent	71.994455	72.311093	j	0.393040	Correct	Correct
4	37	Flanker_LR	LLL	Congruent	Congruent	73.994299	74.310937	f	0.337228	Correct	Correct
4	38	Flanker_UD	UUU	Congruent	Congruent	75.994145	76.310783	j	0.425241	Correct	Correct
4	39	Flanker_LR	RRR	Congruent	Congruent	77.993992	78.310627	g	0.361405	Correct	Correct
4	40	Flanker_UD	DDD	Congruent	Congruent	79.993843	80.310475	n	0.321524	Correct	Correct
4	41	Flanker_LR	RLR	Incongruent	Congruent	82.010312	82.310315	f	0.361639	Correct	Correct
4	42	Flanker_UD	UDU	Incongruent	Incongruent	84.010226	84.310167	n	0.401819	Correct	Correct
4	43	Flanker_LR	LLL	Congruent	Incongruent	86.010033	86.310006	f	0.305928	Correct	Correct
4	44	Flanker_UD	DUD	Incongruent	Congruent	88.010010	88.309855	j	0.378007	Correct	Correct
4	45	Flanker_LR	RLR	Incongruent	Incongruent	90.009691	90.309697	f	0.362154	Correct	Correct
4	46	Flanker_UD	DUD	Incongruent	Incongruent	92.009591	92.309545	j	0.418244	Correct	Correct
4	47	Flanker_LR	RRR	Congruent	Incongruent	94.009414	94.309388	g	0.386347	Correct	Correct
4	48	Flanker_UD	UDU	Incongruent	Congruent	96.009261	96.309235	n	0.386483	Correct	Correct
4	49	Flanker_LR	LLL	Congruent	Incongruent	98.009098	98.309079	f	0.218640	Correct	Correct
4	50	Flanker_UD	DUD	Incongruent	Congruent	100.008992	100.308946	j	0.354727	Correct	Correct
4	51	Flanker_LR	LRL	Incongruent	Incongruent	102.008806	102.308769	g	0.346860	Correct	Correct
4	52	Flanker_UD	UUU	Congruent	Incongruent	104.008659	104.308624	j	0.354976	Correct	Correct
4	53	Flanker_LR	RLR	Incongruent	Congruent	106.008486	106.308449	f	0.339132	Correct	Correct
4	54	Flanker_UD	DUD	Incongruent	Incongruent	108.008318	108.308321	j	0.419243	Correct	Correct
4	55	Flanker_LR	RRR	Congruent	Incongruent	110.008179	110.308150	g	0.355277	Correct	Correct
4	56	Flanker_UD	DDD	Congruent	Congruent	112.008028	112.307995	n	0.355401	Correct	Correct
4	57	Flanker_LR	RRR	Congruent	Congruent	114.007837	114.307840	g	0.379564	Correct	Correct
4	58	Flanker_UD	UUU	Congruent	Congruent	116.007692	116.307705	j	0.331682	Correct	Correct
4	59	Flanker_LR	LLL	Congruent	Congruent	118.007530	118.307529	f	0.355875	Correct	Correct
4	60	Flanker_UD	DUD	Incongruent	Congruent	120.007409	120.307372	j	0.443940	Correct	Correct
4	61	Flanker_LR	LLL	Congruent	Incongruent	122.007249	122.307221	f	0.348085	Correct	Correct
4	62	Flanker_UD	UDU	Incongruent	Congruent	124.007092	124.307081	n	0.500212	Correct	Correct
4	63	Flanker_LR	RRR	Congruent	Incongruent	126.006940	126.306911	g	0.348292	Correct	Correct
4	64	Flanker_UD	DUD	Incongruent	Congruent	128.006755	128.306758	j	0.436376	Correct	Correct
4	65	Flanker_LR	RLR	Incongruent	Incongruent	130.006623	130.306601	f	0.444568	Correct	Correct
4	66	Flanker_UD	DUD	Incongruent	Incongruent	132.006521	132.306466	j	0.340610	Correct	Correct
4	67	Flanker_LR	LLL	Congruent	Incongruent	134.006322	134.306293	f	0.300802	Correct	Correct
4	68	Flanker_UD	DDD	Congruent	Congruent	136.006165	136.306139	n	0.404959	Correct	Correct
4	69	Flanker_LR	RRR	Congruent	Congruent	138.006013	138.305983	g	0.332963	Correct	Correct
4	70	Flanker_UD	UUU	Congruent	Congruent	140.005896	140.305844	j	0.373154	Correct	Correct
4	71	Flanker_LR	LLL	Congruent	Congruent	142.005701	142.305674	f	0.357298	Correct	Correct
4	72	Flanker_UD	DDD	Congruent	Congruent	144.005520	144.305519	n	0.389796	Correct	Correct
4	73	Flanker_LR	RRR	Congruent	Congruent	146.005386	146.305362	g	0.309470	Correct	Correct
4	74	Flanker_UD	DDD	Congruent	Congruent	148.005225	148.305222	n	0.381620	Correct	Correct
4	75	Flanker_LR	LLL	Congruent	Congruent	150.005083	150.305058	f	0.317766	Correct	Correct
4	76	Flanker_UD	DUD	Incongruent	Congruent	152.004940	152.304985	j	0.549919	Correct	Correct
4	77	Flanker_LR	LRL	Incongruent	Incongruent	154.004741	154.304745	g	0.461989	Correct	Correct
4	78	Flanker_UD	UDU	Incongruent	Incongruent	156.004631	156.304597	n	0.454058	Correct	Correct
4	79	Flanker_LR	LRL	Incongruent	Incongruent	158.004464	158.304435	g	0.446223	Correct	Correct
4	80	Flanker_UD	DDD	Congruent	Incongruent	160.004302	160.304280	n	0.438197	Correct	Correct
4	81	Flanker_LR	LRL	Incongruent	Congruent	162.004154	162.304125	g	0.406426	Correct	Correct
4	82	Flanker_UD	UUU	Congruent	Incongruent	164.004015	164.303975	j	0.350608	Correct	Correct
4	83	Flanker_LR	LRL	Incongruent	Congruent	166.003847	166.303815	g	0.422618	Correct	Correct
4	84	Flanker_UD	DDD	Congruent	Incongruent	168.003684	168.303663	n	0.374815	Correct	Correct
4	85	Flanker_LR	LRL	Incongruent	Congruent	170.003534	170.303509	g	0.430876	Correct	Correct
4	86	Flanker_UD	UUU	Congruent	Incongruent	172.003381	172.303383	j	0.343075	Correct	Correct
4	87	Flanker_LR	RLR	Incongruent	Congruent	174.003197	174.303210	f	0.383149	Correct	Correct
4	88	Flanker_UD	DDD	Congruent	Incongruent	176.003156	176.303043	n	0.335268	Correct	Correct
4	89	Flanker_LR	LRL	Incongruent	Congruent	178.002916	178.302887	g	0.375390	Correct	Correct
4	90	Flanker_UD	UUU	Congruent	Incongruent	180.002783	180.302776	j	0.351477	Correct	Correct
4	91	Flanker_LR	RLR	Incongruent	Congruent	182.002607	182.302578	f	0.343650	Correct	Correct
4	92	Flanker_UD	UUU	Congruent	Incongruent	184.002505	184.302424	j	0.375736	Correct	Correct
4	93	Flanker_LR	LRL	Incongruent	Congruent	186.002294	186.302269	g	0.391800	Correct	Correct
4	94	Flanker_UD	UUU	Congruent	Incongruent	188.002152	188.302148	j	0.336025	Correct	Correct
4	95	Flanker_LR	LRL	Incongruent	Congruent	190.001986	190.301960	g	0.368083	Correct	Correct
4	96	Flanker_UD	DDD	Congruent	Incongruent	192.001837	192.301809	n	0.392301	Correct	Correct
5	1	Flanker_LR	RLR	Incongruent	None	1.999849	2.299819	f	0.419073	Correct	None
5	2	Flanker_UD	DUD	Incongruent	Incongruent	3.999696	4.299670	n	0.179375	Error	Correct
5	3	Flanker_LR	RLR	Incongruent	Incongruent	5.999540	6.299515	f	0.443274	Correct	Error
5	4	Flanker_UD	UDU	Incongruent	Incongruent	7.999394	8.299357	n	0.371393	Correct	Correct
5	5	Flanker_LR	LLL	Congruent	Incongruent	9.999241	10.299201	f	0.355496	Correct	Correct
5	6	Flanker_UD	DDD	Congruent	Congruent	11.999089	12.299048	n	0.363666	Correct	Correct
5	7	Flanker_LR	RRR	Congruent	Congruent	13.998950	14.298894	g	0.363877	Correct	Correct
5	8	Flanker_UD	UUU	Congruent	Congruent	15.998776	16.298737	j	0.259923	Correct	Correct
5	9	Flanker_LR	LRL	Incongruent	Congruent	17.998621	18.298583	f	0.163965	Error	Correct
5	10	Flanker_UD	DUD	Incongruent	Incongruent	19.998455	20.298427	j	0.388158	Correct	Error
5	11	Flanker_LR	LLL	Congruent	Incongruent	21.998322	22.298277	f	0.340283	Correct	Correct
5	12	Flanker_UD	DUD	Incongruent	Congruent	23.998149	24.298118	j	0.380389	Correct	Correct
5	13	Flanker_LR	RRR	Congruent	Incongruent	25.997986	26.297964	g	0.333294	Correct	Correct
5	14	Flanker_UD	DDD	Congruent	Congruent	27.997839	28.297809	n	0.316620	Correct	Correct
5	15	Flanker_LR	LLL	Congruent	Congruent	29.997712	30.297658	f	0.364045	Correct	Correct
5	16	Flanker_UD	UUU	Congruent	Congruent	31.997531	32.297499	j	0.236197	Correct	Correct
5	17	Flanker_LR	RRR	Congruent	Congruent	33.997376	34.297345	g	0.284318	Correct	Correct
5	18	Flanker_UD	DDD	Congruent	Congruent	35.997221	36.297189	n	0.332432	Correct	Correct
5	19	Flanker_LR	LRL	Incongruent	Congruent	37.997090	38.313700	g	0.356536	Correct	Correct
5	20	Flanker_UD	UDU	Incongruent	Incongruent	39.996914	40.313546	n	0.380595	Correct	Correct
5	21	Flanker_LR	LRL	Incongruent	Incongruent	41.996726	42.313392	g	0.380816	Correct	Correct
5	22	Flanker_UD	UDU	Incongruent	Incongruent	43.996572	44.313237	n	0.381273	Correct	Correct
5	23	Flanker_LR	LLL	Congruent	Incongruent	45.996469	46.313062	f	0.340994	Correct	Correct
5	24	Flanker_UD	UUU	Congruent	Congruent	47.996264	48.312928	j	0.373425	Correct	Correct
5	25	Flanker_LR	RLR	Incongruent	Congruent	49.996140	50.312774	f	0.341239	Correct	Correct
5	26	Flanker_UD	UUU	Congruent	Incongruent	51.995986	52.312617	j	0.309442	Correct	Correct
5	27	Flanker_LR	RLR	Incongruent	Congruent	53.995854	54.312465	f	0.357528	Correct	Correct
5	28	Flanker_UD	UDU	Incongruent	Incongruent	55.995676	56.312309	n	0.333568	Correct	Correct
5	29	Flanker_LR	LLL	Congruent	Incongruent	57.995521	58.312157	f	0.357731	Correct	Correct
5	30	Flanker_UD	UDU	Incongruent	Congruent	59.995367	60.312014	n	0.365966	Correct	Correct
5	31	Flanker_LR	LLL	Congruent	Incongruent	61.995228	62.311847	f	0.318001	Correct	Correct
5	32	Flanker_UD	UDU	Incongruent	Congruent	63.995057	64.311696	n	0.294072	Correct	Correct
5	33	Flanker_LR	RLR	Incongruent	Incongruent	65.994871	66.311537	f	0.310259	Correct	Correct
5	34	Flanker_UD	UUU	Congruent	Incongruent	67.994716	68.311400	j	0.374294	Correct	Correct
5	35	Flanker_LR	RRR	Congruent	Congruent	69.994595	70.311227	g	0.406472	Correct	Correct
5	36	Flanker_UD	DUD	Incongruent	Congruent	71.994439	72.311074	j	0.358631	Correct	Correct
5	37	Flanker_LR	LRL	Incongruent	Incongruent	73.994283	74.310919	g	0.478801	Correct	Correct
5	38	Flanker_UD	DUD	Incongruent	Incongruent	75.994128	76.310780	j	0.374832	Correct	Correct
5	39	Flanker_LR	RLR	Incongruent	Incongruent	77.993988	78.310610	f	0.494995	Correct	Correct
5	40	Flanker_UD	UDU	Incongruent	Incongruent	80.010484	80.310454	n	0.423074	Correct	Correct
5	41	Flanker_LR	RLR	Incongruent	Incongruent	82.010330	82.310300	f	0.311159	Correct	Correct
5	42	Flanker_UD	DUD	Incongruent	Incongruent	84.010176	84.310156	j	0.351300	Correct	Correct
5	43	Flanker_LR	LRL	Incongruent	Incongruent	86.010021	86.309991	g	0.335434	Correct	Correct
5	44	Flanker_UD	DDD	Congruent	Incongruent	88.009865	88.309836	n	0.399560	Correct	Correct
5	45	Flanker_LR	LLL	Congruent	Congruent	90.009713	90.309674	f	0.367617	Correct	Correct
5	46	Flanker_UD	DDD	Congruent	Congruent	92.009568	92.309533	n	0.471709	Correct	Correct
5	47	Flanker_LR	LRL	Incongruent	Congruent	94.009401	94.309373	g	0.399865	Correct	Correct
5	48	Flanker_UD	UDU	Incongruent	Incongruent	96.009249	96.309222	n	0.400063	Correct	Correct
5	49	Flanker_LR	RLR	Incongruent	Incongruent	98.009064	98.309064	f	0.376344	Correct	Correct
5	50	Flanker_UD	UUU	Congruent	Incongruent	100.008942	100.308913	j	0.336240	Correct	Correct
5	51	Flanker_LR	LRL	Incongruent	Congruent	102.008788	102.308757	g	0.336399	Correct	Correct
5	52	Flanker_UD	DDD	Congruent	Incongruent	104.008636	104.308602	n	0.320428	Correct	Correct
5	53	Flanker_LR	LRL	Incongruent	Congruent	106.008477	106.308453	g	0.352538	Correct	Correct
5	54	Flanker_UD	UUU	Congruent	Incongruent	108.008339	108.308292	j	0.336783	Correct	Correct
5	55	Flanker_LR	LRL	Incongruent	Congruent	110.008168	110.308139	g	0.368821	Correct	Correct
5	56	Flanker_UD	DUD	Incongruent	Incongruent	112.008013	112.307991	j	0.360952	Correct	Correct
5	57	Flanker_LR	LLL	Congruent	Incongruent	114.007869	114.307834	f	0.313104	Correct	Correct
5	58	Flanker_UD	DUD	Incongruent	Congruent	116.007677	116.307688	j	0.369146	Correct	Correct
5	59	Flanker_LR	RRR	Congruent	Incongruent	118.007553	118.307520	g	0.361290	Correct	Correct
5	60	Flanker_UD	DDD	Congruent	Congruent	120.007396	120.307366	n	0.329578	Correct	Correct
5	61	Flanker_LR	RLR	Incongruent	Congruent	122.007241	122.307211	f	0.385618	Correct	Correct
5	62	Flanker_UD	UUU	Congruent	Incongruent	124.007109	124.307061	j	0.305644	Correct	Correct
5	63	Flanker_LR	RRR	Congruent	Congruent	126.006933	126.306902	g	0.297755	Correct	Correct
5	64	Flanker_UD	UUU	Congruent	Congruent	128.006777	128.306748	j	0.345974	Correct	Correct
5	65	Flanker_LR	LRL	Incongruent	Congruent	130.006624	130.306593	g	0.362053	Correct	Correct
5	66	Flanker_UD	UDU	Incongruent	Incongruent	132.006476	132.306450	n	0.370136	Correct	Correct
5	67	Flanker_LR	LRL	Incongruent	Incongruent	134.006313	134.306285	g	0.362340	Correct	Correct
5	68	Flanker_UD	DDD	Congruent	Incongruent	136.006160	136.306130	n	0.362368	Correct	Correct
5	69	Flanker_LR	RRR	Congruent	Congruent	138.006008	138.305979	g	0.306538	Correct	Correct
5	70	Flanker_UD	DUD	Incongruent	Congruent	140.005847	140.305821	j	0.354661	Correct	Correct
5	71	Flanker_LR	RRR	Congruent	Incongruent	142.005695	142.305665	g	0.378738	Correct	Correct
5	72	Flanker_UD	DDD	Congruent	Congruent	144.005543	144.305512	n	0.418772	Correct	Correct
5	73	Flanker_LR	RRR	Congruent	Congruent	146.005387	146.305357	g	0.459003	Correct	Correct
5	74	Flanker_UD	DDD	Congruent	Congruent	148.005244	148.305219	n	0.483068	Correct	Correct
5	75	Flanker_LR	RLR	Incongruent	Congruent	150.005081	150.305049	f	0.443320	Correct	Correct
5	76	Flanker_UD	DDD	Congruent	Incongruent	152.004924	152.304894	n	0.371346	Correct	Correct
5	77	Flanker_LR	RRR	Congruent	Congruent	154.004772	154.304744	g	0.355440	Correct	Correct
5	78	Flanker_UD	UUU	Congruent	Congruent	156.004633	156.304602	j	0.499766	Correct	Correct
5	79	Flanker_LR	RRR	Congruent	Congruent	158.004430	158.304430	g	0.371731	Correct	Correct
5	80	Flanker_UD	UDU	Incongruent	Congruent	160.004307	160.304276	n	0.395892	Correct	Correct
5	81	Flanker_LR	LLL	Congruent	Incongruent	162.004153	162.304127	f	0.235979	Correct	Correct
5	82	Flanker_UD	UDU	Incongruent	Congruent	164.004014	164.303970	j	0.140105	Error	Correct
5	83	Flanker_LR	LLL	Congruent	Incongruent	166.003840	166.303813	f	0.180243	Correct	Error
5	84	Flanker_UD	DUD	Incongruent	Congruent	168.003700	168.303661	j	0.388249	Correct	Correct
5	85	Flanker_LR	RLR	Incongruent	Incongruent	170.003544	170.303506	f	0.396449	Correct	Correct
5	86	Flanker_UD	DDD	Congruent	Incongruent	172.003392	172.303363	n	0.340567	Correct	Correct
5	87	Flanker_LR	RLR	Incongruent	Congruent	174.003235	174.303199	f	0.372657	Correct	Correct
5	88	Flanker_UD	UUU	Congruent	Incongruent	176.003083	176.303042	j	0.364841	Correct	Correct
5	89	Flanker_LR	LLL	Congruent	Congruent	178.002926	178.302889	f	0.292891	Correct	Correct
5	90	Flanker_UD	UDU	Incongruent	Congruent	180.002772	180.302744	n	0.365076	Correct	Correct
5	91	Flanker_LR	LLL	Congruent	Incongruent	182.002620	182.302580	f	0.301169	Correct	Correct
5	92	Flanker_UD	DUD	Incongruent	Congruent	184.002463	184.302426	j	0.389244	Correct	Correct
5	93	Flanker_LR	LRL	Incongruent	Incongruent	186.002310	186.302272	g	0.413418	Correct	Correct
5	94	Flanker_UD	UUU	Congruent	Incongruent	188.002163	188.302117	j	0.453512	Correct	Correct
5	95	Flanker_LR	RRR	Congruent	Congruent	190.002000	190.301963	g	0.365648	Correct	Correct
5	96	Flanker_UD	DUD	Incongruent	Congruent	192.001858	192.301808	j	0.365882	Correct	Correct
6	1	Flanker_LR	RLR	Incongruent	None	1.999847	2.299821	f	0.375046	Correct	None
6	2	Flanker_UD	UDU	Incongruent	Incongruent	3.999694	4.299665	n	0.383179	Correct	Correct
6	3	Flanker_LR	LLL	Congruent	Incongruent	5.999539	6.299511	f	0.351248	Correct	Correct
6	4	Flanker_UD	UDU	Incongruent	Congruent	7.999385	8.299356	n	0.359322	Correct	Correct
6	5	Flanker_LR	RRR	Congruent	Incongruent	9.999229	10.299203	g	0.335555	Correct	Correct
6	6	Flanker_UD	UDU	Incongruent	Congruent	11.999092	12.299047	n	0.423615	Correct	Correct
6	7	Flanker_LR	RRR	Congruent	Incongruent	13.998921	14.298894	g	0.351789	Correct	Correct
6	8	Flanker_UD	DDD	Congruent	Congruent	15.998767	16.298739	n	0.399874	Correct	Correct
6	9	Flanker_LR	RRR	Congruent	Congruent	17.998581	18.298585	g	0.464004	Correct	Correct
6	10	Flanker_UD	UDU	Incongruent	Congruent	19.998460	20.298430	n	0.528133	Correct	Correct
6	11	Flanker_LR	LLL	Congruent	Incongruent	21.998304	22.298277	f	0.328296	Correct	Correct
6	12	Flanker_UD	UDU	Incongruent	Congruent	23.998150	24.298122	n	0.432364	Correct	Correct
6	13	Flanker_LR	RRR	Congruent	Incongruent	25.997995	26.297967	g	0.344498	Correct	Correct
6	14	Flanker_UD	UUU	Congruent	Congruent	27.997875	28.297811	j	0.368685	Correct	Correct
6	15	Flanker_LR	RLR	Incongruent	Congruent	29.997686	30.297658	g	0.216002	Error	Correct
6	16	Flanker_UD	UUU	Congruent	Incongruent	31.997527	32.297504	j	0.376140	Correct	Error
6	17	Flanker_LR	RRR	Congruent	Congruent	33.997387	34.297350	g	0.400261	Correct	Correct
6	18	Flanker_UD	DDD	Congruent	Congruent	35.997239	36.313861	n	0.480370	Correct	Correct
6	19	Flanker_LR	LRL	Incongruent	Congruent	37.997045	38.313706	g	0.448505	Correct	Correct
6	20	Flanker_UD	DUD	Incongruent	Incongruent	39.996923	40.313573	j	0.368694	Correct	Correct
6	21	Flanker_LR	RRR	Congruent	Incongruent	41.996768	42.313397	g	0.272756	Correct	Correct
6	22	Flanker_UD	UUU	Congruent	Congruent	43.996616	44.313244	j	0.296894	Correct	Correct
6	23	Flanker_LR	LRL	Incongruent	Congruent	45.996460	46.313090	g	0.360961	Correct	Correct
6	24	Flanker_UD	DDD	Congruent	Incongruent	47.996306	48.312936	n	0.369101	Correct	Correct
6	25	Flanker_LR	LRL	Incongruent	Congruent	49.996152	50.312780	g	0.377299	Correct	Correct
6	26	Flanker_UD	UUU	Congruent	Incongruent	51.995997	52.312630	j	0.305420	Correct	Correct
6	27	Flanker_LR	LLL	Congruent	Congruent	53.995842	54.312472	f	0.313536	Correct	Correct
6	28	Flanker_UD	DUD	Incongruent	Congruent	55.995688	56.312317	j	0.385605	Correct	Correct
6	29	Flanker_LR	LRL	Incongruent	Incongruent	57.995535	58.312164	g	0.417740	Correct	Correct
6	30	Flanker_UD	DDD	Congruent	Incongruent	59.995392	60.312008	n	0.377929	Correct	Correct
6	31	Flanker_LR	LRL	Incongruent	Congruent	61.995225	62.311853	g	0.418115	Correct	Correct
6	32	Flanker_UD	UDU	Incongruent	Incongruent	63.995071	64.311700	n	0.434043	Correct	Correct
6	33	Flanker_LR	RLR	Incongruent	Incongruent	65.994915	66.311545	f	0.394142	Correct	Correct
6	34	Flanker_UD	UDU	Incongruent	Incongruent	67.994772	68.311390	n	0.418338	Correct	Correct
6	35	Flanker_LR	RLR	Incongruent	Incongruent	69.994609	70.311236	f	0.378627	Correct	Correct
6	36	Flanker_UD	UUU	Congruent	Incongruent	71.994455	72.311083	j	0.354513	Correct	Correct
6	37	Flanker_LR	LLL	Congruent	Congruent	73.994299	74.310926	f	0.370796	Correct	Correct
6	38	Flanker_UD	UUU	Congruent	Congruent	75.994145	76.310773	j	0.314829	Correct	Correct
6	39	Flanker_LR	LLL	Congruent	Congruent	77.993990	78.310619	f	0.355109	Correct	Correct
6	40	Flanker_UD	DDD	Congruent	Congruent	79.993803	80.310472	n	0.331077	Correct	Correct
6	41	Flanker_LR	RLR	Incongruent	Congruent	81.993681	82.310309	f	0.403136	Correct	Correct
6	42	Flanker_UD	DDD	Congruent	Incongruent	83.993549	84.310157	n	0.323247	Correct	Correct
6	43	Flanker_LR	LRL	Incongruent	Congruent	85.993340	86.310002	g	0.387388	Correct	Correct
6	44	Flanker_UD	UDU	Incongruent	Incongruent	87.993217	88.309847	n	0.427506	Correct	Correct
6	45	Flanker_LR	RLR	Incongruent	Incongruent	90.009734	90.309692	f	0.411653	Correct	Correct
6	46	Flanker_UD	DDD	Congruent	Incongruent	92.009572	92.309539	n	0.371785	Correct	Correct
6	47	Flanker_LR	RLR	Incongruent	Congruent	94.009418	94.309384	f	0.435872	Correct	Correct
6	48	Flanker_UD	UUU	Congruent	Incongruent	96.009265	96.309233	j	0.340006	Correct	Correct
6	49	Flanker_LR	LLL	Congruent	Congruent	98.009109	98.309075	f	0.364094	Correct	Correct
6	50	Flanker_UD	DUD	Incongruent	Congruent	100.008959	100.308922	j	0.420203	Correct	Correct
6	51	Flanker_LR	RLR	Incongruent	Incongruent	102.008803	102.308772	f	0.380348	Correct	Correct
6	52	Flanker_UD	UUU	Congruent	Incongruent	104.008648	104.308615	j	0.308614	Correct	Correct
6	53	Flanker_LR	LRL	Incongruent	Congruent	106.008494	106.308458	g	0.412624	Correct	Correct
6	54	Flanker_UD	UUU	Congruent	Incongruent	108.008339	108.308305	j	0.396733	Correct	Correct
6	55	Flanker_LR	RLR	Incongruent	Congruent	110.008188	110.308150	f	0.468828	Correct	Correct
6	56	Flanker_UD	DDD	Congruent	Incongruent	112.008034	112.307997	n	0.372925	Correct	Correct
6	57	Flanker_LR	RLR	Incongruent	Congruent	114.007885	114.307843	f	0.381040	Correct	Correct
6	58	Flanker_UD	UDU	Incongruent	Incongruent	116.007726	116.307687	n	0.429273	Correct	Correct
6	59	Flanker_LR	LRL	Incongruent	Incongruent	118.007571	118.307535	g	0.405272	Correct	Correct
6	60	Flanker_UD	DDD	Congruent	Incongruent	120.007412	120.307380	n	0.325388	Correct	Correct
6	61	Flanker_LR	LLL	Congruent	Congruent	122.007349	122.307302	f	0.349437	Correct	Correct
6	62	Flanker_UD	DUD	Incongruent	Congruent	124.007106	124.307069	j	0.397638	Correct	Correct
6	63	Flanker_LR	LRL	Incongruent	Incongruent	126.006952	126.306916	g	0.349756	Correct	Correct
6	64	Flanker_UD	DUD	Incongruent	Incongruent	128.006766	128.306762	j	0.413869	Correct	Correct
6	65	Flanker_LR	RLR	Incongruent	Incongruent	130.006645	130.306607	f	0.373970	Correct	Correct
6	66	Flanker_UD	DUD	Incongruent	Incongruent	132.006489	132.306454	j	0.366116	Correct	Correct
6	67	Flanker_LR	RLR	Incongruent	Incongruent	134.006335	134.306298	f	0.414247	Correct	Correct
6	68	Flanker_UD	UDU	Incongruent	Incongruent	136.006181	136.306145	n	0.430306	Correct	Correct
6	69	Flanker_LR	LRL	Incongruent	Incongruent	138.006039	138.305991	g	0.366456	Correct	Correct
6	70	Flanker_UD	DUD	Incongruent	Incongruent	140.005872	140.305835	j	0.398694	Correct	Correct
6	71	Flanker_LR	LRL	Incongruent	Incongruent	142.005717	142.305681	g	0.414726	Correct	Correct
6	72	Flanker_UD	DUD	Incongruent	Incongruent	144.005565	144.305527	j	0.326838	Correct	Correct
6	73	Flanker_LR	RRR	Congruent	Incongruent	146.005425	146.305373	g	0.390953	Correct	Correct
6	74	Flanker_UD	DDD	Congruent	Congruent	148.005254	148.305218	n	0.351138	Correct	Correct
6	75	Flanker_LR	RRR	Congruent	Congruent	150.005103	150.305065	g	0.279244	Correct	Correct
6	76	Flanker_UD	UUU	Congruent	Congruent	152.004945	152.304909	j	0.263337	Correct	Correct
6	77	Flanker_LR	RRR	Congruent	Congruent	154.004806	154.304761	g	0.311503	Correct	Correct
6	78	Flanker_UD	DUD	Incongruent	Congruent	156.004638	156.304602	n	0.311565	Error	Correct
6	79	Flanker_LR	LLL	Congruent	Incongruent	158.004473	158.304446	f	0.343821	Correct	Error
6	80	Flanker_UD	UDU	Incongruent	Congruent	160.004316	160.304292	n	0.479758	Correct	Correct
6	81	Flanker_LR	RRR	Congruent	Incongruent	162.004204	162.304149	g	0.359899	Correct	Correct
6	82	Flanker_UD	DUD	Incongruent	Congruent	164.004010	164.303982	j	0.416071	Correct	Correct
6	83	Flanker_LR	LRL	Incongruent	Incongruent	166.003855	166.303828	g	0.400192	Correct	Correct
6	84	Flanker_UD	DUD	Incongruent	Incongruent	168.003701	168.303674	j	0.352323	Correct	Correct
6	85	Flanker_LR	LLL	Congruent	Incongruent	170.003558	170.303526	f	0.416388	Correct	Correct
6	86	Flanker_UD	UDU	Incongruent	Congruent	172.003393	172.303355	n	0.512535	Correct	Correct
6	87	Flanker_LR	RRR	Congruent	Incongruent	174.003242	174.303213	g	0.568659	Correct	Correct
6	88	Flanker_UD	DUD	Incongruent	Congruent	176.003085	176.303056	j	0.416798	Correct	Correct
6	89	Flanker_LR	LLL	Congruent	Incongruent	178.002934	178.302911	f	0.305013	Correct	Correct
6	90	Flanker_UD	UUU	Congruent	Congruent	180.002779	180.302749	j	0.240978	Correct	Correct
6	91	Flanker_LR	LLL	Congruent	Congruent	182.002622	182.302594	f	0.321136	Correct	Correct
6	92	Flanker_UD	DDD	Congruent	Congruent	184.002467	184.302439	n	0.281185	Correct	Correct
6	93	Flanker_LR	RRR	Congruent	Congruent	186.002361	186.302301	g	0.273401	Correct	Correct
6	94	Flanker_UD	UUU	Congruent	Congruent	188.002159	188.302130	j	0.225537	Correct	Correct
6	95	Flanker_LR	LLL	Congruent	Congruent	190.002004	190.301977	f	0.273782	Correct	Correct
6	96	Flanker_UD	DDD	Congruent	Congruent	192.001852	192.301822	n	0.297685	Correct	Correct
7	1	Flanker_LR	RLR	Incongruent	None	1.999871	2.299817	f	0.448544	Correct	None
7	2	Flanker_UD	DDD	Congruent	Incongruent	3.999662	4.299665	n	0.392648	Correct	Correct
7	3	Flanker_LR	LLL	Congruent	Congruent	5.999539	6.299509	f	0.296723	Correct	Correct
7	4	Flanker_UD	UUU	Congruent	Congruent	7.999385	8.299357	j	0.240841	Correct	Correct
7	5	Flanker_LR	RLR	Incongruent	Congruent	9.999247	10.299203	g	0.248998	Error	Correct
7	6	Flanker_UD	UUU	Congruent	Incongruent	11.999074	12.299048	j	0.233383	Correct	Error
7	7	Flanker_LR	RRR	Congruent	Congruent	13.998927	14.298894	g	0.377242	Correct	Correct
7	8	Flanker_UD	UDU	Incongruent	Congruent	15.998778	16.298741	n	0.457448	Correct	Correct
7	9	Flanker_LR	LRL	Incongruent	Incongruent	17.998623	18.298587	g	0.417460	Correct	Correct
7	10	Flanker_UD	DDD	Congruent	Incongruent	19.998468	20.298432	n	0.401509	Correct	Correct
7	11	Flanker_LR	RLR	Incongruent	Congruent	21.998315	22.298277	f	0.409720	Correct	Correct
7	12	Flanker_UD	UDU	Incongruent	Incongruent	23.998128	24.298123	n	0.409855	Correct	Correct
7	13	Flanker_LR	LRL	Incongruent	Incongruent	25.998006	26.297988	g	0.433943	Correct	Correct
7	14	Flanker_UD	UDU	Incongruent	Incongruent	27.997851	28.297814	n	0.393341	Correct	Correct
7	15	Flanker_LR	LLL	Congruent	Incongruent	29.997699	30.297661	f	0.297562	Correct	Correct
7	16	Flanker_UD	DUD	Incongruent	Congruent	31.997543	32.297506	j	0.385691	Correct	Correct
7	17	Flanker_LR	LLL	Congruent	Incongruent	33.997389	34.297359	f	0.329838	Correct	Correct
7	18	Flanker_UD	UUU	Congruent	Congruent	35.997234	36.297196	j	0.337887	Correct	Correct
7	19	Flanker_LR	RRR	Congruent	Congruent	37.997080	38.313707	g	0.314021	Correct	Correct
7	20	Flanker_UD	DDD	Congruent	Congruent	39.996926	40.313553	n	0.362051	Correct	Correct
7	21	Flanker_LR	LLL	Congruent	Congruent	41.996772	42.313399	f	0.258259	Correct	Correct
7	22	Flanker_UD	UDU	Incongruent	Congruent	43.996617	44.313248	n	0.418348	Correct	Correct
7	23	Flanker_LR	LRL	Incongruent	Incongruent	45.996462	46.313099	g	0.426461	Correct	Correct
7	24	Flanker_UD	UUU	Congruent	Incongruent	47.996309	48.312936	j	0.282616	Correct	Correct
7	25	Flanker_LR	RLR	Incongruent	Congruent	49.996155	50.312781	f	0.402761	Correct	Correct
7	26	Flanker_UD	UUU	Congruent	Incongruent	51.996001	52.312627	j	0.322826	Correct	Correct
7	27	Flanker_LR	LLL	Congruent	Congruent	53.995846	54.312482	f	0.354989	Correct	Correct
7	28	Flanker_UD	DUD	Incongruent	Congruent	55.995693	56.312319	j	0.411106	Correct	Correct
7	29	Flanker_LR	LLL	Congruent	Incongruent	57.995539	58.312165	f	0.331231	Correct	Correct
7	30	Flanker_UD	UDU	Incongruent	Congruent	59.995351	60.312011	n	0.387369	Correct	Correct
7	31	Flanker_LR	RLR	Incongruent	Incongruent	61.995229	62.311856	f	0.403401	Correct	Correct
7	32	Flanker_UD	UDU	Incongruent	Incongruent	63.995075	64.311703	n	0.411574	Correct	Correct
7	33	Flanker_LR	RRR	Congruent	Incongruent	65.994921	66.311548	g	0.395662	Correct	Correct
7	34	Flanker_UD	DDD	Congruent	Congruent	67.994768	68.311393	n	0.419724	Correct	Correct
7	35	Flanker_LR	RLR	Incongruent	Congruent	69.994612	70.311239	f	0.419913	Correct	Correct
7	36	Flanker_UD	DDD	Congruent	Incongruent	71.994459	72.311085	n	0.372057	Correct	Correct
7	37	Flanker_LR	RLR	Incongruent	Congruent	73.994327	74.310929	f	0.404161	Correct	Correct
7	38	Flanker_UD	UUU	Congruent	Incongruent	75.994121	76.310775	j	0.380231	Correct	Correct
7	39	Flanker_LR	RLR	Incongruent	Congruent	77.993994	78.310622	f	0.372394	Correct	Correct
7	40	Flanker_UD	UDU	Incongruent	Incongruent	79.993840	80.310469	n	0.404503	Correct	Correct
7	41	Flanker_LR	RRR	Congruent	Incongruent	81.993705	82.310320	g	0.308575	Correct	Correct
7	42	Flanker_UD	DUD	Incongruent	Congruent	83.993498	84.310160	j	0.340743	Correct	Correct
7	43	Flanker_LR	LRL	Incongruent	Incongruent	85.993377	86.310005	g	0.412903	Correct	Correct
7	44	Flanker_UD	UDU	Incongruent	Incongruent	87.993223	88.309854	n	0.316965	Correct	Correct
7	45	Flanker_LR	LLL	Congruent	Incongruent	90.009733	90.309697	f	0.389080	Correct	Correct
7	46	Flanker_UD	UUU	Congruent	Congruent	92.009577	92.309543	j	0.317379	Correct	Correct
7	47	Flanker_LR	LRL	Incongruent	Congruent	94.009423	94.309388	g	0.381353	Correct	Correct
7	48	Flanker_UD	DDD	Congruent	Incongruent	96.009277	96.309236	n	0.405416	Correct	Correct
7	49	Flanker_LR	RRR	Congruent	Congruent	98.009084	98.309081	g	0.357582	Correct	Correct
7	50	Flanker_UD	DUD	Incongruent	Congruent	100.008963	100.308925	j	0.437662	Correct	Correct
7	51	Flanker_LR	LRL	Incongruent	Incongruent	102.008809	102.308772	g	0.381808	Correct	Correct
7	52	Flanker_UD	DUD	Incongruent	Incongruent	104.008625	104.308617	j	0.453870	Correct	Correct
7	53	Flanker_LR	LRL	Incongruent	Incongruent	106.008501	106.308463	g	0.390607	Correct	Correct
7	54	Flanker_UD	UUU	Congruent	Incongruent	108.008347	108.308309	j	0.406080	Correct	Correct
7	55	Flanker_LR	LLL	Congruent	Congruent	110.008192	110.308158	f	0.374300	Correct	Correct
7	56	Flanker_UD	DDD	Congruent	Congruent	112.008039	112.308010	n	0.374398	Correct	Correct
7	57	Flanker_LR	RLR	Incongruent	Congruent	114.007883	114.307847	f	0.390470	Correct	Correct
7	58	Flanker_UD	UDU	Incongruent	Incongruent	116.007729	116.307692	n	0.390640	Correct	Correct
7	59	Flanker_LR	RLR	Incongruent	Incongruent	118.007576	118.307538	f	0.390728	Correct	Correct
7	60	Flanker_UD	DUD	Incongruent	Incongruent	120.007436	120.307384	j	0.358909	Correct	Correct
7	61	Flanker_LR	LRL	Incongruent	Incongruent	122.007267	122.307228	g	0.375001	Correct	Correct
7	62	Flanker_UD	UUU	Congruent	Incongruent	124.007112	124.307075	j	0.303077	Correct	Correct
7	63	Flanker_LR	RRR	Congruent	Congruent	126.006959	126.306923	g	0.383267	Correct	Correct
7	64	Flanker_UD	UDU	Incongruent	Congruent	128.006814	128.306789	n	0.399386	Correct	Correct
7	65	Flanker_LR	RRR	Congruent	Incongruent	130.006651	130.306614	g	0.367435	Correct	Correct
7	66	Flanker_UD	DDD	Congruent	Congruent	132.006496	132.306473	n	0.295519	Correct	Correct
7	67	Flanker_LR	LRL	Incongruent	Congruent	134.006340	134.306303	g	0.391702	Correct	Correct
7	68	Flanker_UD	DDD	Congruent	Incongruent	136.006222	136.306156	n	0.247842	Correct	Correct
7	69	Flanker_LR	LLL	Congruent	Congruent	138.006033	138.305996	f	0.359978	Correct	Correct
7	70	Flanker_UD	DDD	Congruent	Congruent	140.005878	140.305842	n	0.280100	Correct	Correct
7	71	Flanker_LR	LRL	Incongruent	Congruent	142.005724	142.305687	g	0.376232	Correct	Correct
7	72	Flanker_UD	DDD	Congruent	Incongruent	144.005573	144.305534	n	0.320378	Correct	Correct
7	73	Flanker_LR	RRR	Congruent	Congruent	146.005416	146.305378	g	0.248440	Correct	Correct
7	74	Flanker_UD	UUU	Congruent	Congruent	148.005230	148.305223	j	0.264641	Correct	Correct
7	75	Flanker_LR	RLR	Incongruent	Congruent	150.005075	150.305071	g	0.264660	Error	Correct
7	76	Flanker_UD	DUD	Incongruent	Incongruent	152.004951	152.304931	j	0.441195	Correct	Error
7	77	Flanker_LR	RLR	Incongruent	Incongruent	154.004789	154.304759	f	0.496875	Correct	Correct
7	78	Flanker_UD	UDU	Incongruent	Incongruent	156.004636	156.304605	n	0.504981	Correct	Correct
7	79	Flanker_LR	LRL	Incongruent	Incongruent	158.004480	158.304452	g	0.401167	Correct	Correct
7	80	Flanker_UD	DUD	Incongruent	Incongruent	160.004352	160.304306	j	0.393221	Correct	Correct
7	81	Flanker_LR	RRR	Congruent	Incongruent	162.004173	162.304146	g	0.393388	Correct	Correct
7	82	Flanker_UD	DUD	Incongruent	Congruent	164.004017	164.303988	j	0.425532	Correct	Correct
7	83	Flanker_LR	LRL	Incongruent	Incongruent	166.003863	166.303833	g	0.441588	Correct	Correct
7	84	Flanker_UD	DUD	Incongruent	Incongruent	168.003695	168.303701	j	0.409727	Correct	Correct
7	85	Flanker_LR	RRR	Congruent	Incongruent	170.003558	170.303526	g	0.353869	Correct	Correct
7	86	Flanker_UD	DDD	Congruent	Congruent	172.003401	172.303372	n	0.417996	Correct	Correct
7	87	Flanker_LR	RRR	Congruent	Congruent	174.003246	174.303217	g	0.370197	Correct	Correct
7	88	Flanker_UD	DUD	Incongruent	Congruent	176.003111	176.303102	j	0.434221	Correct	Correct
7	89	Flanker_LR	RRR	Congruent	Incongruent	178.002937	178.302909	g	0.370500	Correct	Correct
7	90	Flanker_UD	UUU	Congruent	Congruent	180.002753	180.302755	j	0.290466	Correct	Correct
7	91	Flanker_LR	LLL	Congruent	Congruent	182.002633	182.302601	f	0.274614	Correct	Correct
7	92	Flanker_UD	DUD	Incongruent	Congruent	184.002487	184.302463	j	0.410723	Correct	Correct
7	93	Flanker_LR	LLL	Congruent	Incongruent	186.002321	186.302292	f	0.298776	Correct	Correct
7	94	Flanker_UD	UDU	Incongruent	Congruent	188.002167	188.302138	n	0.458960	Correct	Correct
7	95	Flanker_LR	LLL	Congruent	Incongruent	190.002012	190.301976	f	0.299339	Correct	Correct
7	96	Flanker_UD	UUU	Congruent	Congruent	192.001840	192.301844	j	0.339274	Correct	Correct
8	1	Flanker_LR	LRL	Incongruent	None	1.999863	2.299836	f	0.265104	Error	None
8	2	Flanker_UD	UDU	Incongruent	Incongruent	3.999707	4.299683	n	0.441026	Correct	Error
8	3	Flanker_LR	LLL	Congruent	Incongruent	5.999533	6.299528	f	0.369215	Correct	Correct
8	4	Flanker_UD	UUU	Congruent	Congruent	7.999409	8.299381	j	0.361252	Correct	Correct
8	5	Flanker_LR	RLR	Incongruent	Congruent	9.999225	10.299220	f	0.393415	Correct	Correct
8	6	Flanker_UD	DUD	Incongruent	Incongruent	11.999074	12.299065	j	0.361459	Correct	Correct
8	7	Flanker_LR	RLR	Incongruent	Incongruent	13.998948	14.298910	f	0.345656	Correct	Correct
8	8	Flanker_UD	UDU	Incongruent	Incongruent	15.998795	16.298758	n	0.393769	Correct	Correct
8	9	Flanker_LR	LRL	Incongruent	Incongruent	17.998638	18.298603	g	0.353881	Correct	Correct
8	10	Flanker_UD	DUD	Incongruent	Incongruent	19.998455	20.298451	j	0.378024	Correct	Correct
8	11	Flanker_LR	RRR	Congruent	Incongruent	21.998301	22.298295	g	0.370905	Correct	Correct
8	12	Flanker_UD	DUD	Incongruent	Congruent	23.998176	24.298141	j	0.402224	Correct	Correct
8	13	Flanker_LR	RRR	Congruent	Incongruent	25.998021	26.297986	g	0.330649	Correct	Correct
8	14	Flanker_UD	DDD	Congruent	Congruent	27.997868	28.297832	n	0.457770	Correct	Correct
8	15	Flanker_LR	RLR	Incongruent	Congruent	29.997714	30.297678	f	0.417925	Correct	Correct
8	16	Flanker_UD	UUU	Congruent	Incongruent	31.997580	32.297558	j	0.370012	Correct	Correct
8	17	Flanker_LR	LLL	Congruent	Congruent	33.997409	34.297367	f	0.330145	Correct	Correct
8	18	Flanker_UD	UDU	Incongruent	Congruent	35.997250	36.313879	n	0.402306	Correct	Correct
8	19	Flanker_LR	LLL	Congruent	Incongruent	37.997095	38.313725	f	0.322420	Correct	Correct
8	20	Flanker_UD	DDD	Congruent	Congruent	39.996968	40.313570	n	0.394501	Correct	Correct
8	21	Flanker_LR	RRR	Congruent	Congruent	41.996781	42.313429	g	0.338616	Correct	Correct
8	22	Flanker_UD	UDU	Incongruent	Congruent	43.996603	44.313261	n	0.434846	Correct	Correct
8	23	Flanker_LR	RLR	Incongruent	Incongruent	45.996447	46.313106	f	0.466830	Correct	Correct
8	24	Flanker_UD	DDD	Congruent	Incongruent	47.996302	48.312953	n	0.363028	Correct	Correct
8	25	Flanker_LR	RRR	Congruent	Congruent	49.996170	50.312799	g	0.331090	Correct	Correct
8	26	Flanker_UD	UUU	Congruent	Congruent	51.995984	52.312649	j	0.403176	Correct	Correct
8	27	Flanker_LR	LRL	Incongruent	Congruent	53.995862	54.312490	g	0.475414	Correct	Correct
8	28	Flanker_UD	UUU	Congruent	Incongruent	55.995719	56.312336	j	0.331459	Correct	Correct
8	29	Flanker_LR	LLL	Congruent	Congruent	57.995553	58.312182	f	0.380056	Correct	Correct
8	30	Flanker_UD	UUU	Congruent	Congruent	59.995399	60.312029	j	0.347718	Correct	Correct
8	31	Flanker_LR	LRL	Incongruent	Congruent	61.995246	62.311891	g	0.411815	Correct	Correct
8	32	Flanker_UD	DUD	Incongruent	Incongruent	63.995073	64.311718	j	0.395910	Correct	Correct
8	33	Flanker_LR	LRL	Incongruent	Incongruent	65.994936	66.311565	g	0.516056	Correct	Correct
8	34	Flanker_UD	UUU	Congruent	Incongruent	67.994781	68.311412	j	0.364221	Correct	Correct
8	35	Flanker_LR	RRR	Congruent	Congruent	69.994628	70.311293	g	0.340357	Correct	Correct
8	36	Flanker_UD	DDD	Congruent	Congruent	71.994465	72.311104	n	0.284496	Correct	Correct
8	37	Flanker_LR	RLR	Incongruent	Congruent	73.994320	74.310948	f	0.412607	Correct	Correct
8	38	Flanker_UD	UDU	Incongruent	Incongruent	75.994164	76.310794	n	0.452664	Correct	Correct
8	39	Flanker_LR	LRL	Incongruent	Incongruent	77.994011	78.310649	g	0.412901	Correct	Correct
8	40	Flanker_UD	UDU	Incongruent	Incongruent	79.993874	80.310486	n	0.396908	Correct	Correct
8	41	Flanker_LR	RLR	Incongruent	Incongruent	81.993703	82.310331	f	0.364998	Correct	Correct
8	42	Flanker_UD	DDD	Congruent	Incongruent	83.993548	84.310178	n	0.349092	Correct	Correct
8	43	Flanker_LR	RLR	Incongruent	Congruent	85.993392	86.310028	f	0.365408	Correct	Correct
8	44	Flanker_UD	DUD	Incongruent	Incongruent	87.993251	88.309870	j	0.397340	Correct	Correct
8	45	Flanker_LR	LRL	Incongruent	Incongruent	89.993052	90.309716	g	0.381445	Correct	Correct
8	46	Flanker_UD	UUU	Congruent	Incongruent	92.009597	92.309563	j	0.381587	Correct	Correct
8	47	Flanker_LR	RRR	Congruent	Congruent	94.009444	94.309419	g	0.437739	Correct	Correct
8	48	Flanker_UD	DDD	Congruent	Congruent	96.009287	96.309253	n	0.325871	Correct	Correct
8	49	Flanker_LR	LRL	Incongruent	Congruent	98.009104	98.309098	g	0.429991	Correct	Correct
8	50	Flanker_UD	DDD	Congruent	Incongruent	100.008947	100.308945	n	0.374121	Correct	Correct
8	51	Flanker_LR	LRL	Incongruent	Congruent	102.008852	102.308791	g	0.350239	Correct	Correct
8	52	Flanker_UD	DUD	Incongruent	Incongruent	104.008673	104.308637	j	0.390348	Correct	Correct
8	53	Flanker_LR	LLL	Congruent	Incongruent	106.008518	106.308483	f	0.398490	Correct	Correct
8	54	Flanker_UD	UUU	Congruent	Congruent	108.008363	108.308328	j	0.334578	Correct	Correct
8	55	Flanker_LR	RLR	Incongruent	Congruent	110.008228	110.308175	f	0.366695	Correct	Correct
8	56	Flanker_UD	UDU	Incongruent	Incongruent	112.008055	112.308020	n	0.374763	Correct	Correct
8	57	Flanker_LR	RRR	Congruent	Incongruent	114.007901	114.307865	g	0.318972	Correct	Correct
8	58	Flanker_UD	DDD	Congruent	Congruent	116.007717	116.307712	n	0.319103	Correct	Correct
8	59	Flanker_LR	RLR	Incongruent	Congruent	118.007624	118.307563	f	0.391173	Correct	Correct
8	60	Flanker_UD	DUD	Incongruent	Incongruent	120.007441	120.307404	j	0.399244	Correct	Correct
8	61	Flanker_LR	LLL	Congruent	Incongruent	122.007255	122.307249	f	0.335348	Correct	Correct
8	62	Flanker_UD	UDU	Incongruent	Congruent	124.007100	124.307095	n	0.527654	Correct	Correct
8	63	Flanker_LR	LLL	Congruent	Incongruent	126.006981	126.306960	f	0.279644	Correct	Correct
8	64	Flanker_UD	UUU	Congruent	Congruent	128.006822	128.306787	j	0.255706	Correct	Correct
8	65	Flanker_LR	RRR	Congruent	Congruent	130.006670	130.306633	g	0.471850	Correct	Correct
8	66	Flanker_UD	DDD	Congruent	Congruent	132.006485	132.306479	n	0.239976	Correct	Correct
8	67	Flanker_LR	LRL	Incongruent	Congruent	134.006367	134.306340	g	0.456053	Correct	Correct
8	68	Flanker_UD	DUD	Incongruent	Incongruent	136.006177	136.306171	j	0.424166	Correct	Correct
8	69	Flanker_LR	LLL	Congruent	Incongruent	138.006059	138.306016	f	0.312375	Correct	Correct
8	70	Flanker_UD	UUU	Congruent	Congruent	140.005897	140.305861	j	0.328516	Correct	Correct
8	71	Flanker_LR	RRR	Congruent	Congruent	142.005751	142.305740	g	0.312611	Correct	Correct
8	72	Flanker_UD	UDU	Incongruent	Congruent	144.005598	144.305555	n	0.432648	Correct	Correct
8	73	Flanker_LR	RRR	Congruent	Incongruent	146.005435	146.305399	g	0.336866	Correct	Correct
8	74	Flanker_UD	DUD	Incongruent	Congruent	148.005284	148.305246	j	0.408945	Correct	Correct
8	75	Flanker_LR	RLR	Incongruent	Incongruent	150.005157	150.305116	f	0.425043	Correct	Correct
8	76	Flanker_UD	DDD	Congruent	Incongruent	152.004972	152.304938	n	0.393177	Correct	Correct
8	77	Flanker_LR	LLL	Congruent	Congruent	154.004818	154.304784	f	0.385292	Correct	Correct
8	78	Flanker_UD	DUD	Incongruent	Congruent	156.004664	156.304629	j	0.409443	Correct	Correct
8	79	Flanker_LR	RLR	Incongruent	Incongruent	158.004509	158.304480	f	0.441552	Correct	Correct
8	80	Flanker_UD	DDD	Congruent	Incongruent	160.004358	160.304320	n	0.409694	Correct	Correct
8	81	Flanker_LR	LLL	Congruent	Congruent	162.004202	162.304171	f	0.369738	Correct	Correct
8	82	Flanker_UD	UDU	Incongruent	Congruent	164.004047	164.304012	n	0.473848	Correct	Correct
8	83	Flanker_LR	LRL	Incongruent	Incongruent	166.003934	166.303864	g	0.474042	Correct	Correct
8	84	Flanker_UD	UUU	Congruent	Incongruent	168.003740	168.303704	j	0.354179	Correct	Correct
8	85	Flanker_LR	LLL	Congruent	Congruent	170.003554	170.303550	f	0.370262	Correct	Correct
8	86	Flanker_UD	DUD	Incongruent	Congruent	172.003431	172.303395	j	0.410320	Correct	Correct
8	87	Flanker_LR	RLR	Incongruent	Incongruent	174.003298	174.303283	f	0.410456	Correct	Correct
8	88	Flanker_UD	DDD	Congruent	Incongruent	176.003123	176.303088	n	0.330574	Correct	Correct
8	89	Flanker_LR	LLL	Congruent	Congruent	178.002969	178.302933	f	0.346732	Correct	Correct
8	90	Flanker_UD	UDU	Incongruent	Congruent	180.002831	180.302780	n	0.594901	Correct	Correct
8	91	Flanker_LR	RRR	Congruent	Incongruent	182.002668	182.302664	g	0.378972	Correct	Correct
8	92	Flanker_UD	UDU	Incongruent	Congruent	184.002507	184.302471	n	0.467111	Correct	Correct
8	93	Flanker_LR	RRR	Congruent	Incongruent	186.002355	186.302320	g	0.307133	Correct	Correct
8	94	Flanker_UD	DUD	Incongruent	Congruent	188.002198	188.302163	j	0.419273	Correct	Correct
8	95	Flanker_LR	LRL	Incongruent	Incongruent	190.002013	190.302039	g	0.403385	Correct	Correct
8	96	Flanker_UD	UUU	Congruent	Incongruent	192.001859	192.301855	j	0.363569	Correct	Correct
