# Supplementary material for: Congruency Sequence Effects without Feature Integration or Contingency Learning Confounds
Source: PLoS One. 2014 Jul 14;9(7):e102337. doi: 10.1371/journal.pone.0102337 (PMC4096924; doi:10.1371/journal.pone.0102337)
Supplement: Raw Data S1 — The raw data collected from each participant in Experiments 1 and 2. (ZIP) [file pone.0102337.s001.zip › RAW DATA/Experiment1/Prime_Arrow_Flanker_Subject_9_log.txt]

Experiment ID	Arrow_Flanker_Paradigm
Subject	9
Run Time	10-Apr-2013 17:06:24
Run Number	Trial Number	Task	Stimulus	Current Trial Type	Previous Trial Type	StimulusOnsetTime	StimulusOffsetTime	Response	RT	Accuracy	PreviousAccuracy
practice	1	Flanker_LR	RRR	Congruent	None	1.999815	2.299811	g	0.709013	Correct	None
practice	2	Flanker_UD	UDU	Incongruent	Congruent	3.999656	4.299643	Omission	5000.000000	Omission	Correct
practice	3	Flanker_LR	RLR	Incongruent	Incongruent	5.999516	6.299492	Omission	5000.000000	Omission	Omission
practice	4	Flanker_UD	DDD	Congruent	Incongruent	7.999358	8.299334	Omission	5000.000000	Omission	Omission
practice	5	Flanker_LR	RRR	Congruent	Congruent	9.999202	10.299140	j	1.293512	Error	Omission
practice	6	Flanker_UD	DUD	Incongruent	Congruent	11.999042	12.299020	j	0.733565	Correct	Error
practice	7	Flanker_LR	LLL	Congruent	Incongruent	13.998864	14.298865	f	0.733729	Correct	Correct
practice	8	Flanker_UD	DUD	Incongruent	Congruent	15.998744	16.298720	j	1.269797	Correct	Correct
practice	9	Flanker_LR	LRL	Incongruent	Incongruent	17.998573	18.298546	g	0.885933	Correct	Correct
practice	10	Flanker_UD	UUU	Congruent	Incongruent	19.998421	20.298398	j	0.806098	Correct	Correct
practice	11	Flanker_LR	LRL	Incongruent	Congruent	21.998232	22.298230	g	0.750208	Correct	Correct
practice	12	Flanker_UD	UDU	Incongruent	Incongruent	23.998075	24.298038	n	0.710297	Correct	Correct
practice	13	Flanker_LR	LRL	Incongruent	Incongruent	25.997943	26.297913	g	0.758494	Correct	Correct
practice	14	Flanker_UD	DDD	Congruent	Incongruent	27.997759	28.297754	n	0.597987	Correct	Correct
practice	15	Flanker_LR	RLR	Incongruent	Congruent	29.997601	30.297595	f	0.678092	Correct	Correct
practice	16	Flanker_UD	UDU	Incongruent	Incongruent	31.997476	32.297442	n	0.526096	Correct	Correct
practice	17	Flanker_LR	LLL	Congruent	Incongruent	33.997286	34.297281	f	0.542248	Correct	Correct
practice	18	Flanker_UD	UUU	Congruent	Congruent	35.997126	36.313789	n	0.670469	Error	Correct
practice	19	Flanker_LR	LLL	Congruent	Congruent	37.996987	38.313632	f	1.111023	Correct	Error
practice	20	Flanker_UD	DDD	Congruent	Congruent	39.996834	40.313471	n	0.470583	Correct	Correct
practice	21	Flanker_LR	RLR	Incongruent	Congruent	41.996675	42.313311	f	0.590833	Correct	Correct
practice	22	Flanker_UD	DUD	Incongruent	Incongruent	43.996517	44.313138	j	0.614969	Correct	Correct
practice	23	Flanker_LR	RRR	Congruent	Incongruent	45.996358	46.312963	g	0.511069	Correct	Correct
practice	24	Flanker_UD	UUU	Congruent	Congruent	47.996170	48.312841	j	0.807184	Correct	Correct
1	1	Flanker_LR	RLR	Incongruent	None	1.999879	2.299845	f	0.587990	Correct	None
1	2	Flanker_UD	DDD	Congruent	Incongruent	3.999691	4.299694	n	0.596083	Correct	Correct
1	3	Flanker_LR	LLL	Congruent	Congruent	5.999560	6.299532	f	0.476264	Correct	Correct
1	4	Flanker_UD	DUD	Incongruent	Congruent	7.999395	8.299371	j	0.692336	Correct	Correct
1	5	Flanker_LR	RLR	Incongruent	Incongruent	9.999238	10.299213	f	0.684432	Correct	Correct
1	6	Flanker_UD	DUD	Incongruent	Incongruent	11.999064	12.299057	j	0.556689	Correct	Correct
1	7	Flanker_LR	RLR	Incongruent	Incongruent	13.998928	14.298897	f	0.668766	Correct	Correct
1	8	Flanker_UD	DDD	Congruent	Incongruent	15.998771	16.298740	n	0.485379	Correct	Correct
1	9	Flanker_LR	LRL	Incongruent	Congruent	17.998581	18.298583	g	0.612970	Correct	Correct
1	10	Flanker_UD	DUD	Incongruent	Incongruent	19.998470	20.298433	j	0.509111	Correct	Correct
1	11	Flanker_LR	RRR	Congruent	Incongruent	21.998266	22.298266	g	0.589194	Correct	Correct
1	12	Flanker_UD	UUU	Congruent	Congruent	23.998139	24.298109	j	0.493363	Correct	Correct
1	13	Flanker_LR	RRR	Congruent	Congruent	25.997982	26.297952	g	0.445512	Correct	Correct
1	14	Flanker_UD	UDU	Incongruent	Congruent	27.997803	28.297805	n	0.461532	Correct	Correct
1	15	Flanker_LR	RLR	Incongruent	Incongruent	29.997634	30.297635	f	0.421009	Correct	Correct
1	16	Flanker_UD	UUU	Congruent	Incongruent	31.997507	32.297478	j	0.573123	Correct	Correct
1	17	Flanker_LR	RRR	Congruent	Congruent	33.997351	34.297320	g	0.389357	Correct	Correct
1	18	Flanker_UD	UDU	Incongruent	Congruent	35.997181	36.313826	n	0.501468	Correct	Correct
1	19	Flanker_LR	LRL	Incongruent	Incongruent	37.997004	38.313669	g	0.565466	Correct	Correct
1	20	Flanker_UD	UDU	Incongruent	Incongruent	39.996878	40.313512	n	0.429648	Correct	Correct
1	21	Flanker_LR	RLR	Incongruent	Incongruent	41.996721	42.313389	f	0.397822	Correct	Correct
1	22	Flanker_UD	DUD	Incongruent	Incongruent	43.996568	44.313203	j	0.477839	Correct	Correct
1	23	Flanker_LR	RRR	Congruent	Incongruent	45.996406	46.313040	g	0.406076	Correct	Correct
1	24	Flanker_UD	DDD	Congruent	Congruent	47.996218	48.312882	n	0.406122	Correct	Correct
1	25	Flanker_LR	RLR	Incongruent	Congruent	49.996091	50.312734	f	0.438200	Correct	Correct
1	26	Flanker_UD	DUD	Incongruent	Incongruent	51.995974	52.312567	j	0.462373	Correct	Correct
1	27	Flanker_LR	LLL	Congruent	Incongruent	53.995774	54.312410	f	0.334461	Correct	Correct
1	28	Flanker_UD	UDU	Incongruent	Congruent	55.995618	56.312232	n	0.398656	Correct	Correct
1	29	Flanker_LR	LLL	Congruent	Incongruent	57.995430	58.312106	f	0.366786	Correct	Correct
1	30	Flanker_UD	DUD	Incongruent	Congruent	59.995346	60.311937	j	0.494862	Correct	Correct
1	31	Flanker_LR	LLL	Congruent	Incongruent	61.995146	62.311780	f	0.374945	Correct	Correct
1	32	Flanker_UD	DUD	Incongruent	Congruent	63.994988	64.311630	j	0.495068	Correct	Correct
1	33	Flanker_LR	RLR	Incongruent	Incongruent	65.994801	66.311479	f	0.463218	Correct	Correct
1	34	Flanker_UD	UUU	Congruent	Incongruent	67.994719	68.311307	j	0.607346	Correct	Correct
1	35	Flanker_LR	RRR	Congruent	Congruent	69.994485	70.311150	g	0.479480	Correct	Correct
1	36	Flanker_UD	UDU	Incongruent	Congruent	71.994329	72.310993	n	0.495545	Correct	Correct
1	37	Flanker_LR	LRL	Incongruent	Incongruent	73.994202	74.310836	g	0.647713	Correct	Correct
1	38	Flanker_UD	UDU	Incongruent	Incongruent	75.994040	76.310679	n	0.479821	Correct	Correct
1	39	Flanker_LR	RLR	Incongruent	Incongruent	77.993886	78.310522	f	0.399936	Correct	Correct
1	40	Flanker_UD	DUD	Incongruent	Incongruent	79.993727	80.310363	j	0.456149	Correct	Correct
1	41	Flanker_LR	LRL	Incongruent	Incongruent	82.010262	82.310226	g	0.480279	Correct	Correct
1	42	Flanker_UD	DUD	Incongruent	Incongruent	84.010078	84.310051	j	0.448335	Correct	Correct
1	43	Flanker_LR	LLL	Congruent	Incongruent	86.009892	86.309893	f	0.424495	Correct	Correct
1	44	Flanker_UD	UDU	Incongruent	Congruent	88.009765	88.309738	n	0.448608	Correct	Correct
1	45	Flanker_LR	RRR	Congruent	Incongruent	90.009578	90.309597	g	0.424730	Correct	Correct
1	46	Flanker_UD	DUD	Incongruent	Congruent	92.009444	92.309422	j	0.424865	Correct	Correct
1	47	Flanker_LR	LRL	Incongruent	Incongruent	94.009264	94.309264	g	0.432939	Correct	Correct
1	48	Flanker_UD	DUD	Incongruent	Incongruent	96.009137	96.309107	j	0.441173	Correct	Correct
1	49	Flanker_LR	RRR	Congruent	Incongruent	98.008986	98.308959	g	0.433274	Correct	Correct
1	50	Flanker_UD	DDD	Congruent	Congruent	100.008793	100.308793	n	0.441356	Correct	Correct
1	51	Flanker_LR	RRR	Congruent	Congruent	102.008666	102.308636	g	0.417587	Correct	Correct
1	52	Flanker_UD	UDU	Incongruent	Congruent	104.008508	104.308480	n	0.465516	Correct	Correct
1	53	Flanker_LR	LRL	Incongruent	Incongruent	106.008370	106.308339	g	0.449624	Correct	Correct
1	54	Flanker_UD	UDU	Incongruent	Incongruent	108.008195	108.308164	n	0.481807	Correct	Correct
1	55	Flanker_LR	RLR	Incongruent	Incongruent	110.008037	110.308007	f	0.489965	Correct	Correct
1	56	Flanker_UD	UUU	Congruent	Incongruent	112.007877	112.307855	j	0.498089	Correct	Correct
1	57	Flanker_LR	LLL	Congruent	Congruent	114.007733	114.307710	f	0.562198	Correct	Correct
1	58	Flanker_UD	UUU	Congruent	Congruent	116.007566	116.307536	j	0.522337	Correct	Correct
1	59	Flanker_LR	RLR	Incongruent	Congruent	118.007381	118.307380	f	0.770457	Correct	Correct
1	60	Flanker_UD	UUU	Congruent	Incongruent	120.007230	120.307222	j	0.474561	Correct	Correct
1	61	Flanker_LR	LLL	Congruent	Congruent	122.007095	122.307081	f	0.490626	Correct	Correct
1	62	Flanker_UD	UDU	Incongruent	Congruent	124.006910	124.306908	n	0.498790	Correct	Correct
1	63	Flanker_LR	LLL	Congruent	Incongruent	126.006781	126.306751	f	0.370929	Correct	Correct
1	64	Flanker_UD	DUD	Incongruent	Congruent	128.006596	128.306595	j	0.427043	Correct	Correct
1	65	Flanker_LR	RRR	Congruent	Incongruent	130.006446	130.306445	g	0.363185	Correct	Correct
1	66	Flanker_UD	UUU	Congruent	Congruent	132.006311	132.306281	g	0.443257	Error	Correct
1	67	Flanker_LR	LRL	Incongruent	Congruent	134.006150	134.306126	g	0.819363	Correct	Error
1	68	Flanker_UD	UUU	Congruent	Incongruent	136.005979	136.305968	j	0.523572	Correct	Correct
1	69	Flanker_LR	RLR	Incongruent	Congruent	138.005870	138.305821	f	0.603681	Correct	Correct
1	70	Flanker_UD	UUU	Congruent	Incongruent	140.005663	140.305655	j	0.451755	Correct	Correct
1	71	Flanker_LR	RRR	Congruent	Congruent	142.005536	142.305499	g	0.484612	Correct	Correct
1	72	Flanker_UD	DDD	Congruent	Congruent	144.005388	144.305342	n	0.420052	Correct	Correct
1	73	Flanker_LR	LLL	Congruent	Congruent	146.005222	146.305192	f	0.412173	Correct	Correct
1	74	Flanker_UD	UUU	Congruent	Congruent	148.005036	148.305028	j	0.484454	Correct	Correct
1	75	Flanker_LR	LRL	Incongruent	Congruent	150.004909	150.304871	f	0.268345	Error	Correct
1	76	Flanker_UD	UDU	Incongruent	Incongruent	152.004740	152.304713	n	0.492550	Correct	Error
1	77	Flanker_LR	RRR	Congruent	Incongruent	154.004566	154.304556	g	0.380664	Correct	Correct
1	78	Flanker_UD	DDD	Congruent	Congruent	156.004409	156.304400	n	0.388688	Correct	Correct
1	79	Flanker_LR	LRL	Incongruent	Congruent	158.004243	158.304243	g	0.444800	Correct	Correct
1	80	Flanker_UD	DDD	Congruent	Incongruent	160.004117	160.304086	n	0.420927	Correct	Correct
1	81	Flanker_LR	LRL	Incongruent	Congruent	162.004018	162.303968	g	0.485132	Correct	Correct
1	82	Flanker_UD	UDU	Incongruent	Incongruent	164.003803	164.303773	n	0.437234	Correct	Correct
1	83	Flanker_LR	RRR	Congruent	Incongruent	166.003647	166.303617	g	0.373313	Correct	Correct
1	84	Flanker_UD	DDD	Congruent	Congruent	168.003490	168.303460	n	0.341525	Correct	Correct
1	85	Flanker_LR	LLL	Congruent	Congruent	170.003333	170.303303	f	0.341625	Correct	Correct
1	86	Flanker_UD	DDD	Congruent	Congruent	172.003176	172.303147	n	0.397646	Correct	Correct
1	87	Flanker_LR	LRL	Incongruent	Congruent	174.003020	174.302990	g	0.421838	Correct	Correct
1	88	Flanker_UD	DDD	Congruent	Incongruent	176.002835	176.302842	n	0.357984	Correct	Correct
1	89	Flanker_LR	RLR	Incongruent	Congruent	178.002687	178.302676	f	0.430081	Correct	Correct
1	90	Flanker_UD	DDD	Congruent	Incongruent	180.002552	180.302522	n	0.422227	Correct	Correct
1	91	Flanker_LR	LRL	Incongruent	Congruent	182.002365	182.302365	g	0.558281	Correct	Correct
1	92	Flanker_UD	UUU	Congruent	Incongruent	184.002209	184.302208	j	0.502405	Correct	Correct
1	93	Flanker_LR	LLL	Congruent	Congruent	186.002101	186.302050	f	0.398534	Correct	Correct
1	94	Flanker_UD	UUU	Congruent	Congruent	188.001925	188.301896	g	0.414651	Error	Correct
1	95	Flanker_LR	LLL	Congruent	Congruent	190.001768	190.301740	f	0.678805	Correct	Error
1	96	Flanker_UD	DDD	Congruent	Congruent	192.001622	192.301583	n	0.414849	Correct	Correct
2	1	Flanker_LR	LRL	Incongruent	None	1.999848	2.299823	g	0.549300	Correct	None
2	2	Flanker_UD	DUD	Incongruent	Incongruent	3.999661	4.299665	j	1.141408	Correct	Correct
2	3	Flanker_LR	LLL	Congruent	Incongruent	5.999506	6.299510	f	0.525620	Correct	Correct
2	4	Flanker_UD	UUU	Congruent	Congruent	7.999350	8.299354	j	0.501891	Correct	Correct
2	5	Flanker_LR	RLR	Incongruent	Congruent	9.999193	10.299197	f	0.661751	Correct	Correct
2	6	Flanker_UD	DUD	Incongruent	Incongruent	11.999037	12.299041	j	0.549901	Correct	Correct
2	7	Flanker_LR	LRL	Incongruent	Incongruent	13.998912	14.298887	g	0.518056	Correct	Correct
2	8	Flanker_UD	UDU	Incongruent	Incongruent	15.998758	16.298730	n	0.686175	Correct	Correct
2	9	Flanker_LR	RRR	Congruent	Incongruent	17.998569	18.298573	g	0.486320	Correct	Correct
2	10	Flanker_UD	UUU	Congruent	Congruent	19.998413	20.298411	j	0.582437	Correct	Correct
2	11	Flanker_LR	RRR	Congruent	Congruent	21.998287	22.298260	g	0.534462	Correct	Correct
2	12	Flanker_UD	UDU	Incongruent	Congruent	23.998149	24.298105	n	0.510624	Correct	Correct
2	13	Flanker_LR	LLL	Congruent	Incongruent	25.997975	26.297949	f	0.870751	Correct	Correct
2	14	Flanker_UD	DDD	Congruent	Congruent	27.997820	28.297792	n	0.478170	Correct	Correct
2	15	Flanker_LR	RLR	Incongruent	Congruent	29.997656	30.297644	f	0.510377	Correct	Correct
2	16	Flanker_UD	DDD	Congruent	Incongruent	31.997528	32.297477	n	0.462497	Correct	Correct
2	17	Flanker_LR	LLL	Congruent	Congruent	33.997352	34.297330	f	0.486604	Correct	Correct
2	18	Flanker_UD	DUD	Incongruent	Congruent	35.997196	36.313837	j	0.454796	Correct	Correct
2	19	Flanker_LR	RLR	Incongruent	Incongruent	37.997032	38.313676	f	0.598817	Correct	Correct
2	20	Flanker_UD	DUD	Incongruent	Incongruent	39.996893	40.313519	j	0.486989	Correct	Correct
2	21	Flanker_LR	RRR	Congruent	Incongruent	41.996727	42.313363	f	0.639080	Error	Correct
2	22	Flanker_UD	DDD	Congruent	Congruent	43.996566	44.313208	n	0.495193	Correct	Error
2	23	Flanker_LR	LLL	Congruent	Congruent	45.996425	46.313055	f	0.511338	Correct	Correct
2	24	Flanker_UD	UDU	Incongruent	Congruent	47.996237	48.312906	n	0.447368	Correct	Correct
2	25	Flanker_LR	LRL	Incongruent	Incongruent	49.996113	50.312741	g	0.559483	Correct	Correct
2	26	Flanker_UD	DUD	Incongruent	Incongruent	51.995956	52.312623	j	0.519610	Correct	Correct
2	27	Flanker_LR	RRR	Congruent	Incongruent	53.995810	54.312428	g	0.639775	Correct	Correct
2	28	Flanker_UD	UUU	Congruent	Congruent	55.995644	56.312273	j	0.455968	Correct	Correct
2	29	Flanker_LR	RRR	Congruent	Congruent	57.995455	58.312118	g	0.544016	Correct	Correct
2	30	Flanker_UD	UDU	Incongruent	Congruent	59.995332	60.311984	n	0.472790	Correct	Correct
2	31	Flanker_LR	RRR	Congruent	Incongruent	61.995143	62.311806	g	0.464280	Correct	Correct
2	32	Flanker_UD	DUD	Incongruent	Congruent	63.994989	64.311649	j	0.528358	Correct	Correct
2	33	Flanker_LR	LLL	Congruent	Incongruent	65.994833	66.311494	f	0.584544	Correct	Correct
2	34	Flanker_UD	DDD	Congruent	Congruent	67.994707	68.311369	n	0.440607	Correct	Correct
2	35	Flanker_LR	LRL	Incongruent	Congruent	69.994553	70.311183	g	0.432737	Correct	Correct
2	36	Flanker_UD	UDU	Incongruent	Incongruent	71.994401	72.311028	n	0.472938	Correct	Correct
2	37	Flanker_LR	LRL	Incongruent	Incongruent	73.994241	74.310871	g	0.521004	Correct	Correct
2	38	Flanker_UD	UDU	Incongruent	Incongruent	75.994087	76.310733	n	0.449229	Correct	Correct
2	39	Flanker_LR	RRR	Congruent	Incongruent	77.993929	78.310560	g	0.481302	Correct	Correct
2	40	Flanker_UD	UDU	Incongruent	Congruent	79.993763	80.310403	n	0.449400	Correct	Correct
2	41	Flanker_LR	RLR	Incongruent	Incongruent	81.993619	82.310248	f	0.505428	Correct	Correct
2	42	Flanker_UD	UUU	Congruent	Incongruent	83.993455	84.310124	g	0.457552	Error	Correct
2	43	Flanker_LR	RRR	Congruent	Congruent	86.009959	86.309936	g	0.801776	Correct	Error
2	44	Flanker_UD	DDD	Congruent	Congruent	88.009774	88.309778	n	0.481823	Correct	Correct
2	45	Flanker_LR	RLR	Incongruent	Congruent	90.009648	90.309624	f	0.569996	Correct	Correct
2	46	Flanker_UD	DUD	Incongruent	Incongruent	92.009493	92.309502	j	0.514141	Correct	Correct
2	47	Flanker_LR	RLR	Incongruent	Incongruent	94.009339	94.309312	f	0.498287	Correct	Correct
2	48	Flanker_UD	DDD	Congruent	Incongruent	96.009153	96.309157	n	0.426306	Correct	Correct
2	49	Flanker_LR	LRL	Incongruent	Congruent	98.009002	98.309000	g	0.514371	Correct	Correct
2	50	Flanker_UD	UUU	Congruent	Incongruent	100.008870	100.308858	j	0.514615	Correct	Correct
2	51	Flanker_LR	RRR	Congruent	Congruent	102.008711	102.308689	g	0.506683	Correct	Correct
2	52	Flanker_UD	DUD	Incongruent	Congruent	104.008529	104.308536	j	0.506758	Correct	Correct
2	53	Flanker_LR	LRL	Incongruent	Incongruent	106.008375	106.308378	g	0.482958	Correct	Correct
2	54	Flanker_UD	DDD	Congruent	Incongruent	108.008271	108.308219	n	0.459108	Correct	Correct
2	55	Flanker_LR	LLL	Congruent	Congruent	110.008094	110.308068	f	0.579226	Correct	Correct
2	56	Flanker_UD	DDD	Congruent	Congruent	112.007939	112.307912	n	0.475406	Correct	Correct
2	57	Flanker_LR	LLL	Congruent	Congruent	114.007783	114.307762	f	0.483438	Correct	Correct
2	58	Flanker_UD	DUD	Incongruent	Congruent	116.007663	116.307600	j	0.459559	Correct	Correct
2	59	Flanker_LR	LLL	Congruent	Incongruent	118.007472	118.307423	f	0.419702	Correct	Correct
2	60	Flanker_UD	UDU	Incongruent	Congruent	120.007317	120.307298	n	0.467774	Correct	Correct
2	61	Flanker_LR	LLL	Congruent	Incongruent	122.007159	122.307134	f	0.387851	Correct	Correct
2	62	Flanker_UD	DDD	Congruent	Congruent	124.006974	124.306978	n	0.436061	Correct	Correct
2	63	Flanker_LR	RRR	Congruent	Congruent	126.006849	126.306823	g	0.500155	Correct	Correct
2	64	Flanker_UD	UUU	Congruent	Congruent	128.006694	128.306670	j	0.428324	Correct	Correct
2	65	Flanker_LR	LLL	Congruent	Congruent	130.006537	130.306511	f	0.516415	Correct	Correct
2	66	Flanker_UD	UUU	Congruent	Congruent	132.006383	132.306355	j	0.484529	Correct	Correct
2	67	Flanker_LR	LLL	Congruent	Congruent	134.006226	134.306201	f	0.372560	Correct	Correct
2	68	Flanker_UD	UUU	Congruent	Congruent	136.006072	136.306046	j	0.356738	Correct	Correct
2	69	Flanker_LR	RRR	Congruent	Congruent	138.005918	138.305889	g	0.444910	Correct	Correct
2	70	Flanker_UD	UDU	Incongruent	Congruent	140.005728	140.305800	n	0.460972	Correct	Correct
2	71	Flanker_LR	RRR	Congruent	Incongruent	142.005605	142.305578	g	0.573202	Correct	Correct
2	72	Flanker_UD	UDU	Incongruent	Congruent	144.005451	144.305421	n	0.637328	Correct	Correct
2	73	Flanker_LR	LLL	Congruent	Incongruent	146.005262	146.305268	f	0.573325	Correct	Correct
2	74	Flanker_UD	DUD	Incongruent	Congruent	148.005139	148.305121	j	0.469482	Correct	Correct
2	75	Flanker_LR	RLR	Incongruent	Incongruent	150.004951	150.304956	f	0.509548	Correct	Correct
2	76	Flanker_UD	UDU	Incongruent	Incongruent	152.004829	152.304799	n	0.357806	Correct	Correct
2	77	Flanker_LR	RLR	Incongruent	Incongruent	154.004673	154.304644	f	0.541862	Correct	Correct
2	78	Flanker_UD	DUD	Incongruent	Incongruent	156.004517	156.304490	j	0.478004	Correct	Correct
2	79	Flanker_LR	LRL	Incongruent	Incongruent	158.004360	158.304334	g	0.478019	Correct	Correct
2	80	Flanker_UD	UUU	Congruent	Incongruent	160.004207	160.304184	j	0.454276	Correct	Correct
2	81	Flanker_LR	RLR	Incongruent	Congruent	162.004053	162.304024	g	0.350361	Error	Correct
2	82	Flanker_UD	DUD	Incongruent	Incongruent	164.003900	164.303899	j	0.454408	Correct	Error
2	83	Flanker_LR	LRL	Incongruent	Incongruent	166.003741	166.303714	g	0.494532	Correct	Correct
2	84	Flanker_UD	UUU	Congruent	Incongruent	168.003594	168.303558	j	0.494724	Correct	Correct
2	85	Flanker_LR	LRL	Incongruent	Congruent	170.003437	170.303402	g	0.502848	Correct	Correct
2	86	Flanker_UD	UUU	Congruent	Incongruent	172.003253	172.303256	j	0.486892	Correct	Correct
2	87	Flanker_LR	RLR	Incongruent	Congruent	174.003138	174.303092	f	0.455055	Correct	Correct
2	88	Flanker_UD	UDU	Incongruent	Incongruent	176.002971	176.302937	n	0.439095	Correct	Correct
2	89	Flanker_LR	LRL	Incongruent	Incongruent	178.002784	178.302782	g	0.455312	Correct	Correct
2	90	Flanker_UD	DDD	Congruent	Incongruent	180.002666	180.302634	n	0.519367	Correct	Correct
2	91	Flanker_LR	RLR	Incongruent	Congruent	182.002523	182.302471	f	0.655485	Correct	Correct
2	92	Flanker_UD	DDD	Congruent	Incongruent	184.002351	184.302315	n	0.551616	Correct	Correct
2	93	Flanker_LR	RLR	Incongruent	Congruent	186.002197	186.302160	f	0.519873	Correct	Correct
2	94	Flanker_UD	UUU	Congruent	Incongruent	188.002041	188.302011	j	0.615934	Correct	Correct
2	95	Flanker_LR	LRL	Incongruent	Congruent	190.001902	190.301850	g	0.552087	Correct	Correct
2	96	Flanker_UD	DDD	Congruent	Incongruent	192.001726	192.301694	n	0.360141	Correct	Correct
3	1	Flanker_LR	RLR	Incongruent	None	1.999849	2.299819	f	0.539158	Correct	None
3	2	Flanker_UD	DDD	Congruent	Incongruent	3.999694	4.299665	n	0.427231	Correct	Correct
3	3	Flanker_LR	RLR	Incongruent	Congruent	5.999534	6.299526	f	0.507360	Correct	Correct
3	4	Flanker_UD	UUU	Congruent	Incongruent	7.999362	8.299354	j	0.499518	Correct	Correct
3	5	Flanker_LR	RRR	Congruent	Congruent	9.999199	10.299200	g	0.411743	Correct	Correct
3	6	Flanker_UD	UUU	Congruent	Congruent	11.999048	12.299044	j	0.419748	Correct	Correct
3	7	Flanker_LR	RRR	Congruent	Congruent	13.998919	14.298907	g	0.403890	Correct	Correct
3	8	Flanker_UD	UUU	Congruent	Congruent	15.998765	16.298734	j	0.451926	Correct	Correct
3	9	Flanker_LR	LRL	Incongruent	Congruent	17.998609	18.298580	g	0.564038	Correct	Correct
3	10	Flanker_UD	DDD	Congruent	Incongruent	19.998424	20.298424	n	0.340176	Correct	Correct
3	11	Flanker_LR	LRL	Incongruent	Congruent	21.998298	22.298273	g	0.548328	Correct	Correct
3	12	Flanker_UD	UUU	Congruent	Incongruent	23.998113	24.298114	j	0.460376	Correct	Correct
3	13	Flanker_LR	LRL	Incongruent	Congruent	25.997958	26.297958	g	0.484691	Correct	Correct
3	14	Flanker_UD	DUD	Incongruent	Incongruent	27.997804	28.297803	j	0.532670	Correct	Correct
3	15	Flanker_LR	LLL	Congruent	Incongruent	29.997647	30.297688	f	0.476158	Correct	Correct
3	16	Flanker_UD	UUU	Congruent	Congruent	31.997522	32.297491	j	0.452254	Correct	Correct
3	17	Flanker_LR	RLR	Incongruent	Congruent	33.997368	34.297336	f	0.572354	Correct	Correct
3	18	Flanker_UD	DDD	Congruent	Incongruent	35.997184	36.313861	n	0.468560	Correct	Correct
3	19	Flanker_LR	LLL	Congruent	Congruent	37.997027	38.313693	f	0.412557	Correct	Correct
3	20	Flanker_UD	DUD	Incongruent	Congruent	39.996874	40.313536	j	0.532820	Correct	Correct
3	21	Flanker_LR	LRL	Incongruent	Incongruent	41.996745	42.313382	g	0.468853	Correct	Correct
3	22	Flanker_UD	DUD	Incongruent	Incongruent	43.996592	44.313242	j	0.508989	Correct	Correct
3	23	Flanker_LR	LRL	Incongruent	Incongruent	45.996408	46.313071	g	0.493055	Correct	Correct
3	24	Flanker_UD	UUU	Congruent	Incongruent	47.996281	48.312917	j	0.517300	Correct	Correct
3	25	Flanker_LR	RLR	Incongruent	Congruent	49.996135	50.312762	f	0.461323	Correct	Correct
3	26	Flanker_UD	UDU	Incongruent	Incongruent	51.995940	52.312642	n	0.461494	Correct	Correct
3	27	Flanker_LR	LRL	Incongruent	Incongruent	53.995807	54.312452	g	0.469687	Correct	Correct
3	28	Flanker_UD	UUU	Congruent	Incongruent	55.995660	56.312299	j	0.557626	Correct	Correct
3	29	Flanker_LR	LRL	Incongruent	Congruent	57.995476	58.312228	g	0.477757	Correct	Correct
3	30	Flanker_UD	UDU	Incongruent	Incongruent	59.995351	60.312019	n	0.437934	Correct	Correct
3	31	Flanker_LR	LRL	Incongruent	Incongruent	61.995196	62.311832	g	0.526072	Correct	Correct
3	32	Flanker_UD	DUD	Incongruent	Incongruent	63.995043	64.311676	j	0.502213	Correct	Correct
3	33	Flanker_LR	RLR	Incongruent	Incongruent	65.994888	66.311521	f	0.478310	Correct	Correct
3	34	Flanker_UD	UDU	Incongruent	Incongruent	67.994732	68.311379	n	0.454434	Correct	Correct
3	35	Flanker_LR	RRR	Congruent	Incongruent	69.994588	70.311212	g	0.422575	Correct	Correct
3	36	Flanker_UD	UUU	Congruent	Congruent	71.994391	72.311055	j	0.446802	Correct	Correct
3	37	Flanker_LR	RRR	Congruent	Congruent	73.994234	74.310901	g	0.422798	Correct	Correct
3	38	Flanker_UD	DUD	Incongruent	Congruent	75.994081	76.310756	j	0.519075	Correct	Correct
3	39	Flanker_LR	RLR	Incongruent	Incongruent	77.993957	78.310568	f	0.559094	Correct	Correct
3	40	Flanker_UD	DUD	Incongruent	Incongruent	79.993770	80.310435	j	0.511182	Correct	Correct
3	41	Flanker_LR	LLL	Congruent	Incongruent	82.010309	82.310281	f	0.447205	Correct	Correct
3	42	Flanker_UD	DDD	Congruent	Congruent	84.010170	84.310134	n	0.455355	Correct	Correct
3	43	Flanker_LR	RRR	Congruent	Congruent	86.010014	86.309975	g	0.423328	Correct	Correct
3	44	Flanker_UD	UDU	Incongruent	Congruent	88.009848	88.309817	n	0.479561	Correct	Correct
3	45	Flanker_LR	LLL	Congruent	Incongruent	90.009689	90.309662	f	0.423833	Correct	Correct
3	46	Flanker_UD	DDD	Congruent	Congruent	92.009554	92.309506	n	0.431883	Correct	Correct
3	47	Flanker_LR	LLL	Congruent	Congruent	94.009395	94.309353	f	0.392001	Correct	Correct
3	48	Flanker_UD	UDU	Incongruent	Congruent	96.009197	96.309197	n	0.496253	Correct	Correct
3	49	Flanker_LR	LLL	Congruent	Incongruent	98.009042	98.309043	f	0.448181	Correct	Correct
3	50	Flanker_UD	UDU	Incongruent	Congruent	100.008909	100.308935	n	0.456295	Correct	Correct
3	51	Flanker_LR	RLR	Incongruent	Incongruent	102.008849	102.308733	f	0.440457	Correct	Correct
3	52	Flanker_UD	UUU	Congruent	Incongruent	104.008608	104.308579	j	0.456543	Correct	Correct
3	53	Flanker_LR	RRR	Congruent	Congruent	106.008468	106.308423	g	0.416716	Correct	Correct
3	54	Flanker_UD	UUU	Congruent	Congruent	108.008303	108.308269	j	0.448805	Correct	Correct
3	55	Flanker_LR	LLL	Congruent	Congruent	110.008145	110.308115	f	0.392929	Correct	Correct
3	56	Flanker_UD	UDU	Incongruent	Congruent	112.007989	112.307959	n	0.441030	Correct	Correct
3	57	Flanker_LR	RRR	Congruent	Incongruent	114.007804	114.307803	g	0.617229	Correct	Correct
3	58	Flanker_UD	UUU	Congruent	Congruent	116.007680	116.307654	j	0.825318	Correct	Correct
3	59	Flanker_LR	RLR	Incongruent	Congruent	118.007546	118.307499	f	0.473376	Correct	Correct
3	60	Flanker_UD	DUD	Incongruent	Incongruent	120.007367	120.307338	j	0.537541	Correct	Correct
3	61	Flanker_LR	LLL	Congruent	Incongruent	122.007217	122.307185	f	0.425598	Correct	Correct
3	62	Flanker_UD	DUD	Incongruent	Congruent	124.007060	124.307058	j	0.537855	Correct	Correct
3	63	Flanker_LR	RRR	Congruent	Incongruent	126.006880	126.306874	g	0.369902	Correct	Correct
3	64	Flanker_UD	DDD	Congruent	Congruent	128.006749	128.306719	n	0.313957	Correct	Correct
3	65	Flanker_LR	LRL	Incongruent	Congruent	130.006596	130.306563	g	0.538140	Correct	Correct
3	66	Flanker_UD	DUD	Incongruent	Incongruent	132.006408	132.306453	j	0.482196	Correct	Correct
3	67	Flanker_LR	RLR	Incongruent	Incongruent	134.006286	134.306255	f	0.418318	Correct	Correct
3	68	Flanker_UD	DDD	Congruent	Incongruent	136.006129	136.306100	n	0.538471	Correct	Correct
3	69	Flanker_LR	RLR	Incongruent	Congruent	138.005976	138.305945	f	0.450593	Correct	Correct
3	70	Flanker_UD	DDD	Congruent	Incongruent	140.005821	140.305791	n	0.394755	Correct	Correct
3	71	Flanker_LR	LLL	Congruent	Congruent	142.005670	142.305636	f	0.418861	Correct	Correct
3	72	Flanker_UD	UDU	Incongruent	Congruent	144.005510	144.305482	n	0.507006	Correct	Correct
3	73	Flanker_LR	LRL	Incongruent	Incongruent	146.005355	146.305326	g	0.467081	Correct	Correct
3	74	Flanker_UD	UDU	Incongruent	Incongruent	148.005171	148.305172	n	0.419214	Correct	Correct
3	75	Flanker_LR	RLR	Incongruent	Incongruent	150.005048	150.305016	f	0.459358	Correct	Correct
3	76	Flanker_UD	DDD	Congruent	Incongruent	152.004891	152.304864	n	0.459413	Correct	Correct
3	77	Flanker_LR	LRL	Incongruent	Congruent	154.004736	154.304707	g	0.475609	Correct	Correct
3	78	Flanker_UD	DDD	Congruent	Incongruent	156.004581	156.304552	n	0.459627	Correct	Correct
3	79	Flanker_LR	LLL	Congruent	Congruent	158.004435	158.304397	f	0.371940	Correct	Correct
3	80	Flanker_UD	UDU	Incongruent	Congruent	160.004271	160.304243	n	0.435939	Correct	Correct
3	81	Flanker_LR	RRR	Congruent	Incongruent	162.004119	162.304088	g	0.396045	Correct	Correct
3	82	Flanker_UD	DDD	Congruent	Congruent	164.003930	164.303948	n	0.292228	Correct	Correct
3	83	Flanker_LR	RLR	Incongruent	Congruent	166.003820	166.303780	f	0.468239	Correct	Correct
3	84	Flanker_UD	UDU	Incongruent	Incongruent	168.003654	168.303623	n	0.460519	Correct	Correct
3	85	Flanker_LR	LLL	Congruent	Incongruent	170.003496	170.303469	f	0.325007	Correct	Correct
3	86	Flanker_UD	DDD	Congruent	Congruent	172.003343	172.303315	n	0.396575	Correct	Correct
3	87	Flanker_LR	LLL	Congruent	Congruent	174.003195	174.303158	f	0.348741	Correct	Correct
3	88	Flanker_UD	UUU	Congruent	Congruent	176.003034	176.303004	j	0.405011	Correct	Correct
3	89	Flanker_LR	RRR	Congruent	Congruent	178.002878	178.302849	g	0.340942	Correct	Correct
3	90	Flanker_UD	DUD	Incongruent	Congruent	180.002724	180.302696	n	0.301071	Error	Correct
3	91	Flanker_LR	LRL	Incongruent	Incongruent	182.002575	182.302542	g	0.509263	Correct	Error
3	92	Flanker_UD	DUD	Incongruent	Incongruent	184.002424	184.302387	j	0.565294	Correct	Correct
3	93	Flanker_LR	RRR	Congruent	Incongruent	186.002239	186.302231	g	0.437374	Correct	Correct
3	94	Flanker_UD	DUD	Incongruent	Congruent	188.002116	188.302133	j	0.517554	Correct	Correct
3	95	Flanker_LR	RRR	Congruent	Incongruent	190.001963	190.301922	g	0.373739	Correct	Correct
3	96	Flanker_UD	UDU	Incongruent	Congruent	192.001805	192.301767	n	0.517833	Correct	Correct
4	1	Flanker_LR	RRR	Congruent	None	1.999878	2.299818	g	0.429059	Correct	None
4	2	Flanker_UD	UUU	Congruent	Congruent	3.999687	4.299658	j	0.421170	Correct	Correct
4	3	Flanker_LR	LRL	Incongruent	Congruent	5.999539	6.299504	g	0.533424	Correct	Correct
4	4	Flanker_UD	UUU	Congruent	Incongruent	7.999345	8.299313	j	0.637472	Correct	Correct
4	5	Flanker_LR	LLL	Congruent	Congruent	9.999255	10.299221	f	0.637641	Correct	Correct
4	6	Flanker_UD	DUD	Incongruent	Congruent	11.999068	12.299040	j	0.581772	Correct	Correct
4	7	Flanker_LR	RRR	Congruent	Incongruent	13.998912	14.298885	g	0.445879	Correct	Correct
4	8	Flanker_UD	UDU	Incongruent	Congruent	15.998726	16.298733	n	0.589879	Correct	Correct
4	9	Flanker_LR	RRR	Congruent	Incongruent	17.998621	18.298578	g	0.478045	Correct	Correct
4	10	Flanker_UD	UDU	Incongruent	Congruent	19.998450	20.298423	n	0.454232	Correct	Correct
4	11	Flanker_LR	LRL	Incongruent	Incongruent	21.998294	22.298267	g	0.438352	Correct	Correct
4	12	Flanker_UD	UUU	Congruent	Incongruent	23.998139	24.298113	j	0.358382	Correct	Correct
4	13	Flanker_LR	LRL	Incongruent	Congruent	25.998007	26.297972	g	0.446572	Correct	Correct
4	14	Flanker_UD	DDD	Congruent	Incongruent	27.997837	28.297802	n	0.430763	Correct	Correct
4	15	Flanker_LR	RLR	Incongruent	Congruent	29.997676	30.297648	f	0.470220	Correct	Correct
4	16	Flanker_UD	UDU	Incongruent	Incongruent	31.997521	32.297494	n	0.502215	Correct	Correct
4	17	Flanker_LR	RLR	Incongruent	Incongruent	33.997375	34.297354	f	0.518409	Correct	Correct
4	18	Flanker_UD	DUD	Incongruent	Incongruent	35.997211	36.297181	j	0.470598	Correct	Correct
4	19	Flanker_LR	LLL	Congruent	Incongruent	37.997060	38.313694	f	0.414642	Correct	Correct
4	20	Flanker_UD	DUD	Incongruent	Congruent	39.996871	40.313560	j	0.494723	Correct	Correct
4	21	Flanker_LR	LLL	Congruent	Incongruent	41.996768	42.313388	f	0.430877	Correct	Correct
4	22	Flanker_UD	DDD	Congruent	Congruent	43.996594	44.313238	n	0.406984	Correct	Correct
4	23	Flanker_LR	LLL	Congruent	Congruent	45.996438	46.313077	f	0.399100	Correct	Correct
4	24	Flanker_UD	DDD	Congruent	Congruent	47.996284	48.312935	n	0.431155	Correct	Correct
4	25	Flanker_LR	RLR	Incongruent	Congruent	49.996141	50.312766	f	0.439346	Correct	Correct
4	26	Flanker_UD	UDU	Incongruent	Incongruent	51.995976	52.312612	n	0.487458	Correct	Correct
4	27	Flanker_LR	RRR	Congruent	Incongruent	53.995820	54.312458	g	0.479730	Correct	Correct
4	28	Flanker_UD	UDU	Incongruent	Congruent	55.995668	56.312310	n	0.439652	Correct	Correct
4	29	Flanker_LR	LLL	Congruent	Incongruent	57.995535	58.312148	f	0.391781	Correct	Correct
4	30	Flanker_UD	DDD	Congruent	Congruent	59.995324	60.311994	n	0.351891	Correct	Correct
4	31	Flanker_LR	LLL	Congruent	Congruent	61.995202	62.311838	f	0.352113	Correct	Correct
4	32	Flanker_UD	UDU	Incongruent	Congruent	63.995046	64.311686	n	0.560159	Correct	Correct
4	33	Flanker_LR	LRL	Incongruent	Incongruent	65.994922	66.311535	g	0.472322	Correct	Correct
4	34	Flanker_UD	UDU	Incongruent	Incongruent	67.994739	68.311373	n	0.384410	Correct	Correct
4	35	Flanker_LR	LLL	Congruent	Incongruent	69.994576	70.311190	f	0.352630	Correct	Correct
4	36	Flanker_UD	UDU	Incongruent	Congruent	71.994430	72.311066	n	0.456603	Correct	Correct
4	37	Flanker_LR	LLL	Congruent	Incongruent	73.994275	74.310910	f	0.336804	Correct	Correct
4	38	Flanker_UD	DUD	Incongruent	Congruent	75.994088	76.310757	n	0.256959	Error	Correct
4	39	Flanker_LR	LRL	Incongruent	Incongruent	77.993966	78.310604	g	0.536981	Correct	Error
4	40	Flanker_UD	DDD	Congruent	Incongruent	79.993787	80.310448	n	0.449085	Correct	Correct
4	41	Flanker_LR	RRR	Congruent	Congruent	81.993678	82.310295	g	0.441253	Correct	Correct
4	42	Flanker_UD	UUU	Congruent	Congruent	83.993511	84.310142	j	0.521331	Correct	Correct
4	43	Flanker_LR	RRR	Congruent	Congruent	85.993355	86.309986	g	0.377449	Correct	Correct
4	44	Flanker_UD	UDU	Incongruent	Congruent	87.993200	88.309833	n	0.433615	Correct	Correct
4	45	Flanker_LR	LLL	Congruent	Incongruent	90.009709	90.309677	f	0.481683	Correct	Correct
4	46	Flanker_UD	DDD	Congruent	Congruent	92.009554	92.309522	n	0.393823	Correct	Correct
4	47	Flanker_LR	LLL	Congruent	Congruent	94.009393	94.309370	f	0.401929	Correct	Correct
4	48	Flanker_UD	DUD	Incongruent	Congruent	96.009224	96.309230	j	0.482036	Correct	Correct
4	49	Flanker_LR	LRL	Incongruent	Incongruent	98.009093	98.309059	g	0.490160	Correct	Correct
4	50	Flanker_UD	UDU	Incongruent	Incongruent	100.008939	100.308906	n	0.458276	Correct	Correct
4	51	Flanker_LR	LLL	Congruent	Incongruent	102.008784	102.308750	f	0.434380	Correct	Correct
4	52	Flanker_UD	UUU	Congruent	Congruent	104.008644	104.308603	j	0.434567	Correct	Correct
4	53	Flanker_LR	RRR	Congruent	Congruent	106.008471	106.308442	g	0.386710	Correct	Correct
4	54	Flanker_UD	DUD	Incongruent	Congruent	108.008322	108.308296	j	0.506758	Correct	Correct
4	55	Flanker_LR	RRR	Congruent	Incongruent	110.008160	110.308132	g	0.458926	Correct	Correct
4	56	Flanker_UD	UDU	Incongruent	Congruent	112.008037	112.307993	n	0.515078	Correct	Correct
4	57	Flanker_LR	RLR	Incongruent	Incongruent	114.007858	114.307824	f	0.483199	Correct	Correct
4	58	Flanker_UD	DUD	Incongruent	Incongruent	116.007672	116.307669	j	0.451320	Correct	Correct
4	59	Flanker_LR	LRL	Incongruent	Incongruent	118.007550	118.307515	g	0.603365	Correct	Correct
4	60	Flanker_UD	UUU	Congruent	Incongruent	120.007401	120.307377	j	0.523653	Correct	Correct
4	61	Flanker_LR	RLR	Incongruent	Congruent	122.007241	122.307206	f	0.491624	Correct	Correct
4	62	Flanker_UD	DDD	Congruent	Incongruent	124.007086	124.307051	n	0.491791	Correct	Correct
4	63	Flanker_LR	RRR	Congruent	Congruent	126.006931	126.306896	g	0.388304	Correct	Correct
4	64	Flanker_UD	DDD	Congruent	Congruent	128.006820	128.306761	n	0.395964	Correct	Correct
4	65	Flanker_LR	LRL	Incongruent	Congruent	130.006626	130.306588	g	0.460099	Correct	Correct
4	66	Flanker_UD	DUD	Incongruent	Incongruent	132.006468	132.306432	j	0.452149	Correct	Correct
4	67	Flanker_LR	LRL	Incongruent	Incongruent	134.006315	134.306278	g	0.492288	Correct	Correct
4	68	Flanker_UD	DDD	Congruent	Incongruent	136.006200	136.306137	n	0.460433	Correct	Correct
4	69	Flanker_LR	LLL	Congruent	Congruent	138.006007	138.305970	f	0.444996	Correct	Correct
4	70	Flanker_UD	UUU	Congruent	Congruent	140.005859	140.305817	j	0.452689	Correct	Correct
4	71	Flanker_LR	RRR	Congruent	Congruent	142.005698	142.305661	g	0.396776	Correct	Correct
4	72	Flanker_UD	UUU	Congruent	Congruent	144.005544	144.305511	j	0.796963	Correct	Correct
4	73	Flanker_LR	RRR	Congruent	Congruent	146.005387	146.305352	g	0.573089	Correct	Correct
4	74	Flanker_UD	DDD	Congruent	Congruent	148.005227	148.305200	n	0.405130	Correct	Correct
4	75	Flanker_LR	RLR	Incongruent	Congruent	150.005080	150.305050	f	0.469304	Correct	Correct
4	76	Flanker_UD	UUU	Congruent	Incongruent	152.004936	152.304895	j	0.405429	Correct	Correct
4	77	Flanker_LR	RRR	Congruent	Congruent	154.004763	154.304743	g	0.406083	Correct	Correct
4	78	Flanker_UD	UUU	Congruent	Congruent	156.004618	156.304581	j	0.629616	Correct	Correct
4	79	Flanker_LR	RLR	Incongruent	Congruent	158.004463	158.304427	f	0.429807	Correct	Correct
4	80	Flanker_UD	DDD	Congruent	Incongruent	160.004321	160.304275	n	0.397876	Correct	Correct
4	81	Flanker_LR	RLR	Incongruent	Congruent	162.004152	162.304122	f	0.501965	Correct	Correct
4	82	Flanker_UD	UUU	Congruent	Incongruent	164.003993	164.303963	j	0.430106	Correct	Correct
4	83	Flanker_LR	RLR	Incongruent	Congruent	166.003845	166.303810	f	0.462177	Correct	Correct
4	84	Flanker_UD	UUU	Congruent	Incongruent	168.003690	168.303696	j	0.390326	Correct	Correct
4	85	Flanker_LR	RLR	Incongruent	Congruent	170.003535	170.303500	f	0.598431	Correct	Correct
4	86	Flanker_UD	DDD	Congruent	Incongruent	172.003382	172.303347	n	0.414592	Correct	Correct
4	87	Flanker_LR	LRL	Incongruent	Congruent	174.003234	174.303181	g	0.494656	Correct	Correct
4	88	Flanker_UD	UDU	Incongruent	Incongruent	176.003084	176.303069	n	0.478871	Correct	Correct
4	89	Flanker_LR	RLR	Incongruent	Incongruent	178.002887	178.302884	f	0.438962	Correct	Correct
4	90	Flanker_UD	DUD	Incongruent	Incongruent	180.002757	180.302729	j	0.495166	Correct	Correct
4	91	Flanker_LR	LRL	Incongruent	Incongruent	182.002608	182.302574	g	0.503123	Correct	Correct
4	92	Flanker_UD	DUD	Incongruent	Incongruent	184.002457	184.302445	j	0.511366	Correct	Correct
4	93	Flanker_LR	RLR	Incongruent	Incongruent	186.002309	186.302266	f	0.543485	Correct	Correct
4	94	Flanker_UD	DUD	Incongruent	Incongruent	188.002116	188.302112	j	0.575671	Correct	Correct
4	95	Flanker_LR	LRL	Incongruent	Incongruent	190.001993	190.301958	g	0.487638	Correct	Correct
4	96	Flanker_UD	DUD	Incongruent	Incongruent	192.001851	192.301819	j	0.487728	Correct	Correct
5	1	Flanker_LR	RRR	Congruent	None	1.999850	2.299818	g	0.482502	Correct	None
5	2	Flanker_UD	UUU	Congruent	Congruent	3.999693	4.299664	j	0.346688	Correct	Correct
5	3	Flanker_LR	LLL	Congruent	Congruent	5.999539	6.299508	f	0.426741	Correct	Correct
5	4	Flanker_UD	UDU	Incongruent	Congruent	7.999384	8.299368	n	0.522921	Correct	Correct
5	5	Flanker_LR	LRL	Incongruent	Incongruent	9.999231	10.299200	g	0.426958	Correct	Correct
5	6	Flanker_UD	UDU	Incongruent	Incongruent	11.999044	12.299047	n	0.435104	Correct	Correct
5	7	Flanker_LR	RLR	Incongruent	Incongruent	13.998923	14.298893	f	0.419197	Correct	Correct
5	8	Flanker_UD	UDU	Incongruent	Incongruent	15.998776	16.298756	n	0.403411	Correct	Correct
5	9	Flanker_LR	RRR	Congruent	Incongruent	17.998612	18.298584	g	0.459549	Correct	Correct
5	10	Flanker_UD	UDU	Incongruent	Congruent	19.998453	20.298430	n	0.435608	Correct	Correct
5	11	Flanker_LR	LLL	Congruent	Incongruent	21.998273	22.298275	f	0.419767	Correct	Correct
5	12	Flanker_UD	DDD	Congruent	Congruent	23.998118	24.298109	n	0.427858	Correct	Correct
5	13	Flanker_LR	LRL	Incongruent	Congruent	25.997995	26.297968	g	0.459972	Correct	Correct
5	14	Flanker_UD	UUU	Congruent	Incongruent	27.997844	28.297812	j	0.420038	Correct	Correct
5	15	Flanker_LR	LLL	Congruent	Congruent	29.997682	30.297658	f	0.315565	Correct	Correct
5	16	Flanker_UD	UUU	Congruent	Congruent	31.997533	32.297508	j	0.387626	Correct	Correct
5	17	Flanker_LR	LLL	Congruent	Congruent	33.997392	34.297349	f	0.331814	Correct	Correct
5	18	Flanker_UD	DDD	Congruent	Congruent	35.997224	36.297194	n	0.356007	Correct	Correct
5	19	Flanker_LR	LLL	Congruent	Congruent	37.997070	38.313714	f	0.339997	Correct	Correct
5	20	Flanker_UD	UDU	Incongruent	Congruent	39.996910	40.313553	j	0.284129	Error	Correct
5	21	Flanker_LR	LRL	Incongruent	Incongruent	41.996755	42.313399	g	0.492228	Correct	Error
5	22	Flanker_UD	DDD	Congruent	Incongruent	43.996617	44.313245	n	0.396465	Correct	Correct
5	23	Flanker_LR	RLR	Incongruent	Congruent	45.996431	46.313086	f	0.532529	Correct	Correct
5	24	Flanker_UD	UDU	Incongruent	Incongruent	47.996309	48.312937	n	0.452604	Correct	Correct
5	25	Flanker_LR	RRR	Congruent	Incongruent	49.996162	50.312783	g	0.380778	Correct	Correct
5	26	Flanker_UD	UUU	Congruent	Congruent	51.995967	52.312630	j	0.444828	Correct	Correct
5	27	Flanker_LR	LRL	Incongruent	Congruent	53.995847	54.312505	g	0.660966	Correct	Correct
5	28	Flanker_UD	UDU	Incongruent	Incongruent	55.995693	56.312295	n	0.437167	Correct	Correct
5	29	Flanker_LR	LLL	Congruent	Incongruent	57.995538	58.312168	f	0.461242	Correct	Correct
5	30	Flanker_UD	UDU	Incongruent	Congruent	59.995383	60.312010	n	0.485400	Correct	Correct
5	31	Flanker_LR	LLL	Congruent	Incongruent	61.995231	62.311888	f	0.357379	Correct	Correct
5	32	Flanker_UD	UUU	Congruent	Congruent	63.995075	64.311704	j	0.501524	Correct	Correct
5	33	Flanker_LR	RLR	Incongruent	Congruent	65.994921	66.311549	f	0.517710	Correct	Correct
5	34	Flanker_UD	DUD	Incongruent	Incongruent	67.994766	68.311394	j	0.509772	Correct	Correct
5	35	Flanker_LR	LRL	Incongruent	Incongruent	69.994613	70.311283	g	0.477968	Correct	Correct
5	36	Flanker_UD	DUD	Incongruent	Incongruent	71.994458	72.311086	j	0.502016	Correct	Correct
5	37	Flanker_LR	LRL	Incongruent	Incongruent	73.994304	74.310930	g	0.454188	Correct	Correct
5	38	Flanker_UD	DUD	Incongruent	Incongruent	75.994117	76.310779	j	0.478399	Correct	Correct
5	39	Flanker_LR	RRR	Congruent	Incongruent	77.993995	78.310633	g	0.470333	Correct	Correct
5	40	Flanker_UD	UUU	Congruent	Congruent	79.993842	80.310468	j	0.430543	Correct	Correct
5	41	Flanker_LR	LRL	Incongruent	Congruent	81.993688	82.310316	g	0.462686	Correct	Correct
5	42	Flanker_UD	DDD	Congruent	Incongruent	83.993533	84.310161	n	0.438794	Correct	Correct
5	43	Flanker_LR	RLR	Incongruent	Congruent	85.993376	86.310007	f	0.478891	Correct	Correct
5	44	Flanker_UD	DDD	Congruent	Incongruent	87.993224	88.309855	n	0.430976	Correct	Correct
5	45	Flanker_LR	RRR	Congruent	Congruent	90.009733	90.309699	g	0.463292	Correct	Correct
5	46	Flanker_UD	DDD	Congruent	Congruent	92.009579	92.309544	n	0.447219	Correct	Correct
5	47	Flanker_LR	LRL	Incongruent	Congruent	94.009425	94.309393	g	0.503322	Correct	Correct
5	48	Flanker_UD	UUU	Congruent	Incongruent	96.009272	96.309236	j	0.439455	Correct	Correct
5	49	Flanker_LR	LLL	Congruent	Congruent	98.009117	98.309082	f	0.463602	Correct	Correct
5	50	Flanker_UD	DUD	Incongruent	Congruent	100.008966	100.308928	j	0.519734	Correct	Correct
5	51	Flanker_LR	LLL	Congruent	Incongruent	102.008809	102.308773	f	0.423841	Correct	Correct
5	52	Flanker_UD	DUD	Incongruent	Congruent	104.008659	104.308621	j	0.535979	Correct	Correct
5	53	Flanker_LR	LRL	Incongruent	Incongruent	106.008505	106.308466	g	0.608080	Correct	Correct
5	54	Flanker_UD	DUD	Incongruent	Incongruent	108.008350	108.308321	j	0.560160	Correct	Correct
5	55	Flanker_LR	RRR	Congruent	Incongruent	110.008195	110.308157	g	0.408303	Correct	Correct
5	56	Flanker_UD	DUD	Incongruent	Congruent	112.008041	112.308005	j	0.512357	Correct	Correct
5	57	Flanker_LR	LRL	Incongruent	Incongruent	114.007885	114.307851	g	0.440559	Correct	Correct
5	58	Flanker_UD	UDU	Incongruent	Incongruent	116.007732	116.307702	n	0.448583	Correct	Correct
5	59	Flanker_LR	RRR	Congruent	Incongruent	118.007579	118.307542	g	0.400764	Correct	Correct
5	60	Flanker_UD	UDU	Incongruent	Congruent	120.007431	120.307394	n	0.496938	Correct	Correct
5	61	Flanker_LR	LLL	Congruent	Incongruent	122.007271	122.307237	f	0.473037	Correct	Correct
5	62	Flanker_UD	UUU	Congruent	Congruent	124.007116	124.307082	j	0.449023	Correct	Correct
5	63	Flanker_LR	RLR	Incongruent	Congruent	126.006961	126.306931	f	0.609266	Correct	Correct
5	64	Flanker_UD	DUD	Incongruent	Incongruent	128.006807	128.306781	j	0.481414	Correct	Correct
5	65	Flanker_LR	RLR	Incongruent	Incongruent	130.006654	130.306589	f	0.497495	Correct	Correct
5	66	Flanker_UD	DUD	Incongruent	Incongruent	132.006499	132.306439	j	0.449522	Correct	Correct
5	67	Flanker_LR	RRR	Congruent	Incongruent	134.006312	134.306316	g	0.425819	Correct	Correct
5	68	Flanker_UD	DUD	Incongruent	Congruent	136.006200	136.306164	j	0.481836	Correct	Correct
5	69	Flanker_LR	RRR	Congruent	Incongruent	138.006037	138.306000	g	0.433996	Correct	Correct
5	70	Flanker_UD	UUU	Congruent	Congruent	140.005882	140.305846	j	0.386547	Correct	Correct
5	71	Flanker_LR	LLL	Congruent	Congruent	142.005729	142.305694	f	0.338491	Correct	Correct
5	72	Flanker_UD	DDD	Congruent	Congruent	144.005573	144.305555	n	0.386362	Correct	Correct
5	73	Flanker_LR	LLL	Congruent	Congruent	146.005422	146.305382	f	0.426913	Correct	Correct
5	74	Flanker_UD	DDD	Congruent	Congruent	148.005261	148.305236	n	0.362533	Correct	Correct
5	75	Flanker_LR	LRL	Incongruent	Congruent	150.005104	150.305073	g	0.578970	Correct	Correct
5	76	Flanker_UD	UUU	Congruent	Incongruent	152.004972	152.304976	j	0.522821	Correct	Correct
5	77	Flanker_LR	RLR	Incongruent	Congruent	154.004805	154.304747	f	0.498947	Correct	Correct
5	78	Flanker_UD	DDD	Congruent	Incongruent	156.004650	156.304615	n	0.675093	Correct	Correct
5	79	Flanker_LR	LRL	Incongruent	Congruent	158.004495	158.304459	g	0.531588	Correct	Correct
5	80	Flanker_UD	UDU	Incongruent	Incongruent	160.004348	160.304306	n	0.539330	Correct	Correct
5	81	Flanker_LR	RLR	Incongruent	Incongruent	162.004188	162.304152	f	0.475441	Correct	Correct
5	82	Flanker_UD	DDD	Congruent	Incongruent	164.004034	164.303997	n	0.451546	Correct	Correct
5	83	Flanker_LR	RLR	Incongruent	Congruent	166.003884	166.303846	f	0.531649	Correct	Correct
5	84	Flanker_UD	DDD	Congruent	Incongruent	168.003739	168.303689	n	0.435691	Correct	Correct
5	85	Flanker_LR	RRR	Congruent	Congruent	170.003572	170.303534	g	0.771882	Correct	Correct
5	86	Flanker_UD	DUD	Incongruent	Congruent	172.003387	172.303382	j	0.500075	Correct	Correct
5	87	Flanker_LR	RLR	Incongruent	Incongruent	174.003264	174.303226	f	0.468085	Correct	Correct
5	88	Flanker_UD	DDD	Congruent	Incongruent	176.003126	176.303058	n	0.484238	Correct	Correct
5	89	Flanker_LR	RRR	Congruent	Congruent	178.002926	178.302895	g	0.436390	Correct	Correct
5	90	Flanker_UD	UDU	Incongruent	Congruent	180.002801	180.302764	n	0.428509	Correct	Correct
5	91	Flanker_LR	RLR	Incongruent	Incongruent	182.002648	182.302612	f	0.516622	Correct	Correct
5	92	Flanker_UD	UUU	Congruent	Incongruent	184.002534	184.302458	j	0.484823	Correct	Correct
5	93	Flanker_LR	RRR	Congruent	Congruent	186.002340	186.302303	g	0.524862	Correct	Correct
5	94	Flanker_UD	DUD	Incongruent	Congruent	188.002186	188.302149	j	0.556908	Correct	Correct
5	95	Flanker_LR	RLR	Incongruent	Incongruent	190.002032	190.301997	f	0.533052	Correct	Correct
5	96	Flanker_UD	UUU	Congruent	Incongruent	192.001899	192.301840	j	0.517230	Correct	Correct
6	1	Flanker_LR	RLR	Incongruent	None	1.999846	2.299820	f	0.615872	Correct	None
6	2	Flanker_UD	UDU	Incongruent	Incongruent	3.999662	4.299666	n	0.527935	Correct	Correct
6	3	Flanker_LR	RRR	Congruent	Incongruent	5.999541	6.299512	g	0.432049	Correct	Correct
6	4	Flanker_UD	DDD	Congruent	Congruent	7.999385	8.299357	n	0.448211	Correct	Correct
6	5	Flanker_LR	RLR	Incongruent	Congruent	9.999202	10.299203	f	0.488336	Correct	Correct
6	6	Flanker_UD	DUD	Incongruent	Incongruent	11.999053	12.299038	j	0.488509	Correct	Correct
6	7	Flanker_LR	LLL	Congruent	Incongruent	13.998922	14.298895	f	0.392550	Correct	Correct
6	8	Flanker_UD	UUU	Congruent	Congruent	15.998769	16.298742	j	0.424675	Correct	Correct
6	9	Flanker_LR	RRR	Congruent	Congruent	17.998614	18.298587	g	0.360772	Correct	Correct
6	10	Flanker_UD	DDD	Congruent	Congruent	19.998444	20.298440	n	0.432865	Correct	Correct
6	11	Flanker_LR	RRR	Congruent	Congruent	21.998274	22.298279	g	0.400969	Correct	Correct
6	12	Flanker_UD	UUU	Congruent	Congruent	23.998154	24.298126	j	0.361084	Correct	Correct
6	13	Flanker_LR	RRR	Congruent	Congruent	25.997969	26.297971	g	0.353233	Correct	Correct
6	14	Flanker_UD	DDD	Congruent	Congruent	27.997849	28.297827	n	0.473352	Correct	Correct
6	15	Flanker_LR	LRL	Incongruent	Congruent	29.997691	30.297663	g	0.472865	Correct	Correct
6	16	Flanker_UD	UDU	Incongruent	Incongruent	31.997537	32.297508	n	0.424957	Correct	Correct
6	17	Flanker_LR	RRR	Congruent	Incongruent	33.997381	34.297354	g	0.321087	Correct	Correct
6	18	Flanker_UD	DUD	Incongruent	Congruent	35.997236	36.297228	j	0.473231	Correct	Correct
6	19	Flanker_LR	RLR	Incongruent	Incongruent	37.997074	38.313711	f	0.457277	Correct	Correct
6	20	Flanker_UD	UUU	Congruent	Incongruent	39.996920	40.313557	j	0.417450	Correct	Correct
6	21	Flanker_LR	LRL	Incongruent	Congruent	41.996766	42.313403	g	0.481648	Correct	Correct
6	22	Flanker_UD	DUD	Incongruent	Incongruent	43.996599	44.313250	j	0.441679	Correct	Correct
6	23	Flanker_LR	LLL	Congruent	Incongruent	45.996458	46.313096	f	0.425724	Correct	Correct
6	24	Flanker_UD	DUD	Incongruent	Congruent	47.996304	48.312941	j	0.465902	Correct	Correct
6	25	Flanker_LR	LLL	Congruent	Incongruent	49.996150	50.312798	f	0.362028	Correct	Correct
6	26	Flanker_UD	UUU	Congruent	Congruent	51.996038	52.312635	j	0.450105	Correct	Correct
6	27	Flanker_LR	LRL	Incongruent	Congruent	53.995810	54.312479	g	0.482282	Correct	Correct
6	28	Flanker_UD	UUU	Congruent	Incongruent	55.995689	56.312327	j	0.378396	Correct	Correct
6	29	Flanker_LR	LRL	Incongruent	Congruent	57.995534	58.312176	g	0.450443	Correct	Correct
6	30	Flanker_UD	UDU	Incongruent	Incongruent	59.995400	60.312017	n	0.482571	Correct	Correct
6	31	Flanker_LR	RLR	Incongruent	Incongruent	61.995227	62.311864	f	0.522692	Correct	Correct
6	32	Flanker_UD	UDU	Incongruent	Incongruent	63.995072	64.311709	n	0.450878	Correct	Correct
6	33	Flanker_LR	RLR	Incongruent	Incongruent	65.994886	66.311556	f	0.459047	Correct	Correct
6	34	Flanker_UD	DDD	Congruent	Incongruent	67.994805	68.311402	n	0.387057	Correct	Correct
6	35	Flanker_LR	LRL	Incongruent	Congruent	69.994610	70.311247	g	0.459232	Correct	Correct
6	36	Flanker_UD	DUD	Incongruent	Incongruent	71.994424	72.311090	j	0.443319	Correct	Correct
6	37	Flanker_LR	RLR	Incongruent	Incongruent	73.994269	74.310938	f	0.443434	Correct	Correct
6	38	Flanker_UD	UDU	Incongruent	Incongruent	75.994121	76.310786	n	0.451555	Correct	Correct
6	39	Flanker_LR	RRR	Congruent	Incongruent	77.993961	78.310632	g	0.435717	Correct	Correct
6	40	Flanker_UD	DUD	Incongruent	Congruent	79.993809	80.310478	j	0.459831	Correct	Correct
6	41	Flanker_LR	LLL	Congruent	Incongruent	82.010329	82.310323	f	0.435997	Correct	Correct
6	42	Flanker_UD	DUD	Incongruent	Congruent	84.010166	84.310170	j	0.419995	Correct	Correct
6	43	Flanker_LR	LRL	Incongruent	Incongruent	86.010042	86.310018	g	0.468120	Correct	Correct
6	44	Flanker_UD	UUU	Congruent	Incongruent	88.009857	88.309863	j	0.444250	Correct	Correct
6	45	Flanker_LR	LLL	Congruent	Congruent	90.009765	90.309729	f	0.356498	Correct	Correct
6	46	Flanker_UD	UUU	Congruent	Congruent	92.009579	92.309555	j	0.332486	Correct	Correct
6	47	Flanker_LR	RLR	Incongruent	Congruent	94.009393	94.309400	f	0.604641	Correct	Correct
6	48	Flanker_UD	UDU	Incongruent	Incongruent	96.009244	96.309247	n	0.444664	Correct	Correct
6	49	Flanker_LR	LRL	Incongruent	Incongruent	98.009119	98.309114	g	0.428895	Correct	Correct
6	50	Flanker_UD	DDD	Congruent	Incongruent	100.008936	100.308938	n	0.453267	Correct	Correct
6	51	Flanker_LR	RRR	Congruent	Congruent	102.008804	102.308784	g	0.405030	Correct	Correct
6	52	Flanker_UD	UDU	Incongruent	Congruent	104.008628	104.308632	n	0.429148	Correct	Correct
6	53	Flanker_LR	LRL	Incongruent	Incongruent	106.008493	106.308501	g	0.517388	Correct	Correct
6	54	Flanker_UD	UUU	Congruent	Incongruent	108.008321	108.308322	j	0.501632	Correct	Correct
6	55	Flanker_LR	LRL	Incongruent	Congruent	110.008196	110.308170	g	0.526108	Correct	Correct
6	56	Flanker_UD	DUD	Incongruent	Incongruent	112.008042	112.308014	j	0.509745	Correct	Correct
6	57	Flanker_LR	LLL	Congruent	Incongruent	114.007932	114.307875	f	0.613792	Correct	Correct
6	58	Flanker_UD	UDU	Incongruent	Congruent	116.007734	116.307708	n	0.518026	Correct	Correct
6	59	Flanker_LR	RRR	Congruent	Incongruent	118.007550	118.307553	g	0.398074	Correct	Correct
6	60	Flanker_UD	DDD	Congruent	Congruent	120.007427	120.307399	n	0.454279	Correct	Correct
6	61	Flanker_LR	LLL	Congruent	Congruent	122.007262	122.307260	f	0.526518	Correct	Correct
6	62	Flanker_UD	DDD	Congruent	Congruent	124.007089	124.307091	n	0.406434	Correct	Correct
6	63	Flanker_LR	RLR	Incongruent	Congruent	126.006965	126.306937	f	0.518510	Correct	Correct
6	64	Flanker_UD	UDU	Incongruent	Incongruent	128.006782	128.306783	n	0.478644	Correct	Correct
6	65	Flanker_LR	RRR	Congruent	Incongruent	130.006659	130.306636	g	0.598793	Correct	Correct
6	66	Flanker_UD	DUD	Incongruent	Congruent	132.006573	132.306476	j	0.582904	Correct	Correct
6	67	Flanker_LR	RLR	Incongruent	Incongruent	134.006347	134.306322	f	0.454967	Correct	Correct
6	68	Flanker_UD	DDD	Congruent	Incongruent	136.006195	136.306167	n	0.447149	Correct	Correct
6	69	Flanker_LR	RRR	Congruent	Congruent	138.006047	138.306015	g	0.551299	Correct	Correct
6	70	Flanker_UD	DDD	Congruent	Congruent	140.005887	140.305860	n	0.463319	Correct	Correct
6	71	Flanker_LR	LRL	Incongruent	Congruent	142.005705	142.305705	g	0.447501	Correct	Correct
6	72	Flanker_UD	DUD	Incongruent	Incongruent	144.005550	144.305551	j	0.727611	Correct	Correct
6	73	Flanker_LR	LLL	Congruent	Incongruent	146.005411	146.305439	f	0.415774	Correct	Correct
6	74	Flanker_UD	UDU	Incongruent	Congruent	148.005238	148.305243	n	0.439808	Correct	Correct
6	75	Flanker_LR	LLL	Congruent	Incongruent	150.005085	150.305090	f	0.384009	Correct	Correct
6	76	Flanker_UD	UDU	Incongruent	Congruent	152.004960	152.304935	n	0.408090	Correct	Correct
6	77	Flanker_LR	RLR	Incongruent	Incongruent	154.004810	154.304811	f	0.408358	Correct	Correct
6	78	Flanker_UD	UUU	Congruent	Incongruent	156.004623	156.304629	j	0.384342	Correct	Correct
6	79	Flanker_LR	LLL	Congruent	Congruent	158.004504	158.304474	f	0.392915	Correct	Correct
6	80	Flanker_UD	UUU	Congruent	Congruent	160.004349	160.304320	j	0.424569	Correct	Correct
6	81	Flanker_LR	LRL	Incongruent	Congruent	162.004194	162.304166	g	0.520700	Correct	Correct
6	82	Flanker_UD	DDD	Congruent	Incongruent	164.004040	164.304012	n	0.456844	Correct	Correct
6	83	Flanker_LR	LLL	Congruent	Congruent	166.003854	166.303859	f	0.416893	Correct	Correct
6	84	Flanker_UD	UUU	Congruent	Congruent	168.003732	168.303704	j	0.529044	Correct	Correct
6	85	Flanker_LR	RRR	Congruent	Congruent	170.003588	170.303540	g	0.385152	Correct	Correct
6	86	Flanker_UD	DUD	Incongruent	Congruent	172.003392	172.303397	j	0.537300	Correct	Correct
6	87	Flanker_LR	LRL	Incongruent	Incongruent	174.003270	174.303243	g	0.497341	Correct	Correct
6	88	Flanker_UD	DDD	Congruent	Incongruent	176.003116	176.303089	n	0.425538	Correct	Correct
6	89	Flanker_LR	RRR	Congruent	Congruent	178.002957	178.302936	g	0.490086	Correct	Correct
6	90	Flanker_UD	UDU	Incongruent	Congruent	180.002809	180.302783	n	0.489665	Correct	Correct
6	91	Flanker_LR	RLR	Incongruent	Incongruent	182.002653	182.302629	f	0.473899	Correct	Correct
6	92	Flanker_UD	UUU	Congruent	Incongruent	184.002500	184.302473	j	0.482027	Correct	Correct
6	93	Flanker_LR	LLL	Congruent	Congruent	186.002385	186.302384	f	0.426104	Correct	Correct
6	94	Flanker_UD	DUD	Incongruent	Congruent	188.002162	188.302166	j	0.554198	Correct	Correct
6	95	Flanker_LR	RLR	Incongruent	Incongruent	190.002038	190.302015	f	0.490333	Correct	Correct
6	96	Flanker_UD	DDD	Congruent	Incongruent	192.001853	192.301858	n	0.482468	Correct	Correct
7	1	Flanker_LR	RRR	Congruent	None	1.999848	2.299817	g	0.590948	Correct	None
7	2	Flanker_UD	UDU	Incongruent	Congruent	3.999700	4.299664	n	0.583021	Correct	Correct
7	3	Flanker_LR	LRL	Incongruent	Incongruent	5.999508	6.299510	g	0.455155	Correct	Correct
7	4	Flanker_UD	UDU	Incongruent	Incongruent	7.999389	8.299356	n	0.471242	Correct	Correct
7	5	Flanker_LR	LRL	Incongruent	Incongruent	9.999230	10.299202	g	0.447419	Correct	Correct
7	6	Flanker_UD	DUD	Incongruent	Incongruent	11.999078	12.299049	j	0.471549	Correct	Correct
7	7	Flanker_LR	RLR	Incongruent	Incongruent	13.998923	14.298908	f	0.455630	Correct	Correct
7	8	Flanker_UD	UDU	Incongruent	Incongruent	15.998769	16.298767	n	0.447796	Correct	Correct
7	9	Flanker_LR	RLR	Incongruent	Incongruent	17.998616	18.298593	f	0.432003	Correct	Correct
7	10	Flanker_UD	UDU	Incongruent	Incongruent	19.998474	20.298430	n	0.416019	Correct	Correct
7	11	Flanker_LR	LRL	Incongruent	Incongruent	21.998307	22.298277	g	0.472121	Correct	Correct
7	12	Flanker_UD	DUD	Incongruent	Incongruent	23.998120	24.298123	j	0.504214	Correct	Correct
7	13	Flanker_LR	RRR	Congruent	Incongruent	25.997967	26.297971	g	0.560404	Correct	Correct
7	14	Flanker_UD	UDU	Incongruent	Congruent	27.997845	28.297833	n	0.504527	Correct	Correct
7	15	Flanker_LR	LRL	Incongruent	Incongruent	29.997661	30.297662	g	0.447982	Correct	Correct
7	16	Flanker_UD	DUD	Incongruent	Incongruent	31.997539	32.297507	j	0.464035	Correct	Correct
7	17	Flanker_LR	RLR	Incongruent	Incongruent	33.997383	34.297353	f	0.424237	Correct	Correct
7	18	Flanker_UD	DDD	Congruent	Incongruent	35.997206	36.313866	n	0.432334	Correct	Correct
7	19	Flanker_LR	LRL	Incongruent	Congruent	37.997076	38.313712	g	0.481067	Correct	Correct
7	20	Flanker_UD	DUD	Incongruent	Incongruent	39.996922	40.313559	j	0.464643	Correct	Correct
7	21	Flanker_LR	RRR	Congruent	Incongruent	41.996769	42.313407	g	0.384729	Correct	Correct
7	22	Flanker_UD	UUU	Congruent	Congruent	43.996615	44.313253	j	0.384817	Correct	Correct
7	23	Flanker_LR	LRL	Incongruent	Congruent	45.996426	46.313096	g	0.432898	Correct	Correct
7	24	Flanker_UD	UDU	Incongruent	Incongruent	47.996275	48.312941	n	0.473015	Correct	Correct
7	25	Flanker_LR	LRL	Incongruent	Incongruent	49.996152	50.312796	g	0.577144	Correct	Correct
7	26	Flanker_UD	DDD	Congruent	Incongruent	51.995966	52.312632	n	0.489241	Correct	Correct
7	27	Flanker_LR	RRR	Congruent	Congruent	53.995811	54.312489	g	0.425304	Correct	Correct
7	28	Flanker_UD	DUD	Incongruent	Congruent	55.995691	56.312326	j	0.553516	Correct	Correct
7	29	Flanker_LR	RLR	Incongruent	Incongruent	57.995537	58.312171	f	0.425558	Correct	Correct
7	30	Flanker_UD	DUD	Incongruent	Incongruent	59.995383	60.312021	j	0.457725	Correct	Correct
7	31	Flanker_LR	LLL	Congruent	Incongruent	61.995229	62.311864	f	0.409936	Correct	Correct
7	32	Flanker_UD	UUU	Congruent	Congruent	63.995074	64.311715	j	0.633942	Correct	Correct
7	33	Flanker_LR	LLL	Congruent	Congruent	65.994922	66.311556	f	0.506124	Correct	Correct
7	34	Flanker_UD	DDD	Congruent	Congruent	67.994788	68.311404	n	0.538308	Correct	Correct
7	35	Flanker_LR	RLR	Incongruent	Congruent	69.994613	70.311250	f	0.514262	Correct	Correct
7	36	Flanker_UD	DUD	Incongruent	Incongruent	71.994427	72.311094	j	0.482659	Correct	Correct
7	37	Flanker_LR	RLR	Incongruent	Incongruent	73.994305	74.310952	f	0.554560	Correct	Correct
7	38	Flanker_UD	UUU	Congruent	Incongruent	75.994174	76.310794	j	0.386656	Correct	Correct
7	39	Flanker_LR	RLR	Incongruent	Congruent	77.993996	78.310637	f	0.482835	Correct	Correct
7	40	Flanker_UD	UDU	Incongruent	Incongruent	79.993844	80.310460	n	0.450880	Correct	Correct
7	41	Flanker_LR	LRL	Incongruent	Incongruent	81.993688	82.310326	g	0.635100	Correct	Correct
7	42	Flanker_UD	DUD	Incongruent	Incongruent	84.010199	84.310173	j	0.475112	Correct	Correct
7	43	Flanker_LR	RLR	Incongruent	Incongruent	86.010045	86.310021	f	0.451312	Correct	Correct
7	44	Flanker_UD	DDD	Congruent	Incongruent	88.009895	88.309865	n	0.467497	Correct	Correct
7	45	Flanker_LR	LRL	Incongruent	Congruent	90.009741	90.309711	g	0.451535	Correct	Correct
7	46	Flanker_UD	UUU	Congruent	Incongruent	92.009588	92.309557	j	0.443704	Correct	Correct
7	47	Flanker_LR	LRL	Incongruent	Congruent	94.009429	94.309404	g	0.427702	Correct	Correct
7	48	Flanker_UD	UUU	Congruent	Incongruent	96.009278	96.309248	j	0.371902	Correct	Correct
7	49	Flanker_LR	LRL	Incongruent	Congruent	98.009140	98.309094	g	0.436027	Correct	Correct
7	50	Flanker_UD	UUU	Congruent	Incongruent	100.008969	100.308943	j	0.268162	Correct	Correct
7	51	Flanker_LR	RRR	Congruent	Congruent	102.008783	102.308788	g	0.412229	Correct	Correct
7	52	Flanker_UD	UUU	Congruent	Congruent	104.008663	104.308634	j	0.452425	Correct	Correct
7	53	Flanker_LR	RLR	Incongruent	Congruent	106.008515	106.308480	f	0.404407	Correct	Correct
7	54	Flanker_UD	UUU	Congruent	Incongruent	108.008356	108.308326	j	0.276753	Correct	Correct
7	55	Flanker_LR	RLR	Incongruent	Congruent	110.008202	110.308207	f	0.468756	Correct	Correct
7	56	Flanker_UD	DDD	Congruent	Incongruent	112.008048	112.308026	n	0.364953	Correct	Correct
7	57	Flanker_LR	RRR	Congruent	Congruent	114.007862	114.307864	g	0.268932	Correct	Correct
7	58	Flanker_UD	DDD	Congruent	Congruent	116.007742	116.307711	n	0.293106	Correct	Correct
7	59	Flanker_LR	RLR	Incongruent	Congruent	118.007586	118.307558	f	0.453138	Correct	Correct
7	60	Flanker_UD	DDD	Congruent	Incongruent	120.007402	120.307403	n	0.381333	Correct	Correct
7	61	Flanker_LR	LLL	Congruent	Congruent	122.007251	122.307250	f	0.277366	Correct	Correct
7	62	Flanker_UD	DDD	Congruent	Congruent	124.007127	124.307096	n	0.181619	Correct	Correct
7	63	Flanker_LR	RLR	Incongruent	Congruent	126.006971	126.306945	f	0.365699	Correct	Correct
7	64	Flanker_UD	DDD	Congruent	Incongruent	128.006822	128.306791	n	0.269793	Correct	Correct
7	65	Flanker_LR	LRL	Incongruent	Congruent	130.006689	130.306635	f	0.253879	Error	Correct
7	66	Flanker_UD	UUU	Congruent	Incongruent	132.006507	132.306481	j	0.494071	Correct	Error
7	67	Flanker_LR	LLL	Congruent	Congruent	134.006366	134.306328	f	0.390183	Correct	Correct
7	68	Flanker_UD	DDD	Congruent	Congruent	136.006212	136.306177	n	0.374351	Correct	Correct
7	69	Flanker_LR	RRR	Congruent	Congruent	138.006069	138.306035	g	0.606313	Correct	Correct
7	70	Flanker_UD	DUD	Incongruent	Congruent	140.005905	140.305866	n	0.270457	Error	Correct
7	71	Flanker_LR	LLL	Congruent	Incongruent	142.005737	142.305712	f	0.510633	Correct	Error
7	72	Flanker_UD	UDU	Incongruent	Congruent	144.005587	144.305558	n	0.470759	Correct	Correct
7	73	Flanker_LR	RRR	Congruent	Incongruent	146.005434	146.305421	g	0.382869	Correct	Correct
7	74	Flanker_UD	DDD	Congruent	Congruent	148.005280	148.305249	n	0.414908	Correct	Correct
7	75	Flanker_LR	LLL	Congruent	Congruent	150.005126	150.305097	f	0.375124	Correct	Correct
7	76	Flanker_UD	UDU	Incongruent	Congruent	152.004974	152.304945	n	0.455189	Correct	Correct
7	77	Flanker_LR	LLL	Congruent	Incongruent	154.004822	154.304806	f	0.399380	Correct	Correct
7	78	Flanker_UD	UUU	Congruent	Congruent	156.004667	156.304636	j	0.431522	Correct	Correct
7	79	Flanker_LR	LLL	Congruent	Congruent	158.004514	158.304484	f	0.407496	Correct	Correct
7	80	Flanker_UD	UUU	Congruent	Congruent	160.004357	160.304327	j	0.487709	Correct	Correct
7	81	Flanker_LR	RRR	Congruent	Congruent	162.004202	162.304193	g	0.415825	Correct	Correct
7	82	Flanker_UD	DDD	Congruent	Congruent	164.004050	164.304020	n	0.407882	Correct	Correct
7	83	Flanker_LR	RRR	Congruent	Congruent	166.003899	166.303867	g	0.448056	Correct	Correct
7	84	Flanker_UD	UUU	Congruent	Congruent	168.003744	168.303713	j	0.408096	Correct	Correct
7	85	Flanker_LR	LLL	Congruent	Congruent	170.003594	170.303567	f	0.400257	Correct	Correct
7	86	Flanker_UD	UDU	Incongruent	Congruent	172.003435	172.303405	n	0.496451	Correct	Correct
7	87	Flanker_LR	LLL	Congruent	Incongruent	174.003280	174.303250	f	0.512528	Correct	Correct
7	88	Flanker_UD	DUD	Incongruent	Congruent	176.003126	176.303097	j	0.560667	Correct	Correct
7	89	Flanker_LR	RRR	Congruent	Incongruent	178.002986	178.302961	g	0.464781	Correct	Correct
7	90	Flanker_UD	UDU	Incongruent	Congruent	180.002820	180.302790	n	0.448824	Correct	Correct
7	91	Flanker_LR	LLL	Congruent	Incongruent	182.002634	182.302634	f	0.424943	Correct	Correct
7	92	Flanker_UD	DUD	Incongruent	Congruent	184.002511	184.302482	j	0.529040	Correct	Correct
7	93	Flanker_LR	LLL	Congruent	Incongruent	186.002351	186.302377	f	0.385317	Correct	Correct
7	94	Flanker_UD	UDU	Incongruent	Congruent	188.002198	188.302174	n	0.473363	Correct	Correct
7	95	Flanker_LR	RRR	Congruent	Incongruent	190.002050	190.302023	g	0.305440	Correct	Correct
7	96	Flanker_UD	DUD	Incongruent	Congruent	192.001899	192.301867	j	0.449618	Correct	Correct
8	1	Flanker_LR	LRL	Incongruent	None	1.999849	2.299821	g	0.579197	Correct	None
8	2	Flanker_UD	DUD	Incongruent	Incongruent	3.999695	4.299668	j	0.499315	Correct	Correct
8	3	Flanker_LR	RRR	Congruent	Incongruent	5.999541	6.299514	g	0.387620	Correct	Correct
8	4	Flanker_UD	UDU	Incongruent	Congruent	7.999388	8.299359	n	0.451556	Correct	Correct
8	5	Flanker_LR	RRR	Congruent	Incongruent	9.999233	10.299205	g	0.347718	Correct	Correct
8	6	Flanker_UD	DDD	Congruent	Congruent	11.999080	12.299052	n	0.331829	Correct	Correct
8	7	Flanker_LR	LLL	Congruent	Congruent	13.998926	14.298898	f	0.324028	Correct	Correct
8	8	Flanker_UD	UDU	Incongruent	Congruent	15.998743	16.298744	n	0.484105	Correct	Correct
8	9	Flanker_LR	RLR	Incongruent	Incongruent	17.998620	18.298590	f	0.452161	Correct	Correct
8	10	Flanker_UD	UDU	Incongruent	Incongruent	19.998466	20.298436	n	0.428227	Correct	Correct
8	11	Flanker_LR	RLR	Incongruent	Incongruent	21.998319	22.298289	f	0.428520	Correct	Correct
8	12	Flanker_UD	UUU	Congruent	Incongruent	23.998157	24.298129	j	0.428474	Correct	Correct
8	13	Flanker_LR	LRL	Incongruent	Congruent	25.998001	26.297975	f	0.308702	Error	Correct
8	14	Flanker_UD	DDD	Congruent	Incongruent	27.997846	28.297823	n	0.492145	Correct	Error
8	15	Flanker_LR	RLR	Incongruent	Congruent	29.997674	30.297669	f	0.492198	Correct	Correct
8	16	Flanker_UD	UUU	Congruent	Incongruent	31.997551	32.297513	j	0.380363	Correct	Correct
8	17	Flanker_LR	LLL	Congruent	Congruent	33.997399	34.297360	f	0.420514	Correct	Correct
8	18	Flanker_UD	DDD	Congruent	Congruent	35.997243	36.313873	n	0.412524	Correct	Correct
8	19	Flanker_LR	LLL	Congruent	Congruent	37.997098	38.313717	f	0.404700	Correct	Correct
8	20	Flanker_UD	UUU	Congruent	Congruent	39.996935	40.313568	j	0.412843	Correct	Correct
8	21	Flanker_LR	LLL	Congruent	Congruent	41.996751	42.313411	f	0.356962	Correct	Correct
8	22	Flanker_UD	DUD	Incongruent	Congruent	43.996627	44.313267	j	0.589094	Correct	Correct
8	23	Flanker_LR	RLR	Incongruent	Incongruent	45.996490	46.313103	f	0.437195	Correct	Correct
8	24	Flanker_UD	DDD	Congruent	Incongruent	47.996319	48.312948	n	0.389257	Correct	Correct
8	25	Flanker_LR	RRR	Congruent	Congruent	49.996167	50.312797	g	0.309357	Correct	Correct
8	26	Flanker_UD	DDD	Congruent	Congruent	51.996012	52.312642	n	0.365556	Correct	Correct
8	27	Flanker_LR	LRL	Incongruent	Congruent	53.995854	54.312487	g	0.541657	Correct	Correct
8	28	Flanker_UD	DUD	Incongruent	Incongruent	55.995704	56.312337	j	0.493706	Correct	Correct
8	29	Flanker_LR	RRR	Congruent	Incongruent	57.995551	58.312180	g	0.365952	Correct	Correct
8	30	Flanker_UD	DUD	Incongruent	Congruent	59.995401	60.312038	j	0.493947	Correct	Correct
8	31	Flanker_LR	LLL	Congruent	Incongruent	61.995258	62.311873	f	0.478103	Correct	Correct
8	32	Flanker_UD	DDD	Congruent	Congruent	63.995089	64.311721	n	0.390329	Correct	Correct
8	33	Flanker_LR	RRR	Congruent	Congruent	65.994935	66.311565	g	0.350380	Correct	Correct
8	34	Flanker_UD	DUD	Incongruent	Congruent	67.994749	68.311428	j	0.534523	Correct	Correct
8	35	Flanker_LR	LLL	Congruent	Incongruent	69.994628	70.311261	f	0.526655	Correct	Correct
8	36	Flanker_UD	UDU	Incongruent	Congruent	71.994475	72.311104	n	0.486657	Correct	Correct
8	37	Flanker_LR	RLR	Incongruent	Incongruent	73.994321	74.310951	f	0.422809	Correct	Correct
8	38	Flanker_UD	UDU	Incongruent	Incongruent	75.994167	76.310806	n	0.462919	Correct	Correct
8	39	Flanker_LR	LRL	Incongruent	Incongruent	77.994015	78.310642	g	0.519085	Correct	Correct
8	40	Flanker_UD	UUU	Congruent	Incongruent	79.993828	80.310487	j	0.623162	Correct	Correct
8	41	Flanker_LR	LRL	Incongruent	Congruent	81.993676	82.310335	g	0.463338	Correct	Correct
8	42	Flanker_UD	DUD	Incongruent	Incongruent	83.993551	84.310181	j	0.479729	Correct	Correct
8	43	Flanker_LR	LLL	Congruent	Incongruent	85.993397	86.310027	f	0.391485	Correct	Correct
8	44	Flanker_UD	UUU	Congruent	Congruent	87.993243	88.309873	j	0.423719	Correct	Correct
8	45	Flanker_LR	RRR	Congruent	Congruent	90.009756	90.309721	g	0.383733	Correct	Correct
8	46	Flanker_UD	DDD	Congruent	Congruent	92.009600	92.309566	n	0.311991	Correct	Correct
8	47	Flanker_LR	LRL	Incongruent	Congruent	94.009449	94.309413	g	0.560033	Correct	Correct
8	48	Flanker_UD	DUD	Incongruent	Incongruent	96.009293	96.309258	j	0.464117	Correct	Correct
8	49	Flanker_LR	RLR	Incongruent	Incongruent	98.009138	98.309104	f	0.512289	Correct	Correct
8	50	Flanker_UD	UDU	Incongruent	Incongruent	100.008997	100.308952	n	0.520469	Correct	Correct
8	51	Flanker_LR	LRL	Incongruent	Incongruent	102.008836	102.308797	g	0.480515	Correct	Correct
8	52	Flanker_UD	UDU	Incongruent	Incongruent	104.008678	104.308643	n	0.488638	Correct	Correct
8	53	Flanker_LR	LRL	Incongruent	Incongruent	106.008519	106.308490	g	0.456763	Correct	Correct
8	54	Flanker_UD	DUD	Incongruent	Incongruent	108.008369	108.308337	j	0.504945	Correct	Correct
8	55	Flanker_LR	LLL	Congruent	Incongruent	110.008188	110.308182	f	0.545170	Correct	Correct
8	56	Flanker_UD	DUD	Incongruent	Congruent	112.008065	112.308029	j	0.465070	Correct	Correct
8	57	Flanker_LR	RLR	Incongruent	Incongruent	114.007910	114.307876	f	0.457165	Correct	Correct
8	58	Flanker_UD	DDD	Congruent	Incongruent	116.007757	116.307744	n	0.465363	Correct	Correct
8	59	Flanker_LR	RLR	Incongruent	Congruent	118.007603	118.307567	f	0.505554	Correct	Correct
8	60	Flanker_UD	DDD	Congruent	Incongruent	120.007451	120.307414	n	0.409578	Correct	Correct
8	61	Flanker_LR	LLL	Congruent	Congruent	122.007295	122.307263	f	0.385657	Correct	Correct
8	62	Flanker_UD	DUD	Incongruent	Congruent	124.007159	124.307120	j	0.521766	Correct	Correct
8	63	Flanker_LR	RRR	Congruent	Incongruent	126.006987	126.306954	g	0.489981	Correct	Correct
8	64	Flanker_UD	UDU	Incongruent	Congruent	128.006836	128.306799	n	0.466130	Correct	Correct
8	65	Flanker_LR	LRL	Incongruent	Incongruent	130.006653	130.306703	g	0.506055	Correct	Correct
8	66	Flanker_UD	UUU	Congruent	Incongruent	132.006525	132.306496	j	0.474298	Correct	Correct
8	67	Flanker_LR	RLR	Incongruent	Congruent	134.006344	134.306337	f	0.562563	Correct	Correct
8	68	Flanker_UD	UDU	Incongruent	Incongruent	136.006191	136.306184	n	0.546552	Correct	Correct
8	69	Flanker_LR	RRR	Congruent	Incongruent	138.006037	138.306031	g	0.434607	Correct	Correct
8	70	Flanker_UD	DUD	Incongruent	Congruent	140.005945	140.305875	j	0.474787	Correct	Correct
8	71	Flanker_LR	RRR	Congruent	Incongruent	142.005758	142.305723	g	0.674915	Correct	Correct
8	72	Flanker_UD	UDU	Incongruent	Congruent	144.005605	144.305569	n	0.634951	Correct	Correct
8	73	Flanker_LR	RLR	Incongruent	Incongruent	146.005459	146.305415	f	0.459151	Correct	Correct
8	74	Flanker_UD	UDU	Incongruent	Incongruent	148.005315	148.305309	n	0.515202	Correct	Correct
8	75	Flanker_LR	LLL	Congruent	Incongruent	150.005143	150.305108	f	0.611332	Correct	Correct
8	76	Flanker_UD	DUD	Incongruent	Congruent	152.004998	152.304954	j	0.451504	Correct	Correct
8	77	Flanker_LR	LRL	Incongruent	Incongruent	154.004835	154.304800	g	0.435579	Correct	Correct
8	78	Flanker_UD	UDU	Incongruent	Incongruent	156.004658	156.304684	n	0.435683	Correct	Correct
8	79	Flanker_LR	RRR	Congruent	Incongruent	158.004498	158.304492	g	0.427827	Correct	Correct
8	80	Flanker_UD	UUU	Congruent	Congruent	160.004345	160.304339	j	0.443892	Correct	Correct
8	81	Flanker_LR	LRL	Incongruent	Congruent	162.004191	162.304187	g	0.436054	Correct	Correct
8	82	Flanker_UD	UUU	Congruent	Incongruent	164.004067	164.304066	j	0.476111	Correct	Correct
8	83	Flanker_LR	RRR	Congruent	Congruent	166.003914	166.303877	g	0.436314	Correct	Correct
8	84	Flanker_UD	UUU	Congruent	Congruent	168.003761	168.303725	j	0.396435	Correct	Correct
8	85	Flanker_LR	LLL	Congruent	Congruent	170.003606	170.303570	f	0.396540	Correct	Correct
8	86	Flanker_UD	DDD	Congruent	Congruent	172.003451	172.303445	n	0.364700	Correct	Correct
8	87	Flanker_LR	LRL	Incongruent	Congruent	174.003298	174.303264	g	0.412905	Correct	Correct
8	88	Flanker_UD	UUU	Congruent	Incongruent	176.003144	176.303109	j	0.364872	Correct	Correct
8	89	Flanker_LR	RLR	Incongruent	Congruent	178.002992	178.302956	f	0.460963	Correct	Correct
8	90	Flanker_UD	UUU	Congruent	Incongruent	180.002807	180.302803	j	0.437303	Correct	Correct
8	91	Flanker_LR	RLR	Incongruent	Congruent	182.002652	182.302648	f	0.493285	Correct	Correct
8	92	Flanker_UD	DDD	Congruent	Incongruent	184.002499	184.302495	n	0.421295	Correct	Correct
8	93	Flanker_LR	LLL	Congruent	Congruent	186.002377	186.302342	f	0.453517	Correct	Correct
8	94	Flanker_UD	UUU	Congruent	Congruent	188.002224	188.302187	j	0.357583	Correct	Correct
8	95	Flanker_LR	RRR	Congruent	Congruent	190.002088	190.302033	g	0.389735	Correct	Correct
8	96	Flanker_UD	DDD	Congruent	Congruent	192.001915	192.301880	n	0.365820	Correct	Correct
