# Supplementary material for: Congruency Sequence Effects without Feature Integration or Contingency Learning Confounds
Source: PLoS One. 2014 Jul 14;9(7):e102337. doi: 10.1371/journal.pone.0102337 (PMC4096924; doi:10.1371/journal.pone.0102337)
Supplement: Raw Data S1 — The raw data collected from each participant in Experiments 1 and 2. (ZIP) [file pone.0102337.s001.zip › RAW DATA/Experiment2/Prime_Word_Flanker_3D_Subject_10_log.txt]

Experiment ID	Prime_Word_Flanker_Paradigm
Subject	10
Run Time	10-May-2013 16:51:56
Run Number	Trial Number	Task	Stimulus	Current Trial Type	Previous Trial Type	StimulusOnsetTime	StimulusOffsetTime	Response	RT	Accuracy	PreviousAccuracy
practice	1	Flanker_LR	RRR	Congruent	None	1.999857	2.299863	Omission	5000.000000	Omission	None
practice	2	Flanker_UD	UDU	Incongruent	Congruent	3.999739	4.299711	g	0.145218	Error	Omission
practice	3	Flanker_LR	RLR	Incongruent	Incongruent	5.999607	6.299568	g	0.457302	Error	Error
practice	4	Flanker_UD	DDD	Congruent	Incongruent	7.999444	8.299425	n	1.241713	Correct	Error
practice	5	Flanker_LR	LLL	Congruent	Congruent	9.999270	10.299277	f	1.281708	Correct	Correct
practice	6	Flanker_UD	UDU	Incongruent	Congruent	11.999123	12.299131	n	0.761982	Correct	Correct
practice	7	Flanker_LR	LRL	Incongruent	Incongruent	13.999030	14.298983	g	0.993993	Correct	Correct
practice	8	Flanker_UD	UUU	Congruent	Incongruent	15.998867	16.298839	j	0.762104	Correct	Correct
practice	9	Flanker_LR	RRR	Congruent	Congruent	17.998717	18.298692	g	1.170172	Correct	Correct
practice	10	Flanker_UD	UDU	Incongruent	Congruent	19.998571	20.298538	n	0.770179	Correct	Correct
practice	11	Flanker_LR	RRR	Congruent	Incongruent	21.998440	22.298401	g	0.666513	Correct	Correct
practice	12	Flanker_UD	UUU	Congruent	Congruent	23.998280	24.298255	j	0.514783	Correct	Correct
practice	13	Flanker_LR	RLR	Incongruent	Congruent	25.998101	26.298108	g	1.098482	Error	Correct
practice	14	Flanker_UD	DDD	Congruent	Incongruent	27.997985	28.297961	n	0.890846	Correct	Error
practice	15	Flanker_LR	LRL	Incongruent	Congruent	29.997809	30.297815	g	0.795057	Correct	Correct
practice	16	Flanker_UD	DUD	Incongruent	Incongruent	31.997694	32.297671	j	0.882924	Correct	Correct
practice	17	Flanker_LR	LRL	Incongruent	Incongruent	33.997516	34.297525	g	1.243240	Correct	Correct
practice	18	Flanker_UD	DUD	Incongruent	Incongruent	35.997404	36.297377	j	1.291420	Correct	Correct
practice	19	Flanker_LR	LLL	Congruent	Incongruent	37.997275	38.313897	f	1.027280	Correct	Correct
practice	20	Flanker_UD	DDD	Congruent	Congruent	39.997078	40.313749	n	0.642729	Correct	Correct
practice	21	Flanker_LR	RLR	Incongruent	Congruent	41.996964	42.313625	f	1.219106	Correct	Correct
practice	22	Flanker_UD	DUD	Incongruent	Incongruent	43.996817	44.313456	j	0.858992	Correct	Correct
practice	23	Flanker_LR	LLL	Congruent	Incongruent	45.996672	46.313311	f	1.115245	Correct	Correct
practice	24	Flanker_UD	UUU	Congruent	Congruent	47.996526	48.313165	j	0.619227	Correct	Correct
1	1	Flanker_LR	RRR	Congruent	None	1.999902	2.299861	g	0.883725	Correct	None
1	2	Flanker_UD	UDU	Incongruent	Congruent	3.999752	4.299723	n	0.596004	Correct	Correct
1	3	Flanker_LR	RLR	Incongruent	Incongruent	5.999579	6.299569	f	0.764231	Correct	Correct
1	4	Flanker_UD	UDU	Incongruent	Incongruent	7.999465	8.299424	j	0.348119	Error	Correct
1	5	Flanker_LR	RLR	Incongruent	Incongruent	9.999302	10.299278	f	1.420293	Correct	Error
1	6	Flanker_UD	DUD	Incongruent	Incongruent	11.999168	12.299131	j	0.708348	Correct	Correct
1	7	Flanker_LR	LLL	Congruent	Incongruent	13.999013	14.298991	f	1.324732	Correct	Correct
1	8	Flanker_UD	DDD	Congruent	Congruent	15.998873	16.298842	n	0.524563	Correct	Correct
1	9	Flanker_LR	RRR	Congruent	Congruent	17.998721	18.298694	g	0.908712	Correct	Correct
1	10	Flanker_UD	UUU	Congruent	Congruent	19.998577	20.298549	j	0.604852	Correct	Correct
1	11	Flanker_LR	LLL	Congruent	Congruent	21.998400	22.298404	f	0.869074	Correct	Correct
1	12	Flanker_UD	DDD	Congruent	Congruent	23.998285	24.298258	n	0.445109	Correct	Correct
1	13	Flanker_LR	LLL	Congruent	Congruent	25.998105	26.298112	f	0.637212	Correct	Correct
1	14	Flanker_UD	DUD	Incongruent	Congruent	27.997961	28.297964	j	0.661402	Correct	Correct
1	15	Flanker_LR	LLL	Congruent	Incongruent	29.997846	30.297819	f	0.709607	Correct	Correct
1	16	Flanker_UD	DUD	Incongruent	Congruent	31.997699	32.297673	j	1.045540	Correct	Correct
1	17	Flanker_LR	RRR	Congruent	Incongruent	33.997555	34.297524	g	0.741692	Correct	Correct
1	18	Flanker_UD	DUD	Incongruent	Congruent	35.997407	36.297378	j	0.733784	Correct	Correct
1	19	Flanker_LR	RLR	Incongruent	Incongruent	37.997262	38.313899	f	0.933317	Correct	Correct
1	20	Flanker_UD	UUU	Congruent	Incongruent	39.997120	40.313800	j	0.589351	Correct	Correct
1	21	Flanker_LR	RRR	Congruent	Congruent	41.996970	42.313606	g	1.109646	Correct	Correct
1	22	Flanker_UD	DDD	Congruent	Congruent	43.996792	44.313461	n	0.493682	Correct	Correct
1	23	Flanker_LR	LLL	Congruent	Congruent	45.996680	46.313315	f	0.798008	Correct	Correct
1	24	Flanker_UD	DUD	Incongruent	Congruent	47.996501	48.313179	j	0.598027	Correct	Correct
1	25	Flanker_LR	LRL	Incongruent	Incongruent	49.996355	50.313023	g	1.246247	Correct	Correct
1	26	Flanker_UD	UUU	Congruent	Incongruent	51.996209	52.312877	j	0.326173	Correct	Correct
1	27	Flanker_LR	RRR	Congruent	Congruent	53.996063	54.312731	g	0.750531	Correct	Correct
1	28	Flanker_UD	DDD	Congruent	Congruent	55.995917	56.312608	n	0.462402	Correct	Correct
1	29	Flanker_LR	LRL	Incongruent	Congruent	57.995804	58.312439	g	0.846602	Correct	Correct
1	30	Flanker_UD	UUU	Congruent	Incongruent	59.995658	60.312294	j	0.270603	Correct	Correct
1	31	Flanker_LR	LRL	Incongruent	Congruent	61.995480	62.312148	n	0.327055	Error	Correct
1	32	Flanker_UD	UUU	Congruent	Incongruent	63.995363	64.312030	j	0.390863	Correct	Error
1	33	Flanker_LR	LLL	Congruent	Congruent	65.995221	66.311857	f	0.743238	Correct	Correct
1	34	Flanker_UD	DUD	Incongruent	Congruent	67.995043	68.311712	j	0.647141	Correct	Correct
1	35	Flanker_LR	LLL	Congruent	Incongruent	69.994930	70.311569	g	0.479284	Error	Correct
1	36	Flanker_UD	UDU	Incongruent	Congruent	71.994788	72.311425	n	0.535660	Correct	Error
1	37	Flanker_LR	RRR	Congruent	Incongruent	73.994615	74.311275	g	0.879699	Correct	Correct
1	38	Flanker_UD	UDU	Incongruent	Congruent	75.994503	76.311129	j	0.207590	Error	Correct
1	39	Flanker_LR	RLR	Incongruent	Incongruent	77.994343	78.310985	Omission	5000.000000	Omission	Error
1	40	Flanker_UD	DDD	Congruent	Incongruent	79.994197	80.310817	n	0.911894	Correct	Omission
1	41	Flanker_LR	LRL	Incongruent	Congruent	81.994023	82.310692	g	0.880043	Correct	Correct
1	42	Flanker_UD	UUU	Congruent	Incongruent	83.993907	84.310546	j	0.408097	Correct	Correct
1	43	Flanker_LR	LRL	Incongruent	Congruent	86.010398	86.310401	g	0.968224	Correct	Correct
1	44	Flanker_UD	DUD	Incongruent	Incongruent	88.010320	88.310273	j	0.720359	Correct	Correct
1	45	Flanker_LR	LRL	Incongruent	Incongruent	90.010137	90.310111	g	0.616468	Correct	Correct
1	46	Flanker_UD	UDU	Incongruent	Incongruent	92.009958	92.309969	n	0.712871	Correct	Correct
1	47	Flanker_LR	RRR	Congruent	Incongruent	94.009814	94.309820	g	0.672936	Correct	Correct
1	48	Flanker_UD	DUD	Incongruent	Congruent	96.009681	96.309680	j	0.576846	Correct	Correct
1	49	Flanker_LR	LLL	Congruent	Incongruent	98.009554	98.309532	f	0.952962	Correct	Correct
1	50	Flanker_UD	DDD	Congruent	Congruent	100.009407	100.309382	n	0.417085	Correct	Correct
1	51	Flanker_LR	LLL	Congruent	Congruent	102.009262	102.309237	g	0.625173	Error	Correct
1	52	Flanker_UD	UUU	Congruent	Congruent	104.009176	104.309107	Omission	5000.000000	Omission	Error
1	53	Flanker_LR	LRL	Incongruent	Congruent	106.008970	106.308945	Omission	5000.000000	Omission	Omission
1	54	Flanker_UD	UDU	Incongruent	Incongruent	108.008825	108.308792	n	0.793580	Correct	Omission
1	55	Flanker_LR	LLL	Congruent	Incongruent	110.008652	110.308654	f	0.961929	Correct	Correct
1	56	Flanker_UD	UDU	Incongruent	Congruent	112.008562	112.308546	j	0.330035	Error	Correct
1	57	Flanker_LR	RRR	Congruent	Incongruent	114.008398	114.308363	Omission	5000.000000	Omission	Error
1	58	Flanker_UD	DDD	Congruent	Congruent	116.008243	116.308218	Omission	5000.000000	Omission	Omission
1	59	Flanker_LR	RRR	Congruent	Congruent	118.008097	118.308073	g	0.826193	Correct	Omission
1	60	Flanker_UD	UDU	Incongruent	Congruent	120.007965	120.307960	n	0.538586	Correct	Correct
1	61	Flanker_LR	LRL	Incongruent	Incongruent	122.007810	122.307782	n	0.586392	Error	Correct
1	62	Flanker_UD	UDU	Incongruent	Incongruent	124.007672	124.307627	n	0.730698	Correct	Error
1	63	Flanker_LR	RRR	Congruent	Incongruent	126.007530	126.307491	g	1.034928	Correct	Correct
1	64	Flanker_UD	DUD	Incongruent	Congruent	128.007395	128.307362	j	0.610886	Correct	Correct
1	65	Flanker_LR	LLL	Congruent	Incongruent	130.007207	130.307195	f	0.723008	Correct	Correct
1	66	Flanker_UD	UUU	Congruent	Congruent	132.007063	132.307047	j	0.491057	Correct	Correct
1	67	Flanker_LR	RRR	Congruent	Congruent	134.006919	134.306911	g	0.491159	Correct	Correct
1	68	Flanker_UD	UUU	Congruent	Congruent	136.006818	136.306791	j	0.195222	Correct	Correct
1	69	Flanker_LR	LLL	Congruent	Congruent	138.006628	138.306620	f	0.643443	Correct	Correct
1	70	Flanker_UD	UUU	Congruent	Congruent	140.006513	140.306473	j	0.339528	Correct	Correct
1	71	Flanker_LR	RLR	Incongruent	Congruent	142.006366	142.306330	f	0.675820	Correct	Correct
1	72	Flanker_UD	UDU	Incongruent	Incongruent	144.006240	144.306206	n	0.587719	Correct	Correct
1	73	Flanker_LR	RLR	Incongruent	Incongruent	146.006076	146.306039	f	0.652056	Correct	Correct
1	74	Flanker_UD	DDD	Congruent	Incongruent	148.005930	148.305894	n	0.348251	Correct	Correct
1	75	Flanker_LR	RLR	Incongruent	Congruent	150.005788	150.305748	f	0.964102	Correct	Correct
1	76	Flanker_UD	UUU	Congruent	Incongruent	152.005650	152.305628	j	0.364284	Correct	Correct
1	77	Flanker_LR	LRL	Incongruent	Congruent	154.005474	154.305453	g	0.532695	Correct	Correct
1	78	Flanker_UD	DUD	Incongruent	Incongruent	156.005321	156.305303	n	0.316398	Error	Correct
1	79	Flanker_LR	RLR	Incongruent	Incongruent	158.005194	158.305169	f	0.996639	Correct	Error
1	80	Flanker_UD	DUD	Incongruent	Incongruent	160.005036	160.305050	j	0.844922	Correct	Correct
1	81	Flanker_LR	RRR	Congruent	Incongruent	162.004877	162.304881	g	0.924807	Correct	Correct
1	82	Flanker_UD	DDD	Congruent	Congruent	164.004761	164.304735	n	0.324955	Correct	Correct
1	83	Flanker_LR	RLR	Incongruent	Congruent	166.004617	166.304590	f	1.125390	Correct	Correct
1	84	Flanker_UD	UDU	Incongruent	Incongruent	168.004479	168.304446	n	0.685258	Correct	Correct
1	85	Flanker_LR	LRL	Incongruent	Incongruent	170.004327	170.304299	g	0.885632	Correct	Correct
1	86	Flanker_UD	DDD	Congruent	Incongruent	172.004181	172.304154	n	0.461440	Correct	Correct
1	87	Flanker_LR	LRL	Incongruent	Congruent	174.004004	174.304010	g	0.541631	Correct	Correct
1	88	Flanker_UD	UDU	Incongruent	Incongruent	176.003905	176.303881	n	0.653860	Correct	Correct
1	89	Flanker_LR	RLR	Incongruent	Incongruent	178.003745	178.303718	f	0.613796	Correct	Correct
1	90	Flanker_UD	DDD	Congruent	Incongruent	180.003570	180.303574	n	0.334109	Correct	Correct
1	91	Flanker_LR	RLR	Incongruent	Congruent	182.003425	182.303429	f	0.542175	Correct	Correct
1	92	Flanker_UD	DUD	Incongruent	Incongruent	184.003340	184.303306	n	0.238554	Error	Correct
1	93	Flanker_LR	RLR	Incongruent	Incongruent	186.003163	186.303141	f	0.614303	Correct	Error
1	94	Flanker_UD	DDD	Congruent	Incongruent	188.002991	188.302986	j	0.174492	Error	Correct
1	95	Flanker_LR	LRL	Incongruent	Congruent	190.002882	190.302844	Omission	5000.000000	Omission	Error
1	96	Flanker_UD	UUU	Congruent	Incongruent	192.002754	192.302731	g	0.150708	Error	Omission
2	1	Flanker_LR	RLR	Incongruent	None	1.999869	2.299833	f	0.867219	Correct	None
2	2	Flanker_UD	UDU	Incongruent	Incongruent	3.999724	4.299687	n	0.771520	Correct	Correct
2	3	Flanker_LR	LLL	Congruent	Incongruent	5.999545	6.299546	f	0.683469	Correct	Correct
2	4	Flanker_UD	UDU	Incongruent	Congruent	7.999403	8.299392	n	1.227583	Correct	Correct
2	5	Flanker_LR	LRL	Incongruent	Incongruent	9.999289	10.299256	g	0.827787	Correct	Correct
2	6	Flanker_UD	UDU	Incongruent	Incongruent	11.999142	12.299107	j	0.676019	Error	Correct
2	7	Flanker_LR	RRR	Congruent	Incongruent	13.998986	14.298964	g	0.979939	Correct	Error
2	8	Flanker_UD	UDU	Incongruent	Congruent	15.998845	16.298820	n	0.844109	Correct	Correct
2	9	Flanker_LR	LLL	Congruent	Incongruent	17.998709	18.298698	Omission	5000.000000	Omission	Correct
2	10	Flanker_UD	DDD	Congruent	Congruent	19.998552	20.298531	g	0.133468	Error	Omission
2	11	Flanker_LR	RLR	Incongruent	Congruent	21.998417	22.298380	g	0.660566	Error	Error
2	12	Flanker_UD	UDU	Incongruent	Incongruent	23.998265	24.298241	Omission	5000.000000	Omission	Error
2	13	Flanker_LR	RRR	Congruent	Incongruent	25.998129	26.298113	Omission	5000.000000	Omission	Omission
2	14	Flanker_UD	DUD	Incongruent	Congruent	27.997984	28.297950	Omission	5000.000000	Omission	Omission
2	15	Flanker_LR	LRL	Incongruent	Incongruent	29.997828	30.297807	Omission	5000.000000	Omission	Omission
2	16	Flanker_UD	UUU	Congruent	Incongruent	31.997686	32.297663	j	0.869218	Correct	Omission
2	17	Flanker_LR	LRL	Incongruent	Congruent	33.997542	34.297517	Omission	5000.000000	Omission	Correct
2	18	Flanker_UD	UUU	Congruent	Incongruent	35.997404	36.297370	j	0.373525	Correct	Omission
2	19	Flanker_LR	RRR	Congruent	Congruent	37.997265	38.297226	g	0.501420	Correct	Correct
2	20	Flanker_UD	DDD	Congruent	Congruent	39.997118	40.313747	n	0.396758	Correct	Correct
2	21	Flanker_LR	RLR	Incongruent	Congruent	41.996973	42.313603	f	0.621191	Correct	Correct
2	22	Flanker_UD	DDD	Congruent	Incongruent	43.996830	44.313457	n	0.965006	Correct	Correct
2	23	Flanker_LR	RRR	Congruent	Congruent	45.996686	46.313354	g	0.605203	Correct	Correct
2	24	Flanker_UD	UUU	Congruent	Congruent	47.996538	48.313169	j	0.653362	Correct	Correct
2	25	Flanker_LR	LRL	Incongruent	Congruent	49.996395	50.313024	j	0.733488	Error	Correct
2	26	Flanker_UD	UUU	Congruent	Incongruent	51.996227	52.312881	j	0.421518	Correct	Error
2	27	Flanker_LR	RRR	Congruent	Congruent	53.996096	54.312764	g	0.541862	Correct	Correct
2	28	Flanker_UD	DDD	Congruent	Congruent	55.995943	56.312591	n	0.357832	Correct	Correct
2	29	Flanker_LR	LLL	Congruent	Congruent	57.995808	58.312447	f	0.550126	Correct	Correct
2	30	Flanker_UD	UUU	Congruent	Congruent	59.995663	60.312305	j	0.214035	Correct	Correct
2	31	Flanker_LR	RRR	Congruent	Congruent	61.995487	62.312161	g	0.374218	Correct	Correct
2	32	Flanker_UD	DUD	Incongruent	Congruent	63.995374	64.312015	n	0.702280	Error	Correct
2	33	Flanker_LR	LRL	Incongruent	Incongruent	65.995227	66.311868	Omission	5000.000000	Omission	Error
2	34	Flanker_UD	DUD	Incongruent	Incongruent	67.995078	68.311713	n	0.630541	Error	Omission
2	35	Flanker_LR	LRL	Incongruent	Incongruent	69.994929	70.311609	Omission	5000.000000	Omission	Error
2	36	Flanker_UD	UDU	Incongruent	Incongruent	71.994792	72.311436	n	0.133493	Correct	Omission
2	37	Flanker_LR	LLL	Congruent	Incongruent	73.994651	74.311291	f	1.382998	Correct	Correct
2	38	Flanker_UD	DUD	Incongruent	Congruent	75.994506	76.311146	Omission	5000.000000	Omission	Correct
2	39	Flanker_LR	RRR	Congruent	Incongruent	77.994360	78.311029	Omission	5000.000000	Omission	Omission
2	40	Flanker_UD	DDD	Congruent	Congruent	79.994214	80.310856	n	1.167404	Correct	Omission
2	41	Flanker_LR	LRL	Incongruent	Congruent	81.994058	82.310713	g	0.735387	Correct	Correct
2	42	Flanker_UD	DDD	Congruent	Incongruent	83.993900	84.310568	n	0.255475	Correct	Correct
2	43	Flanker_LR	LLL	Congruent	Congruent	85.993784	86.310463	f	0.519664	Correct	Correct
2	44	Flanker_UD	DDD	Congruent	Congruent	87.993644	88.310280	n	0.375790	Correct	Correct
2	45	Flanker_LR	RRR	Congruent	Congruent	90.010157	90.310136	g	0.784143	Correct	Correct
2	46	Flanker_UD	UUU	Congruent	Congruent	92.010013	92.309991	j	0.343960	Correct	Correct
2	47	Flanker_LR	LLL	Congruent	Congruent	94.009870	94.309830	f	0.520355	Correct	Correct
2	48	Flanker_UD	DUD	Incongruent	Congruent	96.009725	96.309703	n	0.312219	Error	Correct
2	49	Flanker_LR	LRL	Incongruent	Incongruent	98.009580	98.309559	g	0.696395	Correct	Error
2	50	Flanker_UD	DDD	Congruent	Incongruent	100.009406	100.309415	n	0.632676	Correct	Correct
2	51	Flanker_LR	LRL	Incongruent	Congruent	102.009291	102.309269	g	1.392673	Correct	Correct
2	52	Flanker_UD	UDU	Incongruent	Incongruent	104.009150	104.309126	j	0.585013	Error	Correct
2	53	Flanker_LR	RRR	Congruent	Incongruent	106.009012	106.308982	g	0.480898	Correct	Error
2	54	Flanker_UD	UUU	Congruent	Congruent	108.008868	108.308843	j	0.552941	Correct	Correct
2	55	Flanker_LR	RLR	Incongruent	Congruent	110.008694	110.308687	f	1.145074	Correct	Correct
2	56	Flanker_UD	DUD	Incongruent	Incongruent	112.008581	112.308547	n	0.961278	Error	Correct
2	57	Flanker_LR	LLL	Congruent	Incongruent	114.008426	114.308403	g	0.641425	Error	Error
2	58	Flanker_UD	DUD	Incongruent	Congruent	116.008281	116.308258	n	0.649592	Error	Error
2	59	Flanker_LR	LLL	Congruent	Incongruent	118.008167	118.308161	Omission	5000.000000	Omission	Error
2	60	Flanker_UD	DDD	Congruent	Congruent	120.007991	120.307969	n	1.193711	Correct	Omission
2	61	Flanker_LR	RLR	Incongruent	Congruent	122.007850	122.307825	f	1.297780	Correct	Correct
2	62	Flanker_UD	DUD	Incongruent	Incongruent	124.007706	124.307682	n	0.761973	Error	Correct
2	63	Flanker_LR	LRL	Incongruent	Incongruent	126.007558	126.307533	Omission	5000.000000	Omission	Error
2	64	Flanker_UD	UDU	Incongruent	Incongruent	128.007425	128.307387	g	0.714208	Error	Omission
2	65	Flanker_LR	LRL	Incongruent	Incongruent	130.007271	130.307248	g	1.050574	Correct	Error
2	66	Flanker_UD	UDU	Incongruent	Incongruent	132.007128	132.307104	n	0.914590	Correct	Correct
2	67	Flanker_LR	LLL	Congruent	Incongruent	134.006985	134.306984	f	1.146576	Correct	Correct
2	68	Flanker_UD	UUU	Congruent	Congruent	136.006840	136.306816	j	0.482675	Correct	Correct
2	69	Flanker_LR	RLR	Incongruent	Congruent	138.006695	138.306671	f	0.634798	Correct	Correct
2	70	Flanker_UD	UUU	Congruent	Incongruent	140.006552	140.306527	Omission	5000.000000	Omission	Correct
2	71	Flanker_LR	RLR	Incongruent	Congruent	142.006405	142.306406	Omission	5000.000000	Omission	Omission
2	72	Flanker_UD	UUU	Congruent	Incongruent	144.006269	144.306229	j	0.771154	Correct	Omission
2	73	Flanker_LR	RRR	Congruent	Congruent	146.006097	146.306095	g	0.979439	Correct	Correct
2	74	Flanker_UD	UUU	Congruent	Congruent	148.005985	148.305949	j	0.363667	Correct	Correct
2	75	Flanker_LR	RLR	Incongruent	Congruent	150.005840	150.305826	f	0.827535	Correct	Correct
2	76	Flanker_UD	DDD	Congruent	Incongruent	152.005694	152.305658	n	0.435923	Correct	Correct
2	77	Flanker_LR	RRR	Congruent	Congruent	154.005551	154.305517	j	0.523896	Error	Correct
2	78	Flanker_UD	UDU	Incongruent	Congruent	156.005395	156.305372	j	0.619850	Error	Error
2	79	Flanker_LR	RRR	Congruent	Incongruent	158.005252	158.305250	Omission	5000.000000	Omission	Error
2	80	Flanker_UD	DUD	Incongruent	Congruent	160.005116	160.305081	j	0.380156	Correct	Omission
2	81	Flanker_LR	RLR	Incongruent	Incongruent	162.004976	162.304941	Omission	5000.000000	Omission	Correct
2	82	Flanker_UD	DUD	Incongruent	Incongruent	164.004818	164.304798	n	0.620306	Error	Omission
2	83	Flanker_LR	LLL	Congruent	Incongruent	166.004674	166.304681	f	0.804999	Correct	Error
2	84	Flanker_UD	DUD	Incongruent	Congruent	168.004532	168.304508	j	0.188550	Correct	Correct
2	85	Flanker_LR	RLR	Incongruent	Incongruent	170.004388	170.304363	f	0.724966	Correct	Correct
2	86	Flanker_UD	DUD	Incongruent	Incongruent	172.004244	172.304220	j	0.189173	Correct	Correct
2	87	Flanker_LR	RLR	Incongruent	Incongruent	174.004100	174.304065	f	0.637245	Correct	Correct
2	88	Flanker_UD	DDD	Congruent	Incongruent	176.003958	176.303931	n	0.477142	Correct	Correct
2	89	Flanker_LR	LLL	Congruent	Congruent	178.003811	178.303787	f	0.421246	Correct	Correct
2	90	Flanker_UD	UDU	Incongruent	Congruent	180.003670	180.303643	j	0.685496	Error	Correct
2	91	Flanker_LR	LRL	Incongruent	Incongruent	182.003522	182.303498	f	0.309659	Error	Error
2	92	Flanker_UD	UUU	Congruent	Incongruent	184.003379	184.303355	j	0.637583	Correct	Error
2	93	Flanker_LR	LLL	Congruent	Congruent	186.003204	186.303211	f	0.613712	Correct	Correct
2	94	Flanker_UD	UDU	Incongruent	Congruent	188.003060	188.303065	n	0.990011	Correct	Correct
2	95	Flanker_LR	RLR	Incongruent	Incongruent	190.002948	190.302905	g	0.837959	Error	Correct
2	96	Flanker_UD	DDD	Congruent	Incongruent	192.002800	192.302779	n	0.566124	Correct	Error
3	1	Flanker_LR	RRR	Congruent	None	1.999865	2.299829	g	0.836504	Correct	None
3	2	Flanker_UD	UDU	Incongruent	Congruent	3.999721	4.299683	n	0.860361	Correct	Correct
3	3	Flanker_LR	RRR	Congruent	Incongruent	5.999545	6.299542	g	0.508518	Correct	Correct
3	4	Flanker_UD	DUD	Incongruent	Congruent	7.999402	8.299407	n	0.284652	Error	Correct
3	5	Flanker_LR	LLL	Congruent	Incongruent	9.999278	10.299253	f	0.668969	Correct	Error
3	6	Flanker_UD	UDU	Incongruent	Congruent	11.999105	12.299109	j	0.165318	Error	Correct
3	7	Flanker_LR	LRL	Incongruent	Incongruent	13.998991	14.298965	Omission	5000.000000	Omission	Error
3	8	Flanker_UD	UUU	Congruent	Incongruent	15.998854	16.298838	j	0.701329	Correct	Omission
3	9	Flanker_LR	LRL	Incongruent	Congruent	17.998712	18.298676	g	0.973243	Correct	Correct
3	10	Flanker_UD	UUU	Congruent	Incongruent	19.998538	20.298526	j	0.421606	Correct	Correct
3	11	Flanker_LR	LRL	Incongruent	Congruent	21.998426	22.298388	g	0.637434	Correct	Correct
3	12	Flanker_UD	DUD	Incongruent	Incongruent	23.998283	24.298237	j	0.861565	Correct	Correct
3	13	Flanker_LR	LRL	Incongruent	Incongruent	25.998104	26.298099	j	0.229842	Error	Correct
3	14	Flanker_UD	UDU	Incongruent	Incongruent	27.997981	28.297957	n	1.109784	Correct	Error
3	15	Flanker_LR	LLL	Congruent	Incongruent	29.997810	30.297813	g	0.646032	Error	Correct
3	16	Flanker_UD	UDU	Incongruent	Congruent	31.997691	32.297691	n	0.878270	Correct	Error
3	17	Flanker_LR	RRR	Congruent	Incongruent	33.997520	34.297524	g	1.438106	Correct	Correct
3	18	Flanker_UD	UDU	Incongruent	Congruent	35.997409	36.314051	n	0.854296	Correct	Correct
3	19	Flanker_LR	RLR	Incongruent	Incongruent	37.997265	38.313917	f	0.733779	Correct	Correct
3	20	Flanker_UD	UDU	Incongruent	Incongruent	39.997093	40.313751	n	0.637824	Correct	Correct
3	21	Flanker_LR	LRL	Incongruent	Incongruent	41.996976	42.313613	g	0.734040	Correct	Correct
3	22	Flanker_UD	DUD	Incongruent	Incongruent	43.996831	44.313469	j	1.414176	Correct	Correct
3	23	Flanker_LR	RRR	Congruent	Incongruent	45.996687	46.313359	Omission	5000.000000	Omission	Correct
3	24	Flanker_UD	DUD	Incongruent	Congruent	47.996555	48.313181	j	0.950516	Correct	Omission
3	25	Flanker_LR	RRR	Congruent	Incongruent	49.996418	50.313037	g	0.934485	Correct	Correct
3	26	Flanker_UD	DUD	Incongruent	Congruent	51.996272	52.312889	j	0.918605	Correct	Correct
3	27	Flanker_LR	RLR	Incongruent	Incongruent	53.996088	54.312775	f	0.718650	Correct	Correct
3	28	Flanker_UD	DUD	Incongruent	Incongruent	55.995944	56.312600	j	0.702922	Correct	Correct
3	29	Flanker_LR	RRR	Congruent	Incongruent	57.995846	58.312503	g	0.942969	Correct	Correct
3	30	Flanker_UD	DUD	Incongruent	Congruent	59.995691	60.312315	j	0.887342	Correct	Correct
3	31	Flanker_LR	LRL	Incongruent	Incongruent	61.995546	62.312209	g	1.239204	Correct	Correct
3	32	Flanker_UD	DDD	Congruent	Incongruent	63.995399	64.312027	n	0.775562	Correct	Correct
3	33	Flanker_LR	LLL	Congruent	Congruent	65.995255	66.311887	f	0.695610	Correct	Correct
3	34	Flanker_UD	DDD	Congruent	Congruent	67.995083	68.311733	n	0.919603	Correct	Correct
3	35	Flanker_LR	RLR	Incongruent	Congruent	69.994970	70.311623	f	1.231681	Correct	Correct
3	36	Flanker_UD	DUD	Incongruent	Incongruent	71.994792	72.311447	j	0.663839	Correct	Correct
3	37	Flanker_LR	RLR	Incongruent	Incongruent	73.994649	74.311384	f	0.720045	Correct	Correct
3	38	Flanker_UD	DDD	Congruent	Incongruent	75.994539	76.311170	n	0.552080	Correct	Correct
3	39	Flanker_LR	RLR	Incongruent	Congruent	77.994359	78.311027	f	0.784393	Correct	Correct
3	40	Flanker_UD	DDD	Congruent	Incongruent	79.994241	80.310879	n	0.760279	Correct	Correct
3	41	Flanker_LR	LLL	Congruent	Congruent	81.994106	82.310731	f	0.488438	Correct	Correct
3	42	Flanker_UD	UDU	Incongruent	Congruent	83.993929	84.310588	n	0.328511	Correct	Correct
3	43	Flanker_LR	RLR	Incongruent	Incongruent	85.993821	86.310472	n	0.696652	Error	Correct
3	44	Flanker_UD	UUU	Congruent	Incongruent	88.010325	88.310303	j	0.568822	Correct	Error
3	45	Flanker_LR	RRR	Congruent	Congruent	90.010184	90.310198	g	0.880888	Correct	Correct
3	46	Flanker_UD	UUU	Congruent	Congruent	92.010038	92.310012	j	1.272976	Correct	Correct
3	47	Flanker_LR	RRR	Congruent	Congruent	94.009939	94.309899	g	0.489312	Correct	Correct
3	48	Flanker_UD	UUU	Congruent	Congruent	96.009749	96.309725	j	0.225311	Correct	Correct
3	49	Flanker_LR	LLL	Congruent	Congruent	98.009607	98.309592	f	0.305305	Correct	Correct
3	50	Flanker_UD	UUU	Congruent	Congruent	100.009432	100.309438	j	0.193448	Correct	Correct
3	51	Flanker_LR	RRR	Congruent	Congruent	102.009333	102.309324	g	0.209879	Correct	Correct
3	52	Flanker_UD	UDU	Incongruent	Congruent	104.009175	104.309149	j	0.258005	Error	Correct
3	53	Flanker_LR	RLR	Incongruent	Incongruent	106.009029	106.309052	f	1.249888	Correct	Error
3	54	Flanker_UD	UUU	Congruent	Incongruent	108.008892	108.308864	j	0.490206	Correct	Correct
3	55	Flanker_LR	LRL	Incongruent	Congruent	110.008785	110.308748	f	0.178118	Error	Correct
3	56	Flanker_UD	DUD	Incongruent	Incongruent	112.008608	112.308572	n	0.610542	Error	Error
3	57	Flanker_LR	LLL	Congruent	Incongruent	114.008492	114.308476	f	0.802100	Correct	Error
3	58	Flanker_UD	DUD	Incongruent	Congruent	116.008286	116.308292	j	0.810508	Correct	Correct
3	59	Flanker_LR	LRL	Incongruent	Incongruent	118.008140	118.308170	g	0.642756	Correct	Correct
3	60	Flanker_UD	UUU	Congruent	Incongruent	120.008025	120.307999	j	0.386775	Correct	Correct
3	61	Flanker_LR	LRL	Incongruent	Congruent	122.007950	122.307901	g	0.754875	Correct	Correct
3	62	Flanker_UD	UUU	Congruent	Incongruent	124.007740	124.307711	j	0.483219	Correct	Correct
3	63	Flanker_LR	LLL	Congruent	Congruent	126.007707	126.307655	Omission	5000.000000	Omission	Correct
3	64	Flanker_UD	DUD	Incongruent	Congruent	128.007445	128.307423	j	0.491204	Correct	Omission
3	65	Flanker_LR	LLL	Congruent	Incongruent	130.007344	130.307300	g	0.947272	Error	Correct
3	66	Flanker_UD	DDD	Congruent	Congruent	132.007151	132.307134	n	0.499715	Correct	Error
3	67	Flanker_LR	RLR	Incongruent	Congruent	134.007063	134.307016	f	0.595743	Correct	Correct
3	68	Flanker_UD	UDU	Incongruent	Incongruent	136.006854	136.306847	n	0.891658	Correct	Correct
3	69	Flanker_LR	LRL	Incongruent	Incongruent	138.006711	138.306710	f	1.315778	Error	Correct
3	70	Flanker_UD	DUD	Incongruent	Incongruent	140.006584	140.306568	j	0.819894	Correct	Error
3	71	Flanker_LR	LLL	Congruent	Incongruent	142.006442	142.306417	f	1.292331	Correct	Correct
3	72	Flanker_UD	UUU	Congruent	Congruent	144.006267	144.306272	j	0.532166	Correct	Correct
3	73	Flanker_LR	LRL	Incongruent	Congruent	146.006130	146.306202	g	0.884619	Correct	Correct
3	74	Flanker_UD	UDU	Incongruent	Incongruent	148.006012	148.305985	n	0.588554	Correct	Correct
3	75	Flanker_LR	LLL	Congruent	Incongruent	150.005894	150.305867	f	0.532710	Correct	Correct
3	76	Flanker_UD	DDD	Congruent	Congruent	152.005724	152.305696	n	0.396784	Correct	Correct
3	77	Flanker_LR	LLL	Congruent	Congruent	154.005595	154.305555	f	0.540769	Correct	Correct
3	78	Flanker_UD	DDD	Congruent	Congruent	156.005408	156.305417	n	0.421195	Correct	Correct
3	79	Flanker_LR	RRR	Congruent	Congruent	158.005285	158.305295	g	0.693026	Correct	Correct
3	80	Flanker_UD	UUU	Congruent	Congruent	160.005117	160.305121	j	0.253381	Correct	Correct
3	81	Flanker_LR	RLR	Incongruent	Congruent	162.004987	162.304999	f	0.589249	Correct	Correct
3	82	Flanker_UD	UDU	Incongruent	Incongruent	164.004861	164.304834	n	0.309483	Correct	Correct
3	83	Flanker_LR	LLL	Congruent	Incongruent	166.004731	166.304684	f	0.501647	Correct	Correct
3	84	Flanker_UD	DDD	Congruent	Congruent	168.004542	168.304546	n	0.901619	Correct	Correct
3	85	Flanker_LR	RRR	Congruent	Congruent	170.004433	170.304410	g	0.557699	Correct	Correct
3	86	Flanker_UD	DDD	Congruent	Congruent	172.004258	172.304260	n	0.413850	Correct	Correct
3	87	Flanker_LR	RRR	Congruent	Congruent	174.004149	174.304112	g	0.645883	Correct	Correct
3	88	Flanker_UD	DDD	Congruent	Congruent	176.003969	176.303970	n	0.358081	Correct	Correct
3	89	Flanker_LR	RLR	Incongruent	Congruent	178.003862	178.303799	f	0.638365	Correct	Correct
3	90	Flanker_UD	UDU	Incongruent	Incongruent	180.003711	180.303684	j	0.174318	Error	Correct
3	91	Flanker_LR	RLR	Incongruent	Incongruent	182.003612	182.303561	f	0.622459	Correct	Error
3	92	Flanker_UD	UUU	Congruent	Incongruent	184.003390	184.303395	j	0.622716	Correct	Correct
3	93	Flanker_LR	RLR	Incongruent	Congruent	186.003316	186.303277	f	0.654745	Correct	Correct
3	94	Flanker_UD	DDD	Congruent	Incongruent	188.003103	188.303099	n	0.366837	Correct	Correct
3	95	Flanker_LR	LRL	Incongruent	Congruent	190.002985	190.302955	g	0.774940	Correct	Correct
3	96	Flanker_UD	DDD	Congruent	Incongruent	192.002848	192.302820	n	0.511246	Correct	Correct
4	1	Flanker_LR	LLL	Congruent	None	1.999848	2.299809	f	0.414488	Correct	None
4	2	Flanker_UD	DUD	Incongruent	Congruent	3.999698	4.299664	j	0.974879	Correct	Correct
4	3	Flanker_LR	LRL	Incongruent	Incongruent	5.999576	6.299547	g	0.606973	Correct	Correct
4	4	Flanker_UD	UDU	Incongruent	Incongruent	7.999420	8.299371	n	0.502826	Correct	Correct
4	5	Flanker_LR	LRL	Incongruent	Incongruent	9.999234	10.299227	g	0.750985	Correct	Correct
4	6	Flanker_UD	DUD	Incongruent	Incongruent	11.999124	12.299089	j	0.575048	Correct	Correct
4	7	Flanker_LR	LRL	Incongruent	Incongruent	13.998980	14.298936	g	0.615210	Correct	Correct
4	8	Flanker_UD	UDU	Incongruent	Incongruent	15.998854	16.298800	n	0.463490	Correct	Correct
4	9	Flanker_LR	RLR	Incongruent	Incongruent	17.998667	18.298681	f	0.719447	Correct	Correct
4	10	Flanker_UD	UUU	Congruent	Incongruent	19.998515	20.298504	j	0.407572	Correct	Correct
4	11	Flanker_LR	LRL	Incongruent	Congruent	21.998405	22.298370	g	0.615941	Correct	Correct
4	12	Flanker_UD	DDD	Congruent	Incongruent	23.998278	24.298234	n	0.343812	Correct	Correct
4	13	Flanker_LR	LRL	Incongruent	Congruent	25.998142	26.298051	g	0.519822	Correct	Correct
4	14	Flanker_UD	DDD	Congruent	Incongruent	27.997973	28.297938	n	0.767985	Correct	Correct
4	15	Flanker_LR	LRL	Incongruent	Congruent	29.997832	30.297797	g	0.760376	Correct	Correct
4	16	Flanker_UD	UUU	Congruent	Incongruent	31.997701	32.297649	j	0.416286	Correct	Correct
4	17	Flanker_LR	LLL	Congruent	Congruent	33.997550	34.297507	g	0.512350	Error	Correct
4	18	Flanker_UD	UDU	Incongruent	Congruent	35.997388	36.297365	n	0.720441	Correct	Error
4	19	Flanker_LR	LRL	Incongruent	Incongruent	37.997246	38.313884	g	0.904220	Correct	Correct
4	20	Flanker_UD	UDU	Incongruent	Incongruent	39.997067	40.313742	n	0.624044	Correct	Correct
4	21	Flanker_LR	LRL	Incongruent	Incongruent	41.996929	42.313660	g	1.152065	Correct	Correct
4	22	Flanker_UD	DUD	Incongruent	Incongruent	43.996785	44.313434	j	0.744304	Correct	Correct
4	23	Flanker_LR	LRL	Incongruent	Incongruent	45.996673	46.313311	f	0.560591	Error	Correct
4	24	Flanker_UD	UDU	Incongruent	Incongruent	47.996524	48.313167	n	0.712541	Correct	Error
4	25	Flanker_LR	RLR	Incongruent	Incongruent	49.996384	50.313027	f	0.704649	Correct	Correct
4	26	Flanker_UD	UUU	Congruent	Incongruent	51.996240	52.312882	j	0.416916	Correct	Correct
4	27	Flanker_LR	LLL	Congruent	Congruent	53.996098	54.312736	Omission	5000.000000	Omission	Correct
4	28	Flanker_UD	DUD	Incongruent	Congruent	55.995973	56.312581	n	0.337087	Error	Omission
4	29	Flanker_LR	LLL	Congruent	Incongruent	57.995810	58.312457	f	1.049457	Correct	Error
4	30	Flanker_UD	DUD	Incongruent	Congruent	59.995633	60.312329	j	0.745272	Correct	Correct
4	31	Flanker_LR	RLR	Incongruent	Incongruent	61.995523	62.312162	f	0.713593	Correct	Correct
4	32	Flanker_UD	DDD	Congruent	Incongruent	63.995345	64.312016	n	0.481534	Correct	Correct
4	33	Flanker_LR	LLL	Congruent	Congruent	65.995208	66.311966	f	0.649795	Correct	Correct
4	34	Flanker_UD	UDU	Incongruent	Congruent	67.995091	68.311769	n	0.465818	Correct	Correct
4	35	Flanker_LR	RLR	Incongruent	Incongruent	69.994948	70.311587	f	0.537889	Correct	Correct
4	36	Flanker_UD	DUD	Incongruent	Incongruent	71.994804	72.311442	n	0.754030	Error	Correct
4	37	Flanker_LR	LRL	Incongruent	Incongruent	73.994663	74.311309	g	0.946072	Correct	Error
4	38	Flanker_UD	UUU	Congruent	Incongruent	75.994516	76.311203	j	0.650469	Correct	Correct
4	39	Flanker_LR	RRR	Congruent	Congruent	77.994372	78.311011	g	0.754282	Correct	Correct
4	40	Flanker_UD	DDD	Congruent	Congruent	79.994230	80.310871	n	0.666519	Correct	Correct
4	41	Flanker_LR	RRR	Congruent	Congruent	81.994089	82.310730	g	0.626798	Correct	Correct
4	42	Flanker_UD	UUU	Congruent	Congruent	83.993909	84.310597	j	0.938964	Correct	Correct
4	43	Flanker_LR	RLR	Incongruent	Congruent	86.010461	86.310438	f	1.026881	Correct	Correct
4	44	Flanker_UD	UDU	Incongruent	Incongruent	88.010316	88.310294	n	0.571008	Correct	Correct
4	45	Flanker_LR	RLR	Incongruent	Incongruent	90.010169	90.310253	f	0.554984	Correct	Correct
4	46	Flanker_UD	DDD	Congruent	Incongruent	92.010000	92.310039	n	0.475335	Correct	Correct
4	47	Flanker_LR	RLR	Incongruent	Congruent	94.009886	94.309864	f	0.483552	Correct	Correct
4	48	Flanker_UD	DDD	Congruent	Incongruent	96.009743	96.309721	n	0.443675	Correct	Correct
4	49	Flanker_LR	RLR	Incongruent	Congruent	98.009612	98.309654	f	0.675849	Correct	Correct
4	50	Flanker_UD	DUD	Incongruent	Incongruent	100.009476	100.309495	j	0.675858	Correct	Correct
4	51	Flanker_LR	RRR	Congruent	Incongruent	102.009385	102.309290	g	0.539845	Correct	Correct
4	52	Flanker_UD	UUU	Congruent	Congruent	104.009136	104.309146	j	0.307948	Correct	Correct
4	53	Flanker_LR	RLR	Incongruent	Congruent	106.009030	106.309002	f	0.651985	Correct	Correct
4	54	Flanker_UD	DDD	Congruent	Incongruent	108.008882	108.308872	n	0.468261	Correct	Correct
4	55	Flanker_LR	LRL	Incongruent	Congruent	110.008743	110.308715	f	1.196332	Error	Correct
4	56	Flanker_UD	DUD	Incongruent	Incongruent	112.008602	112.308570	j	0.540372	Correct	Error
4	57	Flanker_LR	LLL	Congruent	Incongruent	114.008499	114.308445	g	0.492583	Error	Correct
4	58	Flanker_UD	UUU	Congruent	Congruent	116.008307	116.308284	j	0.580683	Correct	Error
4	59	Flanker_LR	RLR	Incongruent	Congruent	118.008166	118.308139	f	0.892810	Correct	Correct
4	60	Flanker_UD	UDU	Incongruent	Incongruent	120.008023	120.307998	n	0.716950	Correct	Correct
4	61	Flanker_LR	LLL	Congruent	Incongruent	122.007904	122.307858	f	0.789035	Correct	Correct
4	62	Flanker_UD	DUD	Incongruent	Congruent	124.007740	124.307745	j	0.581160	Correct	Correct
4	63	Flanker_LR	RRR	Congruent	Incongruent	126.007591	126.307566	g	0.741311	Correct	Correct
4	64	Flanker_UD	DUD	Incongruent	Congruent	128.007492	128.307423	j	0.573371	Correct	Correct
4	65	Flanker_LR	RRR	Congruent	Incongruent	130.007347	130.307281	g	0.549683	Correct	Correct
4	66	Flanker_UD	UDU	Incongruent	Congruent	132.007170	132.307162	j	0.269589	Error	Correct
4	67	Flanker_LR	LLL	Congruent	Incongruent	134.007012	134.306993	f	0.966048	Correct	Error
4	68	Flanker_UD	UDU	Incongruent	Congruent	136.006872	136.306847	n	0.509842	Correct	Correct
4	69	Flanker_LR	LLL	Congruent	Incongruent	138.006732	138.306712	f	0.621993	Correct	Correct
4	70	Flanker_UD	DDD	Congruent	Congruent	140.006566	140.306586	n	0.446021	Correct	Correct
4	71	Flanker_LR	RLR	Incongruent	Congruent	142.006445	142.306418	f	0.782251	Correct	Correct
4	72	Flanker_UD	DDD	Congruent	Incongruent	144.006269	144.306266	n	0.614526	Correct	Correct
4	73	Flanker_LR	RRR	Congruent	Congruent	146.006132	146.306124	g	0.630519	Correct	Correct
4	74	Flanker_UD	DDD	Congruent	Congruent	148.005981	148.306022	n	0.534602	Correct	Correct
4	75	Flanker_LR	LRL	Incongruent	Congruent	150.005868	150.305849	g	0.774890	Correct	Correct
4	76	Flanker_UD	UUU	Congruent	Incongruent	152.005692	152.305691	j	0.390844	Correct	Correct
4	77	Flanker_LR	RLR	Incongruent	Congruent	154.005570	154.305562	f	0.567067	Correct	Correct
4	78	Flanker_UD	UDU	Incongruent	Incongruent	156.005481	156.305432	n	0.623112	Correct	Correct
4	79	Flanker_LR	RRR	Congruent	Incongruent	158.005294	158.305270	g	0.799225	Correct	Correct
4	80	Flanker_UD	UUU	Congruent	Congruent	160.005149	160.305125	j	0.607594	Correct	Correct
4	81	Flanker_LR	RRR	Congruent	Congruent	162.005024	162.304996	g	1.031623	Correct	Correct
4	82	Flanker_UD	DDD	Congruent	Congruent	164.004847	164.304866	n	0.543596	Correct	Correct
4	83	Flanker_LR	LLL	Congruent	Congruent	166.004721	166.304699	f	0.559731	Correct	Correct
4	84	Flanker_UD	DDD	Congruent	Congruent	168.004545	168.304542	n	0.487798	Correct	Correct
4	85	Flanker_LR	RRR	Congruent	Congruent	170.004452	170.304415	g	0.799953	Correct	Correct
4	86	Flanker_UD	UUU	Congruent	Congruent	172.004257	172.304260	j	0.232481	Correct	Correct
4	87	Flanker_LR	LLL	Congruent	Congruent	174.004113	174.304119	f	0.928343	Correct	Correct
4	88	Flanker_UD	DUD	Incongruent	Congruent	176.003969	176.303976	n	0.760626	Error	Correct
4	89	Flanker_LR	RRR	Congruent	Incongruent	178.003865	178.303905	g	1.248575	Correct	Error
4	90	Flanker_UD	UUU	Congruent	Congruent	180.003691	180.303703	j	0.440694	Correct	Correct
4	91	Flanker_LR	RRR	Congruent	Congruent	182.003577	182.303546	g	0.920853	Correct	Correct
4	92	Flanker_UD	UUU	Congruent	Congruent	184.003435	184.303402	j	0.792815	Correct	Correct
4	93	Flanker_LR	LLL	Congruent	Congruent	186.003293	186.303258	f	0.824884	Correct	Correct
4	94	Flanker_UD	DUD	Incongruent	Congruent	188.003119	188.303113	j	0.952982	Correct	Correct
4	95	Flanker_LR	RRR	Congruent	Incongruent	190.003005	190.302970	g	0.737135	Correct	Correct
4	96	Flanker_UD	UDU	Incongruent	Congruent	192.002831	192.302823	n	0.809243	Correct	Correct
5	1	Flanker_LR	RLR	Incongruent	None	1.999892	2.299855	f	0.746803	Correct	None
5	2	Flanker_UD	UDU	Incongruent	Incongruent	3.999755	4.299729	n	0.762944	Correct	Correct
5	3	Flanker_LR	RRR	Congruent	Incongruent	5.999606	6.299568	f	0.651356	Error	Correct
5	4	Flanker_UD	DDD	Congruent	Congruent	7.999450	8.299426	n	0.531208	Correct	Error
5	5	Flanker_LR	LLL	Congruent	Congruent	9.999309	10.299282	f	0.459444	Correct	Correct
5	6	Flanker_UD	DUD	Incongruent	Congruent	11.999170	12.299153	j	0.739314	Correct	Correct
5	7	Flanker_LR	RLR	Incongruent	Incongruent	13.999022	14.298995	f	0.643575	Correct	Correct
5	8	Flanker_UD	DUD	Incongruent	Incongruent	15.998892	16.298856	n	0.851584	Error	Correct
5	9	Flanker_LR	RLR	Incongruent	Incongruent	17.998733	18.298709	f	0.675833	Correct	Error
5	10	Flanker_UD	UUU	Congruent	Incongruent	19.998569	20.298578	j	0.459912	Correct	Correct
5	11	Flanker_LR	LLL	Congruent	Congruent	21.998448	22.298421	f	0.516116	Correct	Correct
5	12	Flanker_UD	UUU	Congruent	Congruent	23.998329	24.298281	j	0.412083	Correct	Correct
5	13	Flanker_LR	RLR	Incongruent	Congruent	25.998131	26.298134	f	0.580543	Correct	Correct
5	14	Flanker_UD	UUU	Congruent	Incongruent	27.997991	28.297991	j	0.420343	Correct	Correct
5	15	Flanker_LR	RRR	Congruent	Congruent	29.997848	30.297847	f	0.564477	Error	Correct
5	16	Flanker_UD	UUU	Congruent	Congruent	31.997745	32.297708	j	0.564599	Correct	Error
5	17	Flanker_LR	RRR	Congruent	Congruent	33.997596	34.297556	f	0.628732	Error	Correct
5	18	Flanker_UD	DDD	Congruent	Congruent	35.997448	36.297423	n	0.476802	Correct	Error
5	19	Flanker_LR	LLL	Congruent	Congruent	37.997301	38.297271	f	0.628986	Correct	Correct
5	20	Flanker_UD	DUD	Incongruent	Congruent	39.997157	40.313797	j	1.316336	Correct	Correct
5	21	Flanker_LR	RLR	Incongruent	Incongruent	41.997016	42.313650	f	0.796556	Correct	Correct
5	22	Flanker_UD	UDU	Incongruent	Incongruent	43.996880	44.313507	n	0.548703	Correct	Correct
5	23	Flanker_LR	LLL	Congruent	Incongruent	45.996693	46.313364	f	0.869007	Correct	Correct
5	24	Flanker_UD	DUD	Incongruent	Congruent	47.996568	48.313270	j	0.669159	Correct	Correct
5	25	Flanker_LR	LLL	Congruent	Incongruent	49.996440	50.313077	Omission	5000.000000	Omission	Correct
5	26	Flanker_UD	DUD	Incongruent	Congruent	51.996296	52.312933	n	0.421178	Error	Omission
5	27	Flanker_LR	LLL	Congruent	Incongruent	53.996143	54.312788	f	0.549272	Correct	Error
5	28	Flanker_UD	UDU	Incongruent	Congruent	55.996000	56.312731	n	0.629353	Correct	Correct
5	29	Flanker_LR	RRR	Congruent	Incongruent	57.995875	58.312503	f	0.629709	Error	Correct
5	30	Flanker_UD	DUD	Incongruent	Congruent	59.995737	60.312359	n	1.005631	Error	Error
5	31	Flanker_LR	RRR	Congruent	Incongruent	61.995575	62.312216	Omission	5000.000000	Omission	Error
5	32	Flanker_UD	UDU	Incongruent	Congruent	63.995411	64.312074	n	0.821819	Correct	Omission
5	33	Flanker_LR	RLR	Incongruent	Incongruent	65.995270	66.311929	f	0.982085	Correct	Correct
5	34	Flanker_UD	DDD	Congruent	Incongruent	67.995158	68.311782	n	0.470092	Correct	Correct
5	35	Flanker_LR	RRR	Congruent	Congruent	69.995013	70.311639	g	1.030431	Correct	Correct
5	36	Flanker_UD	DDD	Congruent	Congruent	71.994875	72.311590	n	0.462371	Correct	Correct
5	37	Flanker_LR	LLL	Congruent	Congruent	73.994726	74.311355	f	0.462458	Correct	Correct
5	38	Flanker_UD	DDD	Congruent	Congruent	75.994570	76.311211	n	0.438592	Correct	Correct
5	39	Flanker_LR	LLL	Congruent	Congruent	77.994441	78.311065	f	0.358658	Correct	Correct
5	40	Flanker_UD	DDD	Congruent	Congruent	79.994293	80.310928	n	0.342763	Correct	Correct
5	41	Flanker_LR	LRL	Incongruent	Congruent	81.994122	82.310775	g	1.174924	Correct	Correct
5	42	Flanker_UD	UUU	Congruent	Incongruent	83.993983	84.310637	j	0.351056	Correct	Correct
5	43	Flanker_LR	RRR	Congruent	Congruent	85.993833	86.310487	g	0.471158	Correct	Correct
5	44	Flanker_UD	DDD	Congruent	Congruent	87.993716	88.310359	n	0.167312	Correct	Correct
5	45	Flanker_LR	RRR	Congruent	Congruent	89.993547	90.310207	g	0.431388	Correct	Correct
5	46	Flanker_UD	UUU	Congruent	Congruent	91.993443	92.310061	j	0.359778	Correct	Correct
5	47	Flanker_LR	RRR	Congruent	Congruent	93.993290	94.309922	g	0.319683	Correct	Correct
5	48	Flanker_UD	DUD	Incongruent	Congruent	96.009803	96.309866	n	0.303728	Error	Correct
5	49	Flanker_LR	LLL	Congruent	Incongruent	98.009667	98.309635	f	0.551885	Correct	Error
5	50	Flanker_UD	UDU	Incongruent	Congruent	100.009484	100.309492	n	0.976010	Correct	Correct
5	51	Flanker_LR	LLL	Congruent	Incongruent	102.009374	102.309348	f	0.488349	Correct	Correct
5	52	Flanker_UD	UDU	Incongruent	Congruent	104.009282	104.309209	n	0.624367	Correct	Correct
5	53	Flanker_LR	LRL	Incongruent	Incongruent	106.009090	106.309061	f	0.280588	Error	Correct
5	54	Flanker_UD	UDU	Incongruent	Incongruent	108.008941	108.308884	j	0.600788	Error	Error
5	55	Flanker_LR	LRL	Incongruent	Incongruent	110.008806	110.308774	Omission	5000.000000	Omission	Error
5	56	Flanker_UD	DDD	Congruent	Incongruent	112.008660	112.308728	n	0.408950	Correct	Omission
5	57	Flanker_LR	RLR	Incongruent	Congruent	114.008522	114.308532	f	0.928807	Correct	Correct
5	58	Flanker_UD	UUU	Congruent	Incongruent	116.008377	116.308346	j	0.481004	Correct	Correct
5	59	Flanker_LR	LRL	Incongruent	Congruent	118.008229	118.308200	g	0.609347	Correct	Correct
5	60	Flanker_UD	DUD	Incongruent	Incongruent	120.008099	120.308081	j	1.241361	Correct	Correct
5	61	Flanker_LR	RRR	Congruent	Incongruent	122.007931	122.307913	g	0.841385	Correct	Correct
5	62	Flanker_UD	DDD	Congruent	Congruent	124.007764	124.307770	n	0.505755	Correct	Correct
5	63	Flanker_LR	RRR	Congruent	Congruent	126.007628	126.307626	g	0.425933	Correct	Correct
5	64	Flanker_UD	UDU	Incongruent	Congruent	128.007485	128.307605	n	0.585630	Correct	Correct
5	65	Flanker_LR	RRR	Congruent	Incongruent	130.007350	130.307339	g	0.249860	Correct	Correct
5	66	Flanker_UD	UUU	Congruent	Congruent	132.007191	132.307197	j	0.665948	Correct	Correct
5	67	Flanker_LR	RLR	Incongruent	Congruent	134.007080	134.307054	f	0.850002	Correct	Correct
5	68	Flanker_UD	DUD	Incongruent	Incongruent	136.006973	136.306892	j	0.858019	Correct	Correct
5	69	Flanker_LR	LLL	Congruent	Incongruent	138.006804	138.306767	f	0.426276	Correct	Correct
5	70	Flanker_UD	UUU	Congruent	Congruent	140.006619	140.306625	j	0.258537	Correct	Correct
5	71	Flanker_LR	LRL	Incongruent	Congruent	142.006506	142.306480	f	0.282553	Error	Correct
5	72	Flanker_UD	UDU	Incongruent	Incongruent	144.006366	144.306339	n	0.682590	Correct	Error
5	73	Flanker_LR	LLL	Congruent	Incongruent	146.006207	146.306194	f	0.483077	Correct	Correct
5	74	Flanker_UD	UDU	Incongruent	Congruent	148.006046	148.306051	n	0.650876	Correct	Correct
5	75	Flanker_LR	LRL	Incongruent	Incongruent	150.005932	150.305906	g	0.603027	Correct	Correct
5	76	Flanker_UD	DUD	Incongruent	Incongruent	152.005786	152.305772	j	0.563084	Correct	Correct
5	77	Flanker_LR	LRL	Incongruent	Incongruent	154.005628	154.305618	f	0.579292	Error	Correct
5	78	Flanker_UD	UUU	Congruent	Incongruent	156.005509	156.305475	j	0.539396	Correct	Error
5	79	Flanker_LR	LRL	Incongruent	Congruent	158.005369	158.305332	g	0.731637	Correct	Correct
5	80	Flanker_UD	DUD	Incongruent	Incongruent	160.005207	160.305188	j	0.651544	Correct	Correct
5	81	Flanker_LR	LRL	Incongruent	Incongruent	162.005063	162.305066	g	0.707973	Correct	Correct
5	82	Flanker_UD	UUU	Congruent	Incongruent	164.004947	164.304903	j	0.395900	Correct	Correct
5	83	Flanker_LR	RLR	Incongruent	Congruent	166.004797	166.304759	f	0.588237	Correct	Correct
5	84	Flanker_UD	DDD	Congruent	Incongruent	168.004661	168.304612	n	0.804257	Correct	Correct
5	85	Flanker_LR	LRL	Incongruent	Congruent	170.004482	170.304498	g	1.180371	Correct	Correct
5	86	Flanker_UD	UDU	Incongruent	Incongruent	172.004336	172.304320	n	0.820501	Correct	Correct
5	87	Flanker_LR	LRL	Incongruent	Incongruent	174.004192	174.304185	g	0.524475	Correct	Correct
5	88	Flanker_UD	DUD	Incongruent	Incongruent	176.004054	176.304047	j	0.692534	Correct	Correct
5	89	Flanker_LR	RLR	Incongruent	Incongruent	178.003947	178.303910	f	0.740993	Correct	Correct
5	90	Flanker_UD	DDD	Congruent	Incongruent	180.003793	180.303754	n	0.404972	Correct	Correct
5	91	Flanker_LR	RLR	Incongruent	Congruent	182.003649	182.303612	f	0.669026	Correct	Correct
5	92	Flanker_UD	DDD	Congruent	Incongruent	184.003534	184.303505	n	0.437296	Correct	Correct
5	93	Flanker_LR	LRL	Incongruent	Congruent	186.003334	186.303334	g	0.669218	Correct	Correct
5	94	Flanker_UD	UDU	Incongruent	Incongruent	188.003220	188.303183	n	0.413593	Correct	Correct
5	95	Flanker_LR	RLR	Incongruent	Incongruent	190.003076	190.303038	f	0.669526	Correct	Correct
5	96	Flanker_UD	UUU	Congruent	Incongruent	192.002936	192.302897	j	0.413589	Correct	Correct
6	1	Flanker_LR	LRL	Incongruent	None	1.999895	2.299859	g	0.859729	Correct	None
6	2	Flanker_UD	UDU	Incongruent	Incongruent	3.999788	4.299731	n	0.659772	Correct	Correct
6	3	Flanker_LR	LLL	Congruent	Incongruent	5.999576	6.299583	f	0.531950	Correct	Correct
6	4	Flanker_UD	DUD	Incongruent	Congruent	7.999440	8.299429	n	0.316313	Error	Correct
6	5	Flanker_LR	LLL	Congruent	Incongruent	9.999308	10.299286	f	0.780262	Correct	Error
6	6	Flanker_UD	DUD	Incongruent	Congruent	11.999190	12.299148	j	0.644211	Correct	Correct
6	7	Flanker_LR	RRR	Congruent	Incongruent	13.999023	14.298999	g	0.428440	Correct	Correct
6	8	Flanker_UD	DDD	Congruent	Congruent	15.998882	16.298857	n	0.388733	Correct	Correct
6	9	Flanker_LR	RLR	Incongruent	Congruent	17.998738	18.298711	f	0.708788	Correct	Correct
6	10	Flanker_UD	DUD	Incongruent	Incongruent	19.998603	20.298577	j	0.516778	Correct	Correct
6	11	Flanker_LR	LRL	Incongruent	Incongruent	21.998456	22.298429	g	0.540912	Correct	Correct
6	12	Flanker_UD	UDU	Incongruent	Incongruent	23.998309	24.298283	n	0.557049	Correct	Correct
6	13	Flanker_LR	LRL	Incongruent	Incongruent	25.998133	26.298140	g	0.701445	Correct	Correct
6	14	Flanker_UD	UDU	Incongruent	Incongruent	27.998042	28.298004	n	0.685354	Correct	Correct
6	15	Flanker_LR	RLR	Incongruent	Incongruent	29.997878	30.297856	f	0.637529	Correct	Correct
6	16	Flanker_UD	DUD	Incongruent	Incongruent	31.997701	32.297709	j	0.853625	Correct	Correct
6	17	Flanker_LR	RLR	Incongruent	Incongruent	33.997591	34.297566	f	0.869620	Correct	Correct
6	18	Flanker_UD	DUD	Incongruent	Incongruent	35.997466	36.297422	j	0.437700	Correct	Correct
6	19	Flanker_LR	RRR	Congruent	Incongruent	37.997284	38.313969	g	1.133882	Correct	Correct
6	20	Flanker_UD	UUU	Congruent	Congruent	39.997163	40.313800	j	0.509308	Correct	Correct
6	21	Flanker_LR	RRR	Congruent	Congruent	41.997019	42.313661	g	0.493434	Correct	Correct
6	22	Flanker_UD	DUD	Incongruent	Congruent	43.996846	44.313514	j	0.661578	Correct	Correct
6	23	Flanker_LR	LRL	Incongruent	Incongruent	45.996731	46.313371	g	0.541823	Correct	Correct
6	24	Flanker_UD	DUD	Incongruent	Incongruent	47.996555	48.313227	j	0.389766	Correct	Correct
6	25	Flanker_LR	LRL	Incongruent	Incongruent	49.996418	50.313126	g	0.421877	Correct	Correct
6	26	Flanker_UD	UUU	Congruent	Incongruent	51.996303	52.312941	j	0.182047	Correct	Correct
6	27	Flanker_LR	LLL	Congruent	Congruent	53.996157	54.312798	f	0.422132	Correct	Correct
6	28	Flanker_UD	UDU	Incongruent	Congruent	55.995983	56.312655	n	0.358565	Correct	Correct
6	29	Flanker_LR	LLL	Congruent	Incongruent	57.995873	58.312513	f	0.462394	Correct	Correct
6	30	Flanker_UD	UDU	Incongruent	Congruent	59.995757	60.312368	n	0.326746	Correct	Correct
6	31	Flanker_LR	LRL	Incongruent	Incongruent	61.995584	62.312225	g	0.846616	Correct	Correct
6	32	Flanker_UD	DDD	Congruent	Incongruent	63.995442	64.312082	n	0.326834	Correct	Correct
6	33	Flanker_LR	LLL	Congruent	Congruent	65.995299	66.311938	f	0.566830	Correct	Correct
6	34	Flanker_UD	UDU	Incongruent	Congruent	67.995125	68.311795	n	0.351045	Correct	Correct
6	35	Flanker_LR	LRL	Incongruent	Incongruent	69.995012	70.311651	g	0.703063	Correct	Correct
6	36	Flanker_UD	DDD	Congruent	Incongruent	71.994870	72.311509	n	0.287267	Correct	Correct
6	37	Flanker_LR	RRR	Congruent	Congruent	73.994727	74.311372	g	0.407506	Correct	Correct
6	38	Flanker_UD	UUU	Congruent	Congruent	75.994556	76.311222	n	0.240013	Error	Correct
6	39	Flanker_LR	LLL	Congruent	Congruent	77.994436	78.311079	f	0.743581	Correct	Error
6	40	Flanker_UD	UUU	Congruent	Congruent	79.994294	80.310941	j	0.287746	Correct	Correct
6	41	Flanker_LR	RLR	Incongruent	Congruent	81.994152	82.310792	g	0.895988	Error	Correct
6	42	Flanker_UD	UDU	Incongruent	Incongruent	83.994028	84.310657	j	0.327966	Error	Error
6	43	Flanker_LR	RLR	Incongruent	Incongruent	85.993862	86.310503	f	0.784242	Correct	Error
6	44	Flanker_UD	UDU	Incongruent	Incongruent	88.010354	88.310362	n	0.520175	Correct	Correct
6	45	Flanker_LR	LLL	Congruent	Incongruent	90.010305	90.310218	f	0.576371	Correct	Correct
6	46	Flanker_UD	DUD	Incongruent	Congruent	92.010098	92.310075	j	0.528353	Correct	Correct
6	47	Flanker_LR	LRL	Incongruent	Incongruent	94.009924	94.309934	f	0.544712	Error	Correct
6	48	Flanker_UD	UUU	Congruent	Incongruent	96.009811	96.309806	j	0.464782	Correct	Error
6	49	Flanker_LR	LRL	Incongruent	Congruent	98.009669	98.309645	g	0.568820	Correct	Correct
6	50	Flanker_UD	DUD	Incongruent	Incongruent	100.009525	100.309503	j	0.520929	Correct	Correct
6	51	Flanker_LR	RRR	Congruent	Incongruent	102.009351	102.309360	g	0.680931	Correct	Correct
6	52	Flanker_UD	UDU	Incongruent	Congruent	104.009238	104.309216	n	0.577191	Correct	Correct
6	53	Flanker_LR	RRR	Congruent	Incongruent	106.009111	106.309090	g	0.473456	Correct	Correct
6	54	Flanker_UD	UUU	Congruent	Congruent	108.008953	108.308930	j	0.417438	Correct	Correct
6	55	Flanker_LR	RRR	Congruent	Congruent	110.008810	110.308787	g	0.617747	Correct	Correct
6	56	Flanker_UD	DDD	Congruent	Congruent	112.008641	112.308643	n	0.489684	Correct	Correct
6	57	Flanker_LR	LLL	Congruent	Congruent	114.008533	114.308513	f	0.769783	Correct	Correct
6	58	Flanker_UD	DDD	Congruent	Congruent	116.008354	116.308349	n	0.426063	Correct	Correct
6	59	Flanker_LR	RRR	Congruent	Congruent	118.008208	118.308214	g	0.754004	Correct	Correct
6	60	Flanker_UD	DUD	Incongruent	Congruent	120.008064	120.308070	j	0.578055	Correct	Correct
6	61	Flanker_LR	RLR	Incongruent	Incongruent	122.007932	122.307944	f	0.682091	Correct	Correct
6	62	Flanker_UD	DDD	Congruent	Incongruent	124.007777	124.307775	n	0.386644	Correct	Correct
6	63	Flanker_LR	LLL	Congruent	Congruent	126.007667	126.307642	f	0.594488	Correct	Correct
6	64	Flanker_UD	DUD	Incongruent	Congruent	128.007492	128.307498	n	0.314517	Error	Correct
6	65	Flanker_LR	LRL	Incongruent	Incongruent	130.007393	130.307353	g	1.282757	Correct	Error
6	66	Flanker_UD	UDU	Incongruent	Incongruent	132.007246	132.307210	n	0.595106	Correct	Correct
6	67	Flanker_LR	RRR	Congruent	Incongruent	134.007070	134.307061	g	0.826967	Correct	Correct
6	68	Flanker_UD	UDU	Incongruent	Congruent	136.006926	136.306921	n	0.595249	Correct	Correct
6	69	Flanker_LR	RRR	Congruent	Incongruent	138.006793	138.306780	g	0.643175	Correct	Correct
6	70	Flanker_UD	UUU	Congruent	Congruent	140.006641	140.306631	j	0.347356	Correct	Correct
6	71	Flanker_LR	RRR	Congruent	Congruent	142.006529	142.306494	g	0.523462	Correct	Correct
6	72	Flanker_UD	DDD	Congruent	Congruent	144.006354	144.306342	n	0.363604	Correct	Correct
6	73	Flanker_LR	LLL	Congruent	Congruent	146.006254	146.306214	f	0.499907	Correct	Correct
6	74	Flanker_UD	UDU	Incongruent	Congruent	148.006100	148.306059	n	0.547749	Correct	Correct
6	75	Flanker_LR	LLL	Congruent	Incongruent	150.005958	150.305921	f	0.587921	Correct	Correct
6	76	Flanker_UD	DDD	Congruent	Congruent	152.005781	152.305777	n	0.380048	Correct	Correct
6	77	Flanker_LR	RLR	Incongruent	Congruent	154.005644	154.305638	f	0.708204	Correct	Correct
6	78	Flanker_UD	DUD	Incongruent	Incongruent	156.005496	156.305502	n	0.940307	Error	Correct
6	79	Flanker_LR	LLL	Congruent	Incongruent	158.005370	158.305348	f	1.004410	Correct	Error
6	80	Flanker_UD	UUU	Congruent	Congruent	160.005199	160.305278	j	0.452473	Correct	Correct
6	81	Flanker_LR	RLR	Incongruent	Congruent	162.005065	162.305072	f	0.532682	Correct	Correct
6	82	Flanker_UD	UUU	Congruent	Incongruent	164.004911	164.304920	j	0.412808	Correct	Correct
6	83	Flanker_LR	RRR	Congruent	Congruent	166.004768	166.304776	g	0.748911	Correct	Correct
6	84	Flanker_UD	DDD	Congruent	Congruent	168.004657	168.304625	n	0.572935	Correct	Correct
6	85	Flanker_LR	RLR	Incongruent	Congruent	170.004485	170.304499	f	0.661159	Correct	Correct
6	86	Flanker_UD	DDD	Congruent	Incongruent	172.004371	172.304346	n	0.853227	Correct	Correct
6	87	Flanker_LR	RLR	Incongruent	Congruent	174.004228	174.304203	f	0.605376	Correct	Correct
6	88	Flanker_UD	UUU	Congruent	Incongruent	176.004084	176.304173	j	0.509359	Correct	Correct
6	89	Flanker_LR	LRL	Incongruent	Congruent	178.003957	178.303918	g	0.557662	Correct	Correct
6	90	Flanker_UD	DDD	Congruent	Incongruent	180.003766	180.303764	n	0.397698	Correct	Correct
6	91	Flanker_LR	LRL	Incongruent	Congruent	182.003623	182.303630	g	0.605750	Correct	Correct
6	92	Flanker_UD	DDD	Congruent	Incongruent	184.003503	184.303498	n	0.598084	Correct	Correct
6	93	Flanker_LR	RLR	Incongruent	Congruent	186.003339	186.303334	f	0.670196	Correct	Correct
6	94	Flanker_UD	UUU	Congruent	Incongruent	188.003197	188.303201	j	0.446395	Correct	Correct
6	95	Flanker_LR	RLR	Incongruent	Congruent	190.003052	190.303059	f	1.054343	Correct	Correct
6	96	Flanker_UD	UUU	Congruent	Incongruent	192.002980	192.302935	j	0.430460	Correct	Correct
7	1	Flanker_LR	RRR	Congruent	None	1.999886	2.299858	g	0.753154	Correct	None
7	2	Flanker_UD	UDU	Incongruent	Congruent	3.999743	4.299717	n	0.881160	Correct	Correct
7	3	Flanker_LR	RLR	Incongruent	Incongruent	5.999599	6.299572	f	0.601362	Correct	Correct
7	4	Flanker_UD	UUU	Congruent	Incongruent	7.999429	8.299435	j	0.313492	Correct	Correct
7	5	Flanker_LR	LLL	Congruent	Congruent	9.999324	10.299293	f	0.433544	Correct	Correct
7	6	Flanker_UD	DDD	Congruent	Congruent	11.999138	12.299143	n	0.241684	Correct	Correct
7	7	Flanker_LR	RRR	Congruent	Congruent	13.998994	14.299000	g	0.457974	Correct	Correct
7	8	Flanker_UD	DUD	Incongruent	Congruent	15.998892	16.298857	n	0.338094	Error	Correct
7	9	Flanker_LR	LRL	Incongruent	Incongruent	17.998746	18.298707	f	0.874093	Error	Error
7	10	Flanker_UD	DUD	Incongruent	Incongruent	19.998596	20.298570	n	0.738220	Error	Error
7	11	Flanker_LR	RRR	Congruent	Incongruent	21.998451	22.298426	g	0.954259	Correct	Error
7	12	Flanker_UD	DDD	Congruent	Congruent	23.998319	24.298284	n	0.498599	Correct	Correct
7	13	Flanker_LR	LRL	Incongruent	Congruent	25.998168	26.298139	g	1.050498	Correct	Correct
7	14	Flanker_UD	UDU	Incongruent	Incongruent	27.998025	28.297998	n	1.010646	Correct	Correct
7	15	Flanker_LR	RLR	Incongruent	Incongruent	29.997883	30.297854	f	0.962799	Correct	Correct
7	16	Flanker_UD	DDD	Congruent	Incongruent	31.997716	32.297686	n	0.490938	Correct	Correct
7	17	Flanker_LR	RRR	Congruent	Congruent	33.997566	34.297585	g	1.075064	Correct	Correct
7	18	Flanker_UD	UUU	Congruent	Congruent	35.997451	36.297424	j	0.563299	Correct	Correct
7	19	Flanker_LR	RRR	Congruent	Congruent	37.997307	38.297280	g	0.675490	Correct	Correct
7	20	Flanker_UD	UUU	Congruent	Congruent	39.997142	40.313804	j	0.666731	Correct	Correct
7	21	Flanker_LR	RLR	Incongruent	Congruent	41.997040	42.313659	f	0.954992	Correct	Correct
7	22	Flanker_UD	DDD	Congruent	Incongruent	43.996879	44.313514	n	0.450878	Correct	Correct
7	23	Flanker_LR	LRL	Incongruent	Congruent	45.996735	46.313388	g	1.290997	Correct	Correct
7	24	Flanker_UD	UDU	Incongruent	Incongruent	47.996575	48.313238	n	0.531150	Correct	Correct
7	25	Flanker_LR	RLR	Incongruent	Incongruent	49.996456	50.313087	f	0.651493	Correct	Correct
7	26	Flanker_UD	DUD	Incongruent	Incongruent	51.996276	52.312943	n	0.747695	Error	Correct
7	27	Flanker_LR	RLR	Incongruent	Incongruent	53.996154	54.312806	f	0.915479	Correct	Error
7	28	Flanker_UD	DDD	Congruent	Incongruent	55.996004	56.312768	n	0.571749	Correct	Correct
7	29	Flanker_LR	RLR	Incongruent	Congruent	57.995855	58.312514	f	0.531900	Correct	Correct
7	30	Flanker_UD	UDU	Incongruent	Incongruent	59.995710	60.312369	n	0.507943	Correct	Correct
7	31	Flanker_LR	RLR	Incongruent	Incongruent	61.995600	62.312227	f	0.508274	Correct	Correct
7	32	Flanker_UD	UUU	Congruent	Incongruent	63.995430	64.312084	j	0.580356	Correct	Correct
7	33	Flanker_LR	RRR	Congruent	Congruent	65.995322	66.311940	g	0.940225	Correct	Correct
7	34	Flanker_UD	DDD	Congruent	Congruent	67.995171	68.311796	n	0.420524	Correct	Correct
7	35	Flanker_LR	LRL	Incongruent	Congruent	69.995025	70.311654	g	0.828548	Correct	Correct
7	36	Flanker_UD	UUU	Congruent	Incongruent	71.994891	72.311519	j	0.436788	Correct	Correct
7	37	Flanker_LR	LLL	Congruent	Congruent	73.994740	74.311366	f	0.564777	Correct	Correct
7	38	Flanker_UD	DUD	Incongruent	Congruent	75.994597	76.311218	j	0.596889	Correct	Correct
7	39	Flanker_LR	LLL	Congruent	Incongruent	77.994421	78.311082	f	0.653015	Correct	Correct
7	40	Flanker_UD	DDD	Congruent	Congruent	79.994284	80.310942	n	0.477144	Correct	Correct
7	41	Flanker_LR	LRL	Incongruent	Congruent	81.994138	82.310796	g	0.797155	Correct	Correct
7	42	Flanker_UD	UDU	Incongruent	Incongruent	83.993991	84.310646	j	0.309314	Error	Correct
7	43	Flanker_LR	LLL	Congruent	Incongruent	85.993868	86.310512	f	0.821399	Correct	Error
7	44	Flanker_UD	UUU	Congruent	Congruent	88.010396	88.310417	j	0.381614	Correct	Correct
7	45	Flanker_LR	LRL	Incongruent	Congruent	90.010247	90.310223	g	0.557731	Correct	Correct
7	46	Flanker_UD	DUD	Incongruent	Incongruent	92.010104	92.310080	j	0.869751	Correct	Correct
7	47	Flanker_LR	RRR	Congruent	Incongruent	94.009960	94.309946	g	0.942131	Correct	Correct
7	48	Flanker_UD	UDU	Incongruent	Congruent	96.009849	96.309795	n	0.518232	Correct	Correct
7	49	Flanker_LR	LLL	Congruent	Incongruent	98.009644	98.309651	f	0.822235	Correct	Correct
7	50	Flanker_UD	DUD	Incongruent	Congruent	100.009500	100.309507	j	0.782283	Correct	Correct
7	51	Flanker_LR	LRL	Incongruent	Incongruent	102.009358	102.309364	g	0.998367	Correct	Correct
7	52	Flanker_UD	DDD	Congruent	Incongruent	104.009352	104.309221	n	0.638557	Correct	Correct
7	53	Flanker_LR	LRL	Incongruent	Congruent	106.009101	106.309079	g	0.646854	Correct	Correct
7	54	Flanker_UD	DDD	Congruent	Incongruent	108.008931	108.308934	n	0.558943	Correct	Correct
7	55	Flanker_LR	LRL	Incongruent	Congruent	110.008819	110.308791	g	0.574892	Correct	Correct
7	56	Flanker_UD	UUU	Congruent	Incongruent	112.008684	112.308647	j	0.574922	Correct	Correct
7	57	Flanker_LR	LRL	Incongruent	Congruent	114.008533	114.308505	g	0.543164	Correct	Correct
7	58	Flanker_UD	DUD	Incongruent	Incongruent	116.008358	116.308361	j	0.167289	Correct	Correct
7	59	Flanker_LR	RRR	Congruent	Incongruent	118.008243	118.308220	g	0.519551	Correct	Correct
7	60	Flanker_UD	UUU	Congruent	Congruent	120.008096	120.308076	j	0.607447	Correct	Correct
7	61	Flanker_LR	LLL	Congruent	Congruent	122.007928	122.307933	f	0.415672	Correct	Correct
7	62	Flanker_UD	UUU	Congruent	Congruent	124.007785	124.307790	j	0.727832	Correct	Correct
7	63	Flanker_LR	RLR	Incongruent	Congruent	126.007674	126.307647	f	0.719828	Correct	Correct
7	64	Flanker_UD	DDD	Congruent	Incongruent	128.007600	128.307503	n	0.440033	Correct	Correct
7	65	Flanker_LR	RLR	Incongruent	Congruent	130.007357	130.307361	f	0.608244	Correct	Correct
7	66	Flanker_UD	DDD	Congruent	Incongruent	132.007213	132.307222	n	0.608156	Correct	Correct
7	67	Flanker_LR	RRR	Congruent	Congruent	134.007102	134.307074	g	0.464616	Correct	Correct
7	68	Flanker_UD	UUU	Congruent	Congruent	136.007036	136.306931	j	0.200427	Correct	Correct
7	69	Flanker_LR	LLL	Congruent	Congruent	138.006785	138.306789	f	0.424761	Correct	Correct
7	70	Flanker_UD	UDU	Incongruent	Congruent	140.006672	140.306644	j	0.264873	Error	Correct
7	71	Flanker_LR	RLR	Incongruent	Incongruent	142.006526	142.306501	f	0.752947	Correct	Error
7	72	Flanker_UD	UUU	Congruent	Incongruent	144.006392	144.306376	j	0.464990	Correct	Correct
7	73	Flanker_LR	LLL	Congruent	Congruent	146.006246	146.306215	f	0.185132	Correct	Correct
7	74	Flanker_UD	UDU	Incongruent	Congruent	148.006067	148.306072	n	0.505376	Correct	Correct
7	75	Flanker_LR	LLL	Congruent	Incongruent	150.005956	150.305929	f	0.281259	Correct	Correct
7	76	Flanker_UD	UDU	Incongruent	Congruent	152.005792	152.305803	j	0.233435	Error	Correct
7	77	Flanker_LR	LRL	Incongruent	Incongruent	154.005676	154.305643	g	0.633803	Correct	Error
7	78	Flanker_UD	DUD	Incongruent	Incongruent	156.005505	156.305498	j	0.745670	Correct	Correct
7	79	Flanker_LR	LRL	Incongruent	Incongruent	158.005394	158.305354	g	0.449721	Correct	Correct
7	80	Flanker_UD	DUD	Incongruent	Incongruent	160.005257	160.305228	n	0.249809	Error	Correct
7	81	Flanker_LR	RLR	Incongruent	Incongruent	162.005093	162.305070	f	0.962250	Correct	Error
7	82	Flanker_UD	UDU	Incongruent	Incongruent	164.004953	164.304925	n	0.626146	Correct	Correct
7	83	Flanker_LR	RRR	Congruent	Incongruent	166.004778	166.304783	g	0.642272	Correct	Correct
7	84	Flanker_UD	DUD	Incongruent	Congruent	168.004679	168.304657	j	0.578361	Correct	Correct
7	85	Flanker_LR	RRR	Congruent	Incongruent	170.004524	170.304499	g	0.634511	Correct	Correct
7	86	Flanker_UD	UDU	Incongruent	Congruent	172.004383	172.304354	n	0.770658	Correct	Correct
7	87	Flanker_LR	RLR	Incongruent	Incongruent	174.004237	174.304214	f	1.066703	Correct	Correct
7	88	Flanker_UD	DUD	Incongruent	Incongruent	176.004078	176.304086	j	0.611031	Correct	Correct
7	89	Flanker_LR	LLL	Congruent	Incongruent	178.003954	178.303936	f	1.003169	Correct	Correct
7	90	Flanker_UD	UUU	Congruent	Congruent	180.003809	180.303780	j	0.427081	Correct	Correct
7	91	Flanker_LR	RRR	Congruent	Congruent	182.003666	182.303638	g	0.491238	Correct	Correct
7	92	Flanker_UD	UDU	Incongruent	Congruent	184.003541	184.303535	n	0.627287	Correct	Correct
7	93	Flanker_LR	LLL	Congruent	Incongruent	186.003378	186.303352	f	0.675512	Correct	Correct
7	94	Flanker_UD	DDD	Congruent	Congruent	188.003235	188.303209	n	0.483634	Correct	Correct
7	95	Flanker_LR	LLL	Congruent	Congruent	190.003061	190.303086	f	0.987741	Correct	Correct
7	96	Flanker_UD	DUD	Incongruent	Congruent	192.002921	192.302923	j	0.708135	Correct	Correct
8	1	Flanker_LR	LLL	Congruent	None	1.999858	2.299832	f	0.763813	Correct	None
8	2	Flanker_UD	UDU	Incongruent	Congruent	3.999699	4.299715	j	0.291877	Error	Correct
8	3	Flanker_LR	LRL	Incongruent	Incongruent	5.999551	6.299547	g	0.596124	Correct	Error
8	4	Flanker_UD	UDU	Incongruent	Incongruent	7.999436	8.299399	n	0.500195	Correct	Correct
8	5	Flanker_LR	LRL	Incongruent	Incongruent	9.999294	10.299249	g	0.612542	Correct	Correct
8	6	Flanker_UD	UUU	Congruent	Incongruent	11.999133	12.299122	j	0.372653	Correct	Correct
8	7	Flanker_LR	LRL	Incongruent	Congruent	13.999007	14.298976	g	0.548477	Correct	Correct
8	8	Flanker_UD	DUD	Incongruent	Incongruent	15.998835	16.298830	j	0.700919	Correct	Correct
8	9	Flanker_LR	RRR	Congruent	Incongruent	17.998691	18.298685	g	0.477058	Correct	Correct
8	10	Flanker_UD	DDD	Congruent	Congruent	19.998608	20.298549	n	0.332928	Correct	Correct
8	11	Flanker_LR	LLL	Congruent	Congruent	21.998421	22.298397	f	0.469171	Correct	Correct
8	12	Flanker_UD	UDU	Incongruent	Congruent	23.998291	24.298255	n	0.661372	Correct	Correct
8	13	Flanker_LR	LRL	Incongruent	Incongruent	25.998135	26.298113	g	0.653528	Correct	Correct
8	14	Flanker_UD	DUD	Incongruent	Incongruent	27.998009	28.297982	Omission	5000.000000	Omission	Correct
8	15	Flanker_LR	LLL	Congruent	Incongruent	29.997873	30.297833	Omission	5000.000000	Omission	Omission
8	16	Flanker_UD	UDU	Incongruent	Congruent	31.997707	32.297684	n	1.029655	Correct	Omission
8	17	Flanker_LR	LLL	Congruent	Incongruent	33.997566	34.297540	f	1.229988	Correct	Correct
8	18	Flanker_UD	DDD	Congruent	Congruent	35.997461	36.297409	n	0.462144	Correct	Correct
8	19	Flanker_LR	LLL	Congruent	Congruent	37.997297	38.313975	f	0.589456	Correct	Correct
8	20	Flanker_UD	DUD	Incongruent	Congruent	39.997141	40.313791	j	0.661681	Correct	Correct
8	21	Flanker_LR	RRR	Congruent	Incongruent	41.996959	42.313646	g	0.517855	Correct	Correct
8	22	Flanker_UD	UUU	Congruent	Congruent	43.996825	44.313490	j	0.293661	Correct	Correct
8	23	Flanker_LR	LRL	Incongruent	Congruent	45.996789	46.313354	g	0.886074	Correct	Correct
8	24	Flanker_UD	UDU	Incongruent	Incongruent	47.996532	48.313202	n	0.605945	Correct	Correct
8	25	Flanker_LR	LRL	Incongruent	Incongruent	49.996420	50.313033	g	0.878027	Correct	Correct
8	26	Flanker_UD	UUU	Congruent	Incongruent	51.996254	52.312918	j	0.494357	Correct	Correct
8	27	Flanker_LR	LLL	Congruent	Congruent	53.996139	54.312771	f	0.494234	Correct	Correct
8	28	Flanker_UD	DDD	Congruent	Congruent	55.995991	56.312630	n	0.246602	Correct	Correct
8	29	Flanker_LR	RLR	Incongruent	Congruent	57.995849	58.312492	g	0.478685	Error	Correct
8	30	Flanker_UD	UUU	Congruent	Incongruent	59.995711	60.312337	j	0.310597	Correct	Error
8	31	Flanker_LR	LRL	Incongruent	Congruent	61.995575	62.312202	f	1.014680	Error	Correct
8	32	Flanker_UD	DDD	Congruent	Incongruent	63.995416	64.312058	n	0.382753	Correct	Error
8	33	Flanker_LR	RRR	Congruent	Congruent	65.995244	66.311920	g	0.703199	Correct	Correct
8	34	Flanker_UD	DUD	Incongruent	Congruent	67.995098	68.311772	j	0.711291	Correct	Correct
8	35	Flanker_LR	RRR	Congruent	Incongruent	69.994976	70.311638	g	1.015197	Correct	Correct
8	36	Flanker_UD	UUU	Congruent	Congruent	71.994816	72.311486	j	0.423354	Correct	Correct
8	37	Flanker_LR	LRL	Incongruent	Congruent	73.994672	74.311354	f	0.343795	Error	Correct
8	38	Flanker_UD	DUD	Incongruent	Incongruent	76.061217	76.311192	j	0.415832	Correct	Error
8	39	Flanker_LR	LRL	Incongruent	Incongruent	77.994409	78.311061	Omission	5000.000000	Omission	Correct
8	40	Flanker_UD	DUD	Incongruent	Incongruent	79.994281	80.310903	j	1.224036	Correct	Omission
8	41	Flanker_LR	LRL	Incongruent	Incongruent	81.994138	82.310773	g	0.599963	Correct	Correct
8	42	Flanker_UD	DUD	Incongruent	Incongruent	83.993963	84.310621	j	0.616248	Correct	Correct
8	43	Flanker_LR	RLR	Incongruent	Incongruent	85.993855	86.310486	f	0.640329	Correct	Correct
8	44	Flanker_UD	DDD	Congruent	Incongruent	87.993710	88.310340	n	0.400437	Correct	Correct
8	45	Flanker_LR	LLL	Congruent	Congruent	89.993567	90.310204	f	0.448358	Correct	Correct
8	46	Flanker_UD	DUD	Incongruent	Congruent	91.993422	92.310052	n	0.288492	Error	Correct
8	47	Flanker_LR	LLL	Congruent	Incongruent	94.009938	94.309911	f	1.001011	Correct	Error
8	48	Flanker_UD	DUD	Incongruent	Congruent	96.009794	96.309770	j	0.624787	Correct	Correct
8	49	Flanker_LR	RRR	Congruent	Incongruent	98.009656	98.309652	g	0.568842	Correct	Correct
8	50	Flanker_UD	DDD	Congruent	Congruent	100.009504	100.309476	n	0.641188	Correct	Correct
8	51	Flanker_LR	LLL	Congruent	Congruent	102.009346	102.309333	f	0.585288	Correct	Correct
8	52	Flanker_UD	UDU	Incongruent	Congruent	104.009186	104.309196	n	0.505292	Correct	Correct
8	53	Flanker_LR	RLR	Incongruent	Incongruent	106.009120	106.309077	f	0.585410	Correct	Correct
8	54	Flanker_UD	DUD	Incongruent	Incongruent	108.008935	108.308910	n	0.281674	Error	Correct
8	55	Flanker_LR	RLR	Incongruent	Incongruent	110.008824	110.308757	f	1.457603	Correct	Error
8	56	Flanker_UD	DDD	Congruent	Incongruent	112.008620	112.308617	n	0.489871	Correct	Correct
8	57	Flanker_LR	RLR	Incongruent	Congruent	114.008529	114.308517	f	0.642159	Correct	Correct
8	58	Flanker_UD	UDU	Incongruent	Incongruent	116.008328	116.308337	n	0.514029	Correct	Correct
8	59	Flanker_LR	LLL	Congruent	Incongruent	118.008193	118.308202	f	0.458139	Correct	Correct
8	60	Flanker_UD	DUD	Incongruent	Congruent	120.008047	120.308052	j	0.570398	Correct	Correct
8	61	Flanker_LR	RLR	Incongruent	Incongruent	122.007980	122.307940	f	0.722572	Correct	Correct
8	62	Flanker_UD	UUU	Congruent	Incongruent	124.007791	124.307765	j	0.482667	Correct	Correct
8	63	Flanker_LR	RRR	Congruent	Congruent	126.007650	126.307628	g	0.650599	Correct	Correct
8	64	Flanker_UD	DDD	Congruent	Congruent	128.007472	128.307471	n	0.618748	Correct	Correct
8	65	Flanker_LR	RRR	Congruent	Congruent	130.007386	130.307352	g	0.426797	Correct	Correct
8	66	Flanker_UD	UUU	Congruent	Congruent	132.007184	132.307192	j	0.427595	Correct	Correct
8	67	Flanker_LR	RLR	Incongruent	Congruent	134.007051	134.307062	f	0.595095	Correct	Correct
8	68	Flanker_UD	DDD	Congruent	Incongruent	136.006902	136.306914	n	0.371412	Correct	Correct
8	69	Flanker_LR	RRR	Congruent	Congruent	138.006777	138.306782	g	0.539567	Correct	Correct
8	70	Flanker_UD	DUD	Incongruent	Congruent	140.006644	140.306594	j	0.635733	Correct	Correct
8	71	Flanker_LR	RLR	Incongruent	Incongruent	142.006528	142.306479	f	0.619579	Correct	Correct
8	72	Flanker_UD	UUU	Congruent	Incongruent	144.006360	144.306333	j	0.532025	Correct	Correct
8	73	Flanker_LR	RRR	Congruent	Congruent	146.006215	146.306167	g	0.587761	Correct	Correct
8	74	Flanker_UD	DDD	Congruent	Congruent	148.006073	148.306047	n	0.355971	Correct	Correct
8	75	Flanker_LR	RRR	Congruent	Congruent	150.005934	150.305885	g	0.644070	Correct	Correct
8	76	Flanker_UD	UDU	Incongruent	Congruent	152.005785	152.305761	n	0.516083	Correct	Correct
8	77	Flanker_LR	RRR	Congruent	Incongruent	154.005641	154.305617	g	0.428305	Correct	Correct
8	78	Flanker_UD	UDU	Incongruent	Congruent	156.005498	156.305478	n	0.516508	Correct	Correct
8	79	Flanker_LR	LLL	Congruent	Incongruent	158.005423	158.305338	f	0.556826	Correct	Correct
8	80	Flanker_UD	UUU	Congruent	Congruent	160.005183	160.305191	j	0.724902	Correct	Correct
8	81	Flanker_LR	RLR	Incongruent	Congruent	162.005075	162.305042	f	0.620692	Correct	Correct
8	82	Flanker_UD	UDU	Incongruent	Incongruent	164.004926	164.304900	n	0.548895	Correct	Correct
8	83	Flanker_LR	RLR	Incongruent	Incongruent	166.004760	166.304760	g	1.180997	Error	Correct
8	84	Flanker_UD	UDU	Incongruent	Incongruent	168.004647	168.304615	n	0.549005	Correct	Error
8	85	Flanker_LR	LLL	Congruent	Incongruent	170.004540	170.304475	f	0.245277	Correct	Correct
8	86	Flanker_UD	UUU	Congruent	Congruent	172.004366	172.304327	j	0.397383	Correct	Correct
8	87	Flanker_LR	RLR	Incongruent	Congruent	174.004201	174.304174	f	0.789509	Correct	Correct
8	88	Flanker_UD	UDU	Incongruent	Incongruent	176.004044	176.304037	n	0.749835	Correct	Correct
8	89	Flanker_LR	RRR	Congruent	Incongruent	178.003912	178.303948	g	0.669800	Correct	Correct
8	90	Flanker_UD	UUU	Congruent	Congruent	180.003781	180.303755	j	0.325966	Correct	Correct
8	91	Flanker_LR	RLR	Incongruent	Congruent	182.003621	182.303585	f	0.694134	Correct	Correct
8	92	Flanker_UD	DDD	Congruent	Incongruent	184.003507	184.303472	n	0.294192	Correct	Correct
8	93	Flanker_LR	LRL	Incongruent	Congruent	186.003360	186.303364	g	1.086771	Correct	Correct
8	94	Flanker_UD	DDD	Congruent	Incongruent	188.003219	188.303183	n	0.454369	Correct	Correct
8	95	Flanker_LR	LRL	Incongruent	Congruent	190.003048	190.303038	g	1.302744	Correct	Correct
8	96	Flanker_UD	UUU	Congruent	Incongruent	192.002931	192.302895	j	0.398684	Correct	Correct
