# Supplementary material for: Congruency Sequence Effects without Feature Integration or Contingency Learning Confounds
Source: PLoS One. 2014 Jul 14;9(7):e102337. doi: 10.1371/journal.pone.0102337 (PMC4096924; doi:10.1371/journal.pone.0102337)
Supplement: Raw Data S1 — The raw data collected from each participant in Experiments 1 and 2. (ZIP) [file pone.0102337.s001.zip › RAW DATA/Experiment2/Prime_Word_Flanker_3D_Subject_11_log.txt]

Experiment ID	Prime_Word_Flanker_Paradigm
Subject	11
Run Time	13-May-2013 16:01:47
Run Number	Trial Number	Task	Stimulus	Current Trial Type	Previous Trial Type	StimulusOnsetTime	StimulusOffsetTime	Response	RT	Accuracy	PreviousAccuracy
practice	1	Flanker_LR	LLL	Congruent	None	1.999815	2.299788	f	1.052151	Correct	None
practice	2	Flanker_UD	UUU	Congruent	Congruent	3.999652	4.299624	f	1.492207	Error	Correct
practice	3	Flanker_LR	LRL	Incongruent	Congruent	6.016198	6.299456	g	1.196289	Correct	Error
practice	4	Flanker_UD	DUD	Incongruent	Incongruent	7.999316	8.299302	j	1.124406	Correct	Correct
practice	5	Flanker_LR	LLL	Congruent	Incongruent	9.999149	10.299130	f	0.708548	Correct	Correct
practice	6	Flanker_UD	DUD	Incongruent	Congruent	11.998985	12.298952	j	0.924723	Correct	Correct
practice	7	Flanker_LR	RRR	Congruent	Incongruent	13.998816	14.298786	g	1.188793	Correct	Correct
practice	8	Flanker_UD	UUU	Congruent	Congruent	15.998648	16.298628	j	0.620988	Correct	Correct
practice	9	Flanker_LR	LLL	Congruent	Congruent	17.998482	18.298453	f	0.869115	Correct	Correct
practice	10	Flanker_UD	UDU	Incongruent	Congruent	19.998317	20.298286	n	0.909175	Correct	Correct
practice	11	Flanker_LR	RLR	Incongruent	Incongruent	21.998118	22.298121	f	0.917308	Correct	Correct
practice	12	Flanker_UD	DDD	Congruent	Incongruent	23.998009	24.297954	n	0.757439	Correct	Correct
practice	13	Flanker_LR	RRR	Congruent	Congruent	25.997814	26.297788	g	0.805607	Correct	Correct
practice	14	Flanker_UD	DDD	Congruent	Congruent	27.997643	28.297620	n	0.605632	Correct	Correct
practice	15	Flanker_LR	LRL	Incongruent	Congruent	29.997478	30.297457	g	0.861947	Correct	Correct
practice	16	Flanker_UD	UDU	Incongruent	Incongruent	31.997315	32.297283	n	0.813958	Correct	Correct
practice	17	Flanker_LR	LRL	Incongruent	Incongruent	33.997147	34.313783	g	0.893415	Correct	Correct
practice	18	Flanker_UD	UUU	Congruent	Incongruent	35.996984	36.313641	j	0.989584	Correct	Correct
practice	19	Flanker_LR	RLR	Incongruent	Congruent	37.996813	38.313452	f	1.085875	Correct	Correct
practice	20	Flanker_UD	DUD	Incongruent	Incongruent	39.996645	40.313284	j	0.789815	Correct	Correct
practice	21	Flanker_LR	RRR	Congruent	Incongruent	41.996481	42.313116	g	0.805940	Correct	Correct
practice	22	Flanker_UD	UDU	Incongruent	Congruent	43.996313	44.312973	n	0.694086	Correct	Correct
practice	23	Flanker_LR	RLR	Incongruent	Incongruent	45.996146	46.312783	f	0.710510	Correct	Correct
practice	24	Flanker_UD	DDD	Congruent	Incongruent	47.995979	48.312616	n	0.622304	Correct	Correct
1	1	Flanker_LR	LLL	Congruent	None	1.999847	2.299814	f	0.645094	Correct	None
1	2	Flanker_UD	DUD	Incongruent	Congruent	3.999649	4.299638	j	0.629298	Correct	Correct
1	3	Flanker_LR	LLL	Congruent	Incongruent	5.999513	6.299488	f	0.525418	Correct	Correct
1	4	Flanker_UD	UDU	Incongruent	Congruent	7.999347	8.299307	n	0.621550	Correct	Correct
1	5	Flanker_LR	RRR	Congruent	Incongruent	9.999180	10.299141	g	0.813677	Correct	Correct
1	6	Flanker_UD	DUD	Incongruent	Congruent	11.999012	12.298974	j	0.605703	Correct	Correct
1	7	Flanker_LR	LRL	Incongruent	Incongruent	13.998848	14.298809	g	0.933968	Correct	Correct
1	8	Flanker_UD	DUD	Incongruent	Incongruent	15.998651	16.298638	j	0.830044	Correct	Correct
1	9	Flanker_LR	RLR	Incongruent	Incongruent	17.998514	18.298475	f	0.614126	Correct	Correct
1	10	Flanker_UD	UDU	Incongruent	Incongruent	19.998348	20.298308	n	0.606298	Correct	Correct
1	11	Flanker_LR	RRR	Congruent	Incongruent	21.998182	22.298139	g	0.854397	Correct	Correct
1	12	Flanker_UD	UUU	Congruent	Congruent	23.998017	24.297980	j	0.710489	Correct	Correct
1	13	Flanker_LR	LRL	Incongruent	Congruent	25.997852	26.297810	g	1.366611	Correct	Correct
1	14	Flanker_UD	DDD	Congruent	Incongruent	27.997685	28.297644	n	0.599194	Correct	Correct
1	15	Flanker_LR	RRR	Congruent	Congruent	29.997519	30.297476	g	0.726925	Correct	Correct
1	16	Flanker_UD	DUD	Incongruent	Congruent	31.997352	32.297309	j	0.558969	Correct	Correct
1	17	Flanker_LR	RLR	Incongruent	Incongruent	33.997181	34.313823	f	0.566451	Correct	Correct
1	18	Flanker_UD	UDU	Incongruent	Incongruent	35.997019	36.313643	n	0.630558	Correct	Correct
1	19	Flanker_LR	RRR	Congruent	Incongruent	37.996880	38.313479	g	0.670764	Correct	Correct
1	20	Flanker_UD	UUU	Congruent	Congruent	39.996687	40.313310	j	0.510787	Correct	Correct
1	21	Flanker_LR	RRR	Congruent	Congruent	41.996524	42.313171	g	0.671133	Correct	Correct
1	22	Flanker_UD	DUD	Incongruent	Congruent	43.996341	44.312982	j	0.719106	Correct	Correct
1	23	Flanker_LR	LLL	Congruent	Incongruent	45.996196	46.312813	f	0.527276	Correct	Correct
1	24	Flanker_UD	UDU	Incongruent	Congruent	47.996023	48.312649	n	0.751319	Correct	Correct
1	25	Flanker_LR	RLR	Incongruent	Incongruent	49.995861	50.312501	f	0.655437	Correct	Correct
1	26	Flanker_UD	DDD	Congruent	Incongruent	51.995699	52.312317	n	0.607687	Correct	Correct
1	27	Flanker_LR	RRR	Congruent	Congruent	53.995525	54.312152	g	0.943718	Correct	Correct
1	28	Flanker_UD	DDD	Congruent	Congruent	55.995361	56.311985	n	0.471804	Correct	Correct
1	29	Flanker_LR	LLL	Congruent	Congruent	57.995198	58.311861	f	0.463959	Correct	Correct
1	30	Flanker_UD	UUU	Congruent	Congruent	59.995031	60.311654	j	0.600069	Correct	Correct
1	31	Flanker_LR	RLR	Incongruent	Congruent	61.994863	62.311493	f	0.592339	Correct	Correct
1	32	Flanker_UD	UUU	Congruent	Incongruent	63.994698	64.311321	j	0.576350	Correct	Correct
1	33	Flanker_LR	LLL	Congruent	Congruent	65.994503	66.311158	f	0.592503	Correct	Correct
1	34	Flanker_UD	DUD	Incongruent	Congruent	67.994335	68.310992	j	0.776523	Correct	Correct
1	35	Flanker_LR	LLL	Congruent	Incongruent	69.994201	70.310826	f	0.504739	Correct	Correct
1	36	Flanker_UD	DDD	Congruent	Congruent	71.994003	72.310661	n	0.488816	Correct	Correct
1	37	Flanker_LR	RLR	Incongruent	Congruent	73.993871	74.310496	f	0.560942	Correct	Correct
1	38	Flanker_UD	UUU	Congruent	Incongruent	75.993711	76.310331	j	0.569083	Correct	Correct
1	39	Flanker_LR	LRL	Incongruent	Congruent	77.993539	78.310165	g	0.841166	Correct	Correct
1	40	Flanker_UD	DUD	Incongruent	Incongruent	79.993374	80.309997	j	0.801361	Correct	Correct
1	41	Flanker_LR	LRL	Incongruent	Incongruent	81.993207	82.309834	g	0.817603	Correct	Correct
1	42	Flanker_UD	DDD	Congruent	Incongruent	84.009676	84.309669	n	0.601553	Correct	Correct
1	43	Flanker_LR	RLR	Incongruent	Congruent	86.009540	86.309503	f	0.505793	Correct	Correct
1	44	Flanker_UD	DDD	Congruent	Incongruent	88.009345	88.309337	n	0.529878	Correct	Correct
1	45	Flanker_LR	LRL	Incongruent	Congruent	90.009233	90.309177	g	0.665888	Correct	Correct
1	46	Flanker_UD	UDU	Incongruent	Incongruent	92.009049	92.309007	n	0.538100	Correct	Correct
1	47	Flanker_LR	LRL	Incongruent	Incongruent	94.008849	94.308841	g	0.666232	Correct	Correct
1	48	Flanker_UD	UUU	Congruent	Incongruent	96.008718	96.308675	j	0.618317	Correct	Correct
1	49	Flanker_LR	RLR	Incongruent	Congruent	98.008571	98.308510	f	0.554428	Correct	Correct
1	50	Flanker_UD	UUU	Congruent	Incongruent	100.008386	100.308345	j	0.746620	Correct	Correct
1	51	Flanker_LR	LLL	Congruent	Congruent	102.008219	102.308180	f	0.466729	Correct	Correct
1	52	Flanker_UD	DDD	Congruent	Congruent	104.008025	104.308016	n	0.466792	Correct	Correct
1	53	Flanker_LR	RRR	Congruent	Congruent	106.007908	106.307857	j	0.602935	Error	Correct
1	54	Flanker_UD	DDD	Congruent	Congruent	108.007713	108.307686	n	0.643161	Correct	Error
1	55	Flanker_LR	RRR	Congruent	Congruent	110.007550	110.307520	g	0.571252	Correct	Correct
1	56	Flanker_UD	UUU	Congruent	Congruent	112.007385	112.307355	j	0.643412	Correct	Correct
1	57	Flanker_LR	RLR	Incongruent	Congruent	114.007220	114.307203	f	0.659483	Correct	Correct
1	58	Flanker_UD	UUU	Congruent	Incongruent	116.007055	116.307026	j	0.899511	Correct	Correct
1	59	Flanker_LR	LRL	Incongruent	Congruent	118.006892	118.306861	g	0.715662	Correct	Correct
1	60	Flanker_UD	UDU	Incongruent	Incongruent	120.006725	120.306695	n	0.691837	Correct	Correct
1	61	Flanker_LR	LRL	Incongruent	Incongruent	122.006560	122.306548	g	1.291909	Correct	Correct
1	62	Flanker_UD	DDD	Congruent	Incongruent	124.006394	124.306364	n	0.636053	Correct	Correct
1	63	Flanker_LR	LLL	Congruent	Congruent	126.006231	126.306201	f	0.508136	Correct	Correct
1	64	Flanker_UD	UUU	Congruent	Congruent	128.006065	128.306034	j	0.580341	Correct	Correct
1	65	Flanker_LR	LRL	Incongruent	Congruent	130.005930	130.305870	g	0.964432	Correct	Correct
1	66	Flanker_UD	UDU	Incongruent	Incongruent	132.005736	132.305704	n	0.596522	Correct	Correct
1	67	Flanker_LR	RRR	Congruent	Incongruent	134.005569	134.305541	g	0.876721	Correct	Correct
1	68	Flanker_UD	UDU	Incongruent	Congruent	136.005407	136.305375	n	0.596789	Correct	Correct
1	69	Flanker_LR	RLR	Incongruent	Incongruent	138.005242	138.305210	f	0.580908	Correct	Correct
1	70	Flanker_UD	DUD	Incongruent	Incongruent	140.005077	140.305047	j	0.637032	Correct	Correct
1	71	Flanker_LR	LRL	Incongruent	Incongruent	142.004911	142.304882	g	0.757167	Correct	Correct
1	72	Flanker_UD	UUU	Congruent	Incongruent	144.004748	144.304718	j	0.661347	Correct	Correct
1	73	Flanker_LR	LLL	Congruent	Congruent	146.004596	146.304554	f	0.541478	Correct	Correct
1	74	Flanker_UD	UDU	Incongruent	Congruent	148.004421	148.304389	n	0.645575	Correct	Correct
1	75	Flanker_LR	RLR	Incongruent	Incongruent	150.004254	150.304222	f	0.821606	Correct	Correct
1	76	Flanker_UD	DDD	Congruent	Incongruent	152.004059	152.304059	n	0.509825	Correct	Correct
1	77	Flanker_LR	RRR	Congruent	Congruent	154.003923	154.303894	g	1.029915	Correct	Correct
1	78	Flanker_UD	UUU	Congruent	Congruent	156.003760	156.303730	j	0.582018	Correct	Correct
1	79	Flanker_LR	RRR	Congruent	Congruent	158.003587	158.303565	g	0.598184	Correct	Correct
1	80	Flanker_UD	DDD	Congruent	Congruent	160.003430	160.303401	n	0.486317	Correct	Correct
1	81	Flanker_LR	RLR	Incongruent	Congruent	162.003243	162.303236	f	0.630467	Correct	Correct
1	82	Flanker_UD	UDU	Incongruent	Incongruent	164.003072	164.303074	n	0.806618	Correct	Correct
1	83	Flanker_LR	RLR	Incongruent	Incongruent	166.002937	166.302907	f	0.694568	Correct	Correct
1	84	Flanker_UD	UDU	Incongruent	Incongruent	168.002773	168.302742	n	0.558866	Correct	Correct
1	85	Flanker_LR	LRL	Incongruent	Incongruent	170.002624	170.302578	g	0.758924	Correct	Correct
1	86	Flanker_UD	DUD	Incongruent	Incongruent	172.002443	172.302413	j	0.695217	Correct	Correct
1	87	Flanker_LR	LLL	Congruent	Incongruent	174.002279	174.302249	f	0.759144	Correct	Correct
1	88	Flanker_UD	DUD	Incongruent	Congruent	176.002113	176.302091	j	0.775319	Correct	Correct
1	89	Flanker_LR	LLL	Congruent	Incongruent	178.001947	178.301920	f	0.559391	Correct	Correct
1	90	Flanker_UD	UDU	Incongruent	Congruent	180.001786	180.301756	n	0.631525	Correct	Correct
1	91	Flanker_LR	LLL	Congruent	Incongruent	182.001622	182.301592	f	0.415683	Correct	Correct
1	92	Flanker_UD	DDD	Congruent	Congruent	184.001455	184.301473	n	0.439767	Correct	Correct
1	93	Flanker_LR	LRL	Incongruent	Congruent	186.001292	186.301262	g	0.607896	Correct	Correct
1	94	Flanker_UD	DUD	Incongruent	Incongruent	188.001128	188.301102	j	0.744077	Correct	Correct
1	95	Flanker_LR	RRR	Congruent	Incongruent	190.000963	190.300934	g	0.848179	Correct	Correct
1	96	Flanker_UD	DUD	Incongruent	Congruent	192.000799	192.300778	j	1.000230	Correct	Correct
2	1	Flanker_LR	RLR	Incongruent	None	1.999867	2.299839	f	0.659186	Correct	None
2	2	Flanker_UD	UUU	Congruent	Incongruent	3.999703	4.299696	j	0.507400	Correct	Correct
2	3	Flanker_LR	RLR	Incongruent	Congruent	5.999558	6.299511	f	0.611725	Correct	Correct
2	4	Flanker_UD	UUU	Congruent	Incongruent	7.999375	8.299346	j	0.483734	Correct	Correct
2	5	Flanker_LR	RRR	Congruent	Congruent	9.999210	10.299185	g	0.747722	Correct	Correct
2	6	Flanker_UD	DUD	Incongruent	Congruent	11.999045	12.299019	j	0.643844	Correct	Correct
2	7	Flanker_LR	RRR	Congruent	Incongruent	13.998851	14.298855	g	0.844046	Correct	Correct
2	8	Flanker_UD	UDU	Incongruent	Congruent	15.998688	16.298691	n	0.676161	Correct	Correct
2	9	Flanker_LR	LLL	Congruent	Incongruent	17.998556	18.298527	f	0.492204	Correct	Correct
2	10	Flanker_UD	DUD	Incongruent	Congruent	19.998390	20.298366	j	0.628405	Correct	Correct
2	11	Flanker_LR	LRL	Incongruent	Incongruent	21.998227	22.298199	g	0.749089	Correct	Correct
2	12	Flanker_UD	DDD	Congruent	Incongruent	23.998063	24.298035	n	0.540590	Correct	Correct
2	13	Flanker_LR	LLL	Congruent	Congruent	25.997898	26.297871	f	0.516683	Correct	Correct
2	14	Flanker_UD	DDD	Congruent	Congruent	27.997736	28.297707	n	0.500839	Correct	Correct
2	15	Flanker_LR	LLL	Congruent	Congruent	29.997569	30.297542	f	0.420975	Correct	Correct
2	16	Flanker_UD	UUU	Congruent	Congruent	31.997407	32.297380	j	0.437145	Correct	Correct
2	17	Flanker_LR	LLL	Congruent	Congruent	33.997244	34.313894	f	0.652649	Correct	Correct
2	18	Flanker_UD	UDU	Incongruent	Congruent	35.997084	36.313716	n	0.580670	Correct	Correct
2	19	Flanker_LR	RRR	Congruent	Incongruent	37.996916	38.313553	g	0.764767	Correct	Correct
2	20	Flanker_UD	DUD	Incongruent	Congruent	39.996754	40.313391	j	0.708948	Correct	Correct
2	21	Flanker_LR	LLL	Congruent	Incongruent	41.996590	42.313241	f	0.485038	Correct	Correct
2	22	Flanker_UD	DUD	Incongruent	Congruent	43.996425	44.313062	j	0.885204	Correct	Correct
2	23	Flanker_LR	LLL	Congruent	Incongruent	45.996260	46.312907	f	0.501359	Correct	Correct
2	24	Flanker_UD	UDU	Incongruent	Congruent	47.996104	48.312734	n	0.573397	Correct	Correct
2	25	Flanker_LR	LRL	Incongruent	Incongruent	49.995935	50.312597	g	0.645488	Correct	Correct
2	26	Flanker_UD	DDD	Congruent	Incongruent	51.995770	52.312408	n	0.525680	Correct	Correct
2	27	Flanker_LR	LLL	Congruent	Congruent	53.995606	54.312242	f	0.493808	Correct	Correct
2	28	Flanker_UD	DUD	Incongruent	Congruent	55.995444	56.312078	j	0.557869	Correct	Correct
2	29	Flanker_LR	RLR	Incongruent	Incongruent	57.995247	58.311934	f	0.622059	Correct	Correct
2	30	Flanker_UD	UUU	Congruent	Incongruent	59.995116	60.311752	j	0.710245	Correct	Correct
2	31	Flanker_LR	LRL	Incongruent	Congruent	61.994952	62.311588	g	0.662299	Correct	Correct
2	32	Flanker_UD	UUU	Congruent	Incongruent	63.994788	64.311424	j	0.606308	Correct	Correct
2	33	Flanker_LR	LRL	Incongruent	Congruent	65.994624	66.311288	g	0.598578	Correct	Correct
2	34	Flanker_UD	DUD	Incongruent	Incongruent	67.994460	68.311097	j	0.558635	Correct	Correct
2	35	Flanker_LR	RRR	Congruent	Incongruent	69.994297	70.310932	g	0.550812	Correct	Correct
2	36	Flanker_UD	DUD	Incongruent	Congruent	71.994131	72.310769	j	0.590842	Correct	Correct
2	37	Flanker_LR	RLR	Incongruent	Incongruent	73.993938	74.310632	f	0.487006	Correct	Correct
2	38	Flanker_UD	DUD	Incongruent	Incongruent	76.010470	76.310442	j	0.671194	Correct	Correct
2	39	Flanker_LR	RLR	Incongruent	Incongruent	78.010304	78.310279	f	0.551244	Correct	Correct
2	40	Flanker_UD	UDU	Incongruent	Incongruent	80.010111	80.310114	n	0.559302	Correct	Correct
2	41	Flanker_LR	LLL	Congruent	Incongruent	82.010008	82.309968	f	0.439543	Correct	Correct
2	42	Flanker_UD	DDD	Congruent	Congruent	84.009813	84.309790	n	0.615677	Correct	Correct
2	43	Flanker_LR	LLL	Congruent	Congruent	86.009643	86.309626	f	0.567701	Correct	Correct
2	44	Flanker_UD	UDU	Incongruent	Congruent	88.009457	88.309462	n	0.599929	Correct	Correct
2	45	Flanker_LR	RLR	Incongruent	Incongruent	90.009348	90.309317	f	0.560089	Correct	Correct
2	46	Flanker_UD	DUD	Incongruent	Incongruent	92.009160	92.309113	Omission	5000.000000	Omission	Correct
2	47	Flanker_LR	LLL	Congruent	Incongruent	94.009005	94.308970	f	1.176212	Correct	Omission
2	48	Flanker_UD	UDU	Incongruent	Congruent	96.008843	96.308807	n	0.640368	Correct	Correct
2	49	Flanker_LR	LLL	Congruent	Incongruent	98.008697	98.308643	f	0.496463	Correct	Correct
2	50	Flanker_UD	UUU	Congruent	Congruent	100.008517	100.308479	j	0.640635	Correct	Correct
2	51	Flanker_LR	RRR	Congruent	Congruent	102.008354	102.308316	g	0.712773	Correct	Correct
2	52	Flanker_UD	UDU	Incongruent	Congruent	104.008191	104.308154	n	0.504877	Correct	Correct
2	53	Flanker_LR	RRR	Congruent	Incongruent	106.008049	106.308008	g	0.784935	Correct	Correct
2	54	Flanker_UD	DDD	Congruent	Congruent	108.007864	108.307825	n	0.545122	Correct	Correct
2	55	Flanker_LR	RRR	Congruent	Congruent	110.007671	110.307664	g	0.521263	Correct	Correct
2	56	Flanker_UD	UUU	Congruent	Congruent	112.007540	112.307502	j	0.537374	Correct	Correct
2	57	Flanker_LR	RRR	Congruent	Congruent	114.007394	114.307336	g	0.625427	Correct	Correct
2	58	Flanker_UD	DDD	Congruent	Congruent	116.007212	116.307172	n	0.649614	Correct	Correct
2	59	Flanker_LR	RLR	Incongruent	Congruent	118.007049	118.307010	f	0.761643	Correct	Correct
2	60	Flanker_UD	DUD	Incongruent	Incongruent	120.006883	120.306846	j	0.577928	Correct	Correct
2	61	Flanker_LR	RLR	Incongruent	Incongruent	122.006745	122.306690	f	0.513884	Correct	Correct
2	62	Flanker_UD	UDU	Incongruent	Incongruent	124.006553	124.306519	n	0.514092	Correct	Correct
2	63	Flanker_LR	RRR	Congruent	Incongruent	126.006392	126.306361	g	0.706132	Correct	Correct
2	64	Flanker_UD	UUU	Congruent	Congruent	128.006233	128.306193	j	0.562318	Correct	Correct
2	65	Flanker_LR	RRR	Congruent	Congruent	130.006082	130.306030	g	0.466490	Correct	Correct
2	66	Flanker_UD	DDD	Congruent	Congruent	132.005873	132.305866	n	0.658543	Correct	Correct
2	67	Flanker_LR	LRL	Incongruent	Congruent	134.005742	134.305704	g	0.810661	Correct	Correct
2	68	Flanker_UD	UUU	Congruent	Incongruent	136.005578	136.305539	j	0.698789	Correct	Correct
2	69	Flanker_LR	RLR	Incongruent	Congruent	138.005448	138.305386	f	0.658905	Correct	Correct
2	70	Flanker_UD	UDU	Incongruent	Incongruent	140.005252	140.305212	n	0.563104	Correct	Correct
2	71	Flanker_LR	LRL	Incongruent	Incongruent	142.005090	142.305050	g	0.523229	Correct	Correct
2	72	Flanker_UD	UDU	Incongruent	Incongruent	144.004924	144.304887	n	0.739288	Correct	Correct
2	73	Flanker_LR	LRL	Incongruent	Incongruent	146.004790	146.304727	g	0.667388	Correct	Correct
2	74	Flanker_UD	UDU	Incongruent	Incongruent	148.004598	148.304526	n	0.523579	Correct	Correct
2	75	Flanker_LR	LRL	Incongruent	Incongruent	150.004435	150.304401	g	0.651747	Correct	Correct
2	76	Flanker_UD	DUD	Incongruent	Incongruent	152.004272	152.304234	j	0.595744	Correct	Correct
2	77	Flanker_LR	LRL	Incongruent	Incongruent	154.004092	154.304075	g	0.587947	Correct	Correct
2	78	Flanker_UD	UUU	Congruent	Incongruent	156.003944	156.303906	j	0.651973	Correct	Correct
2	79	Flanker_LR	RRR	Congruent	Congruent	158.003780	158.303746	g	0.668147	Correct	Correct
2	80	Flanker_UD	DDD	Congruent	Congruent	160.003615	160.303581	n	0.556367	Correct	Correct
2	81	Flanker_LR	LRL	Incongruent	Congruent	162.003479	162.303433	g	0.660752	Correct	Correct
2	82	Flanker_UD	DDD	Congruent	Incongruent	164.003294	164.303254	n	0.612528	Correct	Correct
2	83	Flanker_LR	RLR	Incongruent	Congruent	166.003130	166.303092	f	0.604685	Correct	Correct
2	84	Flanker_UD	DUD	Incongruent	Incongruent	168.002966	168.302928	j	0.564947	Correct	Correct
2	85	Flanker_LR	LLL	Congruent	Incongruent	170.002828	170.302765	f	0.668905	Correct	Correct
2	86	Flanker_UD	UUU	Congruent	Congruent	172.002641	172.302601	j	0.620937	Correct	Correct
2	87	Flanker_LR	RRR	Congruent	Congruent	174.002477	174.302439	g	0.853137	Correct	Correct
2	88	Flanker_UD	DDD	Congruent	Congruent	176.002316	176.302276	n	0.717257	Correct	Correct
2	89	Flanker_LR	RLR	Incongruent	Congruent	178.002172	178.302137	g	0.573834	Error	Correct
2	90	Flanker_UD	DDD	Congruent	Incongruent	180.001976	180.301951	n	0.541486	Correct	Error
2	91	Flanker_LR	LRL	Incongruent	Congruent	182.001817	182.301789	g	0.621818	Correct	Correct
2	92	Flanker_UD	UDU	Incongruent	Incongruent	184.001653	184.301626	n	0.813751	Correct	Correct
2	93	Flanker_LR	LRL	Incongruent	Incongruent	186.001523	186.301456	g	0.629833	Correct	Correct
2	94	Flanker_UD	UUU	Congruent	Incongruent	188.001328	188.301299	j	0.550018	Correct	Correct
2	95	Flanker_LR	RLR	Incongruent	Congruent	190.001164	190.301137	f	0.542310	Correct	Correct
2	96	Flanker_UD	DDD	Congruent	Incongruent	192.001004	192.300974	n	0.478273	Correct	Correct
3	1	Flanker_LR	RLR	Incongruent	None	1.999812	2.299779	f	0.832068	Correct	None
3	2	Flanker_UD	UDU	Incongruent	Incongruent	3.999647	4.299616	n	0.528201	Correct	Correct
3	3	Flanker_LR	RRR	Congruent	Incongruent	5.999483	6.299453	g	0.624276	Correct	Correct
3	4	Flanker_UD	DUD	Incongruent	Congruent	7.999352	8.299308	j	0.600429	Correct	Correct
3	5	Flanker_LR	LLL	Congruent	Incongruent	9.999154	10.299127	f	0.520574	Correct	Correct
3	6	Flanker_UD	UUU	Congruent	Congruent	11.998989	12.298964	j	0.600636	Correct	Correct
3	7	Flanker_LR	LLL	Congruent	Congruent	13.998832	14.298800	f	0.512796	Correct	Correct
3	8	Flanker_UD	DDD	Congruent	Congruent	15.998704	16.298663	n	0.552961	Correct	Correct
3	9	Flanker_LR	LLL	Congruent	Congruent	17.998504	18.298475	f	0.529124	Correct	Correct
3	10	Flanker_UD	UDU	Incongruent	Congruent	19.998343	20.298313	n	0.569122	Correct	Correct
3	11	Flanker_LR	LRL	Incongruent	Incongruent	21.998183	22.298150	g	0.673412	Correct	Correct
3	12	Flanker_UD	UDU	Incongruent	Incongruent	23.998052	24.298014	n	0.609449	Correct	Correct
3	13	Flanker_LR	RRR	Congruent	Incongruent	25.997855	26.297824	g	0.673577	Correct	Correct
3	14	Flanker_UD	DUD	Incongruent	Congruent	27.997695	28.297662	j	0.809618	Correct	Correct
3	15	Flanker_LR	RLR	Incongruent	Incongruent	29.997527	30.297496	f	0.721795	Correct	Correct
3	16	Flanker_UD	UDU	Incongruent	Incongruent	31.997400	32.297345	n	0.657963	Correct	Correct
3	17	Flanker_LR	LLL	Congruent	Incongruent	33.997205	34.313837	f	1.145375	Correct	Correct
3	18	Flanker_UD	UUU	Congruent	Congruent	35.997007	36.313674	j	0.681517	Correct	Correct
3	19	Flanker_LR	RLR	Incongruent	Congruent	37.996871	38.313516	f	0.529605	Correct	Correct
3	20	Flanker_UD	UUU	Congruent	Incongruent	39.996719	40.313349	j	0.490007	Correct	Correct
3	21	Flanker_LR	RRR	Congruent	Congruent	41.996551	42.313189	g	0.561910	Correct	Correct
3	22	Flanker_UD	DUD	Incongruent	Congruent	43.996388	44.313021	j	0.610179	Correct	Correct
3	23	Flanker_LR	LRL	Incongruent	Incongruent	45.996226	46.312890	f	0.490152	Error	Correct
3	24	Flanker_UD	DUD	Incongruent	Incongruent	47.996104	48.312698	j	0.834263	Correct	Error
3	25	Flanker_LR	RLR	Incongruent	Incongruent	49.995909	50.312534	f	0.738364	Correct	Correct
3	26	Flanker_UD	DDD	Congruent	Incongruent	51.995760	52.312369	n	0.586443	Correct	Correct
3	27	Flanker_LR	RRR	Congruent	Congruent	53.995590	54.312213	g	0.530552	Correct	Correct
3	28	Flanker_UD	DUD	Incongruent	Congruent	55.995435	56.312044	j	0.674775	Correct	Correct
3	29	Flanker_LR	LLL	Congruent	Incongruent	57.995261	58.311881	f	0.539020	Correct	Correct
3	30	Flanker_UD	UDU	Incongruent	Congruent	59.995095	60.311718	n	0.610910	Correct	Correct
3	31	Flanker_LR	RLR	Incongruent	Incongruent	61.994940	62.311643	f	0.851117	Correct	Correct
3	32	Flanker_UD	DUD	Incongruent	Incongruent	63.994771	64.311404	j	0.547242	Correct	Correct
3	33	Flanker_LR	LRL	Incongruent	Incongruent	65.994608	66.311231	g	0.563341	Correct	Correct
3	34	Flanker_UD	UDU	Incongruent	Incongruent	67.994444	68.311142	n	0.579497	Correct	Correct
3	35	Flanker_LR	RLR	Incongruent	Incongruent	69.994283	70.310914	f	0.603482	Correct	Correct
3	36	Flanker_UD	DDD	Congruent	Incongruent	71.994170	72.310749	n	0.675725	Correct	Correct
3	37	Flanker_LR	RRR	Congruent	Congruent	73.993969	74.310584	g	0.611846	Correct	Correct
3	38	Flanker_UD	DUD	Incongruent	Congruent	75.993796	76.310417	j	0.747925	Correct	Correct
3	39	Flanker_LR	RLR	Incongruent	Incongruent	77.993631	78.310283	f	0.460034	Correct	Correct
3	40	Flanker_UD	DDD	Congruent	Incongruent	79.993460	80.310093	n	0.508200	Correct	Correct
3	41	Flanker_LR	LRL	Incongruent	Congruent	81.993308	82.309930	g	0.621126	Correct	Correct
3	42	Flanker_UD	UUU	Congruent	Incongruent	84.009810	84.309772	j	0.500435	Correct	Correct
3	43	Flanker_LR	LRL	Incongruent	Congruent	86.009659	86.309646	g	0.652485	Correct	Correct
3	44	Flanker_UD	UDU	Incongruent	Incongruent	88.009483	88.309442	n	0.532621	Correct	Correct
3	45	Flanker_LR	RRR	Congruent	Incongruent	90.009320	90.309280	g	1.004900	Correct	Correct
3	46	Flanker_UD	UUU	Congruent	Congruent	92.009156	92.309117	j	0.812914	Correct	Correct
3	47	Flanker_LR	RRR	Congruent	Congruent	94.009127	94.308952	g	0.628952	Correct	Correct
3	48	Flanker_UD	DDD	Congruent	Congruent	96.008832	96.308792	n	0.477155	Correct	Correct
3	49	Flanker_LR	RRR	Congruent	Congruent	98.008670	98.308627	g	0.573293	Correct	Correct
3	50	Flanker_UD	UDU	Incongruent	Congruent	100.008506	100.308466	n	0.557340	Correct	Correct
3	51	Flanker_LR	LLL	Congruent	Incongruent	102.008369	102.308305	f	0.485558	Correct	Correct
3	52	Flanker_UD	DUD	Incongruent	Congruent	104.008182	104.308132	j	0.605667	Correct	Correct
3	53	Flanker_LR	LRL	Incongruent	Incongruent	106.008019	106.307979	g	0.581718	Correct	Correct
3	54	Flanker_UD	UDU	Incongruent	Incongruent	108.007856	108.307815	n	0.566469	Correct	Correct
3	55	Flanker_LR	LLL	Congruent	Incongruent	110.007694	110.307654	f	0.678075	Correct	Correct
3	56	Flanker_UD	UDU	Incongruent	Congruent	112.007504	112.307490	n	0.726129	Correct	Correct
3	57	Flanker_LR	LLL	Congruent	Incongruent	114.007370	114.307329	f	0.630206	Correct	Correct
3	58	Flanker_UD	DUD	Incongruent	Congruent	116.007207	116.307166	j	0.678392	Correct	Correct
3	59	Flanker_LR	RRR	Congruent	Incongruent	118.007015	118.307020	g	0.838561	Correct	Correct
3	60	Flanker_UD	UUU	Congruent	Congruent	120.006877	120.306841	j	0.638593	Correct	Correct
3	61	Flanker_LR	RRR	Congruent	Congruent	122.006718	122.306678	g	0.870756	Correct	Correct
3	62	Flanker_UD	DUD	Incongruent	Congruent	124.006557	124.306515	j	0.582845	Correct	Correct
3	63	Flanker_LR	LLL	Congruent	Incongruent	126.006395	126.306363	f	0.479013	Correct	Correct
3	64	Flanker_UD	UUU	Congruent	Congruent	128.006232	128.306190	j	0.471055	Correct	Correct
3	65	Flanker_LR	LRL	Incongruent	Congruent	130.006038	130.306028	g	0.735216	Correct	Correct
3	66	Flanker_UD	DDD	Congruent	Incongruent	132.005874	132.305867	n	0.695311	Correct	Correct
3	67	Flanker_LR	RLR	Incongruent	Congruent	134.005829	134.305711	f	0.615382	Correct	Correct
3	68	Flanker_UD	DDD	Congruent	Incongruent	136.005581	136.305540	n	0.575614	Correct	Correct
3	69	Flanker_LR	LRL	Incongruent	Congruent	138.005419	138.305379	g	0.735650	Correct	Correct
3	70	Flanker_UD	DDD	Congruent	Incongruent	140.005256	140.305218	n	0.487741	Correct	Correct
3	71	Flanker_LR	LRL	Incongruent	Congruent	142.005105	142.305067	g	0.615949	Correct	Correct
3	72	Flanker_UD	DUD	Incongruent	Incongruent	144.004924	144.304890	j	0.880025	Correct	Correct
3	73	Flanker_LR	LRL	Incongruent	Incongruent	146.004768	146.304728	g	0.688260	Correct	Correct
3	74	Flanker_UD	UDU	Incongruent	Incongruent	148.004604	148.304568	n	0.600292	Correct	Correct
3	75	Flanker_LR	LLL	Congruent	Incongruent	150.004457	150.304418	f	0.584431	Correct	Correct
3	76	Flanker_UD	UUU	Congruent	Congruent	152.004282	152.304240	j	0.544569	Correct	Correct
3	77	Flanker_LR	RRR	Congruent	Congruent	154.004118	154.304077	g	0.624699	Correct	Correct
3	78	Flanker_UD	DDD	Congruent	Congruent	156.003958	156.303916	n	0.576746	Correct	Correct
3	79	Flanker_LR	LLL	Congruent	Congruent	158.003883	158.303766	g	0.632898	Error	Correct
3	80	Flanker_UD	UUU	Congruent	Congruent	160.003618	160.303593	j	0.577049	Correct	Error
3	81	Flanker_LR	RLR	Incongruent	Congruent	162.003459	162.303430	f	0.617105	Correct	Correct
3	82	Flanker_UD	DDD	Congruent	Incongruent	164.003299	164.303267	n	0.681221	Correct	Correct
3	83	Flanker_LR	LRL	Incongruent	Congruent	166.003154	166.303107	g	0.649412	Correct	Correct
3	84	Flanker_UD	UDU	Incongruent	Incongruent	168.002972	168.302943	n	0.985523	Correct	Correct
3	85	Flanker_LR	RLR	Incongruent	Incongruent	170.002810	170.302780	f	0.553669	Correct	Correct
3	86	Flanker_UD	DDD	Congruent	Incongruent	172.002648	172.302619	n	0.761752	Correct	Correct
3	87	Flanker_LR	RLR	Incongruent	Congruent	174.002508	174.302456	f	0.849823	Correct	Correct
3	88	Flanker_UD	DUD	Incongruent	Incongruent	176.002322	176.302257	j	0.649976	Correct	Correct
3	89	Flanker_LR	LRL	Incongruent	Incongruent	178.002160	178.302130	g	0.570099	Correct	Correct
3	90	Flanker_UD	UUU	Congruent	Incongruent	180.001998	180.301970	j	0.522287	Correct	Correct
3	91	Flanker_LR	LLL	Congruent	Congruent	182.001852	182.301809	f	0.946322	Correct	Correct
3	92	Flanker_UD	UUU	Congruent	Congruent	184.001671	184.301642	j	0.594482	Correct	Correct
3	93	Flanker_LR	RRR	Congruent	Congruent	186.001511	186.301480	g	0.554649	Correct	Correct
3	94	Flanker_UD	UUU	Congruent	Congruent	188.001349	188.301348	j	0.570708	Correct	Correct
3	95	Flanker_LR	RLR	Incongruent	Congruent	190.001204	190.301156	f	0.570866	Correct	Correct
3	96	Flanker_UD	DDD	Congruent	Incongruent	192.001023	192.300994	n	0.611002	Correct	Correct
4	1	Flanker_LR	LRL	Incongruent	None	1.999873	2.299866	g	0.670664	Correct	None
4	2	Flanker_UD	UDU	Incongruent	Incongruent	3.999708	4.299681	n	0.534798	Correct	Correct
4	3	Flanker_LR	LLL	Congruent	Incongruent	5.999545	6.299517	f	0.495110	Correct	Correct
4	4	Flanker_UD	UDU	Incongruent	Congruent	7.999385	8.299356	n	0.615106	Correct	Correct
4	5	Flanker_LR	RRR	Congruent	Incongruent	9.999221	10.299194	g	0.535240	Correct	Correct
4	6	Flanker_UD	DDD	Congruent	Congruent	11.999060	12.299016	n	0.439234	Correct	Correct
4	7	Flanker_LR	RLR	Incongruent	Congruent	13.998865	14.298920	f	0.519507	Correct	Correct
4	8	Flanker_UD	DUD	Incongruent	Incongruent	15.998771	16.298707	j	0.551661	Correct	Correct
4	9	Flanker_LR	RRR	Congruent	Incongruent	17.998541	18.298552	g	0.607651	Correct	Correct
4	10	Flanker_UD	UDU	Incongruent	Congruent	19.998409	20.298382	n	0.535837	Correct	Correct
4	11	Flanker_LR	RLR	Incongruent	Incongruent	21.998247	22.298221	f	0.479895	Correct	Correct
4	12	Flanker_UD	UDU	Incongruent	Incongruent	23.998081	24.298057	n	0.464028	Correct	Correct
4	13	Flanker_LR	RRR	Congruent	Incongruent	25.997923	26.297903	g	0.736135	Correct	Correct
4	14	Flanker_UD	DDD	Congruent	Congruent	27.997784	28.297733	n	0.456328	Correct	Correct
4	15	Flanker_LR	RLR	Incongruent	Congruent	29.997598	30.297569	f	0.616457	Correct	Correct
4	16	Flanker_UD	DDD	Congruent	Incongruent	31.997444	32.297409	n	0.503762	Correct	Correct
4	17	Flanker_LR	RRR	Congruent	Congruent	33.997294	34.313952	j	0.520016	Error	Correct
4	18	Flanker_UD	DUD	Incongruent	Congruent	35.997120	36.313759	j	0.760144	Correct	Error
4	19	Flanker_LR	RLR	Incongruent	Incongruent	37.996968	38.313569	f	0.520200	Correct	Correct
4	20	Flanker_UD	UDU	Incongruent	Incongruent	39.996788	40.313429	n	0.536373	Correct	Correct
4	21	Flanker_LR	LRL	Incongruent	Incongruent	41.996635	42.313261	g	0.728545	Correct	Correct
4	22	Flanker_UD	UUU	Congruent	Incongruent	43.996470	44.313098	j	0.648568	Correct	Correct
4	23	Flanker_LR	LLL	Congruent	Congruent	45.996310	46.312927	f	0.576681	Correct	Correct
4	24	Flanker_UD	UUU	Congruent	Congruent	47.996148	48.312801	j	0.544783	Correct	Correct
4	25	Flanker_LR	LLL	Congruent	Congruent	49.995987	50.312611	f	0.553081	Correct	Correct
4	26	Flanker_UD	UDU	Incongruent	Congruent	51.995822	52.312449	n	0.649488	Correct	Correct
4	27	Flanker_LR	RLR	Incongruent	Incongruent	53.995661	54.312286	f	0.737651	Correct	Correct
4	28	Flanker_UD	UUU	Congruent	Incongruent	55.995501	56.312160	j	0.513360	Correct	Correct
4	29	Flanker_LR	RLR	Incongruent	Congruent	57.995306	58.311962	f	0.561499	Correct	Correct
4	30	Flanker_UD	DDD	Congruent	Incongruent	59.995173	60.311800	n	0.481558	Correct	Correct
4	31	Flanker_LR	LRL	Incongruent	Congruent	61.995013	62.311638	g	0.657620	Correct	Correct
4	32	Flanker_UD	UUU	Congruent	Incongruent	63.994850	64.311498	j	0.553771	Correct	Correct
4	33	Flanker_LR	LRL	Incongruent	Congruent	65.994698	66.311314	g	0.665947	Correct	Correct
4	34	Flanker_UD	UUU	Congruent	Incongruent	67.994525	68.311152	j	0.506105	Correct	Correct
4	35	Flanker_LR	LRL	Incongruent	Congruent	69.994381	70.310998	g	0.618334	Correct	Correct
4	36	Flanker_UD	DUD	Incongruent	Incongruent	71.994203	72.310866	j	0.674424	Correct	Correct
4	37	Flanker_LR	LLL	Congruent	Incongruent	73.994040	74.310665	f	0.522518	Correct	Correct
4	38	Flanker_UD	DUD	Incongruent	Congruent	75.993886	76.310507	j	0.530509	Correct	Correct
4	39	Flanker_LR	LLL	Congruent	Incongruent	77.993716	78.310341	f	0.418594	Correct	Correct
4	40	Flanker_UD	DDD	Congruent	Congruent	79.993553	80.310208	n	0.450818	Correct	Correct
4	41	Flanker_LR	LRL	Incongruent	Congruent	81.993388	82.310018	g	0.786914	Correct	Correct
4	42	Flanker_UD	DDD	Congruent	Incongruent	83.993226	84.309854	n	0.506993	Correct	Correct
4	43	Flanker_LR	RLR	Incongruent	Congruent	86.009732	86.309695	f	0.539268	Correct	Correct
4	44	Flanker_UD	UUU	Congruent	Incongruent	88.009615	88.309567	j	0.443304	Correct	Correct
4	45	Flanker_LR	RLR	Incongruent	Congruent	90.009406	90.309369	f	0.643404	Correct	Correct
4	46	Flanker_UD	DUD	Incongruent	Incongruent	92.009240	92.309208	j	0.659452	Correct	Correct
4	47	Flanker_LR	LRL	Incongruent	Incongruent	94.009083	94.309045	g	0.707705	Correct	Correct
4	48	Flanker_UD	UUU	Congruent	Incongruent	96.008952	96.308909	j	0.531776	Correct	Correct
4	49	Flanker_LR	LRL	Incongruent	Congruent	98.008761	98.308722	g	0.659806	Correct	Correct
4	50	Flanker_UD	DUD	Incongruent	Incongruent	100.008596	100.308558	j	0.524050	Correct	Correct
4	51	Flanker_LR	RRR	Congruent	Incongruent	102.008436	102.308398	g	0.628123	Correct	Correct
4	52	Flanker_UD	DDD	Congruent	Congruent	104.008305	104.308250	j	0.548185	Error	Correct
4	53	Flanker_LR	LRL	Incongruent	Congruent	106.008098	106.308074	g	0.940278	Correct	Error
4	54	Flanker_UD	DUD	Incongruent	Incongruent	108.007973	108.307912	j	0.748400	Correct	Correct
4	55	Flanker_LR	LLL	Congruent	Incongruent	110.007778	110.307751	f	0.732602	Correct	Correct
4	56	Flanker_UD	DDD	Congruent	Congruent	112.007651	112.307617	n	0.564691	Correct	Correct
4	57	Flanker_LR	LLL	Congruent	Congruent	114.007455	114.307426	f	0.900828	Correct	Correct
4	58	Flanker_UD	UUU	Congruent	Congruent	116.007292	116.307265	j	0.676930	Correct	Correct
4	59	Flanker_LR	RRR	Congruent	Congruent	118.007130	118.307103	g	0.637326	Correct	Correct
4	60	Flanker_UD	UUU	Congruent	Congruent	120.007004	120.306971	j	0.541222	Correct	Correct
4	61	Flanker_LR	RRR	Congruent	Congruent	122.006807	122.306778	g	0.901328	Correct	Correct
4	62	Flanker_UD	DDD	Congruent	Congruent	124.006644	124.306617	n	0.605456	Correct	Correct
4	63	Flanker_LR	LLL	Congruent	Congruent	126.006482	126.306454	f	0.549579	Correct	Correct
4	64	Flanker_UD	UDU	Incongruent	Congruent	128.006356	128.306304	n	0.773763	Correct	Correct
4	65	Flanker_LR	LLL	Congruent	Incongruent	130.006161	130.306131	f	0.637748	Correct	Correct
4	66	Flanker_UD	DUD	Incongruent	Congruent	132.005996	132.305969	j	0.781968	Correct	Correct
4	67	Flanker_LR	RRR	Congruent	Incongruent	134.005835	134.305807	g	0.542054	Correct	Correct
4	68	Flanker_UD	DDD	Congruent	Congruent	136.005707	136.305658	n	0.590298	Correct	Correct
4	69	Flanker_LR	RRR	Congruent	Congruent	138.005512	138.305483	g	0.606294	Correct	Correct
4	70	Flanker_UD	DUD	Incongruent	Congruent	140.005350	140.305320	j	0.974442	Correct	Correct
4	71	Flanker_LR	RLR	Incongruent	Incongruent	142.005183	142.305158	f	0.606468	Correct	Correct
4	72	Flanker_UD	UDU	Incongruent	Incongruent	144.005039	144.305009	n	0.670654	Correct	Correct
4	73	Flanker_LR	LRL	Incongruent	Incongruent	146.004864	146.304835	g	0.654731	Correct	Correct
4	74	Flanker_UD	DUD	Incongruent	Incongruent	148.004698	148.304672	j	0.790913	Correct	Correct
4	75	Flanker_LR	RRR	Congruent	Incongruent	150.004540	150.304511	g	0.647007	Correct	Correct
4	76	Flanker_UD	DDD	Congruent	Congruent	152.004400	152.304372	n	0.695244	Correct	Correct
4	77	Flanker_LR	LLL	Congruent	Congruent	154.004218	154.304188	f	0.503286	Correct	Correct
4	78	Flanker_UD	DDD	Congruent	Congruent	156.004053	156.304025	n	0.487417	Correct	Correct
4	79	Flanker_LR	LLL	Congruent	Congruent	158.003891	158.303868	f	0.567464	Correct	Correct
4	80	Flanker_UD	DUD	Incongruent	Congruent	160.003745	160.303724	j	0.663690	Correct	Correct
4	81	Flanker_LR	RLR	Incongruent	Incongruent	162.003562	162.303539	f	0.527713	Correct	Correct
4	82	Flanker_UD	UUU	Congruent	Incongruent	164.003404	164.303377	j	0.535885	Correct	Correct
4	83	Flanker_LR	RRR	Congruent	Congruent	166.003243	166.303217	g	0.743982	Correct	Correct
4	84	Flanker_UD	UDU	Incongruent	Congruent	168.003097	168.303056	n	0.552026	Correct	Correct
4	85	Flanker_LR	RRR	Congruent	Incongruent	170.002920	170.302892	g	0.616189	Correct	Correct
4	86	Flanker_UD	UDU	Incongruent	Congruent	172.002756	172.302730	n	0.624297	Correct	Correct
4	87	Flanker_LR	LRL	Incongruent	Incongruent	174.002597	174.302568	g	0.672484	Correct	Correct
4	88	Flanker_UD	DUD	Incongruent	Incongruent	176.002447	176.302405	j	0.688527	Correct	Correct
4	89	Flanker_LR	RLR	Incongruent	Incongruent	178.002271	178.302244	f	0.704725	Correct	Correct
4	90	Flanker_UD	UDU	Incongruent	Incongruent	180.002109	180.302082	n	0.536798	Correct	Correct
4	91	Flanker_LR	LRL	Incongruent	Incongruent	182.001919	182.301921	g	0.528912	Correct	Correct
4	92	Flanker_UD	UUU	Congruent	Incongruent	184.001784	184.301755	g	0.937026	Error	Correct
4	93	Flanker_LR	LLL	Congruent	Congruent	186.001621	186.301596	f	0.585138	Correct	Error
4	94	Flanker_UD	UDU	Incongruent	Congruent	188.001432	188.301435	n	0.577348	Correct	Correct
4	95	Flanker_LR	RLR	Incongruent	Incongruent	190.001271	190.301273	f	0.537435	Correct	Correct
4	96	Flanker_UD	UUU	Congruent	Incongruent	192.001140	192.301103	j	0.561678	Correct	Correct
5	1	Flanker_LR	RRR	Congruent	None	1.999819	2.299777	g	0.756716	Correct	None
5	2	Flanker_UD	UUU	Congruent	Congruent	3.999655	4.299615	j	0.565546	Correct	Correct
5	3	Flanker_LR	LRL	Incongruent	Congruent	5.999493	6.299454	g	0.596891	Correct	Correct
5	4	Flanker_UD	DUD	Incongruent	Incongruent	7.999360	8.299300	j	0.565039	Correct	Correct
5	5	Flanker_LR	LRL	Incongruent	Incongruent	9.999139	10.299131	g	0.605173	Correct	Correct
5	6	Flanker_UD	DUD	Incongruent	Incongruent	11.999008	12.298969	j	0.573273	Correct	Correct
5	7	Flanker_LR	RRR	Congruent	Incongruent	13.998847	14.298797	g	0.517421	Correct	Correct
5	8	Flanker_UD	DUD	Incongruent	Congruent	15.998703	16.298664	j	0.861589	Correct	Correct
5	9	Flanker_LR	LRL	Incongruent	Incongruent	17.998524	18.298485	g	1.285675	Correct	Correct
5	10	Flanker_UD	DDD	Congruent	Incongruent	19.998362	20.298321	n	0.565823	Correct	Correct
5	11	Flanker_LR	LRL	Incongruent	Congruent	21.998199	22.298159	g	0.597928	Correct	Correct
5	12	Flanker_UD	UUU	Congruent	Incongruent	23.998037	24.298013	j	0.470016	Correct	Correct
5	13	Flanker_LR	LLL	Congruent	Congruent	25.997876	26.297835	f	0.518148	Correct	Correct
5	14	Flanker_UD	UDU	Incongruent	Congruent	27.997713	28.297664	n	0.518291	Correct	Correct
5	15	Flanker_LR	RRR	Congruent	Incongruent	29.997551	30.297504	g	0.702332	Correct	Correct
5	16	Flanker_UD	UDU	Incongruent	Congruent	31.997372	32.297368	n	0.806502	Correct	Correct
5	17	Flanker_LR	RLR	Incongruent	Incongruent	33.997230	34.313853	f	0.606009	Correct	Correct
5	18	Flanker_UD	UDU	Incongruent	Incongruent	35.997066	36.313695	n	0.590049	Correct	Correct
5	19	Flanker_LR	LRL	Incongruent	Incongruent	37.996905	38.313547	g	0.590121	Correct	Correct
5	20	Flanker_UD	DUD	Incongruent	Incongruent	39.996712	40.313365	j	0.662290	Correct	Correct
5	21	Flanker_LR	LRL	Incongruent	Incongruent	41.996581	42.313214	g	0.734348	Correct	Correct
5	22	Flanker_UD	UUU	Congruent	Incongruent	43.996387	44.313044	j	0.726648	Correct	Correct
5	23	Flanker_LR	LLL	Congruent	Congruent	45.996226	46.312900	f	0.726630	Correct	Correct
5	24	Flanker_UD	UDU	Incongruent	Congruent	47.996082	48.312720	n	0.822817	Correct	Correct
5	25	Flanker_LR	RRR	Congruent	Incongruent	49.995933	50.312559	g	0.799540	Correct	Correct
5	26	Flanker_UD	UUU	Congruent	Congruent	51.995774	52.312395	j	0.502976	Correct	Correct
5	27	Flanker_LR	LLL	Congruent	Congruent	53.995611	54.312258	f	0.575190	Correct	Correct
5	28	Flanker_UD	DUD	Incongruent	Congruent	55.995418	56.312073	j	0.607294	Correct	Correct
5	29	Flanker_LR	RLR	Incongruent	Incongruent	57.995288	58.311911	f	0.615446	Correct	Correct
5	30	Flanker_UD	DUD	Incongruent	Incongruent	59.995125	60.311751	j	0.775460	Correct	Correct
5	31	Flanker_LR	RRR	Congruent	Incongruent	61.994962	62.311607	g	0.559704	Correct	Correct
5	32	Flanker_UD	UUU	Congruent	Congruent	63.994850	64.311425	j	0.447683	Correct	Correct
5	33	Flanker_LR	LRL	Incongruent	Congruent	65.994642	66.311267	g	0.687904	Correct	Correct
5	34	Flanker_UD	DUD	Incongruent	Incongruent	67.994478	68.311103	j	0.527942	Correct	Correct
5	35	Flanker_LR	RLR	Incongruent	Incongruent	69.994316	70.310958	f	0.560067	Correct	Correct
5	36	Flanker_UD	UUU	Congruent	Incongruent	71.994185	72.310785	j	0.512283	Correct	Correct
5	37	Flanker_LR	LLL	Congruent	Congruent	73.993994	74.310619	f	0.656388	Correct	Correct
5	38	Flanker_UD	UDU	Incongruent	Congruent	75.993833	76.310455	n	0.576520	Correct	Correct
5	39	Flanker_LR	RLR	Incongruent	Incongruent	77.993669	78.310316	f	0.624694	Correct	Correct
5	40	Flanker_UD	UDU	Incongruent	Incongruent	79.993548	80.310135	n	0.584776	Correct	Correct
5	41	Flanker_LR	RRR	Congruent	Incongruent	81.993315	82.309971	g	0.600800	Correct	Correct
5	42	Flanker_UD	UDU	Incongruent	Congruent	83.993182	84.309822	n	0.528975	Correct	Correct
5	43	Flanker_LR	LLL	Congruent	Incongruent	86.009661	86.309678	f	0.473122	Correct	Correct
5	44	Flanker_UD	UDU	Incongruent	Congruent	88.009523	88.309486	n	0.529225	Correct	Correct
5	45	Flanker_LR	RRR	Congruent	Incongruent	90.009363	90.309315	g	0.705277	Correct	Correct
5	46	Flanker_UD	UUU	Congruent	Congruent	92.009201	92.309164	j	0.561436	Correct	Correct
5	47	Flanker_LR	RRR	Congruent	Congruent	94.009039	94.309001	g	0.465604	Correct	Correct
5	48	Flanker_UD	DUD	Incongruent	Congruent	96.008879	96.308840	j	0.569659	Correct	Correct
5	49	Flanker_LR	RLR	Incongruent	Incongruent	98.008718	98.308677	f	0.561808	Correct	Correct
5	50	Flanker_UD	DDD	Congruent	Incongruent	100.008557	100.308515	n	0.577953	Correct	Correct
5	51	Flanker_LR	LLL	Congruent	Congruent	102.008403	102.308356	f	0.442076	Correct	Correct
5	52	Flanker_UD	UUU	Congruent	Congruent	104.008230	104.308190	j	0.498102	Correct	Correct
5	53	Flanker_LR	LRL	Incongruent	Congruent	106.008042	106.308021	g	0.682312	Correct	Correct
5	54	Flanker_UD	UDU	Incongruent	Incongruent	108.007880	108.307870	n	0.538428	Correct	Correct
5	55	Flanker_LR	RRR	Congruent	Incongruent	110.007751	110.307707	g	0.594567	Correct	Correct
5	56	Flanker_UD	DDD	Congruent	Congruent	112.007585	112.307538	n	0.490627	Correct	Correct
5	57	Flanker_LR	LLL	Congruent	Congruent	114.007425	114.307385	f	0.538742	Correct	Correct
5	58	Flanker_UD	UDU	Incongruent	Congruent	116.007262	116.307213	n	0.546916	Correct	Correct
5	59	Flanker_LR	LRL	Incongruent	Incongruent	118.007130	118.307061	g	0.603033	Correct	Correct
5	60	Flanker_UD	DDD	Congruent	Incongruent	120.006940	120.306899	n	0.515118	Correct	Correct
5	61	Flanker_LR	RRR	Congruent	Congruent	122.006777	122.306737	g	0.787283	Correct	Correct
5	62	Flanker_UD	UDU	Incongruent	Congruent	124.006616	124.306575	n	0.571370	Correct	Correct
5	63	Flanker_LR	LLL	Congruent	Incongruent	126.006430	126.306431	f	0.595465	Correct	Correct
5	64	Flanker_UD	DDD	Congruent	Congruent	128.006292	128.306286	n	0.539561	Correct	Correct
5	65	Flanker_LR	RLR	Incongruent	Congruent	130.006133	130.306090	f	0.771727	Correct	Correct
5	66	Flanker_UD	UUU	Congruent	Incongruent	132.005969	132.305934	j	0.523861	Correct	Correct
5	67	Flanker_LR	RLR	Incongruent	Congruent	134.005838	134.305765	f	0.651979	Correct	Correct
5	68	Flanker_UD	DUD	Incongruent	Incongruent	136.005644	136.305607	j	0.548139	Correct	Correct
5	69	Flanker_LR	RLR	Incongruent	Incongruent	138.005453	138.305435	f	0.460167	Correct	Correct
5	70	Flanker_UD	UUU	Congruent	Incongruent	140.005323	140.305282	j	0.516470	Correct	Correct
5	71	Flanker_LR	LRL	Incongruent	Congruent	142.005178	142.305120	g	0.644427	Correct	Correct
5	72	Flanker_UD	DUD	Incongruent	Incongruent	144.004999	144.304959	j	0.540605	Correct	Correct
5	73	Flanker_LR	RRR	Congruent	Incongruent	146.004838	146.304797	g	0.692721	Correct	Correct
5	74	Flanker_UD	DUD	Incongruent	Congruent	148.004675	148.304639	j	0.492765	Correct	Correct
5	75	Flanker_LR	RRR	Congruent	Incongruent	150.004529	150.304480	g	0.644905	Correct	Correct
5	76	Flanker_UD	DDD	Congruent	Congruent	152.004321	152.304312	n	0.541072	Correct	Correct
5	77	Flanker_LR	LLL	Congruent	Congruent	154.004191	154.304149	f	0.461154	Correct	Correct
5	78	Flanker_UD	UUU	Congruent	Congruent	156.004028	156.303988	j	0.477272	Correct	Correct
5	79	Flanker_LR	RLR	Incongruent	Congruent	158.003839	158.303834	f	0.661363	Correct	Correct
5	80	Flanker_UD	DDD	Congruent	Incongruent	160.003676	160.303668	n	0.477555	Correct	Correct
5	81	Flanker_LR	LRL	Incongruent	Congruent	162.003547	162.303504	g	0.645610	Correct	Correct
5	82	Flanker_UD	UDU	Incongruent	Incongruent	164.003350	164.303343	n	0.605852	Correct	Correct
5	83	Flanker_LR	LLL	Congruent	Incongruent	166.003249	166.303180	f	0.469817	Correct	Correct
5	84	Flanker_UD	DDD	Congruent	Congruent	168.003058	168.303008	n	0.470010	Correct	Correct
5	85	Flanker_LR	RLR	Incongruent	Congruent	170.002897	170.302858	f	0.502214	Correct	Correct
5	86	Flanker_UD	DDD	Congruent	Incongruent	172.002735	172.302696	n	0.582262	Correct	Correct
5	87	Flanker_LR	LLL	Congruent	Congruent	174.002549	174.302535	f	0.814385	Correct	Correct
5	88	Flanker_UD	DDD	Congruent	Congruent	176.002413	176.302372	n	0.622514	Correct	Correct
5	89	Flanker_LR	LLL	Congruent	Congruent	178.002250	178.302210	f	0.542586	Correct	Correct
5	90	Flanker_UD	UUU	Congruent	Congruent	180.002088	180.302049	j	0.606709	Correct	Correct
5	91	Flanker_LR	RLR	Incongruent	Congruent	182.001899	182.301889	f	0.670822	Correct	Correct
5	92	Flanker_UD	DUD	Incongruent	Incongruent	184.001767	184.301724	j	0.638988	Correct	Correct
5	93	Flanker_LR	LRL	Incongruent	Incongruent	186.001604	186.301556	g	0.671103	Correct	Correct
5	94	Flanker_UD	DDD	Congruent	Incongruent	188.001444	188.301402	n	0.583222	Correct	Correct
5	95	Flanker_LR	RLR	Incongruent	Congruent	190.001301	190.301241	f	0.967366	Correct	Correct
5	96	Flanker_UD	DDD	Congruent	Incongruent	192.001118	192.301079	n	0.527555	Correct	Correct
6	1	Flanker_LR	RRR	Congruent	None	1.999848	2.299810	g	0.514029	Correct	None
6	2	Flanker_UD	DDD	Congruent	Congruent	3.999688	4.299639	n	0.466200	Correct	Correct
6	3	Flanker_LR	RRR	Congruent	Congruent	5.999538	6.299452	g	0.482331	Correct	Correct
6	4	Flanker_UD	UDU	Incongruent	Congruent	7.999331	8.299327	n	0.562404	Correct	Correct
6	5	Flanker_LR	LRL	Incongruent	Incongruent	9.999201	10.299163	g	0.650580	Correct	Correct
6	6	Flanker_UD	DDD	Congruent	Incongruent	11.999041	12.298995	n	0.490695	Correct	Correct
6	7	Flanker_LR	RLR	Incongruent	Congruent	13.998867	14.298809	f	0.658709	Correct	Correct
6	8	Flanker_UD	UDU	Incongruent	Incongruent	15.998717	16.298671	n	0.474949	Correct	Correct
6	9	Flanker_LR	RLR	Incongruent	Incongruent	17.998555	18.298483	f	0.675645	Correct	Correct
6	10	Flanker_UD	UUU	Congruent	Incongruent	19.998394	20.298348	j	0.531218	Correct	Correct
6	11	Flanker_LR	RRR	Congruent	Congruent	21.998234	22.298232	g	0.499219	Correct	Correct
6	12	Flanker_UD	UUU	Congruent	Congruent	23.998070	24.298033	j	0.403367	Correct	Correct
6	13	Flanker_LR	LRL	Incongruent	Congruent	25.997909	26.297873	g	0.587510	Correct	Correct
6	14	Flanker_UD	UUU	Congruent	Incongruent	27.997746	28.297708	j	0.555674	Correct	Correct
6	15	Flanker_LR	RRR	Congruent	Congruent	29.997635	30.297585	g	0.547769	Correct	Correct
6	16	Flanker_UD	DUD	Incongruent	Congruent	31.997424	32.297377	j	0.587876	Correct	Correct
6	17	Flanker_LR	LRL	Incongruent	Incongruent	33.997264	34.313891	g	0.579335	Correct	Correct
6	18	Flanker_UD	DDD	Congruent	Incongruent	35.997101	36.313778	n	0.579461	Correct	Correct
6	19	Flanker_LR	LLL	Congruent	Congruent	37.996986	38.313566	f	0.555597	Correct	Correct
6	20	Flanker_UD	UUU	Congruent	Congruent	39.996777	40.313397	j	0.515716	Correct	Correct
6	21	Flanker_LR	RLR	Incongruent	Congruent	41.996654	42.313241	f	0.531778	Correct	Correct
6	22	Flanker_UD	DDD	Congruent	Incongruent	43.996453	44.313048	n	0.459945	Correct	Correct
6	23	Flanker_LR	LLL	Congruent	Congruent	45.996319	46.312886	f	0.500021	Correct	Correct
6	24	Flanker_UD	UDU	Incongruent	Congruent	47.996132	48.312758	n	0.620188	Correct	Correct
6	25	Flanker_LR	LLL	Congruent	Incongruent	49.995969	50.312596	f	0.548345	Correct	Correct
6	26	Flanker_UD	DUD	Incongruent	Congruent	51.995777	52.312425	j	0.684375	Correct	Correct
6	27	Flanker_LR	RLR	Incongruent	Incongruent	53.995682	54.312266	f	0.596525	Correct	Correct
6	28	Flanker_UD	UUU	Congruent	Incongruent	55.995486	56.312106	j	0.476661	Correct	Correct
6	29	Flanker_LR	RRR	Congruent	Congruent	57.995291	58.311941	g	0.572783	Correct	Correct
6	30	Flanker_UD	DUD	Incongruent	Congruent	59.995163	60.311803	j	0.556969	Correct	Correct
6	31	Flanker_LR	LRL	Incongruent	Incongruent	61.995003	62.311628	g	0.605024	Correct	Correct
6	32	Flanker_UD	DUD	Incongruent	Incongruent	63.994839	64.311477	j	0.557085	Correct	Correct
6	33	Flanker_LR	LRL	Incongruent	Incongruent	65.994644	66.311296	g	0.509282	Correct	Correct
6	34	Flanker_UD	DDD	Congruent	Incongruent	67.994515	68.311141	n	0.685355	Correct	Correct
6	35	Flanker_LR	LRL	Incongruent	Congruent	69.994355	70.310980	g	0.581434	Correct	Correct
6	36	Flanker_UD	UUU	Congruent	Incongruent	71.994192	72.310810	j	0.629618	Correct	Correct
6	37	Flanker_LR	RRR	Congruent	Congruent	73.993999	74.310657	g	0.549749	Correct	Correct
6	38	Flanker_UD	UUU	Congruent	Congruent	75.993868	76.310494	j	0.501894	Correct	Correct
6	39	Flanker_LR	RLR	Incongruent	Congruent	77.993716	78.310326	f	0.565945	Correct	Correct
6	40	Flanker_UD	DUD	Incongruent	Incongruent	79.993546	80.310174	j	0.470068	Correct	Correct
6	41	Flanker_LR	RLR	Incongruent	Incongruent	81.993385	82.310007	f	0.494225	Correct	Correct
6	42	Flanker_UD	UDU	Incongruent	Incongruent	83.993223	84.309859	n	0.566372	Correct	Correct
6	43	Flanker_LR	LLL	Congruent	Incongruent	86.009730	86.309690	f	0.502432	Correct	Correct
6	44	Flanker_UD	UDU	Incongruent	Congruent	88.009563	88.309527	n	0.542622	Correct	Correct
6	45	Flanker_LR	LLL	Congruent	Incongruent	90.009398	90.309357	f	0.526657	Correct	Correct
6	46	Flanker_UD	DUD	Incongruent	Congruent	92.009257	92.309197	j	0.542782	Correct	Correct
6	47	Flanker_LR	LRL	Incongruent	Incongruent	94.009080	94.309043	g	0.566955	Correct	Correct
6	48	Flanker_UD	UDU	Incongruent	Incongruent	96.008921	96.308881	n	0.527041	Correct	Correct
6	49	Flanker_LR	LLL	Congruent	Incongruent	98.008757	98.308684	f	0.495172	Correct	Correct
6	50	Flanker_UD	DDD	Congruent	Congruent	100.008621	100.308557	n	0.487298	Correct	Correct
6	51	Flanker_LR	LRL	Incongruent	Congruent	102.008438	102.308397	g	0.567387	Correct	Correct
6	52	Flanker_UD	UDU	Incongruent	Incongruent	104.008271	104.308236	n	0.583513	Correct	Correct
6	53	Flanker_LR	LRL	Incongruent	Incongruent	106.008112	106.308039	g	0.567621	Correct	Correct
6	54	Flanker_UD	UDU	Incongruent	Incongruent	108.007929	108.307902	n	0.639738	Correct	Correct
6	55	Flanker_LR	RLR	Incongruent	Incongruent	110.007788	110.307751	f	0.495928	Correct	Correct
6	56	Flanker_UD	DUD	Incongruent	Incongruent	112.007626	112.307588	Omission	5000.000000	Omission	Correct
6	57	Flanker_LR	RLR	Incongruent	Incongruent	114.007454	114.307418	f	0.584123	Correct	Omission
6	58	Flanker_UD	DDD	Congruent	Incongruent	116.007320	116.307266	n	0.520361	Correct	Correct
6	59	Flanker_LR	RLR	Incongruent	Congruent	118.007132	118.307096	f	0.688312	Correct	Correct
6	60	Flanker_UD	UUU	Congruent	Incongruent	120.006973	120.306943	j	0.544547	Correct	Correct
6	61	Flanker_LR	LLL	Congruent	Congruent	122.006809	122.306782	f	0.440670	Correct	Correct
6	62	Flanker_UD	DUD	Incongruent	Congruent	124.006684	124.306587	j	0.592767	Correct	Correct
6	63	Flanker_LR	RRR	Congruent	Incongruent	126.006487	126.306459	g	0.752812	Correct	Correct
6	64	Flanker_UD	UUU	Congruent	Congruent	128.006323	128.306290	j	0.664949	Correct	Correct
6	65	Flanker_LR	RLR	Incongruent	Congruent	130.006132	130.306125	f	1.001082	Correct	Correct
6	66	Flanker_UD	DDD	Congruent	Incongruent	132.006021	132.305974	n	0.625304	Correct	Correct
6	67	Flanker_LR	RRR	Congruent	Congruent	134.005839	134.305812	g	0.593364	Correct	Correct
6	68	Flanker_UD	DDD	Congruent	Congruent	136.005679	136.305650	n	0.433482	Correct	Correct
6	69	Flanker_LR	RRR	Congruent	Congruent	138.005518	138.305489	g	0.577561	Correct	Correct
6	70	Flanker_UD	UUU	Congruent	Congruent	140.005385	140.305347	j	0.425663	Correct	Correct
6	71	Flanker_LR	LRL	Incongruent	Congruent	142.005194	142.305160	g	0.681794	Correct	Correct
6	72	Flanker_UD	UUU	Congruent	Incongruent	144.005036	144.304970	j	0.569985	Correct	Correct
6	73	Flanker_LR	LLL	Congruent	Congruent	146.004845	146.304843	f	0.458127	Correct	Correct
6	74	Flanker_UD	DDD	Congruent	Congruent	148.004691	148.304669	n	0.562170	Correct	Correct
6	75	Flanker_LR	RRR	Congruent	Congruent	150.004549	150.304520	g	0.674331	Correct	Correct
6	76	Flanker_UD	DUD	Incongruent	Congruent	152.004384	152.304352	j	0.570382	Correct	Correct
6	77	Flanker_LR	LLL	Congruent	Incongruent	154.004227	154.304186	f	0.418520	Correct	Correct
6	78	Flanker_UD	DUD	Incongruent	Congruent	156.004092	156.304000	j	0.522607	Correct	Correct
6	79	Flanker_LR	RLR	Incongruent	Incongruent	158.003900	158.303839	g	0.514708	Error	Correct
6	80	Flanker_UD	DUD	Incongruent	Incongruent	160.003736	160.303713	j	0.770955	Correct	Error
6	81	Flanker_LR	RRR	Congruent	Incongruent	162.003580	162.303516	g	0.531032	Correct	Correct
6	82	Flanker_UD	DDD	Congruent	Congruent	164.003422	164.303353	n	0.539203	Correct	Correct
6	83	Flanker_LR	LRL	Incongruent	Congruent	166.003225	166.303193	g	0.635280	Correct	Correct
6	84	Flanker_UD	DUD	Incongruent	Incongruent	168.003064	168.303067	j	0.627427	Correct	Correct
6	85	Flanker_LR	LLL	Congruent	Incongruent	170.002933	170.302870	f	0.523570	Correct	Correct
6	86	Flanker_UD	UDU	Incongruent	Congruent	172.002778	172.302751	n	0.643573	Correct	Correct
6	87	Flanker_LR	RRR	Congruent	Incongruent	174.002616	174.302576	g	0.531777	Correct	Correct
6	88	Flanker_UD	DDD	Congruent	Congruent	176.002444	176.302410	n	0.491888	Correct	Correct
6	89	Flanker_LR	RLR	Incongruent	Congruent	178.002286	178.302260	f	0.659953	Correct	Correct
6	90	Flanker_UD	UDU	Incongruent	Incongruent	180.002134	180.302102	n	0.564137	Correct	Correct
6	91	Flanker_LR	LLL	Congruent	Incongruent	182.001962	182.301939	f	0.484262	Correct	Correct
6	92	Flanker_UD	UDU	Incongruent	Congruent	184.001801	184.301783	n	0.636348	Correct	Correct
6	93	Flanker_LR	LLL	Congruent	Incongruent	186.001642	186.301602	f	0.548495	Correct	Correct
6	94	Flanker_UD	UUU	Congruent	Congruent	188.001469	188.301482	j	0.500705	Correct	Correct
6	95	Flanker_LR	LRL	Incongruent	Congruent	190.001321	190.301289	g	0.716729	Correct	Correct
6	96	Flanker_UD	UDU	Incongruent	Incongruent	192.001126	192.301118	n	0.508891	Correct	Correct
7	1	Flanker_LR	LRL	Incongruent	None	1.999857	2.299821	g	0.701101	Correct	None
7	2	Flanker_UD	UDU	Incongruent	Incongruent	3.999685	4.299649	n	0.532505	Correct	Correct
7	3	Flanker_LR	LLL	Congruent	Incongruent	5.999528	6.299477	f	0.508644	Correct	Correct
7	4	Flanker_UD	UDU	Incongruent	Congruent	7.999365	8.299333	n	0.620783	Correct	Correct
7	5	Flanker_LR	RRR	Congruent	Incongruent	9.999215	10.299165	g	0.636847	Correct	Correct
7	6	Flanker_UD	UUU	Congruent	Congruent	11.999040	12.299003	j	0.461049	Correct	Correct
7	7	Flanker_LR	LRL	Incongruent	Congruent	13.998882	14.298841	g	0.773115	Correct	Correct
7	8	Flanker_UD	UUU	Congruent	Incongruent	15.998720	16.298678	j	0.557236	Correct	Correct
7	9	Flanker_LR	LLL	Congruent	Congruent	17.998559	18.298531	f	0.525465	Correct	Correct
7	10	Flanker_UD	UUU	Congruent	Congruent	19.998396	20.298356	j	0.517616	Correct	Correct
7	11	Flanker_LR	LLL	Congruent	Congruent	21.998236	22.298194	f	0.501559	Correct	Correct
7	12	Flanker_UD	DUD	Incongruent	Congruent	23.998043	24.298034	j	0.565729	Correct	Correct
7	13	Flanker_LR	LRL	Incongruent	Incongruent	25.997917	26.297885	g	0.589909	Correct	Correct
7	14	Flanker_UD	DDD	Congruent	Incongruent	27.997751	28.297712	n	0.494487	Correct	Correct
7	15	Flanker_LR	LLL	Congruent	Congruent	29.997591	30.297548	f	0.510078	Correct	Correct
7	16	Flanker_UD	DUD	Incongruent	Congruent	31.997427	32.297385	j	0.574255	Correct	Correct
7	17	Flanker_LR	RRR	Congruent	Incongruent	33.997275	34.313888	g	0.645791	Correct	Correct
7	18	Flanker_UD	UDU	Incongruent	Congruent	35.997104	36.313730	n	0.573839	Correct	Correct
7	19	Flanker_LR	LRL	Incongruent	Incongruent	37.996944	38.313569	g	0.670079	Correct	Correct
7	20	Flanker_UD	DUD	Incongruent	Incongruent	39.996782	40.313415	j	0.670128	Correct	Correct
7	21	Flanker_LR	LRL	Incongruent	Incongruent	41.996619	42.313245	g	0.590190	Correct	Correct
7	22	Flanker_UD	UUU	Congruent	Incongruent	43.996459	44.313084	j	0.598236	Correct	Correct
7	23	Flanker_LR	LRL	Incongruent	Congruent	45.996297	46.312900	g	0.494372	Correct	Correct
7	24	Flanker_UD	DUD	Incongruent	Incongruent	47.996135	48.312761	j	0.574625	Correct	Correct
7	25	Flanker_LR	RLR	Incongruent	Incongruent	49.995989	50.312599	f	0.590638	Correct	Correct
7	26	Flanker_UD	DUD	Incongruent	Incongruent	51.995812	52.312568	j	0.751310	Correct	Correct
7	27	Flanker_LR	RLR	Incongruent	Incongruent	53.995652	54.312279	f	0.646869	Correct	Correct
7	28	Flanker_UD	DDD	Congruent	Incongruent	55.995491	56.312115	n	0.702983	Correct	Correct
7	29	Flanker_LR	RLR	Incongruent	Congruent	57.995351	58.311955	f	0.663094	Correct	Correct
7	30	Flanker_UD	UDU	Incongruent	Incongruent	59.995165	60.311869	n	1.127167	Correct	Correct
7	31	Flanker_LR	LLL	Congruent	Incongruent	61.995005	62.311639	f	0.567425	Correct	Correct
7	32	Flanker_UD	DDD	Congruent	Congruent	63.994842	64.311466	n	0.543457	Correct	Correct
7	33	Flanker_LR	RLR	Incongruent	Congruent	65.994708	66.311307	f	0.608271	Correct	Correct
7	34	Flanker_UD	DDD	Congruent	Incongruent	67.994489	68.311141	n	0.583896	Correct	Correct
7	35	Flanker_LR	RLR	Incongruent	Congruent	69.994356	70.310982	f	0.519863	Correct	Correct
7	36	Flanker_UD	DUD	Incongruent	Incongruent	71.994197	72.310826	j	0.767966	Correct	Correct
7	37	Flanker_LR	RLR	Incongruent	Incongruent	73.994066	74.310652	f	0.584052	Correct	Correct
7	38	Flanker_UD	DUD	Incongruent	Incongruent	75.993892	76.310579	j	0.536178	Correct	Correct
7	39	Flanker_LR	RRR	Congruent	Incongruent	77.993681	78.310339	g	1.336713	Correct	Correct
7	40	Flanker_UD	DDD	Congruent	Congruent	79.993553	80.310175	n	0.680498	Correct	Correct
7	41	Flanker_LR	RLR	Incongruent	Congruent	81.993431	82.310015	f	0.520621	Correct	Correct
7	42	Flanker_UD	UDU	Incongruent	Incongruent	83.993195	84.309939	n	0.568721	Correct	Correct
7	43	Flanker_LR	LRL	Incongruent	Incongruent	86.009730	86.309694	g	0.608806	Correct	Correct
7	44	Flanker_UD	UDU	Incongruent	Incongruent	88.009572	88.309530	n	0.520912	Correct	Correct
7	45	Flanker_LR	RLR	Incongruent	Incongruent	90.009377	90.309370	f	0.497105	Correct	Correct
7	46	Flanker_UD	DUD	Incongruent	Incongruent	92.009368	92.309288	j	0.601146	Correct	Correct
7	47	Flanker_LR	LLL	Congruent	Incongruent	94.009086	94.309048	f	0.729277	Correct	Correct
7	48	Flanker_UD	UDU	Incongruent	Congruent	96.008929	96.308884	n	0.545467	Correct	Correct
7	49	Flanker_LR	LRL	Incongruent	Incongruent	98.008760	98.308724	g	0.569588	Correct	Correct
7	50	Flanker_UD	UUU	Congruent	Incongruent	100.008659	100.308563	j	0.529645	Correct	Correct
7	51	Flanker_LR	RLR	Incongruent	Congruent	102.008442	102.308401	f	0.569751	Correct	Correct
7	52	Flanker_UD	UDU	Incongruent	Incongruent	104.008306	104.308238	n	0.505964	Correct	Correct
7	53	Flanker_LR	RRR	Congruent	Incongruent	106.008117	106.308078	g	0.521996	Correct	Correct
7	54	Flanker_UD	DUD	Incongruent	Congruent	108.007981	108.307988	j	0.674104	Correct	Correct
7	55	Flanker_LR	RRR	Congruent	Incongruent	110.007790	110.307755	g	0.682215	Correct	Correct
7	56	Flanker_UD	UUU	Congruent	Congruent	112.007634	112.307592	j	0.890457	Correct	Correct
7	57	Flanker_LR	LLL	Congruent	Congruent	114.007473	114.307433	f	0.546488	Correct	Correct
7	58	Flanker_UD	UUU	Congruent	Congruent	116.007309	116.307252	j	0.490604	Correct	Correct
7	59	Flanker_LR	RRR	Congruent	Congruent	118.007150	118.307111	g	0.538756	Correct	Correct
7	60	Flanker_UD	UDU	Incongruent	Congruent	120.006995	120.306948	n	0.482869	Correct	Correct
7	61	Flanker_LR	LLL	Congruent	Incongruent	122.006827	122.306789	f	0.538965	Correct	Correct
7	62	Flanker_UD	UUU	Congruent	Congruent	124.006666	124.306625	j	0.539155	Correct	Correct
7	63	Flanker_LR	RRR	Congruent	Congruent	126.006535	126.306451	g	0.499228	Correct	Correct
7	64	Flanker_UD	UDU	Incongruent	Congruent	128.006344	128.306310	n	0.475387	Correct	Correct
7	65	Flanker_LR	RRR	Congruent	Incongruent	130.006182	130.306141	g	0.443510	Correct	Correct
7	66	Flanker_UD	DUD	Incongruent	Congruent	132.006023	132.305977	j	0.683515	Correct	Correct
7	67	Flanker_LR	LRL	Incongruent	Incongruent	134.005858	134.305826	g	0.547745	Correct	Correct
7	68	Flanker_UD	UDU	Incongruent	Incongruent	136.005698	136.305678	n	0.499848	Correct	Correct
7	69	Flanker_LR	RRR	Congruent	Incongruent	138.005505	138.305498	g	0.523885	Correct	Correct
7	70	Flanker_UD	UDU	Incongruent	Congruent	140.005378	140.305353	n	0.484094	Correct	Correct
7	71	Flanker_LR	LRL	Incongruent	Incongruent	142.005214	142.305174	g	0.676144	Correct	Correct
7	72	Flanker_UD	UUU	Congruent	Incongruent	144.005024	144.305035	j	0.588309	Correct	Correct
7	73	Flanker_LR	LLL	Congruent	Congruent	146.004891	146.304853	f	0.524448	Correct	Correct
7	74	Flanker_UD	DDD	Congruent	Congruent	148.004724	148.304690	n	0.500501	Correct	Correct
7	75	Flanker_LR	RLR	Incongruent	Congruent	150.004571	150.304528	f	0.588679	Correct	Correct
7	76	Flanker_UD	DDD	Congruent	Incongruent	152.004406	152.304382	n	0.436813	Correct	Correct
7	77	Flanker_LR	LRL	Incongruent	Congruent	154.004247	154.304205	g	0.620846	Correct	Correct
7	78	Flanker_UD	DDD	Congruent	Incongruent	156.004170	156.304046	n	0.469076	Correct	Correct
7	79	Flanker_LR	RRR	Congruent	Congruent	158.003923	158.303882	g	0.517202	Correct	Correct
7	80	Flanker_UD	DUD	Incongruent	Congruent	160.003761	160.303720	j	0.573214	Correct	Correct
7	81	Flanker_LR	LLL	Congruent	Incongruent	162.003602	162.303563	f	0.437412	Correct	Correct
7	82	Flanker_UD	UUU	Congruent	Congruent	164.003440	164.303400	j	0.557589	Correct	Correct
7	83	Flanker_LR	RRR	Congruent	Congruent	166.003278	166.303238	g	0.781756	Correct	Correct
7	84	Flanker_UD	DDD	Congruent	Congruent	168.003108	168.303075	n	0.533745	Correct	Correct
7	85	Flanker_LR	RLR	Incongruent	Congruent	170.002973	170.302916	f	0.605838	Correct	Correct
7	86	Flanker_UD	DDD	Congruent	Incongruent	172.002800	172.302755	n	0.557989	Correct	Correct
7	87	Flanker_LR	LLL	Congruent	Congruent	174.002633	174.302593	f	0.574082	Correct	Correct
7	88	Flanker_UD	DDD	Congruent	Congruent	176.002481	176.302439	n	0.478218	Correct	Correct
7	89	Flanker_LR	RLR	Incongruent	Congruent	178.002311	178.302270	f	0.630353	Correct	Correct
7	90	Flanker_UD	DDD	Congruent	Incongruent	180.002148	180.302108	n	0.494433	Correct	Correct
7	91	Flanker_LR	LLL	Congruent	Congruent	182.001987	182.301948	f	0.414531	Correct	Correct
7	92	Flanker_UD	UUU	Congruent	Congruent	184.001793	184.301785	j	0.567395	Correct	Correct
7	93	Flanker_LR	RRR	Congruent	Congruent	186.001661	186.301729	g	0.734886	Correct	Correct
7	94	Flanker_UD	DUD	Incongruent	Congruent	188.001498	188.301465	j	0.639006	Correct	Correct
7	95	Flanker_LR	LRL	Incongruent	Incongruent	190.001336	190.301302	g	0.663036	Correct	Correct
7	96	Flanker_UD	UUU	Congruent	Incongruent	192.001198	192.301141	j	0.503158	Correct	Correct
8	1	Flanker_LR	LLL	Congruent	None	1.999846	2.299811	f	0.546295	Correct	None
8	2	Flanker_UD	DDD	Congruent	Congruent	3.999683	4.299651	n	0.442575	Correct	Correct
8	3	Flanker_LR	LRL	Incongruent	Congruent	5.999542	6.299546	g	0.570542	Correct	Correct
8	4	Flanker_UD	DUD	Incongruent	Incongruent	7.999365	8.299328	j	0.562729	Correct	Correct
8	5	Flanker_LR	RRR	Congruent	Incongruent	9.999204	10.299166	g	0.514820	Correct	Correct
8	6	Flanker_UD	UUU	Congruent	Congruent	11.999042	12.299005	j	0.474857	Correct	Correct
8	7	Flanker_LR	LLL	Congruent	Congruent	13.998889	14.298902	f	0.427019	Correct	Correct
8	8	Flanker_UD	UDU	Incongruent	Congruent	15.998712	16.298683	n	0.595172	Correct	Correct
8	9	Flanker_LR	RLR	Incongruent	Incongruent	17.998558	18.298522	f	0.747177	Correct	Correct
8	10	Flanker_UD	DDD	Congruent	Incongruent	19.998398	20.298362	n	0.547377	Correct	Correct
8	11	Flanker_LR	LRL	Incongruent	Congruent	21.998250	22.298204	g	0.571557	Correct	Correct
8	12	Flanker_UD	DUD	Incongruent	Incongruent	23.998078	24.298039	j	0.499617	Correct	Correct
8	13	Flanker_LR	RRR	Congruent	Incongruent	25.997914	26.297877	g	0.643696	Correct	Correct
8	14	Flanker_UD	UUU	Congruent	Congruent	27.997749	28.297714	j	0.459857	Correct	Correct
8	15	Flanker_LR	LLL	Congruent	Congruent	29.997560	30.297554	f	0.443943	Correct	Correct
8	16	Flanker_UD	DUD	Incongruent	Congruent	31.997431	32.297390	j	0.548091	Correct	Correct
8	17	Flanker_LR	RRR	Congruent	Incongruent	33.997269	34.297228	g	0.571620	Correct	Correct
8	18	Flanker_UD	DDD	Congruent	Congruent	35.997076	36.313735	n	0.747662	Correct	Correct
8	19	Flanker_LR	LLL	Congruent	Congruent	37.996988	38.313573	f	0.699869	Correct	Correct
8	20	Flanker_UD	UUU	Congruent	Congruent	39.996786	40.313412	j	0.660442	Correct	Correct
8	21	Flanker_LR	LRL	Incongruent	Congruent	41.996623	42.313274	f	1.011986	Error	Correct
8	22	Flanker_UD	DUD	Incongruent	Incongruent	43.996450	44.313090	j	0.660123	Correct	Error
8	23	Flanker_LR	LRL	Incongruent	Incongruent	45.996315	46.312920	g	0.660255	Correct	Correct
8	24	Flanker_UD	UDU	Incongruent	Incongruent	47.996131	48.312768	n	0.500376	Correct	Correct
8	25	Flanker_LR	RLR	Incongruent	Incongruent	49.995970	50.312606	f	0.532471	Correct	Correct
8	26	Flanker_UD	DDD	Congruent	Incongruent	51.995808	52.312446	n	0.468596	Correct	Correct
8	27	Flanker_LR	RLR	Incongruent	Congruent	53.995662	54.312284	f	0.484703	Correct	Correct
8	28	Flanker_UD	DDD	Congruent	Incongruent	55.995481	56.312123	n	0.564767	Correct	Correct
8	29	Flanker_LR	RRR	Congruent	Congruent	57.995325	58.311971	g	0.668927	Correct	Correct
8	30	Flanker_UD	DDD	Congruent	Congruent	59.995163	60.311827	n	0.572978	Correct	Correct
8	31	Flanker_LR	LRL	Incongruent	Congruent	61.994995	62.311639	g	0.645268	Correct	Correct
8	32	Flanker_UD	DUD	Incongruent	Incongruent	63.994841	64.311483	j	0.589322	Correct	Correct
8	33	Flanker_LR	RRR	Congruent	Incongruent	65.994671	66.311316	g	0.541536	Correct	Correct
8	34	Flanker_UD	UUU	Congruent	Congruent	67.994486	68.311220	j	0.517530	Correct	Correct
8	35	Flanker_LR	LRL	Incongruent	Congruent	69.994371	70.310996	g	0.853632	Correct	Correct
8	36	Flanker_UD	UUU	Congruent	Incongruent	71.994194	72.310833	j	0.461817	Correct	Correct
8	37	Flanker_LR	RLR	Incongruent	Congruent	73.994030	74.310672	f	0.621904	Correct	Correct
8	38	Flanker_UD	UDU	Incongruent	Incongruent	75.993873	76.310617	n	0.678100	Correct	Correct
8	39	Flanker_LR	LLL	Congruent	Incongruent	77.993717	78.310348	f	0.430189	Correct	Correct
8	40	Flanker_UD	UUU	Congruent	Congruent	80.010203	80.310188	j	0.510319	Correct	Correct
8	41	Flanker_LR	LRL	Incongruent	Congruent	82.010052	82.310027	g	0.654348	Correct	Correct
8	42	Flanker_UD	UDU	Incongruent	Incongruent	84.009963	84.309963	n	0.486491	Correct	Correct
8	43	Flanker_LR	LRL	Incongruent	Incongruent	86.009730	86.309702	g	0.566712	Correct	Correct
8	44	Flanker_UD	DDD	Congruent	Incongruent	88.009568	88.309543	n	0.494768	Correct	Correct
8	45	Flanker_LR	RLR	Incongruent	Congruent	90.009406	90.309382	f	0.511449	Correct	Correct
8	46	Flanker_UD	UUU	Congruent	Incongruent	92.009247	92.309311	j	0.511458	Correct	Correct
8	47	Flanker_LR	LRL	Incongruent	Congruent	94.009085	94.309052	g	0.631070	Correct	Correct
8	48	Flanker_UD	DUD	Incongruent	Incongruent	96.008923	96.308898	j	0.559289	Correct	Correct
8	49	Flanker_LR	LLL	Congruent	Incongruent	98.008756	98.308737	f	0.455342	Correct	Correct
8	50	Flanker_UD	UUU	Congruent	Congruent	100.008684	100.308546	j	0.487441	Correct	Correct
8	51	Flanker_LR	RLR	Incongruent	Congruent	102.008443	102.308415	f	0.911661	Correct	Correct
8	52	Flanker_UD	DDD	Congruent	Incongruent	104.008282	104.308254	n	0.695770	Correct	Correct
8	53	Flanker_LR	RRR	Congruent	Congruent	106.008120	106.308092	g	0.791868	Correct	Correct
8	54	Flanker_UD	UDU	Incongruent	Congruent	108.007957	108.308010	n	0.696602	Correct	Correct
8	55	Flanker_LR	RRR	Congruent	Incongruent	110.007798	110.307771	g	0.712121	Correct	Correct
8	56	Flanker_UD	DUD	Incongruent	Congruent	112.007636	112.307610	j	0.528224	Correct	Correct
8	57	Flanker_LR	RLR	Incongruent	Incongruent	114.007470	114.307448	f	0.560321	Correct	Correct
8	58	Flanker_UD	UDU	Incongruent	Incongruent	116.007321	116.307309	n	0.544446	Correct	Correct
8	59	Flanker_LR	LRL	Incongruent	Incongruent	118.007152	118.307125	g	0.608688	Correct	Correct
8	60	Flanker_UD	DUD	Incongruent	Incongruent	120.006992	120.306965	j	0.568753	Correct	Correct
8	61	Flanker_LR	LLL	Congruent	Incongruent	122.006830	122.306804	f	0.704842	Correct	Correct
8	62	Flanker_UD	DUD	Incongruent	Congruent	124.006641	124.306652	j	0.688838	Correct	Correct
8	63	Flanker_LR	RRR	Congruent	Incongruent	126.006509	126.306481	g	0.905152	Correct	Correct
8	64	Flanker_UD	UDU	Incongruent	Congruent	128.006343	128.306319	n	0.633113	Correct	Correct
8	65	Flanker_LR	RLR	Incongruent	Incongruent	130.006181	130.306159	f	0.569319	Correct	Correct
8	66	Flanker_UD	DUD	Incongruent	Incongruent	132.006025	132.306016	j	0.553406	Correct	Correct
8	67	Flanker_LR	LLL	Congruent	Incongruent	134.005863	134.305836	f	0.513502	Correct	Correct
8	68	Flanker_UD	UUU	Congruent	Congruent	136.005701	136.305674	j	0.497894	Correct	Correct
8	69	Flanker_LR	RLR	Incongruent	Congruent	138.005535	138.305513	f	0.537946	Correct	Correct
8	70	Flanker_UD	UDU	Incongruent	Incongruent	140.005372	140.305394	n	0.513879	Correct	Correct
8	71	Flanker_LR	LRL	Incongruent	Incongruent	142.005220	142.305192	g	0.594134	Correct	Correct
8	72	Flanker_UD	DDD	Congruent	Incongruent	144.005056	144.305029	n	0.634076	Correct	Correct
8	73	Flanker_LR	RRR	Congruent	Congruent	146.004889	146.304868	g	0.674313	Correct	Correct
8	74	Flanker_UD	UUU	Congruent	Congruent	148.004816	148.304711	j	0.578425	Correct	Correct
8	75	Flanker_LR	LLL	Congruent	Congruent	150.004574	150.304547	f	0.562519	Correct	Correct
8	76	Flanker_UD	DDD	Congruent	Congruent	152.004405	152.304384	n	0.618668	Correct	Correct
8	77	Flanker_LR	LLL	Congruent	Congruent	154.004251	154.304225	f	0.490706	Correct	Correct
8	78	Flanker_UD	UDU	Incongruent	Congruent	156.004100	156.304049	n	0.498833	Correct	Correct
8	79	Flanker_LR	LLL	Congruent	Incongruent	158.003929	158.303901	f	0.579033	Correct	Correct
8	80	Flanker_UD	UDU	Incongruent	Congruent	160.003769	160.303741	n	0.547036	Correct	Correct
8	81	Flanker_LR	RLR	Incongruent	Incongruent	162.003605	162.303580	f	0.563362	Correct	Correct
8	82	Flanker_UD	DDD	Congruent	Incongruent	164.003448	164.303591	n	0.395436	Correct	Correct
8	83	Flanker_LR	RRR	Congruent	Congruent	166.003285	166.303258	g	0.507416	Correct	Correct
8	84	Flanker_UD	DUD	Incongruent	Congruent	168.003123	168.303097	j	0.723634	Correct	Correct
8	85	Flanker_LR	LRL	Incongruent	Incongruent	170.002962	170.302935	g	0.587671	Correct	Correct
8	86	Flanker_UD	UUU	Congruent	Incongruent	172.002820	172.302774	j	0.459756	Correct	Correct
8	87	Flanker_LR	RRR	Congruent	Congruent	174.002642	174.302615	g	0.531902	Correct	Correct
8	88	Flanker_UD	DUD	Incongruent	Congruent	176.002479	176.302455	j	0.604082	Correct	Correct
8	89	Flanker_LR	RLR	Incongruent	Incongruent	178.002318	178.302290	f	0.668213	Correct	Correct
8	90	Flanker_UD	DDD	Congruent	Incongruent	180.002169	180.302129	n	0.596315	Correct	Correct
8	91	Flanker_LR	RRR	Congruent	Congruent	182.001995	182.301968	g	0.500652	Correct	Correct
8	92	Flanker_UD	UDU	Incongruent	Congruent	184.001833	184.301807	n	0.484580	Correct	Correct
8	93	Flanker_LR	RLR	Incongruent	Incongruent	186.001673	186.301647	f	0.636614	Correct	Correct
8	94	Flanker_UD	UUU	Congruent	Incongruent	188.001520	188.301485	j	0.540742	Correct	Correct
8	95	Flanker_LR	LLL	Congruent	Congruent	190.001351	190.301311	f	0.484877	Correct	Correct
8	96	Flanker_UD	UDU	Incongruent	Congruent	192.001189	192.301163	n	0.565030	Correct	Correct
