# Supplementary material for: Congruency Sequence Effects without Feature Integration or Contingency Learning Confounds
Source: PLoS One. 2014 Jul 14;9(7):e102337. doi: 10.1371/journal.pone.0102337 (PMC4096924; doi:10.1371/journal.pone.0102337)
Supplement: Raw Data S1 — The raw data collected from each participant in Experiments 1 and 2. (ZIP) [file pone.0102337.s001.zip › RAW DATA/Experiment2/Prime_Word_Flanker_3D_Subject_12_log.txt]

Experiment ID	Prime_Word_Flanker_Paradigm
Subject	12
Run Time	13-May-2013 17:05:31
Run Number	Trial Number	Task	Stimulus	Current Trial Type	Previous Trial Type	StimulusOnsetTime	StimulusOffsetTime	Response	RT	Accuracy	PreviousAccuracy
practice	1	Flanker_LR	LLL	Congruent	None	1.999829	2.299799	f	0.880494	Correct	None
practice	2	Flanker_UD	UDU	Incongruent	Congruent	3.999663	4.299634	n	0.744612	Correct	Correct
practice	3	Flanker_LR	LRL	Incongruent	Incongruent	5.999467	6.299471	g	0.808651	Correct	Correct
practice	4	Flanker_UD	UDU	Incongruent	Incongruent	7.999330	8.299306	n	0.576911	Correct	Correct
practice	5	Flanker_LR	LRL	Incongruent	Incongruent	9.999136	10.299140	g	0.648965	Correct	Correct
practice	6	Flanker_UD	DDD	Congruent	Incongruent	11.999001	12.298974	n	0.497134	Correct	Correct
practice	7	Flanker_LR	RLR	Incongruent	Congruent	13.998837	14.298810	f	0.609236	Correct	Correct
practice	8	Flanker_UD	DUD	Incongruent	Incongruent	15.998672	16.298647	j	0.561392	Correct	Correct
practice	9	Flanker_LR	RLR	Incongruent	Incongruent	17.998507	18.298482	f	0.809422	Correct	Correct
practice	10	Flanker_UD	UDU	Incongruent	Incongruent	19.998339	20.298312	n	0.569519	Correct	Correct
practice	11	Flanker_LR	RRR	Congruent	Incongruent	21.998176	22.298149	g	0.633834	Correct	Correct
practice	12	Flanker_UD	DUD	Incongruent	Congruent	23.998012	24.297985	f	0.609847	Error	Correct
practice	13	Flanker_LR	LLL	Congruent	Incongruent	25.997844	26.297819	f	0.833944	Correct	Error
practice	14	Flanker_UD	DUD	Incongruent	Congruent	27.997678	28.297653	j	0.818010	Correct	Correct
practice	15	Flanker_LR	RRR	Congruent	Incongruent	29.997515	30.297473	g	0.658223	Correct	Correct
practice	16	Flanker_UD	DDD	Congruent	Congruent	31.997349	32.297324	n	0.546269	Correct	Correct
practice	17	Flanker_LR	RRR	Congruent	Congruent	33.997155	34.313821	g	0.673788	Correct	Correct
practice	18	Flanker_UD	DDD	Congruent	Congruent	35.997019	36.313670	n	0.473948	Correct	Correct
practice	19	Flanker_LR	LLL	Congruent	Congruent	37.996855	38.313492	f	0.561985	Correct	Correct
practice	20	Flanker_UD	UUU	Congruent	Congruent	39.996692	40.313327	j	0.498157	Correct	Correct
practice	21	Flanker_LR	LRL	Incongruent	Congruent	41.996525	42.313166	g	0.514203	Correct	Correct
practice	22	Flanker_UD	UUU	Congruent	Incongruent	43.996358	44.312995	j	0.562346	Correct	Correct
practice	23	Flanker_LR	RLR	Incongruent	Congruent	45.996212	46.312834	g	0.522579	Error	Correct
practice	24	Flanker_UD	UUU	Congruent	Incongruent	47.996024	48.312667	j	0.634613	Correct	Error
1	1	Flanker_LR	RRR	Congruent	None	1.999875	2.299839	g	0.528821	Correct	None
1	2	Flanker_UD	UDU	Incongruent	Congruent	3.999713	4.299673	n	0.544889	Correct	Correct
1	3	Flanker_LR	RLR	Incongruent	Incongruent	5.999548	6.299511	f	0.513032	Correct	Correct
1	4	Flanker_UD	UDU	Incongruent	Incongruent	7.999385	8.299344	n	0.537106	Correct	Correct
1	5	Flanker_LR	LRL	Incongruent	Incongruent	9.999220	10.299184	g	0.489256	Correct	Correct
1	6	Flanker_UD	UUU	Congruent	Incongruent	11.999054	12.299016	j	0.577389	Correct	Correct
1	7	Flanker_LR	RRR	Congruent	Congruent	13.998897	14.298849	g	0.545497	Correct	Correct
1	8	Flanker_UD	DDD	Congruent	Congruent	15.998726	16.298689	n	0.473691	Correct	Correct
1	9	Flanker_LR	LLL	Congruent	Congruent	17.998573	18.298544	f	0.601830	Correct	Correct
1	10	Flanker_UD	DUD	Incongruent	Congruent	19.998397	20.298357	j	0.529828	Correct	Correct
1	11	Flanker_LR	RLR	Incongruent	Incongruent	21.998236	22.298192	g	0.585977	Error	Correct
1	12	Flanker_UD	DUD	Incongruent	Incongruent	23.998055	24.298029	j	0.498176	Correct	Error
1	13	Flanker_LR	RLR	Incongruent	Incongruent	25.997940	26.297928	f	0.506266	Correct	Correct
1	14	Flanker_UD	DUD	Incongruent	Incongruent	27.997697	28.297698	j	0.522519	Correct	Correct
1	15	Flanker_LR	RLR	Incongruent	Incongruent	29.997560	30.297534	f	0.586451	Correct	Correct
1	16	Flanker_UD	DDD	Congruent	Incongruent	31.997400	32.314054	n	0.546733	Correct	Correct
1	17	Flanker_LR	LRL	Incongruent	Congruent	33.997236	34.297236	g	0.650116	Correct	Correct
1	18	Flanker_UD	DDD	Congruent	Incongruent	35.997040	36.313707	n	0.490205	Correct	Correct
1	19	Flanker_LR	RRR	Congruent	Congruent	37.996906	38.313541	g	1.354348	Correct	Correct
1	20	Flanker_UD	UDU	Incongruent	Congruent	39.996742	40.313384	n	0.498510	Correct	Correct
1	21	Flanker_LR	LRL	Incongruent	Incongruent	41.996578	42.313214	g	0.770650	Correct	Correct
1	22	Flanker_UD	UUU	Congruent	Incongruent	43.996413	44.313048	j	0.482672	Correct	Correct
1	23	Flanker_LR	LLL	Congruent	Congruent	45.996249	46.312884	f	0.466817	Correct	Correct
1	24	Flanker_UD	UDU	Incongruent	Congruent	47.996084	48.312723	n	0.498970	Correct	Correct
1	25	Flanker_LR	LRL	Incongruent	Incongruent	49.995922	50.312556	g	0.611117	Correct	Correct
1	26	Flanker_UD	UUU	Congruent	Incongruent	51.995757	52.312390	j	0.419194	Correct	Correct
1	27	Flanker_LR	RRR	Congruent	Congruent	53.995592	54.312227	g	0.499378	Correct	Correct
1	28	Flanker_UD	DDD	Congruent	Congruent	55.995427	56.312063	n	0.395493	Correct	Correct
1	29	Flanker_LR	LLL	Congruent	Congruent	57.995264	58.311897	f	0.523525	Correct	Correct
1	30	Flanker_UD	UUU	Congruent	Congruent	59.995072	60.311734	j	0.427747	Correct	Correct
1	31	Flanker_LR	RRR	Congruent	Congruent	61.994935	62.311570	g	0.619804	Correct	Correct
1	32	Flanker_UD	UDU	Incongruent	Congruent	63.994771	64.311406	n	0.523904	Correct	Correct
1	33	Flanker_LR	LLL	Congruent	Incongruent	65.994587	66.311242	f	0.540077	Correct	Correct
1	34	Flanker_UD	DDD	Congruent	Congruent	67.994444	68.311078	n	0.444197	Correct	Correct
1	35	Flanker_LR	RLR	Incongruent	Congruent	69.994274	70.310913	f	0.596422	Correct	Correct
1	36	Flanker_UD	DUD	Incongruent	Incongruent	71.994113	72.310761	j	0.508417	Correct	Correct
1	37	Flanker_LR	LLL	Congruent	Incongruent	73.993950	74.310585	f	0.396606	Correct	Correct
1	38	Flanker_UD	UUU	Congruent	Congruent	75.993788	76.310421	j	0.420705	Correct	Correct
1	39	Flanker_LR	LRL	Incongruent	Congruent	77.993622	78.310258	g	0.548820	Correct	Correct
1	40	Flanker_UD	DDD	Congruent	Incongruent	80.010140	80.310096	n	0.421017	Correct	Correct
1	41	Flanker_LR	LRL	Incongruent	Congruent	82.009959	82.309930	f	0.461018	Error	Correct
1	42	Flanker_UD	DUD	Incongruent	Incongruent	84.009793	84.309766	j	0.517184	Correct	Error
1	43	Flanker_LR	RLR	Incongruent	Incongruent	86.009631	86.309602	f	0.565227	Correct	Correct
1	44	Flanker_UD	DDD	Congruent	Incongruent	88.009471	88.309446	n	0.421400	Correct	Correct
1	45	Flanker_LR	RRR	Congruent	Congruent	90.009303	90.309274	g	0.621576	Correct	Correct
1	46	Flanker_UD	DUD	Incongruent	Congruent	92.009139	92.309111	j	0.445685	Correct	Correct
1	47	Flanker_LR	LRL	Incongruent	Incongruent	94.008975	94.308947	g	0.605822	Correct	Correct
1	48	Flanker_UD	UUU	Congruent	Incongruent	96.008811	96.308795	j	0.461921	Correct	Correct
1	49	Flanker_LR	RLR	Incongruent	Congruent	98.008620	98.308621	f	0.534087	Correct	Correct
1	50	Flanker_UD	UUU	Congruent	Incongruent	100.008486	100.308455	j	0.438178	Correct	Correct
1	51	Flanker_LR	RLR	Incongruent	Congruent	102.008322	102.308293	f	0.574215	Correct	Correct
1	52	Flanker_UD	UDU	Incongruent	Incongruent	104.008160	104.308134	n	0.526380	Correct	Correct
1	53	Flanker_LR	RLR	Incongruent	Incongruent	106.007995	106.307966	f	0.630599	Correct	Correct
1	54	Flanker_UD	DDD	Congruent	Incongruent	108.007800	108.307803	n	0.486706	Correct	Correct
1	55	Flanker_LR	LRL	Incongruent	Congruent	110.007667	110.307639	g	0.790724	Correct	Correct
1	56	Flanker_UD	UUU	Congruent	Incongruent	112.007509	112.307491	j	0.462820	Correct	Correct
1	57	Flanker_LR	LRL	Incongruent	Congruent	114.007341	114.307311	f	0.470993	Error	Correct
1	58	Flanker_UD	DDD	Congruent	Incongruent	116.007185	116.307147	n	0.431154	Correct	Error
1	59	Flanker_LR	LLL	Congruent	Congruent	118.007024	118.306984	f	0.479217	Correct	Correct
1	60	Flanker_UD	DUD	Incongruent	Congruent	120.006860	120.306842	j	0.407501	Correct	Correct
1	61	Flanker_LR	LLL	Congruent	Incongruent	122.006697	122.306656	f	0.359487	Correct	Correct
1	62	Flanker_UD	DUD	Incongruent	Congruent	124.006532	124.306493	j	0.455566	Correct	Correct
1	63	Flanker_LR	LRL	Incongruent	Incongruent	126.006368	126.306329	g	0.711772	Correct	Correct
1	64	Flanker_UD	DUD	Incongruent	Incongruent	128.006206	128.306185	j	0.431865	Correct	Correct
1	65	Flanker_LR	LLL	Congruent	Incongruent	130.006043	130.306001	f	0.463987	Correct	Correct
1	66	Flanker_UD	DDD	Congruent	Congruent	132.005880	132.305839	n	0.424097	Correct	Correct
1	67	Flanker_LR	RRR	Congruent	Congruent	134.005716	134.305676	g	0.688235	Correct	Correct
1	68	Flanker_UD	UUU	Congruent	Congruent	136.005523	136.305511	j	0.345046	Correct	Correct
1	69	Flanker_LR	LRL	Incongruent	Congruent	138.005391	138.305349	g	0.760482	Correct	Correct
1	70	Flanker_UD	DUD	Incongruent	Incongruent	140.005226	140.305186	j	0.472648	Correct	Correct
1	71	Flanker_LR	RLR	Incongruent	Incongruent	142.005063	142.305022	f	0.448694	Correct	Correct
1	72	Flanker_UD	DUD	Incongruent	Incongruent	144.004905	144.304860	j	0.424859	Correct	Correct
1	73	Flanker_LR	RRR	Congruent	Incongruent	146.004739	146.304695	g	0.480956	Correct	Correct
1	74	Flanker_UD	DDD	Congruent	Congruent	148.004572	148.304534	n	0.401118	Correct	Correct
1	75	Flanker_LR	RLR	Incongruent	Congruent	150.004411	150.304370	f	0.449210	Correct	Correct
1	76	Flanker_UD	UDU	Incongruent	Incongruent	152.004250	152.304214	n	0.505373	Correct	Correct
1	77	Flanker_LR	RRR	Congruent	Incongruent	154.004084	154.304050	g	0.513501	Correct	Correct
1	78	Flanker_UD	UDU	Incongruent	Congruent	156.003920	156.303880	n	0.529536	Correct	Correct
1	79	Flanker_LR	LLL	Congruent	Incongruent	158.003756	158.303716	f	0.393688	Correct	Correct
1	80	Flanker_UD	UDU	Incongruent	Congruent	160.003603	160.303553	n	0.481877	Correct	Correct
1	81	Flanker_LR	LLL	Congruent	Incongruent	162.003429	162.303389	f	0.425906	Correct	Correct
1	82	Flanker_UD	DUD	Incongruent	Congruent	164.003236	164.303243	n	0.282018	Error	Correct
1	83	Flanker_LR	RRR	Congruent	Incongruent	166.003092	166.303065	g	0.514242	Correct	Error
1	84	Flanker_UD	UDU	Incongruent	Congruent	168.002942	168.302902	n	0.490317	Correct	Correct
1	85	Flanker_LR	LLL	Congruent	Incongruent	170.002770	170.302739	f	0.730509	Correct	Correct
1	86	Flanker_UD	UUU	Congruent	Congruent	172.002603	172.302577	j	0.482558	Correct	Correct
1	87	Flanker_LR	LRL	Incongruent	Congruent	174.002444	174.302413	g	0.578713	Correct	Correct
1	88	Flanker_UD	UDU	Incongruent	Incongruent	176.002288	176.302249	n	0.530840	Correct	Correct
1	89	Flanker_LR	LLL	Congruent	Incongruent	178.002117	178.302088	f	0.378924	Correct	Correct
1	90	Flanker_UD	DDD	Congruent	Congruent	180.001955	180.301925	n	0.387044	Correct	Correct
1	91	Flanker_LR	RRR	Congruent	Congruent	182.001792	182.301761	g	0.411190	Correct	Correct
1	92	Flanker_UD	UUU	Congruent	Congruent	184.001638	184.301597	j	0.331338	Correct	Correct
1	93	Flanker_LR	RLR	Incongruent	Congruent	186.001466	186.301435	f	0.667377	Correct	Correct
1	94	Flanker_UD	UDU	Incongruent	Incongruent	188.001303	188.301273	n	0.475581	Correct	Correct
1	95	Flanker_LR	RRR	Congruent	Incongruent	190.001140	190.301110	g	0.571596	Correct	Correct
1	96	Flanker_UD	UUU	Congruent	Congruent	192.000987	192.300946	j	0.339767	Correct	Correct
2	1	Flanker_LR	RLR	Incongruent	None	1.999839	2.299811	f	0.560955	Correct	None
2	2	Flanker_UD	DUD	Incongruent	Incongruent	3.999676	4.299648	j	0.465088	Correct	Correct
2	3	Flanker_LR	LLL	Congruent	Incongruent	5.999522	6.299487	f	0.305161	Correct	Correct
2	4	Flanker_UD	UDU	Incongruent	Congruent	7.999350	8.299322	n	0.457356	Correct	Correct
2	5	Flanker_LR	LLL	Congruent	Incongruent	9.999187	10.299160	f	0.401494	Correct	Correct
2	6	Flanker_UD	UUU	Congruent	Congruent	11.999025	12.298998	j	0.257500	Correct	Correct
2	7	Flanker_LR	LLL	Congruent	Congruent	13.998891	14.298855	f	0.361607	Correct	Correct
2	8	Flanker_UD	DUD	Incongruent	Congruent	15.998699	16.298672	n	0.305842	Error	Correct
2	9	Flanker_LR	LLL	Congruent	Incongruent	17.998542	18.298509	f	0.457917	Correct	Error
2	10	Flanker_UD	UUU	Congruent	Congruent	19.998384	20.298347	j	0.490025	Correct	Correct
2	11	Flanker_LR	LRL	Incongruent	Congruent	21.998252	22.298185	g	0.530156	Correct	Correct
2	12	Flanker_UD	UDU	Incongruent	Incongruent	23.998058	24.298021	n	0.450270	Correct	Correct
2	13	Flanker_LR	RRR	Congruent	Incongruent	25.997897	26.297859	g	0.634436	Correct	Correct
2	14	Flanker_UD	UUU	Congruent	Congruent	27.997737	28.297696	j	0.378426	Correct	Correct
2	15	Flanker_LR	LRL	Incongruent	Congruent	29.997596	30.297540	g	0.634705	Correct	Correct
2	16	Flanker_UD	UDU	Incongruent	Incongruent	31.997409	32.297369	n	0.506790	Correct	Correct
2	17	Flanker_LR	LLL	Congruent	Incongruent	33.997246	34.297205	f	0.426865	Correct	Correct
2	18	Flanker_UD	UDU	Incongruent	Congruent	35.997051	36.313709	n	0.474338	Correct	Correct
2	19	Flanker_LR	LLL	Congruent	Incongruent	37.996904	38.313547	f	0.578420	Correct	Correct
2	20	Flanker_UD	UUU	Congruent	Congruent	39.996758	40.313385	j	0.450539	Correct	Correct
2	21	Flanker_LR	LLL	Congruent	Congruent	41.996596	42.313224	f	0.418765	Correct	Correct
2	22	Flanker_UD	DDD	Congruent	Congruent	43.996435	44.313058	n	0.330867	Correct	Correct
2	23	Flanker_LR	RRR	Congruent	Congruent	45.996278	46.312896	g	1.058978	Correct	Correct
2	24	Flanker_UD	UUU	Congruent	Congruent	47.996108	48.312735	j	0.451096	Correct	Correct
2	25	Flanker_LR	RRR	Congruent	Congruent	49.995945	50.312572	g	0.419208	Correct	Correct
2	26	Flanker_UD	DDD	Congruent	Congruent	51.995784	52.312411	n	0.395390	Correct	Correct
2	27	Flanker_LR	LRL	Incongruent	Congruent	53.995643	54.312246	g	0.563405	Correct	Correct
2	28	Flanker_UD	UDU	Incongruent	Incongruent	55.995457	56.312086	n	0.451605	Correct	Correct
2	29	Flanker_LR	RRR	Congruent	Incongruent	57.995296	58.311922	g	0.483644	Correct	Correct
2	30	Flanker_UD	UUU	Congruent	Congruent	59.995134	60.311760	j	0.347788	Correct	Correct
2	31	Flanker_LR	RLR	Incongruent	Congruent	61.994985	62.311596	g	0.339932	Error	Correct
2	32	Flanker_UD	UUU	Congruent	Incongruent	63.994796	64.311435	j	0.516074	Correct	Error
2	33	Flanker_LR	LLL	Congruent	Congruent	65.994636	66.311275	f	0.476213	Correct	Correct
2	34	Flanker_UD	DUD	Incongruent	Congruent	67.994475	68.311111	j	0.420276	Correct	Correct
2	35	Flanker_LR	RRR	Congruent	Incongruent	69.994325	70.310950	g	0.468546	Correct	Correct
2	36	Flanker_UD	UDU	Incongruent	Congruent	71.994151	72.310865	n	0.476469	Correct	Correct
2	37	Flanker_LR	LLL	Congruent	Incongruent	73.993986	74.310625	f	0.388614	Correct	Correct
2	38	Flanker_UD	DDD	Congruent	Congruent	75.993825	76.310463	n	0.628748	Correct	Correct
2	39	Flanker_LR	LRL	Incongruent	Congruent	77.993676	78.310302	g	0.564903	Correct	Correct
2	40	Flanker_UD	UDU	Incongruent	Incongruent	80.010163	80.310139	n	0.388946	Correct	Correct
2	41	Flanker_LR	RRR	Congruent	Incongruent	82.010002	82.309976	g	0.509080	Correct	Correct
2	42	Flanker_UD	DUD	Incongruent	Congruent	84.009849	84.309814	j	0.485289	Correct	Correct
2	43	Flanker_LR	RLR	Incongruent	Incongruent	86.009648	86.309653	f	0.597396	Correct	Correct
2	44	Flanker_UD	UUU	Congruent	Incongruent	88.009516	88.309492	j	0.461633	Correct	Correct
2	45	Flanker_LR	RLR	Incongruent	Congruent	90.009353	90.309329	f	0.493620	Correct	Correct
2	46	Flanker_UD	UDU	Incongruent	Incongruent	92.009190	92.309184	n	0.405824	Correct	Correct
2	47	Flanker_LR	LRL	Incongruent	Incongruent	94.009028	94.309004	g	0.469929	Correct	Correct
2	48	Flanker_UD	UUU	Congruent	Incongruent	96.008866	96.308842	j	0.445970	Correct	Correct
2	49	Flanker_LR	RRR	Congruent	Congruent	98.008706	98.308680	g	0.542063	Correct	Correct
2	50	Flanker_UD	DDD	Congruent	Congruent	100.008544	100.308535	n	0.558310	Correct	Correct
2	51	Flanker_LR	LLL	Congruent	Congruent	102.008383	102.308356	f	0.566385	Correct	Correct
2	52	Flanker_UD	DUD	Incongruent	Congruent	104.008188	104.308193	j	0.470487	Correct	Correct
2	53	Flanker_LR	LLL	Congruent	Incongruent	106.008027	106.308032	f	0.526604	Correct	Correct
2	54	Flanker_UD	DDD	Congruent	Congruent	108.007875	108.307870	n	0.318686	Correct	Correct
2	55	Flanker_LR	RRR	Congruent	Congruent	110.007727	110.307707	g	0.470891	Correct	Correct
2	56	Flanker_UD	UDU	Incongruent	Congruent	112.007572	112.307545	n	0.798905	Correct	Correct
2	57	Flanker_LR	LLL	Congruent	Incongruent	114.007410	114.307383	f	0.391125	Correct	Correct
2	58	Flanker_UD	DUD	Incongruent	Congruent	116.007260	116.307239	j	0.503169	Correct	Correct
2	59	Flanker_LR	RLR	Incongruent	Incongruent	118.007084	118.307059	f	0.615329	Correct	Correct
2	60	Flanker_UD	DDD	Congruent	Incongruent	120.006925	120.306897	n	0.391386	Correct	Correct
2	61	Flanker_LR	RRR	Congruent	Congruent	122.006763	122.306734	g	0.815545	Correct	Correct
2	62	Flanker_UD	DUD	Incongruent	Congruent	124.006599	124.306579	j	0.431742	Correct	Correct
2	63	Flanker_LR	LRL	Incongruent	Incongruent	126.006437	126.306412	f	0.479805	Error	Correct
2	64	Flanker_UD	DDD	Congruent	Incongruent	128.006273	128.306249	n	0.335967	Correct	Error
2	65	Flanker_LR	RLR	Incongruent	Congruent	130.006114	130.306086	f	0.600034	Correct	Correct
2	66	Flanker_UD	DUD	Incongruent	Incongruent	132.005951	132.305942	j	0.480153	Correct	Correct
2	67	Flanker_LR	RLR	Incongruent	Incongruent	134.005789	134.305762	f	0.528263	Correct	Correct
2	68	Flanker_UD	DUD	Incongruent	Incongruent	136.005596	136.305601	j	0.456418	Correct	Correct
2	69	Flanker_LR	LRL	Incongruent	Incongruent	138.005468	138.305439	g	0.448581	Correct	Correct
2	70	Flanker_UD	DUD	Incongruent	Incongruent	140.005304	140.305277	j	0.472641	Correct	Correct
2	71	Flanker_LR	RLR	Incongruent	Incongruent	142.005141	142.305114	f	0.440847	Correct	Correct
2	72	Flanker_UD	DDD	Congruent	Incongruent	144.004981	144.304953	n	0.456987	Correct	Correct
2	73	Flanker_LR	RLR	Incongruent	Congruent	146.004818	146.304790	f	0.537504	Correct	Correct
2	74	Flanker_UD	DUD	Incongruent	Incongruent	148.004657	148.304629	j	0.377182	Correct	Correct
2	75	Flanker_LR	RLR	Incongruent	Incongruent	150.004496	150.304468	f	0.441181	Correct	Correct
2	76	Flanker_UD	UUU	Congruent	Incongruent	152.004333	152.304305	j	0.337392	Correct	Correct
2	77	Flanker_LR	RRR	Congruent	Congruent	154.004171	154.304143	g	0.433466	Correct	Correct
2	78	Flanker_UD	UUU	Congruent	Congruent	156.004036	156.304002	j	0.209599	Correct	Correct
2	79	Flanker_LR	LRL	Incongruent	Congruent	158.003847	158.303820	g	0.489705	Correct	Correct
2	80	Flanker_UD	UDU	Incongruent	Incongruent	160.003684	160.303659	n	0.441846	Correct	Correct
2	81	Flanker_LR	LRL	Incongruent	Incongruent	162.003525	162.303486	f	0.329986	Error	Correct
2	82	Flanker_UD	UDU	Incongruent	Incongruent	164.003367	164.303332	n	0.770192	Correct	Error
2	83	Flanker_LR	LRL	Incongruent	Incongruent	166.003208	166.303180	g	0.666190	Correct	Correct
2	84	Flanker_UD	DDD	Congruent	Incongruent	168.003048	168.303010	n	0.426300	Correct	Correct
2	85	Flanker_LR	RRR	Congruent	Congruent	170.002886	170.302849	g	0.442478	Correct	Correct
2	86	Flanker_UD	DUD	Incongruent	Congruent	172.002729	172.302703	j	0.490546	Correct	Correct
2	87	Flanker_LR	RLR	Incongruent	Incongruent	174.002562	174.302525	f	0.578721	Correct	Correct
2	88	Flanker_UD	DDD	Congruent	Incongruent	176.002400	176.302362	n	0.450790	Correct	Correct
2	89	Flanker_LR	RRR	Congruent	Congruent	178.002239	178.302200	g	0.498966	Correct	Correct
2	90	Flanker_UD	UDU	Incongruent	Congruent	180.002086	180.302042	n	0.435096	Correct	Correct
2	91	Flanker_LR	RLR	Incongruent	Incongruent	182.001920	182.301878	g	0.547220	Error	Correct
2	92	Flanker_UD	DDD	Congruent	Incongruent	184.001741	184.301717	n	0.491270	Correct	Error
2	93	Flanker_LR	LRL	Incongruent	Congruent	186.001582	186.301554	g	0.611475	Correct	Correct
2	94	Flanker_UD	UUU	Congruent	Incongruent	188.001427	188.301394	j	0.675572	Correct	Correct
2	95	Flanker_LR	LRL	Incongruent	Congruent	190.001259	190.301231	g	0.523719	Correct	Correct
2	96	Flanker_UD	DDD	Congruent	Incongruent	192.001096	192.301070	n	0.411833	Correct	Correct
3	1	Flanker_LR	LRL	Incongruent	None	1.999841	2.299810	g	0.790604	Correct	None
3	2	Flanker_UD	UDU	Incongruent	Incongruent	3.999679	4.299649	n	0.486729	Correct	Correct
3	3	Flanker_LR	LLL	Congruent	Incongruent	5.999519	6.299487	f	0.542717	Correct	Correct
3	4	Flanker_UD	UUU	Congruent	Congruent	7.999356	8.299327	j	0.438875	Correct	Correct
3	5	Flanker_LR	RLR	Incongruent	Congruent	9.999195	10.299163	f	0.615059	Correct	Correct
3	6	Flanker_UD	DDD	Congruent	Incongruent	11.999032	12.299002	n	0.415172	Correct	Correct
3	7	Flanker_LR	LRL	Incongruent	Congruent	13.998871	14.298841	g	0.511234	Correct	Correct
3	8	Flanker_UD	UDU	Incongruent	Incongruent	15.998711	16.298681	n	0.647351	Correct	Correct
3	9	Flanker_LR	RLR	Incongruent	Incongruent	17.998558	18.298516	f	0.519537	Correct	Correct
3	10	Flanker_UD	DUD	Incongruent	Incongruent	19.998386	20.298332	j	0.471744	Correct	Correct
3	11	Flanker_LR	RLR	Incongruent	Incongruent	21.998226	22.298197	f	0.503674	Correct	Correct
3	12	Flanker_UD	DDD	Congruent	Incongruent	23.998062	24.298033	n	0.415825	Correct	Correct
3	13	Flanker_LR	RRR	Congruent	Congruent	25.997880	26.297870	g	0.495986	Correct	Correct
3	14	Flanker_UD	UDU	Incongruent	Congruent	27.997741	28.297711	n	0.440125	Correct	Correct
3	15	Flanker_LR	RRR	Congruent	Incongruent	29.997548	30.297549	g	0.680207	Correct	Correct
3	16	Flanker_UD	DUD	Incongruent	Congruent	31.997420	32.297386	j	0.472369	Correct	Correct
3	17	Flanker_LR	LRL	Incongruent	Incongruent	33.997242	34.313968	g	0.495693	Correct	Correct
3	18	Flanker_UD	DUD	Incongruent	Incongruent	35.997095	36.313729	j	0.423860	Correct	Correct
3	19	Flanker_LR	RLR	Incongruent	Incongruent	37.996933	38.313599	f	0.488014	Correct	Correct
3	20	Flanker_UD	DDD	Congruent	Incongruent	39.996771	40.313406	n	0.368214	Correct	Correct
3	21	Flanker_LR	RRR	Congruent	Congruent	41.996620	42.313240	j	0.520324	Error	Correct
3	22	Flanker_UD	DUD	Incongruent	Congruent	43.996454	44.313119	j	0.544354	Correct	Error
3	23	Flanker_LR	LRL	Incongruent	Incongruent	45.996292	46.312926	g	0.704552	Correct	Correct
3	24	Flanker_UD	DUD	Incongruent	Incongruent	47.996135	48.312759	n	0.376692	Error	Correct
3	25	Flanker_LR	LRL	Incongruent	Incongruent	49.995987	50.312627	g	0.568724	Correct	Error
3	26	Flanker_UD	UDU	Incongruent	Incongruent	51.995803	52.312438	n	0.448887	Correct	Correct
3	27	Flanker_LR	LRL	Incongruent	Incongruent	53.995609	54.312275	g	0.585025	Correct	Correct
3	28	Flanker_UD	DUD	Incongruent	Incongruent	55.995479	56.312113	j	0.457174	Correct	Correct
3	29	Flanker_LR	LLL	Congruent	Incongruent	57.995314	58.311955	f	0.761209	Correct	Correct
3	30	Flanker_UD	UDU	Incongruent	Congruent	59.995157	60.311793	n	0.561345	Correct	Correct
3	31	Flanker_LR	LLL	Congruent	Incongruent	61.994996	62.311638	f	0.697519	Correct	Correct
3	32	Flanker_UD	UDU	Incongruent	Congruent	63.994834	64.311468	n	0.449698	Correct	Correct
3	33	Flanker_LR	LLL	Congruent	Incongruent	65.994673	66.311309	f	0.497646	Correct	Correct
3	34	Flanker_UD	DUD	Incongruent	Congruent	67.994512	68.311148	j	0.473783	Correct	Correct
3	35	Flanker_LR	LLL	Congruent	Incongruent	69.994350	70.311018	f	0.418029	Correct	Correct
3	36	Flanker_UD	DDD	Congruent	Congruent	71.994156	72.310823	n	0.410043	Correct	Correct
3	37	Flanker_LR	RLR	Incongruent	Congruent	73.994005	74.310662	g	0.530145	Error	Correct
3	38	Flanker_UD	UDU	Incongruent	Incongruent	75.993861	76.310500	n	0.458284	Correct	Error
3	39	Flanker_LR	RLR	Incongruent	Incongruent	78.010366	78.310338	f	0.482416	Correct	Correct
3	40	Flanker_UD	UDU	Incongruent	Incongruent	80.010205	80.310178	n	0.490560	Correct	Correct
3	41	Flanker_LR	LRL	Incongruent	Incongruent	82.010036	82.310021	g	0.538786	Correct	Correct
3	42	Flanker_UD	UDU	Incongruent	Incongruent	84.009883	84.309855	n	0.458823	Correct	Correct
3	43	Flanker_LR	RLR	Incongruent	Incongruent	86.009728	86.309702	f	0.570907	Correct	Correct
3	44	Flanker_UD	UDU	Incongruent	Incongruent	88.009559	88.309532	n	0.419012	Correct	Correct
3	45	Flanker_LR	LRL	Incongruent	Incongruent	90.009412	90.309373	g	0.531204	Correct	Correct
3	46	Flanker_UD	DUD	Incongruent	Incongruent	92.009238	92.309210	j	0.523221	Correct	Correct
3	47	Flanker_LR	RRR	Congruent	Incongruent	94.009046	94.309049	g	0.595410	Correct	Correct
3	48	Flanker_UD	UDU	Incongruent	Congruent	96.008914	96.308888	n	0.459574	Correct	Correct
3	49	Flanker_LR	RRR	Congruent	Incongruent	98.008756	98.308726	g	0.555713	Correct	Correct
3	50	Flanker_UD	DUD	Incongruent	Congruent	100.008595	100.308565	j	0.611787	Correct	Correct
3	51	Flanker_LR	RRR	Congruent	Incongruent	102.008450	102.308403	g	0.523927	Correct	Correct
3	52	Flanker_UD	DDD	Congruent	Congruent	104.008270	104.308243	n	0.428048	Correct	Correct
3	53	Flanker_LR	RLR	Incongruent	Congruent	106.008084	106.308062	f	0.524171	Correct	Correct
3	54	Flanker_UD	DDD	Congruent	Incongruent	108.007951	108.307920	n	0.468256	Correct	Correct
3	55	Flanker_LR	RLR	Incongruent	Congruent	110.007789	110.307758	f	0.564407	Correct	Correct
3	56	Flanker_UD	UUU	Congruent	Incongruent	112.007627	112.307598	j	0.940543	Correct	Correct
3	57	Flanker_LR	RLR	Incongruent	Congruent	114.007469	114.307437	f	0.572544	Correct	Correct
3	58	Flanker_UD	UUU	Congruent	Incongruent	116.007303	116.307274	g	0.548731	Error	Correct
3	59	Flanker_LR	LRL	Incongruent	Congruent	118.007149	118.307112	g	1.148787	Correct	Error
3	60	Flanker_UD	UUU	Congruent	Incongruent	120.007009	120.306951	j	0.500967	Correct	Correct
3	61	Flanker_LR	LLL	Congruent	Congruent	122.006831	122.306789	f	0.485089	Correct	Correct
3	62	Flanker_UD	DDD	Congruent	Congruent	124.006671	124.306629	n	0.445113	Correct	Correct
3	63	Flanker_LR	LRL	Incongruent	Congruent	126.006509	126.306468	g	0.581318	Correct	Correct
3	64	Flanker_UD	UUU	Congruent	Incongruent	128.006359	128.306306	j	0.429518	Correct	Correct
3	65	Flanker_LR	RLR	Incongruent	Congruent	130.006189	130.306146	f	0.541521	Correct	Correct
3	66	Flanker_UD	UUU	Congruent	Incongruent	132.006026	132.305983	j	0.437645	Correct	Correct
3	67	Flanker_LR	RRR	Congruent	Congruent	134.005899	134.305823	g	0.621885	Correct	Correct
3	68	Flanker_UD	UUU	Congruent	Congruent	136.005711	136.305663	j	0.421964	Correct	Correct
3	69	Flanker_LR	RRR	Congruent	Congruent	138.005578	138.305500	g	0.638103	Correct	Correct
3	70	Flanker_UD	DUD	Incongruent	Congruent	140.005380	140.305339	j	0.630128	Correct	Correct
3	71	Flanker_LR	LRL	Incongruent	Incongruent	142.005219	142.305178	g	1.046375	Correct	Correct
3	72	Flanker_UD	UUU	Congruent	Incongruent	144.005036	144.305016	j	0.430381	Correct	Correct
3	73	Flanker_LR	RRR	Congruent	Congruent	146.004908	146.304858	g	0.470497	Correct	Correct
3	74	Flanker_UD	DUD	Incongruent	Congruent	148.004739	148.304694	n	0.510579	Error	Correct
3	75	Flanker_LR	RRR	Congruent	Incongruent	150.004560	150.304535	g	0.574861	Correct	Error
3	76	Flanker_UD	DDD	Congruent	Congruent	152.004402	152.304372	n	0.462864	Correct	Correct
3	77	Flanker_LR	LRL	Incongruent	Congruent	154.004242	154.304213	g	0.599615	Correct	Correct
3	78	Flanker_UD	UUU	Congruent	Incongruent	156.004081	156.304050	j	0.351097	Correct	Correct
3	79	Flanker_LR	LLL	Congruent	Congruent	158.003920	158.303889	f	0.487188	Correct	Correct
3	80	Flanker_UD	DDD	Congruent	Congruent	160.003763	160.303727	n	0.383355	Correct	Correct
3	81	Flanker_LR	RLR	Incongruent	Congruent	162.003597	162.303572	g	0.871455	Error	Correct
3	82	Flanker_UD	DDD	Congruent	Incongruent	164.003432	164.303405	n	0.431646	Correct	Error
3	83	Flanker_LR	LLL	Congruent	Congruent	166.003275	166.303246	f	0.639767	Correct	Correct
3	84	Flanker_UD	DUD	Incongruent	Congruent	168.003123	168.303082	j	0.463902	Correct	Correct
3	85	Flanker_LR	LLL	Congruent	Incongruent	170.002952	170.302925	f	0.471948	Correct	Correct
3	86	Flanker_UD	UUU	Congruent	Congruent	172.002792	172.302761	j	0.424124	Correct	Correct
3	87	Flanker_LR	RRR	Congruent	Congruent	174.002630	174.302599	g	0.448224	Correct	Correct
3	88	Flanker_UD	UDU	Incongruent	Congruent	176.002471	176.302448	n	0.600312	Correct	Correct
3	89	Flanker_LR	LLL	Congruent	Incongruent	178.002307	178.302294	f	0.520523	Correct	Correct
3	90	Flanker_UD	DDD	Congruent	Congruent	180.002146	180.302116	n	0.424532	Correct	Correct
3	91	Flanker_LR	RRR	Congruent	Congruent	182.001985	182.301956	g	0.416726	Correct	Correct
3	92	Flanker_UD	UUU	Congruent	Congruent	184.001823	184.301814	j	0.368774	Correct	Correct
3	93	Flanker_LR	LLL	Congruent	Congruent	186.001663	186.301634	f	0.344924	Correct	Correct
3	94	Flanker_UD	UUU	Congruent	Congruent	188.001501	188.301472	j	0.313080	Correct	Correct
3	95	Flanker_LR	LLL	Congruent	Congruent	190.001341	190.301316	f	0.449172	Correct	Correct
3	96	Flanker_UD	DDD	Congruent	Congruent	192.001197	192.301168	n	0.465409	Correct	Correct
4	1	Flanker_LR	LRL	Incongruent	None	1.999810	2.299771	g	0.557232	Correct	None
4	2	Flanker_UD	UDU	Incongruent	Incongruent	3.999648	4.299610	n	0.469340	Correct	Correct
4	3	Flanker_LR	RRR	Congruent	Incongruent	5.999485	6.299448	g	0.517397	Correct	Correct
4	4	Flanker_UD	DDD	Congruent	Congruent	7.999325	8.299266	n	0.421429	Correct	Correct
4	5	Flanker_LR	LLL	Congruent	Congruent	9.999164	10.299125	f	0.397734	Correct	Correct
4	6	Flanker_UD	DDD	Congruent	Congruent	11.999003	12.298965	n	0.469692	Correct	Correct
4	7	Flanker_LR	LLL	Congruent	Congruent	13.998842	14.298803	f	0.485882	Correct	Correct
4	8	Flanker_UD	DUD	Incongruent	Congruent	15.998704	16.298624	j	0.501925	Correct	Correct
4	9	Flanker_LR	LRL	Incongruent	Incongruent	17.998567	18.298484	g	0.470247	Correct	Correct
4	10	Flanker_UD	UUU	Congruent	Incongruent	19.998359	20.298320	j	0.406177	Correct	Correct
4	11	Flanker_LR	LLL	Congruent	Congruent	21.998166	22.298159	f	0.414365	Correct	Correct
4	12	Flanker_UD	UDU	Incongruent	Congruent	23.998038	24.298021	n	0.446455	Correct	Correct
4	13	Flanker_LR	LRL	Incongruent	Incongruent	25.997845	26.297839	g	0.542539	Correct	Correct
4	14	Flanker_UD	DDD	Congruent	Incongruent	27.997714	28.297677	n	0.430639	Correct	Correct
4	15	Flanker_LR	RLR	Incongruent	Congruent	29.997554	30.297515	f	0.598761	Correct	Correct
4	16	Flanker_UD	UDU	Incongruent	Incongruent	31.997392	32.297354	n	0.414970	Correct	Correct
4	17	Flanker_LR	RLR	Incongruent	Incongruent	33.997294	34.313858	f	0.623023	Correct	Correct
4	18	Flanker_UD	DUD	Incongruent	Incongruent	35.997041	36.313697	j	0.462447	Correct	Correct
4	19	Flanker_LR	RRR	Congruent	Incongruent	37.996909	38.313564	g	0.494642	Correct	Correct
4	20	Flanker_UD	UUU	Congruent	Congruent	39.996750	40.313376	j	0.470681	Correct	Correct
4	21	Flanker_LR	RLR	Incongruent	Congruent	41.996588	42.313216	f	0.478908	Correct	Correct
4	22	Flanker_UD	DDD	Congruent	Incongruent	43.996427	44.313054	n	0.407011	Correct	Correct
4	23	Flanker_LR	RRR	Congruent	Congruent	45.996267	46.312916	g	0.503129	Correct	Correct
4	24	Flanker_UD	UUU	Congruent	Congruent	47.996106	48.312731	j	0.335236	Correct	Correct
4	25	Flanker_LR	RLR	Incongruent	Congruent	49.995944	50.312570	f	0.575485	Correct	Correct
4	26	Flanker_UD	UDU	Incongruent	Incongruent	51.995783	52.312469	n	0.439396	Correct	Correct
4	27	Flanker_LR	LRL	Incongruent	Incongruent	53.995623	54.312274	g	0.591560	Correct	Correct
4	28	Flanker_UD	DUD	Incongruent	Incongruent	55.995461	56.312125	j	0.447708	Correct	Correct
4	29	Flanker_LR	LRL	Incongruent	Incongruent	57.995316	58.311926	g	0.727902	Correct	Correct
4	30	Flanker_UD	UUU	Congruent	Incongruent	59.995140	60.311776	j	0.511925	Correct	Correct
4	31	Flanker_LR	RLR	Incongruent	Congruent	61.994977	62.311631	f	0.512059	Correct	Correct
4	32	Flanker_UD	UDU	Incongruent	Incongruent	63.994818	64.311446	n	0.432230	Correct	Correct
4	33	Flanker_LR	LLL	Congruent	Incongruent	65.994661	66.311301	f	0.496274	Correct	Correct
4	34	Flanker_UD	UUU	Congruent	Congruent	67.994498	68.311127	j	0.400431	Correct	Correct
4	35	Flanker_LR	LLL	Congruent	Congruent	69.994336	70.311009	f	0.552522	Correct	Correct
4	36	Flanker_UD	DDD	Congruent	Congruent	71.994174	72.310919	n	0.448897	Correct	Correct
4	37	Flanker_LR	LLL	Congruent	Congruent	73.994014	74.310645	f	0.416824	Correct	Correct
4	38	Flanker_UD	UUU	Congruent	Congruent	75.993854	76.310478	j	0.392909	Correct	Correct
4	39	Flanker_LR	LLL	Congruent	Congruent	77.993691	78.310369	f	0.432953	Correct	Correct
4	40	Flanker_UD	UUU	Congruent	Congruent	79.993530	80.310161	j	0.377089	Correct	Correct
4	41	Flanker_LR	RRR	Congruent	Congruent	81.993368	82.309996	g	0.417294	Correct	Correct
4	42	Flanker_UD	UDU	Incongruent	Congruent	83.993206	84.309837	n	0.481419	Correct	Correct
4	43	Flanker_LR	RLR	Incongruent	Incongruent	86.009719	86.309694	f	0.657618	Correct	Correct
4	44	Flanker_UD	DUD	Incongruent	Incongruent	88.009549	88.309516	j	0.449616	Correct	Correct
4	45	Flanker_LR	LRL	Incongruent	Incongruent	90.009390	90.309354	g	0.585697	Correct	Correct
4	46	Flanker_UD	DUD	Incongruent	Incongruent	92.009229	92.309193	j	0.425968	Correct	Correct
4	47	Flanker_LR	LRL	Incongruent	Incongruent	94.009067	94.309027	g	0.545943	Correct	Correct
4	48	Flanker_UD	DUD	Incongruent	Incongruent	96.008976	96.308867	j	0.410145	Correct	Correct
4	49	Flanker_LR	RRR	Congruent	Incongruent	98.008749	98.308710	g	0.450234	Correct	Correct
4	50	Flanker_UD	UDU	Incongruent	Congruent	100.008588	100.308550	n	0.490308	Correct	Correct
4	51	Flanker_LR	LLL	Congruent	Incongruent	102.008425	102.308398	f	0.682635	Correct	Correct
4	52	Flanker_UD	DUD	Incongruent	Congruent	104.008267	104.308229	j	0.394482	Correct	Correct
4	53	Flanker_LR	LLL	Congruent	Incongruent	106.008104	106.308045	f	0.530737	Correct	Correct
4	54	Flanker_UD	DDD	Congruent	Congruent	108.007913	108.307905	n	0.434945	Correct	Correct
4	55	Flanker_LR	RRR	Congruent	Congruent	110.007781	110.307752	g	0.386897	Correct	Correct
4	56	Flanker_UD	DDD	Congruent	Congruent	112.007624	112.307579	n	0.379081	Correct	Correct
4	57	Flanker_LR	RLR	Incongruent	Congruent	114.007464	114.307425	f	0.531140	Correct	Correct
4	58	Flanker_UD	UDU	Incongruent	Incongruent	116.007301	116.307264	n	0.467294	Correct	Correct
4	59	Flanker_LR	RRR	Congruent	Incongruent	118.007147	118.307107	g	0.467685	Correct	Correct
4	60	Flanker_UD	DUD	Incongruent	Congruent	120.006975	120.306984	j	0.515519	Correct	Correct
4	61	Flanker_LR	LRL	Incongruent	Incongruent	122.006818	122.306781	g	0.603694	Correct	Correct
4	62	Flanker_UD	UDU	Incongruent	Incongruent	124.006657	124.306618	n	0.427709	Correct	Correct
4	63	Flanker_LR	RRR	Congruent	Incongruent	126.006495	126.306459	g	0.460588	Correct	Correct
4	64	Flanker_UD	DUD	Incongruent	Congruent	128.006331	128.306341	j	0.515995	Correct	Correct
4	65	Flanker_LR	LRL	Incongruent	Incongruent	130.006174	130.306137	g	0.668175	Correct	Correct
4	66	Flanker_UD	DUD	Incongruent	Incongruent	132.006015	132.305976	j	0.860278	Correct	Correct
4	67	Flanker_LR	LLL	Congruent	Incongruent	134.005853	134.305815	f	0.556302	Correct	Correct
4	68	Flanker_UD	UDU	Incongruent	Congruent	136.005702	136.305646	n	0.460480	Correct	Correct
4	69	Flanker_LR	RRR	Congruent	Incongruent	138.005502	138.305494	g	0.476627	Correct	Correct
4	70	Flanker_UD	UDU	Incongruent	Congruent	140.005340	140.305332	n	0.476763	Correct	Correct
4	71	Flanker_LR	LRL	Incongruent	Incongruent	142.005217	142.305172	g	0.636759	Correct	Correct
4	72	Flanker_UD	DDD	Congruent	Incongruent	144.005053	144.305007	n	0.429007	Correct	Correct
4	73	Flanker_LR	RLR	Incongruent	Congruent	146.004889	146.304851	f	0.493178	Correct	Correct
4	74	Flanker_UD	UUU	Congruent	Incongruent	148.004727	148.304691	j	0.429164	Correct	Correct
4	75	Flanker_LR	RRR	Congruent	Congruent	150.004566	150.304528	g	0.509257	Correct	Correct
4	76	Flanker_UD	DUD	Incongruent	Congruent	152.004409	152.304369	j	0.493439	Correct	Correct
4	77	Flanker_LR	LLL	Congruent	Incongruent	154.004245	154.304209	f	0.421582	Correct	Correct
4	78	Flanker_UD	UUU	Congruent	Congruent	156.004084	156.304048	j	0.389616	Correct	Correct
4	79	Flanker_LR	LRL	Incongruent	Congruent	158.003926	158.303903	g	0.869822	Correct	Correct
4	80	Flanker_UD	DDD	Congruent	Incongruent	160.003733	160.303741	n	0.429977	Correct	Correct
4	81	Flanker_LR	RRR	Congruent	Congruent	162.003574	162.303566	g	0.406068	Correct	Correct
4	82	Flanker_UD	DDD	Congruent	Congruent	164.003443	164.303404	n	0.414131	Correct	Correct
4	83	Flanker_LR	RLR	Incongruent	Congruent	166.003280	166.303240	f	0.510270	Correct	Correct
4	84	Flanker_UD	UUU	Congruent	Incongruent	168.003130	168.303082	j	0.398468	Correct	Correct
4	85	Flanker_LR	RRR	Congruent	Congruent	170.002959	170.302921	g	0.470559	Correct	Correct
4	86	Flanker_UD	DUD	Incongruent	Congruent	172.002799	172.302761	n	0.366654	Error	Correct
4	87	Flanker_LR	LLL	Congruent	Incongruent	174.002626	174.302598	f	0.478970	Correct	Error
4	88	Flanker_UD	UDU	Incongruent	Congruent	176.002438	176.302440	n	0.519054	Correct	Correct
4	89	Flanker_LR	RLR	Incongruent	Incongruent	178.002277	178.302281	f	1.311004	Correct	Correct
4	90	Flanker_UD	UUU	Congruent	Incongruent	180.002149	180.302120	j	0.439081	Correct	Correct
4	91	Flanker_LR	RLR	Incongruent	Congruent	182.001985	182.301960	f	0.527139	Correct	Correct
4	92	Flanker_UD	UUU	Congruent	Incongruent	184.001814	184.301799	j	0.359414	Correct	Correct
4	93	Flanker_LR	RLR	Incongruent	Congruent	186.001666	186.301639	f	0.591568	Correct	Correct
4	94	Flanker_UD	DDD	Congruent	Incongruent	188.001504	188.301476	n	0.543574	Correct	Correct
4	95	Flanker_LR	LRL	Incongruent	Congruent	190.001336	190.301290	g	0.575626	Correct	Correct
4	96	Flanker_UD	DDD	Congruent	Incongruent	192.001183	192.301176	n	0.495784	Correct	Correct
5	1	Flanker_LR	RLR	Incongruent	None	1.999840	2.299810	f	0.579660	Correct	None
5	2	Flanker_UD	UUU	Congruent	Incongruent	3.999679	4.299631	j	0.307705	Correct	Correct
5	3	Flanker_LR	RLR	Incongruent	Congruent	5.999517	6.299488	f	0.531775	Correct	Correct
5	4	Flanker_UD	UUU	Congruent	Incongruent	7.999358	8.299328	j	0.483972	Correct	Correct
5	5	Flanker_LR	RLR	Incongruent	Congruent	9.999200	10.299168	f	0.507981	Correct	Correct
5	6	Flanker_UD	UDU	Incongruent	Incongruent	11.999036	12.299015	n	0.532237	Correct	Correct
5	7	Flanker_LR	RRR	Congruent	Incongruent	13.998875	14.298846	Omission	5000.000000	Omission	Correct
5	8	Flanker_UD	DUD	Incongruent	Congruent	15.998722	16.298686	j	0.516437	Correct	Omission
5	9	Flanker_LR	LLL	Congruent	Incongruent	17.998564	18.298523	f	0.460460	Correct	Correct
5	10	Flanker_UD	UUU	Congruent	Congruent	19.998405	20.298418	j	0.340610	Correct	Correct
5	11	Flanker_LR	LLL	Congruent	Congruent	21.998261	22.298202	f	0.444749	Correct	Correct
5	12	Flanker_UD	DDD	Congruent	Congruent	23.998080	24.298043	n	0.404958	Correct	Correct
5	13	Flanker_LR	RRR	Congruent	Congruent	25.997893	26.297880	g	0.652902	Correct	Correct
5	14	Flanker_UD	UDU	Incongruent	Congruent	27.997761	28.297721	n	0.541039	Correct	Correct
5	15	Flanker_LR	LRL	Incongruent	Incongruent	29.997616	30.297559	g	0.685280	Correct	Correct
5	16	Flanker_UD	DUD	Incongruent	Incongruent	31.997439	32.297399	j	0.485317	Correct	Correct
5	17	Flanker_LR	LRL	Incongruent	Incongruent	33.997279	34.297237	g	0.597461	Correct	Correct
5	18	Flanker_UD	DUD	Incongruent	Incongruent	35.997118	36.313743	j	0.412907	Correct	Correct
5	19	Flanker_LR	RLR	Incongruent	Incongruent	37.996969	38.313583	f	0.469016	Correct	Correct
5	20	Flanker_UD	UDU	Incongruent	Incongruent	39.996798	40.313421	n	0.477193	Correct	Correct
5	21	Flanker_LR	LRL	Incongruent	Incongruent	41.996641	42.313357	g	0.525225	Correct	Correct
5	22	Flanker_UD	UDU	Incongruent	Incongruent	43.996475	44.313099	n	0.621506	Correct	Correct
5	23	Flanker_LR	RLR	Incongruent	Incongruent	45.996316	46.312938	f	0.557501	Correct	Correct
5	24	Flanker_UD	DDD	Congruent	Incongruent	47.996153	48.312779	n	0.613574	Correct	Correct
5	25	Flanker_LR	LRL	Incongruent	Congruent	49.995968	50.312658	g	0.501745	Correct	Correct
5	26	Flanker_UD	DDD	Congruent	Incongruent	51.995834	52.312457	n	0.421880	Correct	Correct
5	27	Flanker_LR	LRL	Incongruent	Congruent	53.995670	54.312298	f	0.374047	Error	Correct
5	28	Flanker_UD	UDU	Incongruent	Incongruent	55.995500	56.312138	n	0.446068	Correct	Error
5	29	Flanker_LR	RLR	Incongruent	Incongruent	57.995342	58.312008	f	0.614312	Correct	Correct
5	30	Flanker_UD	UUU	Congruent	Incongruent	59.995184	60.311817	j	0.422398	Correct	Correct
5	31	Flanker_LR	RRR	Congruent	Congruent	61.995031	62.311657	g	0.414442	Correct	Correct
5	32	Flanker_UD	UUU	Congruent	Congruent	63.994860	64.311495	j	0.366632	Correct	Correct
5	33	Flanker_LR	LRL	Incongruent	Congruent	65.994698	66.311335	g	0.574751	Correct	Correct
5	34	Flanker_UD	UDU	Incongruent	Incongruent	67.994539	68.311174	n	0.462930	Correct	Correct
5	35	Flanker_LR	RRR	Congruent	Incongruent	69.994380	70.311013	g	0.486905	Correct	Correct
5	36	Flanker_UD	DDD	Congruent	Congruent	71.994218	72.310853	n	0.335125	Correct	Correct
5	37	Flanker_LR	LRL	Incongruent	Congruent	73.994059	74.310692	g	0.575171	Correct	Correct
5	38	Flanker_UD	UDU	Incongruent	Incongruent	75.993898	76.310532	n	0.383281	Correct	Correct
5	39	Flanker_LR	RLR	Incongruent	Incongruent	78.010399	78.310371	f	0.519467	Correct	Correct
5	40	Flanker_UD	DDD	Congruent	Incongruent	80.010238	80.310211	n	0.447602	Correct	Correct
5	41	Flanker_LR	RRR	Congruent	Congruent	82.010078	82.310050	g	0.487691	Correct	Correct
5	42	Flanker_UD	UDU	Incongruent	Congruent	84.009919	84.309890	n	0.423823	Correct	Correct
5	43	Flanker_LR	LLL	Congruent	Incongruent	86.009757	86.309730	f	0.455884	Correct	Correct
5	44	Flanker_UD	UUU	Congruent	Congruent	88.009598	88.309570	j	0.503956	Correct	Correct
5	45	Flanker_LR	LLL	Congruent	Congruent	90.009436	90.309390	f	0.464184	Correct	Correct
5	46	Flanker_UD	DUD	Incongruent	Congruent	92.009276	92.309248	j	0.528202	Correct	Correct
5	47	Flanker_LR	RRR	Congruent	Incongruent	94.009115	94.309087	g	0.744427	Correct	Correct
5	48	Flanker_UD	DUD	Incongruent	Congruent	96.008954	96.308928	j	0.440508	Correct	Correct
5	49	Flanker_LR	LLL	Congruent	Incongruent	98.008795	98.308770	f	0.512649	Correct	Correct
5	50	Flanker_UD	DUD	Incongruent	Congruent	100.008633	100.308606	j	0.400767	Correct	Correct
5	51	Flanker_LR	LRL	Incongruent	Incongruent	102.008476	102.308445	g	0.480820	Correct	Correct
5	52	Flanker_UD	UDU	Incongruent	Incongruent	104.008314	104.308286	n	0.512932	Correct	Correct
5	53	Flanker_LR	RLR	Incongruent	Incongruent	106.008159	106.308132	f	0.497051	Correct	Correct
5	54	Flanker_UD	DDD	Congruent	Incongruent	108.007995	108.307965	n	0.425341	Correct	Correct
5	55	Flanker_LR	RLR	Incongruent	Congruent	110.007832	110.307803	f	0.553332	Correct	Correct
5	56	Flanker_UD	DDD	Congruent	Incongruent	112.007672	112.307643	n	0.489474	Correct	Correct
5	57	Flanker_LR	RRR	Congruent	Congruent	114.007510	114.307493	j	0.465677	Error	Correct
5	58	Flanker_UD	DDD	Congruent	Congruent	116.007366	116.307321	n	0.457730	Correct	Error
5	59	Flanker_LR	RLR	Incongruent	Congruent	118.007190	118.307161	f	0.545879	Correct	Correct
5	60	Flanker_UD	UUU	Congruent	Incongruent	120.007024	120.307000	j	0.481989	Correct	Correct
5	61	Flanker_LR	LLL	Congruent	Congruent	122.006837	122.306840	f	0.394124	Correct	Correct
5	62	Flanker_UD	DDD	Congruent	Congruent	124.006708	124.306680	n	0.314159	Correct	Correct
5	63	Flanker_LR	LRL	Incongruent	Congruent	126.006548	126.306519	g	0.562298	Correct	Correct
5	64	Flanker_UD	UUU	Congruent	Incongruent	128.006388	128.306358	j	0.346510	Correct	Correct
5	65	Flanker_LR	RRR	Congruent	Congruent	130.006197	130.306197	g	0.522562	Correct	Correct
5	66	Flanker_UD	DUD	Incongruent	Congruent	132.006077	132.306037	j	0.458638	Correct	Correct
5	67	Flanker_LR	RLR	Incongruent	Incongruent	134.005905	134.305876	f	0.514826	Correct	Correct
5	68	Flanker_UD	DUD	Incongruent	Incongruent	136.005745	136.305716	j	0.370888	Correct	Correct
5	69	Flanker_LR	RRR	Congruent	Incongruent	138.005585	138.305556	g	0.403067	Correct	Correct
5	70	Flanker_UD	UUU	Congruent	Congruent	140.005426	140.305394	j	0.291156	Correct	Correct
5	71	Flanker_LR	RLR	Incongruent	Congruent	142.005264	142.305234	f	0.507225	Correct	Correct
5	72	Flanker_UD	DUD	Incongruent	Incongruent	144.005103	144.305074	j	0.339446	Correct	Correct
5	73	Flanker_LR	LRL	Incongruent	Incongruent	146.004943	146.304914	g	0.731532	Correct	Correct
5	74	Flanker_UD	DDD	Congruent	Incongruent	148.004783	148.304761	n	0.459562	Correct	Correct
5	75	Flanker_LR	RRR	Congruent	Congruent	150.004621	150.304592	g	0.507832	Correct	Correct
5	76	Flanker_UD	DDD	Congruent	Congruent	152.004461	152.304433	n	0.427807	Correct	Correct
5	77	Flanker_LR	LRL	Incongruent	Congruent	154.004302	154.304271	g	0.508021	Correct	Correct
5	78	Flanker_UD	DUD	Incongruent	Incongruent	156.004169	156.304131	j	0.412065	Correct	Correct
5	79	Flanker_LR	LLL	Congruent	Incongruent	158.003981	158.303952	f	0.364174	Correct	Correct
5	80	Flanker_UD	UUU	Congruent	Congruent	160.003819	160.303792	j	0.356266	Correct	Correct
5	81	Flanker_LR	LLL	Congruent	Congruent	162.003658	162.303630	f	0.396408	Correct	Correct
5	82	Flanker_UD	UUU	Congruent	Congruent	164.003502	164.303471	j	0.412594	Correct	Correct
5	83	Flanker_LR	LRL	Incongruent	Congruent	166.003338	166.303309	g	0.548760	Correct	Correct
5	84	Flanker_UD	UUU	Congruent	Incongruent	168.003177	168.303149	j	0.292883	Correct	Correct
5	85	Flanker_LR	RRR	Congruent	Congruent	170.003017	170.302988	g	0.412906	Correct	Correct
5	86	Flanker_UD	DUD	Incongruent	Congruent	172.002857	172.302837	j	0.429101	Correct	Correct
5	87	Flanker_LR	LLL	Congruent	Incongruent	174.002695	174.302667	f	0.429172	Correct	Correct
5	88	Flanker_UD	DDD	Congruent	Congruent	176.002535	176.302507	n	0.445322	Correct	Correct
5	89	Flanker_LR	LLL	Congruent	Congruent	178.002343	178.302346	f	0.501439	Correct	Correct
5	90	Flanker_UD	DUD	Incongruent	Congruent	180.002217	180.302188	j	0.517474	Correct	Correct
5	91	Flanker_LR	LLL	Congruent	Incongruent	182.002054	182.302026	f	0.509601	Correct	Correct
5	92	Flanker_UD	UDU	Incongruent	Congruent	184.001894	184.301865	j	0.381807	Error	Correct
5	93	Flanker_LR	LLL	Congruent	Incongruent	186.001740	186.301703	f	0.397939	Correct	Error
5	94	Flanker_UD	UDU	Incongruent	Congruent	188.001598	188.301543	n	0.477974	Correct	Correct
5	95	Flanker_LR	RRR	Congruent	Incongruent	190.001391	190.301395	g	0.462181	Correct	Correct
5	96	Flanker_UD	UDU	Incongruent	Congruent	192.001260	192.301222	n	0.614270	Correct	Correct
6	1	Flanker_LR	RRR	Congruent	None	1.999851	2.299805	g	0.679266	Correct	None
6	2	Flanker_UD	UDU	Incongruent	Congruent	3.999704	4.299654	n	0.495306	Correct	Correct
6	3	Flanker_LR	LLL	Congruent	Incongruent	5.999530	6.299494	f	0.463505	Correct	Correct
6	4	Flanker_UD	UDU	Incongruent	Congruent	7.999370	8.299332	n	0.479502	Correct	Correct
6	5	Flanker_LR	RRR	Congruent	Incongruent	9.999209	10.299172	g	0.447641	Correct	Correct
6	6	Flanker_UD	DUD	Incongruent	Congruent	11.999058	12.299004	j	0.415787	Correct	Correct
6	7	Flanker_LR	LLL	Congruent	Incongruent	13.998889	14.298852	f	0.391856	Correct	Correct
6	8	Flanker_UD	DUD	Incongruent	Congruent	15.998727	16.298691	j	0.456064	Correct	Correct
6	9	Flanker_LR	RLR	Incongruent	Incongruent	17.998567	18.298529	f	0.568150	Correct	Correct
6	10	Flanker_UD	UDU	Incongruent	Incongruent	19.998442	20.298368	n	0.400273	Correct	Correct
6	11	Flanker_LR	RRR	Congruent	Incongruent	21.998247	22.298203	g	0.584430	Correct	Correct
6	12	Flanker_UD	DDD	Congruent	Congruent	23.998086	24.298048	n	0.488483	Correct	Correct
6	13	Flanker_LR	RLR	Incongruent	Congruent	25.997926	26.297887	f	0.472609	Correct	Correct
6	14	Flanker_UD	UUU	Congruent	Incongruent	27.997765	28.297738	j	0.408726	Correct	Correct
6	15	Flanker_LR	RRR	Congruent	Congruent	29.997606	30.297568	g	0.608892	Correct	Correct
6	16	Flanker_UD	DDD	Congruent	Congruent	31.997445	32.297414	n	0.481014	Correct	Correct
6	17	Flanker_LR	LRL	Incongruent	Congruent	33.997284	34.313909	g	0.584504	Correct	Correct
6	18	Flanker_UD	UUU	Congruent	Incongruent	35.997130	36.313750	j	0.424510	Correct	Correct
6	19	Flanker_LR	RLR	Incongruent	Congruent	37.996964	38.313599	f	0.448618	Correct	Correct
6	20	Flanker_UD	DDD	Congruent	Incongruent	39.996801	40.313430	n	0.432780	Correct	Correct
6	21	Flanker_LR	RRR	Congruent	Congruent	41.996642	42.313242	g	0.416960	Correct	Correct
6	22	Flanker_UD	DUD	Incongruent	Congruent	43.996483	44.313109	j	0.504970	Correct	Correct
6	23	Flanker_LR	LRL	Incongruent	Incongruent	45.996326	46.312948	g	0.569113	Correct	Correct
6	24	Flanker_UD	DDD	Congruent	Incongruent	47.996159	48.312827	n	0.409164	Correct	Correct
6	25	Flanker_LR	LLL	Congruent	Congruent	49.995969	50.312629	f	0.545464	Correct	Correct
6	26	Flanker_UD	DDD	Congruent	Congruent	51.995808	52.312468	n	0.457489	Correct	Correct
6	27	Flanker_LR	LRL	Incongruent	Congruent	53.995680	54.312306	g	0.481611	Correct	Correct
6	28	Flanker_UD	UUU	Congruent	Incongruent	55.995520	56.312153	j	0.369745	Correct	Correct
6	29	Flanker_LR	RLR	Incongruent	Congruent	57.995357	58.311984	f	0.489784	Correct	Correct
6	30	Flanker_UD	DDD	Congruent	Incongruent	59.995198	60.311824	n	0.410003	Correct	Correct
6	31	Flanker_LR	LRL	Incongruent	Congruent	61.995037	62.311634	g	0.490081	Correct	Correct
6	32	Flanker_UD	UUU	Congruent	Incongruent	63.994875	64.311511	j	0.362347	Correct	Correct
6	33	Flanker_LR	RRR	Congruent	Congruent	65.994716	66.311342	g	0.410346	Correct	Correct
6	34	Flanker_UD	DDD	Congruent	Congruent	67.994523	68.311182	n	0.450475	Correct	Correct
6	35	Flanker_LR	RLR	Incongruent	Congruent	69.994394	70.311022	f	0.802549	Correct	Correct
6	36	Flanker_UD	UDU	Incongruent	Incongruent	71.994204	72.310857	n	0.514716	Correct	Correct
6	37	Flanker_LR	RLR	Incongruent	Incongruent	73.994078	74.310699	f	0.554804	Correct	Correct
6	38	Flanker_UD	DUD	Incongruent	Incongruent	75.993937	76.310541	j	0.466948	Correct	Correct
6	39	Flanker_LR	RLR	Incongruent	Incongruent	77.993723	78.310379	f	0.538952	Correct	Correct
6	40	Flanker_UD	UDU	Incongruent	Incongruent	79.993593	80.310219	n	0.475195	Correct	Correct
6	41	Flanker_LR	LRL	Incongruent	Incongruent	81.993431	82.310061	g	0.499260	Correct	Correct
6	42	Flanker_UD	DUD	Incongruent	Incongruent	83.993309	84.309899	j	0.435361	Correct	Correct
6	43	Flanker_LR	LLL	Congruent	Incongruent	86.009774	86.309738	f	0.411458	Correct	Correct
6	44	Flanker_UD	DDD	Congruent	Congruent	88.009617	88.309578	n	0.475600	Correct	Correct
6	45	Flanker_LR	RLR	Incongruent	Congruent	90.009461	90.309417	f	0.531752	Correct	Correct
6	46	Flanker_UD	DUD	Incongruent	Incongruent	92.009294	92.309251	j	0.443824	Correct	Correct
6	47	Flanker_LR	RRR	Congruent	Incongruent	94.009129	94.309097	f	0.563977	Error	Correct
6	48	Flanker_UD	UDU	Incongruent	Congruent	96.008961	96.308940	n	0.468045	Correct	Error
6	49	Flanker_LR	LLL	Congruent	Incongruent	98.008805	98.308777	f	0.476231	Correct	Correct
6	50	Flanker_UD	DDD	Congruent	Congruent	100.008612	100.308619	n	0.524404	Correct	Correct
6	51	Flanker_LR	RRR	Congruent	Congruent	102.008492	102.308490	g	0.468494	Correct	Correct
6	52	Flanker_UD	UUU	Congruent	Congruent	104.008323	104.308296	j	0.356622	Correct	Correct
6	53	Flanker_LR	LRL	Incongruent	Congruent	106.008162	106.308135	g	0.596797	Correct	Correct
6	54	Flanker_UD	UUU	Congruent	Incongruent	108.008001	108.307975	j	0.372843	Correct	Correct
6	55	Flanker_LR	LRL	Incongruent	Congruent	110.007841	110.307815	g	0.564844	Correct	Correct
6	56	Flanker_UD	UUU	Congruent	Incongruent	112.007680	112.307656	j	0.421087	Correct	Correct
6	57	Flanker_LR	LRL	Incongruent	Congruent	114.007519	114.307498	g	0.637101	Correct	Correct
6	58	Flanker_UD	UUU	Congruent	Incongruent	116.007361	116.307339	j	0.381228	Correct	Correct
6	59	Flanker_LR	RLR	Incongruent	Congruent	118.007200	118.307173	f	0.461370	Correct	Correct
6	60	Flanker_UD	DUD	Incongruent	Incongruent	120.007007	120.307011	j	0.421548	Correct	Correct
6	61	Flanker_LR	LRL	Incongruent	Incongruent	122.006889	122.306856	f	0.365660	Error	Correct
6	62	Flanker_UD	DUD	Incongruent	Incongruent	124.006715	124.306691	j	0.525798	Correct	Error
6	63	Flanker_LR	RLR	Incongruent	Incongruent	126.006556	126.306531	f	0.461863	Correct	Correct
6	64	Flanker_UD	UDU	Incongruent	Incongruent	128.006396	128.306373	n	0.494004	Correct	Correct
6	65	Flanker_LR	RRR	Congruent	Incongruent	130.006251	130.306233	g	0.494291	Correct	Correct
6	66	Flanker_UD	UUU	Congruent	Congruent	132.006075	132.306050	j	0.366324	Correct	Correct
6	67	Flanker_LR	LLL	Congruent	Congruent	134.005915	134.305891	f	0.430399	Correct	Correct
6	68	Flanker_UD	UUU	Congruent	Congruent	136.005755	136.305728	j	0.286423	Correct	Correct
6	69	Flanker_LR	LLL	Congruent	Congruent	138.005600	138.305571	f	0.326600	Correct	Correct
6	70	Flanker_UD	UDU	Incongruent	Congruent	140.005402	140.305409	n	0.558665	Correct	Correct
6	71	Flanker_LR	LLL	Congruent	Incongruent	142.005274	142.305247	f	0.390886	Correct	Correct
6	72	Flanker_UD	UDU	Incongruent	Congruent	144.005126	144.305085	n	0.422943	Correct	Correct
6	73	Flanker_LR	LRL	Incongruent	Incongruent	146.004959	146.304935	g	0.551048	Correct	Correct
6	74	Flanker_UD	DUD	Incongruent	Incongruent	148.004770	148.304766	j	0.439235	Correct	Correct
6	75	Flanker_LR	LLL	Congruent	Incongruent	150.004632	150.304605	f	0.439271	Correct	Correct
6	76	Flanker_UD	UUU	Congruent	Congruent	152.004470	152.304446	j	0.415457	Correct	Correct
6	77	Flanker_LR	LLL	Congruent	Congruent	154.004341	154.304294	f	0.415617	Correct	Correct
6	78	Flanker_UD	DDD	Congruent	Congruent	156.004151	156.304123	n	0.431716	Correct	Correct
6	79	Flanker_LR	RRR	Congruent	Congruent	158.003991	158.303963	g	0.431751	Correct	Correct
6	80	Flanker_UD	DDD	Congruent	Congruent	160.003828	160.303802	n	0.367967	Correct	Correct
6	81	Flanker_LR	LLL	Congruent	Congruent	162.003684	162.303659	f	0.368050	Correct	Correct
6	82	Flanker_UD	DUD	Incongruent	Congruent	164.003480	164.303481	j	0.536235	Correct	Correct
6	83	Flanker_LR	LRL	Incongruent	Incongruent	166.003349	166.303322	g	0.552234	Correct	Correct
6	84	Flanker_UD	UUU	Congruent	Incongruent	168.003188	168.303161	j	0.352493	Correct	Correct
6	85	Flanker_LR	RRR	Congruent	Congruent	170.003006	170.303000	g	0.352551	Correct	Correct
6	86	Flanker_UD	DUD	Incongruent	Congruent	172.002866	172.302841	j	0.472634	Correct	Correct
6	87	Flanker_LR	LRL	Incongruent	Incongruent	174.002706	174.302679	f	0.360782	Error	Correct
6	88	Flanker_UD	DUD	Incongruent	Incongruent	176.002552	176.302518	j	0.472860	Correct	Error
6	89	Flanker_LR	RRR	Congruent	Incongruent	178.002417	178.302359	g	0.441025	Correct	Correct
6	90	Flanker_UD	UDU	Incongruent	Congruent	180.002236	180.302197	n	0.441064	Correct	Correct
6	91	Flanker_LR	RLR	Incongruent	Incongruent	182.002043	182.302046	f	0.545271	Correct	Correct
6	92	Flanker_UD	UDU	Incongruent	Incongruent	184.001914	184.301877	n	0.537268	Correct	Correct
6	93	Flanker_LR	RLR	Incongruent	Incongruent	186.001764	186.301717	f	0.513453	Correct	Correct
6	94	Flanker_UD	DDD	Congruent	Incongruent	188.001593	188.301556	n	0.545536	Correct	Correct
6	95	Flanker_LR	LLL	Congruent	Congruent	190.001434	190.301395	f	0.497726	Correct	Correct
6	96	Flanker_UD	UDU	Incongruent	Congruent	192.001270	192.301237	n	0.441831	Correct	Correct
7	1	Flanker_LR	LLL	Congruent	None	1.999850	2.299826	f	0.383340	Correct	None
7	2	Flanker_UD	UUU	Congruent	Congruent	3.999697	4.299649	j	0.343284	Correct	Correct
7	3	Flanker_LR	LLL	Congruent	Congruent	5.999529	6.299519	f	0.407476	Correct	Correct
7	4	Flanker_UD	DUD	Incongruent	Congruent	7.999368	8.299327	j	0.423658	Correct	Correct
7	5	Flanker_LR	LLL	Congruent	Incongruent	9.999216	10.299168	f	0.343808	Correct	Correct
7	6	Flanker_UD	DUD	Incongruent	Congruent	11.999047	12.299007	j	0.583864	Correct	Correct
7	7	Flanker_LR	RRR	Congruent	Incongruent	13.998887	14.298848	g	0.560025	Correct	Correct
7	8	Flanker_UD	UUU	Congruent	Congruent	15.998726	16.298686	j	0.360140	Correct	Correct
7	9	Flanker_LR	LRL	Incongruent	Congruent	17.998566	18.298526	f	0.376249	Error	Correct
7	10	Flanker_UD	DDD	Congruent	Incongruent	19.998392	20.298367	n	0.408229	Correct	Error
7	11	Flanker_LR	LLL	Congruent	Congruent	21.998237	22.298213	f	0.488484	Correct	Correct
7	12	Flanker_UD	DUD	Incongruent	Congruent	23.998075	24.298046	j	0.400651	Correct	Correct
7	13	Flanker_LR	RLR	Incongruent	Incongruent	25.997917	26.297885	f	0.488652	Correct	Correct
7	14	Flanker_UD	UDU	Incongruent	Incongruent	27.997755	28.297726	n	0.464762	Correct	Correct
7	15	Flanker_LR	RLR	Incongruent	Incongruent	29.997594	30.297550	f	0.432981	Correct	Correct
7	16	Flanker_UD	UUU	Congruent	Incongruent	31.997433	32.297401	j	0.329137	Correct	Correct
7	17	Flanker_LR	LRL	Incongruent	Congruent	33.997281	34.297240	g	0.561251	Correct	Correct
7	18	Flanker_UD	UUU	Congruent	Incongruent	35.997081	36.313779	j	0.552580	Correct	Correct
7	19	Flanker_LR	RLR	Incongruent	Congruent	37.996960	38.313588	f	0.480704	Correct	Correct
7	20	Flanker_UD	DDD	Congruent	Incongruent	39.996801	40.313426	n	0.360899	Correct	Correct
7	21	Flanker_LR	RRR	Congruent	Congruent	41.996631	42.313267	g	0.368993	Correct	Correct
7	22	Flanker_UD	DUD	Incongruent	Congruent	43.996470	44.313135	j	0.473062	Correct	Correct
7	23	Flanker_LR	RLR	Incongruent	Incongruent	45.996310	46.312946	f	0.449215	Correct	Correct
7	24	Flanker_UD	DDD	Congruent	Incongruent	47.996148	48.312785	n	0.361285	Correct	Correct
7	25	Flanker_LR	LLL	Congruent	Congruent	49.995988	50.312625	f	0.537505	Correct	Correct
7	26	Flanker_UD	DUD	Incongruent	Congruent	51.995836	52.312486	j	0.377605	Correct	Correct
7	27	Flanker_LR	LLL	Congruent	Incongruent	53.995667	54.312305	f	0.393749	Correct	Correct
7	28	Flanker_UD	UUU	Congruent	Congruent	55.995527	56.312144	j	0.377847	Correct	Correct
7	29	Flanker_LR	LRL	Incongruent	Congruent	57.995348	58.311986	g	0.577965	Correct	Correct
7	30	Flanker_UD	UDU	Incongruent	Incongruent	59.995187	60.311825	n	0.482015	Correct	Correct
7	31	Flanker_LR	LRL	Incongruent	Incongruent	61.995027	62.311661	g	0.506114	Correct	Correct
7	32	Flanker_UD	UDU	Incongruent	Incongruent	63.994918	64.311503	n	0.442239	Correct	Correct
7	33	Flanker_LR	RLR	Incongruent	Incongruent	65.994705	66.311342	f	0.458428	Correct	Correct
7	34	Flanker_UD	DUD	Incongruent	Incongruent	67.994546	68.311212	j	0.362486	Correct	Correct
7	35	Flanker_LR	LRL	Incongruent	Incongruent	69.994385	70.311021	g	0.554823	Correct	Correct
7	36	Flanker_UD	UDU	Incongruent	Incongruent	71.994239	72.310860	n	0.458848	Correct	Correct
7	37	Flanker_LR	RLR	Incongruent	Incongruent	73.994063	74.310700	f	0.490837	Correct	Correct
7	38	Flanker_UD	DDD	Congruent	Incongruent	75.993902	76.310558	n	0.402965	Correct	Correct
7	39	Flanker_LR	LRL	Incongruent	Congruent	78.010406	78.310378	g	0.507093	Correct	Correct
7	40	Flanker_UD	DDD	Congruent	Incongruent	79.993581	80.310218	g	0.483238	Error	Correct
7	41	Flanker_LR	LLL	Congruent	Congruent	82.010084	82.310058	f	0.451419	Correct	Error
7	42	Flanker_UD	UUU	Congruent	Congruent	84.009924	84.309927	j	0.395501	Correct	Correct
7	43	Flanker_LR	RLR	Incongruent	Congruent	86.009763	86.309737	f	0.555604	Correct	Correct
7	44	Flanker_UD	UUU	Congruent	Incongruent	88.009604	88.309578	j	0.427721	Correct	Correct
7	45	Flanker_LR	RRR	Congruent	Congruent	90.009442	90.309415	g	0.395840	Correct	Correct
7	46	Flanker_UD	DUD	Incongruent	Congruent	92.009301	92.309293	j	0.491999	Correct	Correct
7	47	Flanker_LR	RLR	Incongruent	Incongruent	94.009122	94.309096	f	0.564168	Correct	Correct
7	48	Flanker_UD	DDD	Congruent	Incongruent	96.008961	96.308935	n	0.476213	Correct	Correct
7	49	Flanker_LR	LLL	Congruent	Congruent	98.008801	98.308774	f	0.676243	Correct	Correct
7	50	Flanker_UD	UUU	Congruent	Congruent	100.008642	100.308622	j	0.412459	Correct	Correct
7	51	Flanker_LR	RRR	Congruent	Congruent	102.008482	102.308453	g	0.404544	Correct	Correct
7	52	Flanker_UD	UDU	Incongruent	Congruent	104.008322	104.308293	j	0.340707	Error	Correct
7	53	Flanker_LR	LRL	Incongruent	Incongruent	106.008168	106.308132	g	0.516713	Correct	Error
7	54	Flanker_UD	DUD	Incongruent	Incongruent	108.008010	108.307997	j	0.500945	Correct	Correct
7	55	Flanker_LR	LRL	Incongruent	Incongruent	110.007819	110.307811	g	0.573000	Correct	Correct
7	56	Flanker_UD	DDD	Congruent	Incongruent	112.007690	112.307652	n	0.445241	Correct	Correct
7	57	Flanker_LR	LRL	Incongruent	Congruent	114.007529	114.307489	g	0.533288	Correct	Correct
7	58	Flanker_UD	DDD	Congruent	Incongruent	116.007368	116.307329	n	0.445365	Correct	Correct
7	59	Flanker_LR	RLR	Incongruent	Congruent	118.007206	118.307168	f	0.581542	Correct	Correct
7	60	Flanker_UD	UDU	Incongruent	Incongruent	120.007047	120.307009	j	0.365653	Error	Correct
7	61	Flanker_LR	RRR	Congruent	Incongruent	122.006873	122.306849	g	0.477765	Correct	Error
7	62	Flanker_UD	DDD	Congruent	Congruent	124.006716	124.306730	n	0.397925	Correct	Correct
7	63	Flanker_LR	LLL	Congruent	Congruent	126.006526	126.306528	f	0.398009	Correct	Correct
7	64	Flanker_UD	DUD	Incongruent	Congruent	128.006365	128.306367	n	0.350113	Error	Correct
7	65	Flanker_LR	LLL	Congruent	Incongruent	130.006234	130.306213	f	0.526316	Correct	Error
7	66	Flanker_UD	UUU	Congruent	Congruent	132.006084	132.306055	j	0.486314	Correct	Correct
7	67	Flanker_LR	RRR	Congruent	Congruent	134.005915	134.305887	g	0.646396	Correct	Correct
7	68	Flanker_UD	UUU	Congruent	Congruent	136.005754	136.305726	j	0.510679	Correct	Correct
7	69	Flanker_LR	RRR	Congruent	Congruent	138.005562	138.305565	g	0.462746	Correct	Correct
7	70	Flanker_UD	UDU	Incongruent	Congruent	140.005432	140.305406	n	0.534812	Correct	Correct
7	71	Flanker_LR	RRR	Congruent	Incongruent	142.005289	142.305244	g	0.503025	Correct	Correct
7	72	Flanker_UD	UDU	Incongruent	Congruent	144.005117	144.305083	n	0.503097	Correct	Correct
7	73	Flanker_LR	RRR	Congruent	Incongruent	146.004951	146.304924	g	0.487219	Correct	Correct
7	74	Flanker_UD	DUD	Incongruent	Congruent	148.004792	148.304765	j	0.423300	Correct	Correct
7	75	Flanker_LR	RRR	Congruent	Incongruent	150.004648	150.304602	g	0.415429	Correct	Correct
7	76	Flanker_UD	DDD	Congruent	Congruent	152.004439	152.304443	j	0.367563	Error	Correct
7	77	Flanker_LR	LRL	Incongruent	Congruent	154.004317	154.304280	g	0.575616	Correct	Error
7	78	Flanker_UD	UDU	Incongruent	Incongruent	156.004160	156.304122	n	0.519733	Correct	Correct
7	79	Flanker_LR	LRL	Incongruent	Incongruent	158.003999	158.303960	g	0.495926	Correct	Correct
7	80	Flanker_UD	UUU	Congruent	Incongruent	160.003841	160.303801	j	0.376055	Correct	Correct
7	81	Flanker_LR	RLR	Incongruent	Congruent	162.003678	162.303638	f	0.568084	Correct	Correct
7	82	Flanker_UD	UDU	Incongruent	Incongruent	164.003519	164.303478	n	0.496355	Correct	Correct
7	83	Flanker_LR	RLR	Incongruent	Incongruent	166.003358	166.303317	f	0.632391	Correct	Correct
7	84	Flanker_UD	DUD	Incongruent	Incongruent	168.003196	168.303158	j	0.392460	Correct	Correct
7	85	Flanker_LR	RRR	Congruent	Incongruent	170.003036	170.302996	g	0.496562	Correct	Correct
7	86	Flanker_UD	UUU	Congruent	Congruent	172.002876	172.302837	j	0.528711	Correct	Correct
7	87	Flanker_LR	RLR	Incongruent	Congruent	174.002723	174.302694	f	0.424893	Correct	Correct
7	88	Flanker_UD	DUD	Incongruent	Incongruent	176.002523	176.302517	j	0.520999	Correct	Correct
7	89	Flanker_LR	RRR	Congruent	Incongruent	178.002394	178.302356	g	0.561034	Correct	Correct
7	90	Flanker_UD	DDD	Congruent	Congruent	180.002235	180.302195	n	0.537235	Correct	Correct
7	91	Flanker_LR	LRL	Incongruent	Congruent	182.002079	182.302049	g	0.505386	Correct	Correct
7	92	Flanker_UD	UDU	Incongruent	Incongruent	184.001914	184.301874	n	0.514019	Correct	Correct
7	93	Flanker_LR	LLL	Congruent	Incongruent	186.001754	186.301713	f	0.481733	Correct	Correct
7	94	Flanker_UD	UDU	Incongruent	Congruent	188.001592	188.301555	n	0.545712	Correct	Correct
7	95	Flanker_LR	LLL	Congruent	Incongruent	190.001432	190.301412	f	0.473777	Correct	Correct
7	96	Flanker_UD	DDD	Congruent	Congruent	192.001271	192.301233	n	0.442041	Correct	Correct
8	1	Flanker_LR	LRL	Incongruent	None	1.999878	2.299831	g	0.573715	Correct	None
8	2	Flanker_UD	UUU	Congruent	Incongruent	3.999694	4.299656	j	0.421736	Correct	Correct
8	3	Flanker_LR	RRR	Congruent	Congruent	5.999503	6.299496	g	0.445906	Correct	Correct
8	4	Flanker_UD	UDU	Incongruent	Congruent	7.999373	8.299327	n	0.414142	Correct	Correct
8	5	Flanker_LR	RRR	Congruent	Incongruent	9.999212	10.299159	g	0.454283	Correct	Correct
8	6	Flanker_UD	DUD	Incongruent	Congruent	11.999053	12.299015	j	0.414244	Correct	Correct
8	7	Flanker_LR	RLR	Incongruent	Incongruent	13.998893	14.298854	f	0.550327	Correct	Correct
8	8	Flanker_UD	DDD	Congruent	Incongruent	15.998732	16.298695	n	0.454533	Correct	Correct
8	9	Flanker_LR	RLR	Incongruent	Congruent	17.998571	18.298564	f	0.542668	Correct	Correct
8	10	Flanker_UD	UDU	Incongruent	Incongruent	19.998409	20.298373	n	0.518746	Correct	Correct
8	11	Flanker_LR	LRL	Incongruent	Incongruent	21.998250	22.298212	g	0.542911	Correct	Correct
8	12	Flanker_UD	UUU	Congruent	Incongruent	23.998091	24.298054	j	0.495036	Correct	Correct
8	13	Flanker_LR	LLL	Congruent	Congruent	25.997930	26.297938	f	0.423153	Correct	Correct
8	14	Flanker_UD	UDU	Incongruent	Congruent	27.997768	28.297732	n	0.455299	Correct	Correct
8	15	Flanker_LR	RLR	Incongruent	Incongruent	29.997609	30.297569	f	0.471466	Correct	Correct
8	16	Flanker_UD	DDD	Congruent	Incongruent	31.997449	32.297410	n	0.471504	Correct	Correct
8	17	Flanker_LR	RLR	Incongruent	Congruent	33.997307	34.297289	f	0.511564	Correct	Correct
8	18	Flanker_UD	DDD	Congruent	Incongruent	35.997128	36.313755	n	0.495044	Correct	Correct
8	19	Flanker_LR	RLR	Incongruent	Congruent	37.996966	38.313593	f	0.471162	Correct	Correct
8	20	Flanker_UD	UUU	Congruent	Incongruent	39.996807	40.313438	j	0.447337	Correct	Correct
8	21	Flanker_LR	RLR	Incongruent	Congruent	41.996648	42.313278	f	0.487428	Correct	Correct
8	22	Flanker_UD	DUD	Incongruent	Incongruent	43.996485	44.313113	j	0.479491	Correct	Correct
8	23	Flanker_LR	LLL	Congruent	Incongruent	45.996327	46.312952	f	0.439689	Correct	Correct
8	24	Flanker_UD	DDD	Congruent	Congruent	47.996135	48.312792	n	0.495783	Correct	Correct
8	25	Flanker_LR	RRR	Congruent	Congruent	49.996004	50.312632	g	0.479911	Correct	Correct
8	26	Flanker_UD	DUD	Incongruent	Congruent	51.995845	52.312471	j	0.456056	Correct	Correct
8	27	Flanker_LR	RLR	Incongruent	Incongruent	53.995656	54.312309	f	0.528546	Correct	Correct
8	28	Flanker_UD	DUD	Incongruent	Incongruent	55.995525	56.312179	j	0.448264	Correct	Correct
8	29	Flanker_LR	RLR	Incongruent	Incongruent	57.995334	58.311990	f	0.528347	Correct	Correct
8	30	Flanker_UD	DDD	Congruent	Incongruent	59.995201	60.311830	n	0.424539	Correct	Correct
8	31	Flanker_LR	RLR	Incongruent	Congruent	61.995043	62.311669	f	0.480627	Correct	Correct
8	32	Flanker_UD	UDU	Incongruent	Incongruent	63.994882	64.311547	n	0.472698	Correct	Correct
8	33	Flanker_LR	RRR	Congruent	Incongruent	65.994721	66.311349	g	0.505422	Correct	Correct
8	34	Flanker_UD	UDU	Incongruent	Congruent	67.994559	68.311186	n	0.504936	Correct	Correct
8	35	Flanker_LR	RRR	Congruent	Incongruent	69.994371	70.311026	g	0.433059	Correct	Correct
8	36	Flanker_UD	UUU	Congruent	Congruent	71.994239	72.310890	j	0.409125	Correct	Correct
8	37	Flanker_LR	LLL	Congruent	Congruent	73.994095	74.310708	f	0.425364	Correct	Correct
8	38	Flanker_UD	UDU	Incongruent	Congruent	75.993919	76.310546	n	0.465431	Correct	Correct
8	39	Flanker_LR	LRL	Incongruent	Incongruent	77.993758	78.310385	g	0.505504	Correct	Correct
8	40	Flanker_UD	DUD	Incongruent	Incongruent	79.993598	80.310254	j	0.505782	Correct	Correct
8	41	Flanker_LR	LLL	Congruent	Incongruent	81.993436	82.310065	f	0.385867	Correct	Correct
8	42	Flanker_UD	DDD	Congruent	Congruent	83.993275	84.309906	n	0.473921	Correct	Correct
8	43	Flanker_LR	LLL	Congruent	Congruent	85.993115	86.309744	f	0.458120	Correct	Correct
8	44	Flanker_UD	UUU	Congruent	Congruent	88.009621	88.309590	j	0.418299	Correct	Correct
8	45	Flanker_LR	LRL	Incongruent	Congruent	90.009459	90.309424	g	0.490354	Correct	Correct
8	46	Flanker_UD	UUU	Congruent	Incongruent	92.009299	92.309264	j	0.410334	Correct	Correct
8	47	Flanker_LR	RRR	Congruent	Congruent	94.009139	94.309102	g	0.442594	Correct	Correct
8	48	Flanker_UD	UDU	Incongruent	Congruent	96.008980	96.308966	n	0.442659	Correct	Correct
8	49	Flanker_LR	RRR	Congruent	Incongruent	98.008818	98.308782	g	0.410806	Correct	Correct
8	50	Flanker_UD	UUU	Congruent	Congruent	100.008630	100.308622	j	0.426805	Correct	Correct
8	51	Flanker_LR	RLR	Incongruent	Congruent	102.008499	102.308462	f	0.474908	Correct	Correct
8	52	Flanker_UD	DUD	Incongruent	Incongruent	104.008329	104.308347	j	0.451127	Correct	Correct
8	53	Flanker_LR	RLR	Incongruent	Incongruent	106.008179	106.308141	f	0.475159	Correct	Correct
8	54	Flanker_UD	DUD	Incongruent	Incongruent	108.008018	108.307982	j	0.395389	Correct	Correct
8	55	Flanker_LR	LRL	Incongruent	Incongruent	110.007857	110.307820	g	0.523455	Correct	Correct
8	56	Flanker_UD	UDU	Incongruent	Incongruent	112.007698	112.307697	n	0.515550	Correct	Correct
8	57	Flanker_LR	RRR	Congruent	Incongruent	114.007537	114.307502	g	0.443668	Correct	Correct
8	58	Flanker_UD	UUU	Congruent	Congruent	116.007376	116.307339	j	0.467802	Correct	Correct
8	59	Flanker_LR	RLR	Incongruent	Congruent	118.007216	118.307179	g	0.451915	Error	Correct
8	60	Flanker_UD	DUD	Incongruent	Incongruent	120.007052	120.307051	j	0.604017	Correct	Error
8	61	Flanker_LR	LRL	Incongruent	Incongruent	122.006886	122.306860	g	0.644217	Correct	Correct
8	62	Flanker_UD	UDU	Incongruent	Incongruent	124.006728	124.306699	n	0.452322	Correct	Correct
8	63	Flanker_LR	LLL	Congruent	Incongruent	126.006567	126.306540	f	0.468497	Correct	Correct
8	64	Flanker_UD	DDD	Congruent	Congruent	128.006403	128.306418	n	0.412564	Correct	Correct
8	65	Flanker_LR	LLL	Congruent	Congruent	130.006246	130.306217	f	0.476623	Correct	Correct
8	66	Flanker_UD	UUU	Congruent	Congruent	132.006085	132.306060	j	0.420875	Correct	Correct
8	67	Flanker_LR	LRL	Incongruent	Congruent	134.005923	134.305897	g	0.548921	Correct	Correct
8	68	Flanker_UD	UUU	Congruent	Incongruent	136.005765	136.305736	j	0.428990	Correct	Correct
8	69	Flanker_LR	LRL	Incongruent	Congruent	138.005604	138.305578	g	0.477149	Correct	Correct
8	70	Flanker_UD	DUD	Incongruent	Incongruent	140.005442	140.305415	j	0.517207	Correct	Correct
8	71	Flanker_LR	LRL	Incongruent	Incongruent	142.005284	142.305257	g	0.573408	Correct	Correct
8	72	Flanker_UD	UUU	Congruent	Incongruent	144.005124	144.305108	j	0.405447	Correct	Correct
8	73	Flanker_LR	LRL	Incongruent	Congruent	146.004961	146.304935	g	0.469557	Correct	Correct
8	74	Flanker_UD	DDD	Congruent	Incongruent	148.004803	148.304775	n	0.525862	Correct	Correct
8	75	Flanker_LR	RRR	Congruent	Congruent	150.004640	150.304617	g	0.437839	Correct	Correct
8	76	Flanker_UD	UDU	Incongruent	Congruent	152.004480	152.304454	n	0.462005	Correct	Correct
8	77	Flanker_LR	LRL	Incongruent	Incongruent	154.004321	154.304293	g	0.582033	Correct	Correct
8	78	Flanker_UD	DDD	Congruent	Incongruent	156.004160	156.304143	n	0.438319	Correct	Correct
8	79	Flanker_LR	LLL	Congruent	Congruent	158.003999	158.303974	f	0.502242	Correct	Correct
8	80	Flanker_UD	DUD	Incongruent	Congruent	160.003839	160.303813	j	0.478433	Correct	Correct
8	81	Flanker_LR	LLL	Congruent	Incongruent	162.003680	162.303653	f	0.542533	Correct	Correct
8	82	Flanker_UD	DDD	Congruent	Congruent	164.003519	164.303492	n	0.438696	Correct	Correct
8	83	Flanker_LR	RRR	Congruent	Congruent	166.003358	166.303331	g	0.414786	Correct	Correct
8	84	Flanker_UD	UDU	Incongruent	Congruent	168.003201	168.303174	j	0.302915	Error	Correct
8	85	Flanker_LR	LRL	Incongruent	Incongruent	170.003052	170.303011	g	0.575090	Correct	Error
8	86	Flanker_UD	DUD	Incongruent	Incongruent	172.002879	172.302851	j	0.527170	Correct	Correct
8	87	Flanker_LR	RRR	Congruent	Incongruent	174.002717	174.302690	g	0.495243	Correct	Correct
8	88	Flanker_UD	UDU	Incongruent	Congruent	176.002558	176.302530	n	0.463361	Correct	Correct
8	89	Flanker_LR	LLL	Congruent	Incongruent	178.002423	178.302369	f	0.543495	Correct	Correct
8	90	Flanker_UD	DUD	Incongruent	Congruent	180.002235	180.302210	j	0.471599	Correct	Correct
8	91	Flanker_LR	RRR	Congruent	Incongruent	182.002075	182.302048	g	0.399946	Correct	Correct
8	92	Flanker_UD	DDD	Congruent	Congruent	184.001915	184.301889	n	0.423862	Correct	Correct
8	93	Flanker_LR	LLL	Congruent	Congruent	186.001765	186.301727	f	0.463978	Correct	Correct
8	94	Flanker_UD	UUU	Congruent	Congruent	188.001595	188.301568	j	0.392113	Correct	Correct
8	95	Flanker_LR	LLL	Congruent	Congruent	190.001435	190.301408	f	0.416311	Correct	Correct
8	96	Flanker_UD	DDD	Congruent	Congruent	192.001275	192.301249	n	0.368300	Correct	Correct
