# Supplementary material for: Congruency Sequence Effects without Feature Integration or Contingency Learning Confounds
Source: PLoS One. 2014 Jul 14;9(7):e102337. doi: 10.1371/journal.pone.0102337 (PMC4096924; doi:10.1371/journal.pone.0102337)
Supplement: Raw Data S1 — The raw data collected from each participant in Experiments 1 and 2. (ZIP) [file pone.0102337.s001.zip › RAW DATA/Experiment2/Prime_Word_Flanker_3D_Subject_13_log.txt]

Experiment ID	Prime_Word_Flanker_Paradigm
Subject	13
Run Time	14-May-2013 13:33:17
Run Number	Trial Number	Task	Stimulus	Current Trial Type	Previous Trial Type	StimulusOnsetTime	StimulusOffsetTime	Response	RT	Accuracy	PreviousAccuracy
practice	1	Flanker_LR	RRR	Congruent	None	1.999878	2.299838	Omission	5000.000000	Omission	None
practice	2	Flanker_UD	UUU	Congruent	Congruent	3.999688	4.299662	Omission	5000.000000	Omission	Omission
practice	3	Flanker_LR	LLL	Congruent	Congruent	5.999570	6.299516	f	1.042586	Correct	Omission
practice	4	Flanker_UD	UUU	Congruent	Congruent	7.999345	8.299316	j	0.938632	Correct	Correct
practice	5	Flanker_LR	RRR	Congruent	Congruent	9.999176	10.299144	g	0.594866	Correct	Correct
practice	6	Flanker_UD	DDD	Congruent	Congruent	11.998981	12.298972	n	0.810913	Correct	Correct
practice	7	Flanker_LR	LLL	Congruent	Congruent	13.998852	14.298815	f	0.491079	Correct	Correct
practice	8	Flanker_UD	DUD	Incongruent	Congruent	15.998654	16.298625	j	0.715203	Correct	Correct
practice	9	Flanker_LR	LRL	Incongruent	Incongruent	17.998481	18.298452	g	0.827329	Correct	Correct
practice	10	Flanker_UD	DUD	Incongruent	Incongruent	19.998310	20.298279	j	0.667448	Correct	Correct
practice	11	Flanker_LR	RRR	Congruent	Incongruent	21.998168	22.298107	g	0.547514	Correct	Correct
practice	12	Flanker_UD	UDU	Incongruent	Congruent	23.997961	24.297936	n	0.563681	Correct	Correct
practice	13	Flanker_LR	LRL	Incongruent	Incongruent	25.997791	26.297762	g	0.763767	Correct	Correct
practice	14	Flanker_UD	DUD	Incongruent	Incongruent	27.997586	28.297585	j	0.811922	Correct	Correct
practice	15	Flanker_LR	LLL	Congruent	Incongruent	29.997463	30.297415	f	0.892121	Correct	Correct
practice	16	Flanker_UD	UDU	Incongruent	Congruent	31.997269	32.313910	n	0.668238	Correct	Correct
practice	17	Flanker_LR	RLR	Incongruent	Incongruent	33.997100	34.313742	f	0.555602	Correct	Correct
practice	18	Flanker_UD	DDD	Congruent	Incongruent	35.996924	36.313559	n	0.731818	Correct	Correct
practice	19	Flanker_LR	LRL	Incongruent	Congruent	37.996754	38.313387	g	0.675864	Correct	Correct
practice	20	Flanker_UD	DDD	Congruent	Incongruent	39.996580	40.313216	n	0.604079	Correct	Correct
practice	21	Flanker_LR	RLR	Incongruent	Congruent	41.996375	42.313064	f	0.604096	Correct	Correct
practice	22	Flanker_UD	UUU	Congruent	Incongruent	43.996233	44.312867	j	0.452296	Correct	Correct
practice	23	Flanker_LR	RLR	Incongruent	Congruent	45.996065	46.312696	f	0.524430	Correct	Correct
practice	24	Flanker_UD	UDU	Incongruent	Incongruent	47.995886	48.312531	n	0.644590	Correct	Correct
1	1	Flanker_LR	LLL	Congruent	None	1.999856	2.299799	f	0.677158	Correct	None
1	2	Flanker_UD	DUD	Incongruent	Congruent	3.999634	4.299622	j	1.381290	Correct	Correct
1	3	Flanker_LR	RLR	Incongruent	Incongruent	5.999491	6.299449	f	0.773359	Correct	Correct
1	4	Flanker_UD	UDU	Incongruent	Incongruent	7.999319	8.299276	n	0.573485	Correct	Correct
1	5	Flanker_LR	LLL	Congruent	Incongruent	9.999126	10.299135	f	0.549687	Correct	Correct
1	6	Flanker_UD	DUD	Incongruent	Congruent	11.998974	12.298933	j	0.437724	Correct	Correct
1	7	Flanker_LR	RRR	Congruent	Incongruent	13.998803	14.298761	g	0.437827	Correct	Correct
1	8	Flanker_UD	DDD	Congruent	Congruent	15.998633	16.298587	n	0.557971	Correct	Correct
1	9	Flanker_LR	LLL	Congruent	Congruent	17.998458	18.298437	f	0.406166	Correct	Correct
1	10	Flanker_UD	DUD	Incongruent	Congruent	19.998286	20.298243	j	0.486323	Correct	Correct
1	11	Flanker_LR	LLL	Congruent	Incongruent	21.998111	22.298071	f	0.414391	Correct	Correct
1	12	Flanker_UD	UUU	Congruent	Congruent	23.997941	24.297897	j	0.350444	Correct	Correct
1	13	Flanker_LR	LRL	Incongruent	Congruent	25.997776	26.297741	f	0.414661	Error	Correct
1	14	Flanker_UD	UDU	Incongruent	Incongruent	27.997583	28.297555	n	0.798739	Correct	Error
1	15	Flanker_LR	RLR	Incongruent	Incongruent	29.997415	30.297382	f	0.614979	Correct	Correct
1	16	Flanker_UD	DUD	Incongruent	Incongruent	31.997242	32.313874	j	0.503011	Correct	Correct
1	17	Flanker_LR	RRR	Congruent	Incongruent	33.997095	34.313704	g	0.558424	Correct	Correct
1	18	Flanker_UD	UDU	Incongruent	Congruent	35.996866	36.313530	n	0.526551	Correct	Correct
1	19	Flanker_LR	LRL	Incongruent	Incongruent	37.996725	38.313358	g	0.590631	Correct	Correct
1	20	Flanker_UD	DUD	Incongruent	Incongruent	39.996553	40.313186	j	0.494834	Correct	Correct
1	21	Flanker_LR	RRR	Congruent	Incongruent	41.996399	42.313014	g	0.470972	Correct	Correct
1	22	Flanker_UD	DUD	Incongruent	Congruent	43.996209	44.312841	j	0.479142	Correct	Correct
1	23	Flanker_LR	RLR	Incongruent	Incongruent	45.996039	46.312672	f	0.583196	Correct	Correct
1	24	Flanker_UD	UUU	Congruent	Incongruent	47.995865	48.312496	j	0.415396	Correct	Correct
1	25	Flanker_LR	LRL	Incongruent	Congruent	49.995703	50.312326	g	0.503908	Correct	Correct
1	26	Flanker_UD	UUU	Congruent	Incongruent	51.995521	52.312152	j	0.431556	Correct	Correct
1	27	Flanker_LR	LRL	Incongruent	Congruent	53.995317	54.312005	g	0.480445	Correct	Correct
1	28	Flanker_UD	DDD	Congruent	Incongruent	55.995176	56.311809	n	0.495918	Correct	Correct
1	29	Flanker_LR	RRR	Congruent	Congruent	57.995004	58.311636	g	0.415975	Correct	Correct
1	30	Flanker_UD	DDD	Congruent	Congruent	59.994833	60.311465	n	0.512082	Correct	Correct
1	31	Flanker_LR	RRR	Congruent	Congruent	61.994661	62.311330	g	0.384239	Correct	Correct
1	32	Flanker_UD	UUU	Congruent	Congruent	63.994487	64.311121	j	0.424431	Correct	Correct
1	33	Flanker_LR	LRL	Incongruent	Congruent	65.994318	66.310949	g	0.520468	Correct	Correct
1	34	Flanker_UD	UDU	Incongruent	Incongruent	67.994144	68.310778	n	0.456642	Correct	Correct
1	35	Flanker_LR	RLR	Incongruent	Incongruent	69.993974	70.310638	f	0.504777	Correct	Correct
1	36	Flanker_UD	DDD	Congruent	Incongruent	71.993801	72.310434	n	0.536903	Correct	Correct
1	37	Flanker_LR	LRL	Incongruent	Congruent	73.993664	74.310265	g	0.465051	Correct	Correct
1	38	Flanker_UD	UDU	Incongruent	Incongruent	76.010121	76.310091	n	0.697040	Correct	Correct
1	39	Flanker_LR	RLR	Incongruent	Incongruent	78.009968	78.309967	f	0.585270	Correct	Correct
1	40	Flanker_UD	UUU	Congruent	Incongruent	80.009778	80.309747	j	0.513352	Correct	Correct
1	41	Flanker_LR	RRR	Congruent	Congruent	82.009604	82.309578	g	0.481510	Correct	Correct
1	42	Flanker_UD	UDU	Incongruent	Congruent	84.009433	84.309404	n	0.449665	Correct	Correct
1	43	Flanker_LR	RRR	Congruent	Incongruent	86.009275	86.309237	g	0.401800	Correct	Correct
1	44	Flanker_UD	DDD	Congruent	Congruent	88.009090	88.309062	n	0.425809	Correct	Correct
1	45	Flanker_LR	RLR	Incongruent	Congruent	90.008920	90.308890	f	0.490019	Correct	Correct
1	46	Flanker_UD	UDU	Incongruent	Incongruent	92.008749	92.308717	n	0.458108	Correct	Correct
1	47	Flanker_LR	LRL	Incongruent	Incongruent	94.008614	94.308584	g	0.490184	Correct	Correct
1	48	Flanker_UD	DUD	Incongruent	Incongruent	96.008407	96.308374	n	0.402388	Error	Correct
1	49	Flanker_LR	LLL	Congruent	Incongruent	98.008231	98.308204	f	0.490538	Correct	Error
1	50	Flanker_UD	DDD	Congruent	Congruent	100.008065	100.308030	n	0.506655	Correct	Correct
1	51	Flanker_LR	LRL	Incongruent	Congruent	102.007901	102.307892	g	0.506715	Correct	Correct
1	52	Flanker_UD	DDD	Congruent	Incongruent	104.007719	104.307688	n	0.458896	Correct	Correct
1	53	Flanker_LR	LRL	Incongruent	Congruent	106.007547	106.307516	g	0.458979	Correct	Correct
1	54	Flanker_UD	UDU	Incongruent	Incongruent	108.007376	108.307346	n	0.515166	Correct	Correct
1	55	Flanker_LR	RLR	Incongruent	Incongruent	110.007218	110.307187	f	0.499222	Correct	Correct
1	56	Flanker_UD	UDU	Incongruent	Incongruent	112.007036	112.307004	n	0.507333	Correct	Correct
1	57	Flanker_LR	LRL	Incongruent	Incongruent	114.006861	114.306831	g	0.523462	Correct	Correct
1	58	Flanker_UD	DUD	Incongruent	Incongruent	116.006659	116.306659	j	0.523630	Correct	Correct
1	59	Flanker_LR	LLL	Congruent	Incongruent	118.006551	118.306508	g	0.523685	Error	Correct
1	60	Flanker_UD	DDD	Congruent	Congruent	120.006355	120.306317	n	0.539831	Correct	Error
1	61	Flanker_LR	RLR	Incongruent	Congruent	122.006187	122.306145	f	0.595964	Correct	Correct
1	62	Flanker_UD	UDU	Incongruent	Incongruent	124.006012	124.305971	n	0.604111	Correct	Correct
1	63	Flanker_LR	RRR	Congruent	Incongruent	126.005870	126.305802	g	0.564292	Correct	Correct
1	64	Flanker_UD	DUD	Incongruent	Congruent	128.005668	128.305665	j	0.588334	Correct	Correct
1	65	Flanker_LR	RRR	Congruent	Incongruent	130.005501	130.305460	g	0.492465	Correct	Correct
1	66	Flanker_UD	UDU	Incongruent	Congruent	132.005330	132.305286	n	0.548668	Correct	Correct
1	67	Flanker_LR	LRL	Incongruent	Incongruent	134.005193	134.305127	g	0.540697	Correct	Correct
1	68	Flanker_UD	UUU	Congruent	Incongruent	136.004989	136.304946	j	0.516911	Correct	Correct
1	69	Flanker_LR	LLL	Congruent	Congruent	138.004815	138.304775	f	0.589004	Correct	Correct
1	70	Flanker_UD	UUU	Congruent	Congruent	140.004614	140.304602	j	0.453168	Correct	Correct
1	71	Flanker_LR	LLL	Congruent	Congruent	142.004492	142.304436	f	0.581297	Correct	Correct
1	72	Flanker_UD	UUU	Congruent	Congruent	144.004304	144.304260	j	0.509368	Correct	Correct
1	73	Flanker_LR	LRL	Incongruent	Congruent	146.004135	146.304090	g	0.541577	Correct	Correct
1	74	Flanker_UD	DDD	Congruent	Incongruent	148.003930	148.303918	n	0.477643	Correct	Correct
1	75	Flanker_LR	RLR	Incongruent	Congruent	150.003791	150.303748	f	0.541723	Correct	Correct
1	76	Flanker_UD	DDD	Congruent	Incongruent	152.003620	152.303579	n	0.469906	Correct	Correct
1	77	Flanker_LR	RLR	Incongruent	Congruent	154.003449	154.303405	f	0.526032	Correct	Correct
1	78	Flanker_UD	UUU	Congruent	Incongruent	156.003278	156.303235	j	0.414128	Correct	Correct
1	79	Flanker_LR	LLL	Congruent	Congruent	158.003109	158.303082	f	0.414326	Correct	Correct
1	80	Flanker_UD	UUU	Congruent	Congruent	160.002935	160.302893	j	0.430345	Correct	Correct
1	81	Flanker_LR	RRR	Congruent	Congruent	162.002765	162.302723	g	0.470590	Correct	Correct
1	82	Flanker_UD	DUD	Incongruent	Congruent	164.002594	164.302550	j	0.478718	Correct	Correct
1	83	Flanker_LR	RRR	Congruent	Incongruent	166.002431	166.302378	g	0.486745	Correct	Correct
1	84	Flanker_UD	DDD	Congruent	Congruent	168.002251	168.302211	n	0.742833	Correct	Correct
1	85	Flanker_LR	LLL	Congruent	Congruent	170.002081	170.302039	f	0.527045	Correct	Correct
1	86	Flanker_UD	DUD	Incongruent	Congruent	172.001908	172.301867	j	0.423127	Correct	Correct
1	87	Flanker_LR	RLR	Incongruent	Incongruent	174.001738	174.301696	f	0.439318	Correct	Correct
1	88	Flanker_UD	UUU	Congruent	Incongruent	176.001568	176.301528	j	0.495314	Correct	Correct
1	89	Flanker_LR	RRR	Congruent	Congruent	178.001398	178.301356	g	0.487572	Correct	Correct
1	90	Flanker_UD	UDU	Incongruent	Congruent	180.001228	180.301185	n	0.503647	Correct	Correct
1	91	Flanker_LR	RLR	Incongruent	Incongruent	182.001063	182.301014	f	0.503731	Correct	Correct
1	92	Flanker_UD	UUU	Congruent	Incongruent	184.000885	184.300844	j	0.367863	Correct	Correct
1	93	Flanker_LR	LLL	Congruent	Congruent	186.000714	186.300672	f	0.399974	Correct	Correct
1	94	Flanker_UD	DDD	Congruent	Congruent	188.000546	188.300501	n	0.344146	Correct	Correct
1	95	Flanker_LR	LLL	Congruent	Congruent	190.000386	190.300333	f	0.496246	Correct	Correct
1	96	Flanker_UD	DUD	Incongruent	Congruent	192.000171	192.300161	j	0.416379	Correct	Correct
2	1	Flanker_LR	LRL	Incongruent	None	1.999842	2.299804	g	0.558437	Correct	None
2	2	Flanker_UD	UUU	Congruent	Incongruent	3.999672	4.299632	j	0.398535	Correct	Correct
2	3	Flanker_LR	RLR	Incongruent	Congruent	5.999523	6.299478	f	0.462613	Correct	Correct
2	4	Flanker_UD	UDU	Incongruent	Incongruent	7.999333	8.299292	n	0.478724	Correct	Correct
2	5	Flanker_LR	LLL	Congruent	Incongruent	9.999161	10.299121	f	0.438923	Correct	Correct
2	6	Flanker_UD	UDU	Incongruent	Congruent	11.998992	12.298952	n	0.479006	Correct	Correct
2	7	Flanker_LR	RLR	Incongruent	Incongruent	13.998841	14.298790	f	0.463119	Correct	Correct
2	8	Flanker_UD	UUU	Congruent	Incongruent	15.998649	16.298610	j	0.335240	Correct	Correct
2	9	Flanker_LR	LRL	Incongruent	Congruent	17.998479	18.298441	g	0.487407	Correct	Correct
2	10	Flanker_UD	UDU	Incongruent	Incongruent	19.998310	20.298269	n	0.383505	Correct	Correct
2	11	Flanker_LR	LLL	Congruent	Incongruent	21.998108	22.298108	f	0.367794	Correct	Correct
2	12	Flanker_UD	UUU	Congruent	Congruent	23.997937	24.297929	j	0.367775	Correct	Correct
2	13	Flanker_LR	RRR	Congruent	Congruent	25.997797	26.297760	g	0.519964	Correct	Correct
2	14	Flanker_UD	UDU	Incongruent	Congruent	27.997595	28.297588	n	0.432058	Correct	Correct
2	15	Flanker_LR	LRL	Incongruent	Incongruent	29.997462	30.297423	f	0.384115	Error	Correct
2	16	Flanker_UD	DDD	Congruent	Incongruent	31.997274	32.313913	n	0.560283	Correct	Error
2	17	Flanker_LR	RLR	Incongruent	Congruent	33.997109	34.313743	f	0.439721	Correct	Correct
2	18	Flanker_UD	UDU	Incongruent	Incongruent	35.996937	36.313571	n	0.487764	Correct	Correct
2	19	Flanker_LR	RLR	Incongruent	Incongruent	37.996767	38.313403	f	0.519894	Correct	Correct
2	20	Flanker_UD	UDU	Incongruent	Incongruent	39.996598	40.313232	n	0.472070	Correct	Correct
2	21	Flanker_LR	RRR	Congruent	Incongruent	41.996428	42.313088	g	0.464215	Correct	Correct
2	22	Flanker_UD	DDD	Congruent	Congruent	43.996257	44.312893	n	0.608362	Correct	Correct
2	23	Flanker_LR	LRL	Incongruent	Congruent	45.996080	46.312721	g	0.568462	Correct	Correct
2	24	Flanker_UD	DDD	Congruent	Incongruent	47.995884	48.312551	n	0.488719	Correct	Correct
2	25	Flanker_LR	LLL	Congruent	Congruent	49.995745	50.312391	f	0.440705	Correct	Correct
2	26	Flanker_UD	DDD	Congruent	Congruent	51.995574	52.312210	n	0.352840	Correct	Correct
2	27	Flanker_LR	LRL	Incongruent	Congruent	53.995408	54.312040	g	0.465392	Correct	Correct
2	28	Flanker_UD	UUU	Congruent	Incongruent	55.995236	56.311871	j	0.393003	Correct	Correct
2	29	Flanker_LR	LRL	Incongruent	Congruent	57.995067	58.311748	g	0.529142	Correct	Correct
2	30	Flanker_UD	DDD	Congruent	Incongruent	59.994896	60.311529	n	0.465456	Correct	Correct
2	31	Flanker_LR	LRL	Incongruent	Congruent	61.994725	62.311361	g	0.449447	Correct	Correct
2	32	Flanker_UD	DUD	Incongruent	Incongruent	63.994555	64.311190	j	0.417642	Correct	Correct
2	33	Flanker_LR	LLL	Congruent	Incongruent	65.994387	66.311053	f	0.417739	Correct	Correct
2	34	Flanker_UD	DUD	Incongruent	Congruent	67.994216	68.310851	j	0.465787	Correct	Correct
2	35	Flanker_LR	LLL	Congruent	Incongruent	69.994024	70.310678	f	0.682016	Correct	Correct
2	36	Flanker_UD	UDU	Incongruent	Congruent	71.993873	72.310509	n	0.490062	Correct	Correct
2	37	Flanker_LR	RLR	Incongruent	Incongruent	73.993704	74.310383	f	0.466137	Correct	Correct
2	38	Flanker_UD	UUU	Congruent	Incongruent	76.010196	76.310169	j	0.378340	Correct	Correct
2	39	Flanker_LR	RRR	Congruent	Congruent	78.010027	78.309998	g	0.426453	Correct	Correct
2	40	Flanker_UD	DDD	Congruent	Congruent	80.009858	80.309831	n	0.394582	Correct	Correct
2	41	Flanker_LR	LLL	Congruent	Congruent	82.009664	82.309697	f	0.442659	Correct	Correct
2	42	Flanker_UD	DDD	Congruent	Congruent	84.009517	84.309490	n	0.362735	Correct	Correct
2	43	Flanker_LR	RLR	Incongruent	Congruent	86.009349	86.309321	f	0.498970	Correct	Correct
2	44	Flanker_UD	UDU	Incongruent	Incongruent	88.009148	88.309150	n	0.491056	Correct	Correct
2	45	Flanker_LR	LRL	Incongruent	Incongruent	90.009018	90.308986	f	0.395172	Error	Correct
2	46	Flanker_UD	DUD	Incongruent	Incongruent	92.008836	92.308812	j	0.491320	Correct	Error
2	47	Flanker_LR	LLL	Congruent	Incongruent	94.008662	94.308641	f	0.467419	Correct	Correct
2	48	Flanker_UD	DUD	Incongruent	Congruent	96.008470	96.308470	j	0.411562	Correct	Correct
2	49	Flanker_LR	LLL	Congruent	Incongruent	98.008377	98.308323	f	0.499597	Correct	Correct
2	50	Flanker_UD	UDU	Incongruent	Congruent	100.008161	100.308130	n	0.459804	Correct	Correct
2	51	Flanker_LR	RRR	Congruent	Incongruent	102.007992	102.307961	g	0.387882	Correct	Correct
2	52	Flanker_UD	UDU	Incongruent	Congruent	104.007823	104.307793	n	0.492081	Correct	Correct
2	53	Flanker_LR	LLL	Congruent	Incongruent	106.007682	106.307650	f	0.468121	Correct	Correct
2	54	Flanker_UD	DUD	Incongruent	Congruent	108.007480	108.307450	j	0.492300	Correct	Correct
2	55	Flanker_LR	RLR	Incongruent	Incongruent	110.007311	110.307293	f	0.500377	Correct	Correct
2	56	Flanker_UD	DUD	Incongruent	Incongruent	112.007141	112.307113	j	0.468482	Correct	Correct
2	57	Flanker_LR	RLR	Incongruent	Incongruent	114.007012	114.306972	f	0.452653	Correct	Correct
2	58	Flanker_UD	DUD	Incongruent	Incongruent	116.006803	116.306772	j	0.428763	Correct	Correct
2	59	Flanker_LR	RRR	Congruent	Incongruent	118.006631	118.306601	g	0.508829	Correct	Correct
2	60	Flanker_UD	UUU	Congruent	Congruent	120.006461	120.306432	j	0.453086	Correct	Correct
2	61	Flanker_LR	RLR	Incongruent	Congruent	122.006340	122.306301	f	0.541130	Correct	Correct
2	62	Flanker_UD	DUD	Incongruent	Incongruent	124.006122	124.306093	j	0.429317	Correct	Correct
2	63	Flanker_LR	RLR	Incongruent	Incongruent	126.005952	126.305921	f	0.709406	Correct	Correct
2	64	Flanker_UD	UUU	Congruent	Incongruent	128.005783	128.305755	j	0.461463	Correct	Correct
2	65	Flanker_LR	RLR	Incongruent	Congruent	130.005621	130.305574	f	0.589576	Correct	Correct
2	66	Flanker_UD	UDU	Incongruent	Incongruent	132.005444	132.305412	n	0.509797	Correct	Correct
2	67	Flanker_LR	LLL	Congruent	Incongruent	134.005274	134.305244	f	0.525885	Correct	Correct
2	68	Flanker_UD	UDU	Incongruent	Congruent	136.005106	136.305075	n	0.558007	Correct	Correct
2	69	Flanker_LR	LRL	Incongruent	Incongruent	138.004950	138.304918	g	0.502184	Correct	Correct
2	70	Flanker_UD	UUU	Congruent	Incongruent	140.004765	140.304784	j	0.462438	Correct	Correct
2	71	Flanker_LR	LRL	Incongruent	Congruent	142.004595	142.304565	g	0.542897	Correct	Correct
2	72	Flanker_UD	DUD	Incongruent	Incongruent	144.004394	144.304396	j	0.510545	Correct	Correct
2	73	Flanker_LR	RRR	Congruent	Incongruent	146.004278	146.304246	g	0.718670	Correct	Correct
2	74	Flanker_UD	DUD	Incongruent	Congruent	148.004086	148.304057	j	0.470721	Correct	Correct
2	75	Flanker_LR	RLR	Incongruent	Incongruent	150.003990	150.303887	f	0.486888	Correct	Correct
2	76	Flanker_UD	UUU	Congruent	Incongruent	152.003748	152.303725	j	0.415024	Correct	Correct
2	77	Flanker_LR	LLL	Congruent	Congruent	154.003604	154.303561	f	0.463112	Correct	Correct
2	78	Flanker_UD	DUD	Incongruent	Congruent	156.003408	156.303379	j	0.519234	Correct	Correct
2	79	Flanker_LR	LRL	Incongruent	Incongruent	158.003218	158.303219	g	0.519388	Correct	Correct
2	80	Flanker_UD	UUU	Congruent	Incongruent	160.003069	160.303039	j	0.431459	Correct	Correct
2	81	Flanker_LR	RRR	Congruent	Congruent	162.002921	162.302869	g	0.415637	Correct	Correct
2	82	Flanker_UD	DDD	Congruent	Congruent	164.002730	164.302708	n	0.543712	Correct	Correct
2	83	Flanker_LR	RRR	Congruent	Congruent	166.002532	166.302531	g	0.463884	Correct	Correct
2	84	Flanker_UD	DDD	Congruent	Congruent	168.002391	168.302360	n	0.448031	Correct	Correct
2	85	Flanker_LR	LRL	Incongruent	Congruent	170.002252	170.302191	g	0.560157	Correct	Correct
2	86	Flanker_UD	DDD	Congruent	Incongruent	172.002020	172.302022	n	0.488180	Correct	Correct
2	87	Flanker_LR	RRR	Congruent	Congruent	174.001884	174.301853	g	0.448358	Correct	Correct
2	88	Flanker_UD	DDD	Congruent	Congruent	176.001712	176.301683	n	0.640509	Correct	Correct
2	89	Flanker_LR	RRR	Congruent	Congruent	178.001580	178.301514	g	0.448612	Correct	Correct
2	90	Flanker_UD	DDD	Congruent	Congruent	180.001375	180.301356	n	0.528688	Correct	Correct
2	91	Flanker_LR	LLL	Congruent	Congruent	182.001200	182.301175	f	0.472818	Correct	Correct
2	92	Flanker_UD	UUU	Congruent	Congruent	184.001035	184.301007	j	0.448974	Correct	Correct
2	93	Flanker_LR	RRR	Congruent	Congruent	186.000890	186.300843	g	0.449090	Correct	Correct
2	94	Flanker_UD	UUU	Congruent	Congruent	188.000698	188.300727	j	0.409215	Correct	Correct
2	95	Flanker_LR	RRR	Congruent	Congruent	190.000528	190.300498	g	0.385350	Correct	Correct
2	96	Flanker_UD	DUD	Incongruent	Congruent	192.000359	192.300328	j	0.537398	Correct	Correct
3	1	Flanker_LR	LRL	Incongruent	None	1.999846	2.299804	g	0.456869	Correct	None
3	2	Flanker_UD	DUD	Incongruent	Incongruent	3.999675	4.299641	j	0.456965	Correct	Correct
3	3	Flanker_LR	RRR	Congruent	Incongruent	5.999507	6.299470	g	0.433139	Correct	Correct
3	4	Flanker_UD	UDU	Incongruent	Congruent	7.999337	8.299296	n	0.417185	Correct	Correct
3	5	Flanker_LR	RRR	Congruent	Incongruent	9.999136	10.299128	g	0.417349	Correct	Correct
3	6	Flanker_UD	UUU	Congruent	Congruent	11.998968	12.298993	j	0.385631	Correct	Correct
3	7	Flanker_LR	RRR	Congruent	Congruent	13.998829	14.298789	g	0.385752	Correct	Correct
3	8	Flanker_UD	DUD	Incongruent	Congruent	15.998629	16.298621	j	0.465775	Correct	Correct
3	9	Flanker_LR	LRL	Incongruent	Incongruent	17.998492	18.298450	g	0.457776	Correct	Correct
3	10	Flanker_UD	UUU	Congruent	Incongruent	19.998291	20.298280	j	0.354071	Correct	Correct
3	11	Flanker_LR	RRR	Congruent	Congruent	21.998153	22.298113	g	0.394147	Correct	Correct
3	12	Flanker_UD	UUU	Congruent	Congruent	23.997985	24.297943	j	0.346255	Correct	Correct
3	13	Flanker_LR	LRL	Incongruent	Congruent	25.997783	26.297773	g	0.426349	Correct	Correct
3	14	Flanker_UD	UDU	Incongruent	Incongruent	27.997643	28.297603	n	0.378462	Correct	Correct
3	15	Flanker_LR	LLL	Congruent	Incongruent	29.997477	30.297434	f	0.450593	Correct	Correct
3	16	Flanker_UD	DDD	Congruent	Congruent	31.997275	32.297264	n	0.498677	Correct	Correct
3	17	Flanker_LR	RRR	Congruent	Congruent	33.997130	34.313768	g	0.362088	Correct	Correct
3	18	Flanker_UD	DUD	Incongruent	Congruent	35.996977	36.313592	j	0.450238	Correct	Correct
3	19	Flanker_LR	RLR	Incongruent	Incongruent	37.996805	38.313423	f	0.426416	Correct	Correct
3	20	Flanker_UD	DDD	Congruent	Incongruent	39.996630	40.313252	n	0.490450	Correct	Correct
3	21	Flanker_LR	RRR	Congruent	Congruent	41.996462	42.313084	g	0.394572	Correct	Correct
3	22	Flanker_UD	DUD	Incongruent	Congruent	43.996263	44.312916	j	0.474735	Correct	Correct
3	23	Flanker_LR	LLL	Congruent	Incongruent	45.996123	46.312746	f	0.370863	Correct	Correct
3	24	Flanker_UD	DDD	Congruent	Congruent	47.995955	48.312576	n	0.402988	Correct	Correct
3	25	Flanker_LR	RLR	Incongruent	Congruent	49.995754	50.312408	f	0.443151	Correct	Correct
3	26	Flanker_UD	UUU	Congruent	Incongruent	51.995615	52.312239	j	0.387257	Correct	Correct
3	27	Flanker_LR	LRL	Incongruent	Congruent	53.995445	54.312070	g	0.499414	Correct	Correct
3	28	Flanker_UD	UDU	Incongruent	Incongruent	55.995278	56.311900	n	0.435667	Correct	Correct
3	29	Flanker_LR	RLR	Incongruent	Incongruent	57.995108	58.311731	f	0.491641	Correct	Correct
3	30	Flanker_UD	DDD	Congruent	Incongruent	59.994948	60.311562	n	0.539723	Correct	Correct
3	31	Flanker_LR	RLR	Incongruent	Congruent	61.994769	62.311393	f	0.483897	Correct	Correct
3	32	Flanker_UD	UDU	Incongruent	Incongruent	63.994599	64.311222	n	0.451953	Correct	Correct
3	33	Flanker_LR	RRR	Congruent	Incongruent	65.994432	66.311055	g	0.524245	Correct	Correct
3	34	Flanker_UD	UDU	Incongruent	Congruent	67.994289	68.310887	n	0.532262	Correct	Correct
3	35	Flanker_LR	LLL	Congruent	Incongruent	69.994095	70.310715	f	0.524391	Correct	Correct
3	36	Flanker_UD	UUU	Congruent	Congruent	71.993925	72.310548	j	0.420521	Correct	Correct
3	37	Flanker_LR	LLL	Congruent	Congruent	73.993755	74.310389	f	0.532647	Correct	Correct
3	38	Flanker_UD	DUD	Incongruent	Congruent	75.993585	76.310209	j	0.580727	Correct	Correct
3	39	Flanker_LR	LRL	Incongruent	Incongruent	77.993416	78.310041	g	0.532811	Correct	Correct
3	40	Flanker_UD	UUU	Congruent	Incongruent	79.993247	80.309872	j	0.380951	Correct	Correct
3	41	Flanker_LR	RLR	Incongruent	Congruent	82.009773	82.309703	f	0.509042	Correct	Correct
3	42	Flanker_UD	UUU	Congruent	Incongruent	84.009574	84.309533	j	0.389225	Correct	Correct
3	43	Flanker_LR	LRL	Incongruent	Congruent	86.009373	86.309364	g	0.549296	Correct	Correct
3	44	Flanker_UD	UDU	Incongruent	Incongruent	88.009237	88.309195	n	0.541496	Correct	Correct
3	45	Flanker_LR	LLL	Congruent	Incongruent	90.009043	90.309037	g	0.437558	Error	Correct
3	46	Flanker_UD	DUD	Incongruent	Congruent	92.008887	92.308859	j	0.477715	Correct	Error
3	47	Flanker_LR	RRR	Congruent	Incongruent	94.008723	94.308691	g	0.485854	Correct	Correct
3	48	Flanker_UD	DUD	Incongruent	Congruent	96.008553	96.308522	j	0.485881	Correct	Correct
3	49	Flanker_LR	RRR	Congruent	Incongruent	98.008404	98.308353	g	0.462025	Correct	Correct
3	50	Flanker_UD	DDD	Congruent	Congruent	100.008216	100.308184	n	0.670241	Correct	Correct
3	51	Flanker_LR	RLR	Incongruent	Congruent	102.008046	102.308014	f	0.462265	Correct	Correct
3	52	Flanker_UD	UDU	Incongruent	Incongruent	104.007877	104.307846	n	0.478417	Correct	Correct
3	53	Flanker_LR	LLL	Congruent	Incongruent	106.007723	106.307676	f	0.430499	Correct	Correct
3	54	Flanker_UD	DDD	Congruent	Congruent	108.007536	108.307508	n	0.446740	Correct	Correct
3	55	Flanker_LR	LRL	Incongruent	Congruent	110.007370	110.307339	g	0.526809	Correct	Correct
3	56	Flanker_UD	DDD	Congruent	Incongruent	112.007202	112.307169	n	0.422869	Correct	Correct
3	57	Flanker_LR	LRL	Incongruent	Congruent	114.007032	114.307003	g	0.526980	Correct	Correct
3	58	Flanker_UD	UDU	Incongruent	Incongruent	116.006862	116.306832	n	0.551163	Correct	Correct
3	59	Flanker_LR	LRL	Incongruent	Incongruent	118.006695	118.306663	g	0.575385	Correct	Correct
3	60	Flanker_UD	DDD	Congruent	Incongruent	120.006529	120.306493	n	0.479345	Correct	Correct
3	61	Flanker_LR	LLL	Congruent	Congruent	122.006368	122.306327	f	0.407467	Correct	Correct
3	62	Flanker_UD	DUD	Incongruent	Congruent	124.006188	124.306156	j	0.487663	Correct	Correct
3	63	Flanker_LR	LRL	Incongruent	Incongruent	126.006018	126.305987	g	0.464185	Correct	Correct
3	64	Flanker_UD	UDU	Incongruent	Incongruent	128.005819	128.305819	n	0.487853	Correct	Correct
3	65	Flanker_LR	RLR	Incongruent	Incongruent	130.005652	130.305657	f	0.463987	Correct	Correct
3	66	Flanker_UD	UDU	Incongruent	Incongruent	132.005511	132.305479	n	0.496161	Correct	Correct
3	67	Flanker_LR	LLL	Congruent	Incongruent	134.005342	134.305311	f	0.480245	Correct	Correct
3	68	Flanker_UD	UDU	Incongruent	Congruent	136.005176	136.305142	n	0.488361	Correct	Correct
3	69	Flanker_LR	RRR	Congruent	Incongruent	138.005048	138.304982	g	0.400538	Correct	Correct
3	70	Flanker_UD	UUU	Congruent	Congruent	140.004836	140.304805	j	0.448675	Correct	Correct
3	71	Flanker_LR	LLL	Congruent	Congruent	142.004669	142.304636	f	0.448793	Correct	Correct
3	72	Flanker_UD	DUD	Incongruent	Congruent	144.004499	144.304466	j	0.464871	Correct	Correct
3	73	Flanker_LR	RLR	Incongruent	Incongruent	146.004330	146.304310	f	0.520979	Correct	Correct
3	74	Flanker_UD	DUD	Incongruent	Incongruent	148.004160	148.304129	j	0.505146	Correct	Correct
3	75	Flanker_LR	RLR	Incongruent	Incongruent	150.003992	150.303967	f	0.529260	Correct	Correct
3	76	Flanker_UD	DUD	Incongruent	Incongruent	152.003790	152.303793	j	0.473408	Correct	Correct
3	77	Flanker_LR	LRL	Incongruent	Incongruent	154.003657	154.303639	g	0.561526	Correct	Correct
3	78	Flanker_UD	UDU	Incongruent	Incongruent	156.003483	156.303453	n	0.513547	Correct	Correct
3	79	Flanker_LR	RLR	Incongruent	Incongruent	158.003315	158.303285	f	0.433790	Correct	Correct
3	80	Flanker_UD	DDD	Congruent	Incongruent	160.003150	160.303115	n	0.449910	Correct	Correct
3	81	Flanker_LR	LRL	Incongruent	Congruent	162.002977	162.302948	g	0.498031	Correct	Correct
3	82	Flanker_UD	DDD	Congruent	Incongruent	164.002810	164.302779	n	0.682179	Correct	Correct
3	83	Flanker_LR	RLR	Incongruent	Congruent	166.002642	166.302621	f	0.482279	Correct	Correct
3	84	Flanker_UD	DDD	Congruent	Incongruent	168.002473	168.302441	n	0.426376	Correct	Correct
3	85	Flanker_LR	RRR	Congruent	Congruent	170.002302	170.302287	g	0.570597	Correct	Correct
3	86	Flanker_UD	UUU	Congruent	Congruent	172.002173	172.302106	j	0.394601	Correct	Correct
3	87	Flanker_LR	LLL	Congruent	Congruent	174.002036	174.301933	f	0.490740	Correct	Correct
3	88	Flanker_UD	DUD	Incongruent	Congruent	176.001849	176.301878	j	0.458834	Correct	Correct
3	89	Flanker_LR	RLR	Incongruent	Incongruent	178.001634	178.301611	f	0.507094	Correct	Correct
3	90	Flanker_UD	UUU	Congruent	Incongruent	180.001494	180.301433	j	0.418997	Correct	Correct
3	91	Flanker_LR	LLL	Congruent	Congruent	182.001317	182.301259	f	0.371173	Correct	Correct
3	92	Flanker_UD	UUU	Congruent	Congruent	184.001127	184.301090	j	0.379308	Correct	Correct
3	93	Flanker_LR	RRR	Congruent	Congruent	186.000953	186.300940	g	0.419572	Correct	Correct
3	94	Flanker_UD	DDD	Congruent	Congruent	188.000782	188.300753	n	0.483566	Correct	Correct
3	95	Flanker_LR	LLL	Congruent	Congruent	190.000619	190.300583	f	0.363794	Correct	Correct
3	96	Flanker_UD	UUU	Congruent	Congruent	192.000446	192.300420	j	0.363797	Correct	Correct
4	1	Flanker_LR	RLR	Incongruent	None	1.999838	2.299809	f	0.469963	Correct	None
4	2	Flanker_UD	DDD	Congruent	Incongruent	3.999638	4.299639	n	0.414572	Correct	Correct
4	3	Flanker_LR	RLR	Incongruent	Congruent	5.999535	6.299487	f	0.502192	Correct	Correct
4	4	Flanker_UD	DUD	Incongruent	Incongruent	7.999333	8.299302	j	0.406399	Correct	Correct
4	5	Flanker_LR	LRL	Incongruent	Incongruent	9.999162	10.299135	g	0.478410	Correct	Correct
4	6	Flanker_UD	UDU	Incongruent	Incongruent	11.998995	12.298966	n	0.454484	Correct	Correct
4	7	Flanker_LR	LRL	Incongruent	Incongruent	13.998853	14.298803	g	0.534661	Correct	Correct
4	8	Flanker_UD	DUD	Incongruent	Incongruent	15.998657	16.298628	j	0.438838	Correct	Correct
4	9	Flanker_LR	LRL	Incongruent	Incongruent	17.998489	18.298460	g	0.486894	Correct	Correct
4	10	Flanker_UD	UUU	Congruent	Incongruent	19.998319	20.298290	j	0.423111	Correct	Correct
4	11	Flanker_LR	RLR	Incongruent	Congruent	21.998159	22.298131	f	0.463158	Correct	Correct
4	12	Flanker_UD	UUU	Congruent	Incongruent	23.997984	24.297954	j	0.479262	Correct	Correct
4	13	Flanker_LR	LLL	Congruent	Congruent	25.997815	26.297785	f	0.423463	Correct	Correct
4	14	Flanker_UD	DUD	Incongruent	Congruent	27.997645	28.297616	j	0.431485	Correct	Correct
4	15	Flanker_LR	LLL	Congruent	Incongruent	29.997489	30.297459	f	0.375681	Correct	Correct
4	16	Flanker_UD	DDD	Congruent	Congruent	31.997309	32.313945	n	0.415744	Correct	Correct
4	17	Flanker_LR	LRL	Incongruent	Congruent	33.997138	34.313791	g	0.455257	Correct	Correct
4	18	Flanker_UD	DDD	Congruent	Incongruent	35.996971	36.313604	n	0.391430	Correct	Correct
4	19	Flanker_LR	RRR	Congruent	Congruent	37.996833	38.313437	g	0.415594	Correct	Correct
4	20	Flanker_UD	UUU	Congruent	Congruent	39.996635	40.313269	j	0.399547	Correct	Correct
4	21	Flanker_LR	LLL	Congruent	Congruent	41.996466	42.313101	f	0.391712	Correct	Correct
4	22	Flanker_UD	UUU	Congruent	Congruent	43.996298	44.312931	j	0.359863	Correct	Correct
4	23	Flanker_LR	LRL	Incongruent	Congruent	45.996159	46.312762	g	0.439904	Correct	Correct
4	24	Flanker_UD	DDD	Congruent	Incongruent	47.995960	48.312594	n	0.432055	Correct	Correct
4	25	Flanker_LR	RRR	Congruent	Congruent	49.995791	50.312425	g	0.416250	Correct	Correct
4	26	Flanker_UD	DDD	Congruent	Congruent	51.995624	52.312257	n	0.416443	Correct	Correct
4	27	Flanker_LR	RRR	Congruent	Congruent	53.995459	54.312088	g	0.360496	Correct	Correct
4	28	Flanker_UD	UDU	Incongruent	Congruent	55.995284	56.311920	n	0.512599	Correct	Correct
4	29	Flanker_LR	RRR	Congruent	Incongruent	57.995115	58.311751	g	0.408725	Correct	Correct
4	30	Flanker_UD	DUD	Incongruent	Congruent	59.994948	60.311584	j	0.448785	Correct	Correct
4	31	Flanker_LR	LRL	Incongruent	Incongruent	61.994780	62.311415	g	0.456988	Correct	Correct
4	32	Flanker_UD	UDU	Incongruent	Incongruent	63.994609	64.311246	n	0.481039	Correct	Correct
4	33	Flanker_LR	LRL	Incongruent	Incongruent	65.994442	66.311077	g	0.529232	Correct	Correct
4	34	Flanker_UD	UUU	Congruent	Incongruent	67.994274	68.310909	j	0.393368	Correct	Correct
4	35	Flanker_LR	RRR	Congruent	Congruent	69.994113	70.310739	g	0.497367	Correct	Correct
4	36	Flanker_UD	UDU	Incongruent	Congruent	71.993933	72.310571	n	0.449597	Correct	Correct
4	37	Flanker_LR	LLL	Congruent	Incongruent	74.010431	74.310403	f	0.425631	Correct	Correct
4	38	Flanker_UD	UDU	Incongruent	Congruent	76.010262	76.310233	n	0.489778	Correct	Correct
4	39	Flanker_LR	LRL	Incongruent	Incongruent	78.010085	78.310066	g	0.449885	Correct	Correct
4	40	Flanker_UD	DUD	Incongruent	Incongruent	80.009923	80.309897	j	0.473988	Correct	Correct
4	41	Flanker_LR	LLL	Congruent	Incongruent	82.009755	82.309728	f	0.498126	Correct	Correct
4	42	Flanker_UD	UDU	Incongruent	Congruent	84.009608	84.309561	n	0.466305	Correct	Correct
4	43	Flanker_LR	LLL	Congruent	Incongruent	86.009426	86.309392	f	0.458493	Correct	Correct
4	44	Flanker_UD	DDD	Congruent	Congruent	88.009250	88.309223	n	0.482536	Correct	Correct
4	45	Flanker_LR	RRR	Congruent	Congruent	90.009083	90.309055	g	0.482702	Correct	Correct
4	46	Flanker_UD	DUD	Incongruent	Congruent	92.008927	92.308888	j	0.426732	Correct	Correct
4	47	Flanker_LR	RLR	Incongruent	Incongruent	94.008744	94.308718	f	0.458939	Correct	Correct
4	48	Flanker_UD	UDU	Incongruent	Incongruent	96.008579	96.308551	n	0.490990	Correct	Correct
4	49	Flanker_LR	RLR	Incongruent	Incongruent	98.008415	98.308381	f	0.459180	Correct	Correct
4	50	Flanker_UD	UUU	Congruent	Incongruent	100.008249	100.308212	j	0.403196	Correct	Correct
4	51	Flanker_LR	RLR	Incongruent	Congruent	102.008069	102.308044	f	0.499412	Correct	Correct
4	52	Flanker_UD	UUU	Congruent	Incongruent	104.007872	104.307875	j	0.451539	Correct	Correct
4	53	Flanker_LR	RLR	Incongruent	Congruent	106.007735	106.307707	f	0.475624	Correct	Correct
4	54	Flanker_UD	DUD	Incongruent	Incongruent	108.007573	108.307539	j	0.515792	Correct	Correct
4	55	Flanker_LR	LRL	Incongruent	Incongruent	110.007400	110.307370	g	0.539875	Correct	Correct
4	56	Flanker_UD	UDU	Incongruent	Incongruent	112.007236	112.307202	n	0.443958	Correct	Correct
4	57	Flanker_LR	RLR	Incongruent	Incongruent	114.007064	114.307033	f	0.444096	Correct	Correct
4	58	Flanker_UD	UUU	Congruent	Incongruent	116.006899	116.306863	j	0.508360	Correct	Correct
4	59	Flanker_LR	RRR	Congruent	Congruent	118.006723	118.306695	g	0.564413	Correct	Correct
4	60	Flanker_UD	DUD	Incongruent	Congruent	120.006556	120.306528	j	0.588396	Correct	Correct
4	61	Flanker_LR	LLL	Congruent	Incongruent	122.006389	122.306358	f	0.516674	Correct	Correct
4	62	Flanker_UD	DDD	Congruent	Congruent	124.006236	124.306191	n	0.500739	Correct	Correct
4	63	Flanker_LR	LLL	Congruent	Congruent	126.006046	126.306022	f	0.428796	Correct	Correct
4	64	Flanker_UD	DDD	Congruent	Congruent	128.005886	128.305854	n	0.452945	Correct	Correct
4	65	Flanker_LR	LRL	Incongruent	Congruent	130.005713	130.305684	g	0.525110	Correct	Correct
4	66	Flanker_UD	UDU	Incongruent	Incongruent	132.005556	132.305517	n	0.509160	Correct	Correct
4	67	Flanker_LR	LRL	Incongruent	Incongruent	134.005375	134.305348	g	0.493365	Correct	Correct
4	68	Flanker_UD	DDD	Congruent	Incongruent	136.005204	136.305180	n	0.525452	Correct	Correct
4	69	Flanker_LR	LRL	Incongruent	Congruent	138.005040	138.305012	g	0.533593	Correct	Correct
4	70	Flanker_UD	UDU	Incongruent	Incongruent	140.004870	140.304844	n	0.549713	Correct	Correct
4	71	Flanker_LR	RLR	Incongruent	Incongruent	142.004704	142.304674	f	0.477868	Correct	Correct
4	72	Flanker_UD	UDU	Incongruent	Incongruent	144.004536	144.304505	n	0.477966	Correct	Correct
4	73	Flanker_LR	RRR	Congruent	Incongruent	146.004336	146.304356	g	0.494044	Correct	Correct
4	74	Flanker_UD	DUD	Incongruent	Congruent	148.004214	148.304168	j	0.510197	Correct	Correct
4	75	Flanker_LR	RRR	Congruent	Incongruent	150.004030	150.304000	g	0.590296	Correct	Correct
4	76	Flanker_UD	DUD	Incongruent	Congruent	152.003860	152.303833	j	0.534347	Correct	Correct
4	77	Flanker_LR	LLL	Congruent	Incongruent	154.003693	154.303668	f	0.566569	Correct	Correct
4	78	Flanker_UD	DUD	Incongruent	Congruent	156.003534	156.303496	j	0.510650	Correct	Correct
4	79	Flanker_LR	RRR	Congruent	Incongruent	158.003357	158.303327	g	0.478806	Correct	Correct
4	80	Flanker_UD	UUU	Congruent	Congruent	160.003187	160.303161	j	0.430890	Correct	Correct
4	81	Flanker_LR	RLR	Incongruent	Congruent	162.003019	162.302996	f	0.463085	Correct	Correct
4	82	Flanker_UD	DUD	Incongruent	Incongruent	164.002850	164.302823	j	0.495255	Correct	Correct
4	83	Flanker_LR	RRR	Congruent	Incongruent	166.002683	166.302655	g	0.527330	Correct	Correct
4	84	Flanker_UD	UDU	Incongruent	Congruent	168.002517	168.302487	n	0.527440	Correct	Correct
4	85	Flanker_LR	RRR	Congruent	Incongruent	170.002380	170.302360	g	0.423446	Correct	Correct
4	86	Flanker_UD	DDD	Congruent	Congruent	172.002177	172.302150	n	0.463647	Correct	Correct
4	87	Flanker_LR	LLL	Congruent	Congruent	174.002005	174.301982	f	0.447699	Correct	Correct
4	88	Flanker_UD	UUU	Congruent	Congruent	176.001810	176.301813	j	0.359893	Correct	Correct
4	89	Flanker_LR	LLL	Congruent	Congruent	178.001672	178.301644	f	0.383988	Correct	Correct
4	90	Flanker_UD	DDD	Congruent	Congruent	180.001505	180.301477	n	0.424141	Correct	Correct
4	91	Flanker_LR	RLR	Incongruent	Congruent	182.001337	182.301308	f	0.576296	Correct	Correct
4	92	Flanker_UD	UUU	Congruent	Incongruent	184.001168	184.301140	j	0.432410	Correct	Correct
4	93	Flanker_LR	RLR	Incongruent	Congruent	186.001002	186.300972	f	0.504476	Correct	Correct
4	94	Flanker_UD	DDD	Congruent	Incongruent	188.000831	188.300803	n	0.424633	Correct	Correct
4	95	Flanker_LR	LLL	Congruent	Congruent	190.000663	190.300635	f	0.416681	Correct	Correct
4	96	Flanker_UD	UUU	Congruent	Congruent	192.000496	192.300467	j	0.424954	Correct	Correct
5	1	Flanker_LR	LRL	Incongruent	None	1.999819	2.299803	g	0.512740	Correct	None
5	2	Flanker_UD	DDD	Congruent	Incongruent	3.999703	4.299650	n	0.472865	Correct	Correct
5	3	Flanker_LR	LLL	Congruent	Congruent	5.999508	6.299466	f	0.345031	Correct	Correct
5	4	Flanker_UD	UDU	Incongruent	Congruent	7.999341	8.299296	n	0.521126	Correct	Correct
5	5	Flanker_LR	RLR	Incongruent	Incongruent	9.999171	10.299130	f	0.497254	Correct	Correct
5	6	Flanker_UD	DUD	Incongruent	Incongruent	11.999017	12.298965	j	0.465470	Correct	Correct
5	7	Flanker_LR	RLR	Incongruent	Incongruent	13.998835	14.298794	f	0.505508	Correct	Correct
5	8	Flanker_UD	DUD	Incongruent	Incongruent	15.998665	16.298623	j	0.449594	Correct	Correct
5	9	Flanker_LR	LRL	Incongruent	Incongruent	17.998498	18.298456	g	0.505655	Correct	Correct
5	10	Flanker_UD	UUU	Congruent	Incongruent	19.998351	20.298288	j	0.489798	Correct	Correct
5	11	Flanker_LR	LRL	Incongruent	Congruent	21.998130	22.298119	g	0.513916	Correct	Correct
5	12	Flanker_UD	DUD	Incongruent	Incongruent	23.997993	24.297950	j	0.482068	Correct	Correct
5	13	Flanker_LR	LLL	Congruent	Incongruent	25.997827	26.297784	f	0.362111	Correct	Correct
5	14	Flanker_UD	UDU	Incongruent	Congruent	27.997665	28.297615	n	0.474336	Correct	Correct
5	15	Flanker_LR	LRL	Incongruent	Incongruent	29.997488	30.297445	g	0.450401	Correct	Correct
5	16	Flanker_UD	DDD	Congruent	Incongruent	31.997321	32.297275	n	0.562606	Correct	Correct
5	17	Flanker_LR	LRL	Incongruent	Congruent	33.997154	34.313774	g	0.538062	Correct	Correct
5	18	Flanker_UD	UUU	Congruent	Incongruent	35.996974	36.313611	j	0.410121	Correct	Correct
5	19	Flanker_LR	RRR	Congruent	Congruent	37.996814	38.313437	g	0.346233	Correct	Correct
5	20	Flanker_UD	UUU	Congruent	Congruent	39.996646	40.313269	j	0.378422	Correct	Correct
5	21	Flanker_LR	LLL	Congruent	Congruent	41.996480	42.313101	f	0.354645	Correct	Correct
5	22	Flanker_UD	DDD	Congruent	Congruent	43.996330	44.312934	n	0.402631	Correct	Correct
5	23	Flanker_LR	LRL	Incongruent	Congruent	45.996143	46.312764	g	0.434792	Correct	Correct
5	24	Flanker_UD	UUU	Congruent	Incongruent	47.995974	48.312596	j	0.346909	Correct	Correct
5	25	Flanker_LR	RRR	Congruent	Congruent	49.995799	50.312427	g	0.379019	Correct	Correct
5	26	Flanker_UD	UUU	Congruent	Congruent	51.995649	52.312261	j	0.355092	Correct	Correct
5	27	Flanker_LR	RLR	Incongruent	Congruent	53.995438	54.312093	f	0.515181	Correct	Correct
5	28	Flanker_UD	DDD	Congruent	Incongruent	55.995302	56.311923	n	0.411376	Correct	Correct
5	29	Flanker_LR	RLR	Incongruent	Congruent	57.995134	58.311754	f	0.499617	Correct	Correct
5	30	Flanker_UD	UDU	Incongruent	Incongruent	59.994967	60.311587	n	0.467548	Correct	Correct
5	31	Flanker_LR	RLR	Incongruent	Incongruent	61.994796	62.311419	f	0.467686	Correct	Correct
5	32	Flanker_UD	DDD	Congruent	Incongruent	63.994596	64.311251	n	0.483883	Correct	Correct
5	33	Flanker_LR	RLR	Incongruent	Congruent	65.994460	66.311082	f	0.484014	Correct	Correct
5	34	Flanker_UD	DUD	Incongruent	Incongruent	67.994310	68.310922	j	0.484049	Correct	Correct
5	35	Flanker_LR	RRR	Congruent	Incongruent	69.994124	70.310745	g	0.508225	Correct	Correct
5	36	Flanker_UD	DDD	Congruent	Congruent	71.993955	72.310578	n	0.476280	Correct	Correct
5	37	Flanker_LR	LLL	Congruent	Congruent	73.993755	74.310409	f	0.500390	Correct	Correct
5	38	Flanker_UD	UDU	Incongruent	Congruent	75.993648	76.310242	n	0.532534	Correct	Correct
5	39	Flanker_LR	LLL	Congruent	Incongruent	77.993450	78.310073	f	0.428748	Correct	Correct
5	40	Flanker_UD	DUD	Incongruent	Congruent	79.993282	80.309906	j	0.444880	Correct	Correct
5	41	Flanker_LR	LRL	Incongruent	Incongruent	82.009778	82.309737	g	0.444969	Correct	Correct
5	42	Flanker_UD	DUD	Incongruent	Incongruent	84.009609	84.309570	j	0.453123	Correct	Correct
5	43	Flanker_LR	RRR	Congruent	Incongruent	86.009473	86.309404	g	0.485148	Correct	Correct
5	44	Flanker_UD	DDD	Congruent	Congruent	88.009244	88.309241	n	0.413337	Correct	Correct
5	45	Flanker_LR	RLR	Incongruent	Congruent	90.009105	90.309064	f	0.461438	Correct	Correct
5	46	Flanker_UD	UUU	Congruent	Incongruent	92.008950	92.308896	j	0.453513	Correct	Correct
5	47	Flanker_LR	RRR	Congruent	Congruent	94.008767	94.308729	g	0.381727	Correct	Correct
5	48	Flanker_UD	DDD	Congruent	Congruent	96.008602	96.308567	n	0.397768	Correct	Correct
5	49	Flanker_LR	RRR	Congruent	Congruent	98.008447	98.308390	g	0.317877	Correct	Correct
5	50	Flanker_UD	UDU	Incongruent	Congruent	100.008234	100.308225	n	0.478050	Correct	Correct
5	51	Flanker_LR	LRL	Incongruent	Incongruent	102.008097	102.308052	g	0.430101	Correct	Correct
5	52	Flanker_UD	UDU	Incongruent	Incongruent	104.007930	104.307889	n	0.502239	Correct	Correct
5	53	Flanker_LR	RLR	Incongruent	Incongruent	106.007744	106.307719	f	0.446429	Correct	Correct
5	54	Flanker_UD	UUU	Congruent	Incongruent	108.007593	108.307552	j	0.366564	Correct	Correct
5	55	Flanker_LR	LLL	Congruent	Congruent	110.007424	110.307383	f	0.390637	Correct	Correct
5	56	Flanker_UD	UUU	Congruent	Congruent	112.007256	112.307215	j	0.366769	Correct	Correct
5	57	Flanker_LR	LRL	Incongruent	Congruent	114.007089	114.307046	g	0.526828	Correct	Correct
5	58	Flanker_UD	UDU	Incongruent	Incongruent	116.006896	116.306879	n	0.471054	Correct	Correct
5	59	Flanker_LR	LLL	Congruent	Incongruent	118.006750	118.306715	f	0.479188	Correct	Correct
5	60	Flanker_UD	UUU	Congruent	Congruent	120.006583	120.306542	j	0.447294	Correct	Correct
5	61	Flanker_LR	RRR	Congruent	Congruent	122.006416	122.306372	g	0.391322	Correct	Correct
5	62	Flanker_UD	DUD	Incongruent	Congruent	124.006218	124.306205	j	0.551535	Correct	Correct
5	63	Flanker_LR	LRL	Incongruent	Incongruent	126.006080	126.306039	g	0.439634	Correct	Correct
5	64	Flanker_UD	UUU	Congruent	Incongruent	128.005911	128.305870	j	0.375709	Correct	Correct
5	65	Flanker_LR	RRR	Congruent	Congruent	130.005744	130.305701	g	0.351825	Correct	Correct
5	66	Flanker_UD	UUU	Congruent	Congruent	132.005575	132.305532	j	0.343918	Correct	Correct
5	67	Flanker_LR	RLR	Incongruent	Congruent	134.005411	134.305366	f	0.456082	Correct	Correct
5	68	Flanker_UD	DDD	Congruent	Incongruent	136.005237	136.305196	n	0.512213	Correct	Correct
5	69	Flanker_LR	LRL	Incongruent	Congruent	138.005072	138.305028	g	0.480317	Correct	Correct
5	70	Flanker_UD	DDD	Congruent	Incongruent	140.004871	140.304861	n	0.584415	Correct	Correct
5	71	Flanker_LR	RLR	Incongruent	Congruent	142.004734	142.304693	f	0.560557	Correct	Correct
5	72	Flanker_UD	DUD	Incongruent	Incongruent	144.004565	144.304529	j	0.424742	Correct	Correct
5	73	Flanker_LR	RLR	Incongruent	Incongruent	146.004399	146.304356	f	0.465004	Correct	Correct
5	74	Flanker_UD	UDU	Incongruent	Incongruent	148.004230	148.304194	n	0.464901	Correct	Correct
5	75	Flanker_LR	RLR	Incongruent	Incongruent	150.004061	150.304021	f	0.440994	Correct	Correct
5	76	Flanker_UD	UDU	Incongruent	Incongruent	152.003895	152.303852	n	0.441159	Correct	Correct
5	77	Flanker_LR	RRR	Congruent	Incongruent	154.003729	154.303682	g	0.345292	Correct	Correct
5	78	Flanker_UD	UUU	Congruent	Congruent	156.003557	156.303516	j	0.409477	Correct	Correct
5	79	Flanker_LR	LLL	Congruent	Congruent	158.003387	158.303348	f	0.393517	Correct	Correct
5	80	Flanker_UD	DUD	Incongruent	Congruent	160.003192	160.303178	j	0.345653	Correct	Correct
5	81	Flanker_LR	LLL	Congruent	Incongruent	162.003041	162.303012	f	0.337810	Correct	Correct
5	82	Flanker_UD	DUD	Incongruent	Congruent	164.002884	164.302844	j	0.353866	Correct	Correct
5	83	Flanker_LR	RRR	Congruent	Incongruent	166.002687	166.302674	g	0.322021	Correct	Correct
5	84	Flanker_UD	UDU	Incongruent	Congruent	168.002547	168.302544	n	0.458224	Correct	Correct
5	85	Flanker_LR	LLL	Congruent	Incongruent	170.002369	170.302338	f	0.386303	Correct	Correct
5	86	Flanker_UD	DUD	Incongruent	Congruent	172.002213	172.302171	j	0.490446	Correct	Correct
5	87	Flanker_LR	LLL	Congruent	Incongruent	174.002045	174.302055	f	0.386521	Correct	Correct
5	88	Flanker_UD	DDD	Congruent	Congruent	176.001880	176.301855	n	0.394653	Correct	Correct
5	89	Flanker_LR	LLL	Congruent	Congruent	178.001710	178.301665	f	0.378849	Correct	Correct
5	90	Flanker_UD	DUD	Incongruent	Congruent	180.001546	180.301498	j	0.410890	Correct	Correct
5	91	Flanker_LR	RRR	Congruent	Incongruent	182.001371	182.301330	g	0.427023	Correct	Correct
5	92	Flanker_UD	UDU	Incongruent	Congruent	184.001203	184.301161	n	0.515203	Correct	Correct
5	93	Flanker_LR	RRR	Congruent	Incongruent	186.001038	186.300994	g	0.371266	Correct	Correct
5	94	Flanker_UD	DDD	Congruent	Congruent	188.000868	188.300828	f	0.451412	Error	Correct
5	95	Flanker_LR	LRL	Incongruent	Congruent	190.000687	190.300659	g	0.571514	Correct	Error
5	96	Flanker_UD	UDU	Incongruent	Incongruent	192.000537	192.300485	n	0.491722	Correct	Correct
6	1	Flanker_LR	RLR	Incongruent	None	1.999864	2.299837	f	0.475360	Correct	None
6	2	Flanker_UD	DDD	Congruent	Incongruent	3.999695	4.299668	n	0.403500	Correct	Correct
6	3	Flanker_LR	LRL	Incongruent	Congruent	5.999528	6.299507	g	0.467609	Correct	Correct
6	4	Flanker_UD	UDU	Incongruent	Incongruent	7.999360	8.299331	n	0.435747	Correct	Correct
6	5	Flanker_LR	LRL	Incongruent	Incongruent	9.999193	10.299163	g	0.523832	Correct	Correct
6	6	Flanker_UD	UUU	Congruent	Incongruent	11.999024	12.298995	j	0.372007	Correct	Correct
6	7	Flanker_LR	RLR	Incongruent	Congruent	13.998851	14.298828	f	0.452218	Correct	Correct
6	8	Flanker_UD	DDD	Congruent	Incongruent	15.998687	16.298659	n	0.476128	Correct	Correct
6	9	Flanker_LR	RLR	Incongruent	Congruent	17.998488	18.298508	f	0.508287	Correct	Correct
6	10	Flanker_UD	UDU	Incongruent	Incongruent	19.998351	20.298324	n	0.484612	Correct	Correct
6	11	Flanker_LR	RRR	Congruent	Incongruent	21.998177	22.298156	g	0.396501	Correct	Correct
6	12	Flanker_UD	DDD	Congruent	Congruent	23.998013	24.297989	n	0.388649	Correct	Correct
6	13	Flanker_LR	RLR	Incongruent	Congruent	25.997819	26.297818	f	0.452773	Correct	Correct
6	14	Flanker_UD	DDD	Congruent	Incongruent	27.997678	28.297650	n	0.444930	Correct	Correct
6	15	Flanker_LR	LLL	Congruent	Congruent	29.997512	30.297482	f	0.405059	Correct	Correct
6	16	Flanker_UD	UDU	Incongruent	Congruent	31.997353	32.297314	n	0.485103	Correct	Correct
6	17	Flanker_LR	RRR	Congruent	Incongruent	33.997175	34.313811	g	0.444583	Correct	Correct
6	18	Flanker_UD	UDU	Incongruent	Congruent	35.997008	36.313672	n	0.484707	Correct	Correct
6	19	Flanker_LR	LRL	Incongruent	Incongruent	37.996809	38.313475	g	0.492920	Correct	Correct
6	20	Flanker_UD	DUD	Incongruent	Incongruent	39.996671	40.313307	j	0.573014	Correct	Correct
6	21	Flanker_LR	RLR	Incongruent	Incongruent	41.996502	42.313140	f	0.533214	Correct	Correct
6	22	Flanker_UD	UDU	Incongruent	Incongruent	43.996305	44.312984	n	0.445238	Correct	Correct
6	23	Flanker_LR	RRR	Congruent	Incongruent	45.996167	46.312802	g	0.437302	Correct	Correct
6	24	Flanker_UD	DUD	Incongruent	Congruent	47.995998	48.312648	j	0.541496	Correct	Correct
6	25	Flanker_LR	LLL	Congruent	Incongruent	49.995833	50.312466	f	0.429530	Correct	Correct
6	26	Flanker_UD	UDU	Incongruent	Congruent	51.995662	52.312319	n	0.525752	Correct	Correct
6	27	Flanker_LR	LRL	Incongruent	Incongruent	53.995493	54.312131	g	0.493840	Correct	Correct
6	28	Flanker_UD	DUD	Incongruent	Incongruent	55.995326	56.311963	j	0.477974	Correct	Correct
6	29	Flanker_LR	RRR	Congruent	Incongruent	57.995158	58.311795	g	0.374022	Correct	Correct
6	30	Flanker_UD	UUU	Congruent	Congruent	59.994992	60.311631	j	0.422244	Correct	Correct
6	31	Flanker_LR	LRL	Incongruent	Congruent	61.994823	62.311459	g	0.510405	Correct	Correct
6	32	Flanker_UD	DUD	Incongruent	Incongruent	63.994653	64.311291	j	0.446558	Correct	Correct
6	33	Flanker_LR	LRL	Incongruent	Incongruent	65.994485	66.311122	g	0.510627	Correct	Correct
6	34	Flanker_UD	DUD	Incongruent	Incongruent	67.994319	68.310968	j	0.478657	Correct	Correct
6	35	Flanker_LR	RRR	Congruent	Incongruent	69.994150	70.310787	g	0.406775	Correct	Correct
6	36	Flanker_UD	UUU	Congruent	Congruent	71.993980	72.310619	j	0.430976	Correct	Correct
6	37	Flanker_LR	LLL	Congruent	Congruent	74.010457	74.310451	g	0.399029	Error	Correct
6	38	Flanker_UD	DDD	Congruent	Congruent	75.993653	76.310291	n	0.471296	Correct	Error
6	39	Flanker_LR	LLL	Congruent	Congruent	77.993489	78.310114	f	0.511242	Correct	Correct
6	40	Flanker_UD	DDD	Congruent	Congruent	79.993328	80.309945	n	0.519428	Correct	Correct
6	41	Flanker_LR	RLR	Incongruent	Congruent	81.993149	82.309776	f	0.543572	Correct	Correct
6	42	Flanker_UD	UUU	Congruent	Incongruent	84.009637	84.309630	j	0.399662	Correct	Correct
6	43	Flanker_LR	LLL	Congruent	Congruent	86.009449	86.309446	f	0.407808	Correct	Correct
6	44	Flanker_UD	DDD	Congruent	Congruent	88.009287	88.309274	n	0.431909	Correct	Correct
6	45	Flanker_LR	LLL	Congruent	Congruent	90.009145	90.309105	f	0.359978	Correct	Correct
6	46	Flanker_UD	DDD	Congruent	Congruent	92.009012	92.308963	n	0.440125	Correct	Correct
6	47	Flanker_LR	LRL	Incongruent	Congruent	94.008807	94.308768	g	0.512233	Correct	Correct
6	48	Flanker_UD	UUU	Congruent	Incongruent	96.008619	96.308602	j	0.440569	Correct	Correct
6	49	Flanker_LR	RRR	Congruent	Congruent	98.008474	98.308433	g	0.584491	Correct	Correct
6	50	Flanker_UD	UUU	Congruent	Congruent	100.008335	100.308294	j	0.384638	Correct	Correct
6	51	Flanker_LR	LLL	Congruent	Congruent	102.008137	102.308099	f	0.400804	Correct	Correct
6	52	Flanker_UD	UDU	Incongruent	Congruent	104.007969	104.307929	n	0.520874	Correct	Correct
6	53	Flanker_LR	RLR	Incongruent	Incongruent	106.007802	106.307761	f	0.481003	Correct	Correct
6	54	Flanker_UD	DDD	Congruent	Incongruent	108.007645	108.307631	n	0.481151	Correct	Correct
6	55	Flanker_LR	RLR	Incongruent	Congruent	110.007465	110.307424	f	0.473255	Correct	Correct
6	56	Flanker_UD	UUU	Congruent	Incongruent	112.007295	112.307257	j	0.497438	Correct	Correct
6	57	Flanker_LR	LRL	Incongruent	Congruent	114.007099	114.307090	g	0.529638	Correct	Correct
6	58	Flanker_UD	DUD	Incongruent	Incongruent	116.006994	116.306950	j	0.433644	Correct	Correct
6	59	Flanker_LR	RLR	Incongruent	Incongruent	118.006791	118.306753	f	0.489727	Correct	Correct
6	60	Flanker_UD	UUU	Congruent	Incongruent	120.006602	120.306587	j	0.457782	Correct	Correct
6	61	Flanker_LR	LRL	Incongruent	Congruent	122.006457	122.306416	g	0.481987	Correct	Correct
6	62	Flanker_UD	DDD	Congruent	Incongruent	124.006292	124.306278	n	0.506079	Correct	Correct
6	63	Flanker_LR	LLL	Congruent	Congruent	126.006123	126.306082	f	0.602181	Correct	Correct
6	64	Flanker_UD	DUD	Incongruent	Congruent	128.005952	128.305913	j	0.458336	Correct	Correct
6	65	Flanker_LR	LRL	Incongruent	Incongruent	130.005784	130.305745	g	0.498456	Correct	Correct
6	66	Flanker_UD	UUU	Congruent	Incongruent	132.005614	132.305606	j	0.418601	Correct	Correct
6	67	Flanker_LR	RLR	Incongruent	Congruent	134.005418	134.305409	f	0.482672	Correct	Correct
6	68	Flanker_UD	DUD	Incongruent	Incongruent	136.005249	136.305242	j	0.570753	Correct	Correct
6	69	Flanker_LR	RRR	Congruent	Incongruent	138.005092	138.305075	g	0.418911	Correct	Correct
6	70	Flanker_UD	DUD	Incongruent	Congruent	140.004977	140.304916	j	0.451159	Correct	Correct
6	71	Flanker_LR	LLL	Congruent	Incongruent	142.004782	142.304738	f	0.403107	Correct	Correct
6	72	Flanker_UD	DDD	Congruent	Congruent	144.004608	144.304571	n	0.435328	Correct	Correct
6	73	Flanker_LR	RRR	Congruent	Congruent	146.004441	146.304401	g	0.467443	Correct	Correct
6	74	Flanker_UD	DUD	Incongruent	Congruent	148.004267	148.304245	j	0.443548	Correct	Correct
6	75	Flanker_LR	RRR	Congruent	Incongruent	150.004084	150.304067	g	0.419598	Correct	Correct
6	76	Flanker_UD	UUU	Congruent	Congruent	152.003915	152.303897	j	0.395857	Correct	Correct
6	77	Flanker_LR	LLL	Congruent	Congruent	154.003770	154.303730	f	0.387948	Correct	Correct
6	78	Flanker_UD	DUD	Incongruent	Congruent	156.003621	156.303590	j	0.460084	Correct	Correct
6	79	Flanker_LR	RLR	Incongruent	Incongruent	158.003434	158.303392	f	0.476115	Correct	Correct
6	80	Flanker_UD	UDU	Incongruent	Incongruent	160.003266	160.303226	n	0.452299	Correct	Correct
6	81	Flanker_LR	RLR	Incongruent	Incongruent	162.003098	162.303058	f	0.508440	Correct	Correct
6	82	Flanker_UD	DDD	Congruent	Incongruent	164.002941	164.302918	n	0.508548	Correct	Correct
6	83	Flanker_LR	RRR	Congruent	Congruent	166.002768	166.302721	g	0.396689	Correct	Correct
6	84	Flanker_UD	UDU	Incongruent	Congruent	168.002596	168.302554	n	0.468797	Correct	Correct
6	85	Flanker_LR	LRL	Incongruent	Incongruent	170.002425	170.302387	g	0.469033	Correct	Correct
6	86	Flanker_UD	DUD	Incongruent	Incongruent	172.002278	172.302240	j	0.485640	Correct	Correct
6	87	Flanker_LR	LRL	Incongruent	Incongruent	174.002067	174.302050	g	0.477165	Correct	Correct
6	88	Flanker_UD	UDU	Incongruent	Incongruent	176.001922	176.301882	n	0.421175	Correct	Correct
6	89	Flanker_LR	RRR	Congruent	Incongruent	178.001753	178.301715	g	0.397465	Correct	Correct
6	90	Flanker_UD	UUU	Congruent	Congruent	180.001607	180.301571	j	0.389415	Correct	Correct
6	91	Flanker_LR	LLL	Congruent	Congruent	182.001388	182.301377	f	0.357639	Correct	Correct
6	92	Flanker_UD	UDU	Incongruent	Congruent	184.001250	184.301210	n	0.437757	Correct	Correct
6	93	Flanker_LR	RRR	Congruent	Incongruent	186.001089	186.301043	g	0.357899	Correct	Correct
6	94	Flanker_UD	UDU	Incongruent	Congruent	188.000934	188.300900	n	0.485983	Correct	Correct
6	95	Flanker_LR	LLL	Congruent	Incongruent	190.000749	190.300708	f	0.358080	Correct	Correct
6	96	Flanker_UD	UUU	Congruent	Congruent	192.000582	192.300539	j	0.382240	Correct	Correct
7	1	Flanker_LR	RRR	Congruent	None	1.999852	2.299803	g	0.433530	Correct	None
7	2	Flanker_UD	DUD	Incongruent	Congruent	3.999676	4.299634	j	0.497553	Correct	Correct
7	3	Flanker_LR	RLR	Incongruent	Incongruent	5.999507	6.299465	f	0.529699	Correct	Correct
7	4	Flanker_UD	DDD	Congruent	Incongruent	7.999340	8.299306	n	0.385787	Correct	Correct
7	5	Flanker_LR	LLL	Congruent	Congruent	9.999181	10.299130	f	0.337945	Correct	Correct
7	6	Flanker_UD	DUD	Incongruent	Congruent	11.999004	12.298964	j	0.490052	Correct	Correct
7	7	Flanker_LR	LLL	Congruent	Incongruent	13.998837	14.298798	f	0.330231	Correct	Correct
7	8	Flanker_UD	UUU	Congruent	Congruent	15.998669	16.298634	j	0.378357	Correct	Correct
7	9	Flanker_LR	RLR	Incongruent	Congruent	17.998507	18.298459	f	0.506389	Correct	Correct
7	10	Flanker_UD	UDU	Incongruent	Incongruent	19.998333	20.298292	n	0.474508	Correct	Correct
7	11	Flanker_LR	RRR	Congruent	Incongruent	21.998165	22.298124	g	0.378770	Correct	Correct
7	12	Flanker_UD	UDU	Incongruent	Congruent	23.998001	24.297961	n	0.442815	Correct	Correct
7	13	Flanker_LR	RLR	Incongruent	Incongruent	25.997798	26.297787	f	0.426923	Correct	Correct
7	14	Flanker_UD	UUU	Congruent	Incongruent	27.997629	28.297619	j	0.410979	Correct	Correct
7	15	Flanker_LR	LLL	Congruent	Congruent	29.997491	30.297450	f	0.419110	Correct	Correct
7	16	Flanker_UD	DUD	Incongruent	Congruent	31.997294	32.297281	j	0.507217	Correct	Correct
7	17	Flanker_LR	LLL	Congruent	Incongruent	33.997153	34.313789	f	0.346726	Correct	Correct
7	18	Flanker_UD	UUU	Congruent	Congruent	35.996957	36.313612	j	0.346836	Correct	Correct
7	19	Flanker_LR	RRR	Congruent	Congruent	37.996821	38.313467	g	0.394909	Correct	Correct
7	20	Flanker_UD	UDU	Incongruent	Congruent	39.996655	40.313275	n	0.451260	Correct	Correct
7	21	Flanker_LR	RLR	Incongruent	Incongruent	41.996453	42.313107	f	0.459154	Correct	Correct
7	22	Flanker_UD	UUU	Congruent	Incongruent	43.996289	44.312941	j	0.339376	Correct	Correct
7	23	Flanker_LR	RRR	Congruent	Congruent	45.996156	46.312786	g	0.331455	Correct	Correct
7	24	Flanker_UD	UDU	Incongruent	Congruent	47.995982	48.312602	n	0.443517	Correct	Correct
7	25	Flanker_LR	RRR	Congruent	Incongruent	49.995830	50.312437	g	0.379694	Correct	Correct
7	26	Flanker_UD	UDU	Incongruent	Congruent	51.995646	52.312267	n	0.459787	Correct	Correct
7	27	Flanker_LR	RRR	Congruent	Incongruent	53.995477	54.312120	g	0.363969	Correct	Correct
7	28	Flanker_UD	DDD	Congruent	Congruent	55.995279	56.311932	n	0.412115	Correct	Correct
7	29	Flanker_LR	RRR	Congruent	Congruent	57.995159	58.311764	g	0.372165	Correct	Correct
7	30	Flanker_UD	DDD	Congruent	Congruent	59.994973	60.311596	n	0.388417	Correct	Correct
7	31	Flanker_LR	RRR	Congruent	Congruent	61.994805	62.311453	g	0.308398	Correct	Correct
7	32	Flanker_UD	UUU	Congruent	Congruent	63.994639	64.311260	j	0.340533	Correct	Correct
7	33	Flanker_LR	RLR	Incongruent	Congruent	65.994489	66.311092	f	0.492711	Correct	Correct
7	34	Flanker_UD	UUU	Congruent	Incongruent	67.994303	68.310926	j	0.364834	Correct	Correct
7	35	Flanker_LR	LRL	Incongruent	Congruent	69.994135	70.310786	g	0.508863	Correct	Correct
7	36	Flanker_UD	DUD	Incongruent	Incongruent	71.993966	72.310587	j	0.485137	Correct	Correct
7	37	Flanker_LR	RLR	Incongruent	Incongruent	73.993798	74.310423	f	0.445196	Correct	Correct
7	38	Flanker_UD	UDU	Incongruent	Incongruent	75.993629	76.310254	n	0.469249	Correct	Correct
7	39	Flanker_LR	LLL	Congruent	Incongruent	77.993462	78.310114	f	0.405484	Correct	Correct
7	40	Flanker_UD	UUU	Congruent	Congruent	79.993294	80.309918	j	0.357607	Correct	Correct
7	41	Flanker_LR	LRL	Incongruent	Congruent	81.993123	82.309752	g	0.461655	Correct	Correct
7	42	Flanker_UD	DUD	Incongruent	Incongruent	84.009623	84.309582	j	0.453731	Correct	Correct
7	43	Flanker_LR	RLR	Incongruent	Incongruent	86.009470	86.309440	f	0.437905	Correct	Correct
7	44	Flanker_UD	UUU	Congruent	Incongruent	88.009287	88.309246	j	0.382085	Correct	Correct
7	45	Flanker_LR	RRR	Congruent	Congruent	90.009118	90.309079	g	0.398118	Correct	Correct
7	46	Flanker_UD	DUD	Incongruent	Congruent	92.008960	92.308916	j	0.550275	Correct	Correct
7	47	Flanker_LR	RRR	Congruent	Incongruent	94.008789	94.308774	g	0.398328	Correct	Correct
7	48	Flanker_UD	DUD	Incongruent	Congruent	96.008619	96.308574	j	0.406531	Correct	Correct
7	49	Flanker_LR	RLR	Incongruent	Incongruent	98.008451	98.308407	f	0.438644	Correct	Correct
7	50	Flanker_UD	UDU	Incongruent	Incongruent	100.008360	100.308250	n	0.470786	Correct	Correct
7	51	Flanker_LR	LRL	Incongruent	Incongruent	102.008114	102.308076	g	0.447337	Correct	Correct
7	52	Flanker_UD	UUU	Congruent	Incongruent	104.007945	104.307903	j	0.438905	Correct	Correct
7	53	Flanker_LR	LLL	Congruent	Congruent	106.007777	106.307737	f	0.439109	Correct	Correct
7	54	Flanker_UD	UUU	Congruent	Congruent	108.007630	108.307569	j	0.367204	Correct	Correct
7	55	Flanker_LR	RRR	Congruent	Congruent	110.007501	110.307424	g	0.399349	Correct	Correct
7	56	Flanker_UD	UDU	Incongruent	Congruent	112.007274	112.307232	n	0.455479	Correct	Correct
7	57	Flanker_LR	LRL	Incongruent	Incongruent	114.007108	114.307065	g	0.471572	Correct	Correct
7	58	Flanker_UD	DDD	Congruent	Incongruent	116.006940	116.306897	n	0.551724	Correct	Correct
7	59	Flanker_LR	LLL	Congruent	Congruent	118.006776	118.306730	f	0.359868	Correct	Correct
7	60	Flanker_UD	DUD	Incongruent	Congruent	120.006603	120.306559	j	0.471898	Correct	Correct
7	61	Flanker_LR	RRR	Congruent	Incongruent	122.006435	122.306394	g	0.456168	Correct	Correct
7	62	Flanker_UD	DDD	Congruent	Congruent	124.006266	124.306224	n	0.576182	Correct	Correct
7	63	Flanker_LR	LRL	Incongruent	Congruent	126.006086	126.306081	g	0.512326	Correct	Correct
7	64	Flanker_UD	DDD	Congruent	Incongruent	128.005931	128.305890	n	0.400513	Correct	Correct
7	65	Flanker_LR	RLR	Incongruent	Congruent	130.005733	130.305723	f	0.496581	Correct	Correct
7	66	Flanker_UD	UUU	Congruent	Incongruent	132.005595	132.305554	j	0.360654	Correct	Correct
7	67	Flanker_LR	LLL	Congruent	Congruent	134.005456	134.305421	f	0.392789	Correct	Correct
7	68	Flanker_UD	DUD	Incongruent	Congruent	136.005260	136.305217	j	0.472925	Correct	Correct
7	69	Flanker_LR	LRL	Incongruent	Incongruent	138.005091	138.305051	g	0.489034	Correct	Correct
7	70	Flanker_UD	UDU	Incongruent	Incongruent	140.004927	140.304884	n	0.449166	Correct	Correct
7	71	Flanker_LR	RLR	Incongruent	Incongruent	142.004756	142.304723	f	0.433293	Correct	Correct
7	72	Flanker_UD	DDD	Congruent	Incongruent	144.004587	144.304545	n	0.401373	Correct	Correct
7	73	Flanker_LR	LRL	Incongruent	Congruent	146.004421	146.304378	g	0.457544	Correct	Correct
7	74	Flanker_UD	UUU	Congruent	Incongruent	148.004252	148.304210	j	0.345682	Correct	Correct
7	75	Flanker_LR	LRL	Incongruent	Congruent	150.004116	150.304049	g	0.465725	Correct	Correct
7	76	Flanker_UD	UDU	Incongruent	Incongruent	152.003921	152.303874	n	0.441849	Correct	Correct
7	77	Flanker_LR	LLL	Congruent	Incongruent	154.003753	154.303707	f	0.346000	Correct	Correct
7	78	Flanker_UD	DDD	Congruent	Congruent	156.003589	156.303540	n	0.386145	Correct	Correct
7	79	Flanker_LR	LRL	Incongruent	Congruent	158.003415	158.303408	g	0.482235	Correct	Correct
7	80	Flanker_UD	UDU	Incongruent	Incongruent	160.003246	160.303203	n	0.450301	Correct	Correct
7	81	Flanker_LR	LLL	Congruent	Incongruent	162.003080	162.303037	g	0.402581	Error	Correct
7	82	Flanker_UD	DDD	Congruent	Congruent	164.002899	164.302870	n	0.482685	Correct	Error
7	83	Flanker_LR	LRL	Incongruent	Congruent	166.002782	166.302730	g	0.498670	Correct	Correct
7	84	Flanker_UD	DUD	Incongruent	Incongruent	168.002571	168.302534	j	0.474803	Correct	Correct
7	85	Flanker_LR	LRL	Incongruent	Incongruent	170.002400	170.302367	g	0.546969	Correct	Correct
7	86	Flanker_UD	DUD	Incongruent	Incongruent	172.002232	172.302197	j	0.555180	Correct	Correct
7	87	Flanker_LR	LLL	Congruent	Incongruent	174.002063	174.302046	f	0.419213	Correct	Correct
7	88	Flanker_UD	DDD	Congruent	Congruent	176.001866	176.301862	n	0.435372	Correct	Correct
7	89	Flanker_LR	RLR	Incongruent	Congruent	178.001699	178.301695	f	0.467434	Correct	Correct
7	90	Flanker_UD	DDD	Congruent	Incongruent	180.001561	180.301527	n	0.411658	Correct	Correct
7	91	Flanker_LR	RLR	Incongruent	Congruent	182.001405	182.301376	f	0.451722	Correct	Correct
7	92	Flanker_UD	DUD	Incongruent	Incongruent	184.001228	184.301192	j	0.459882	Correct	Correct
7	93	Flanker_LR	LRL	Incongruent	Incongruent	186.001056	186.301024	g	0.476000	Correct	Correct
7	94	Flanker_UD	UDU	Incongruent	Incongruent	188.000896	188.300857	n	0.508015	Correct	Correct
7	95	Flanker_LR	LLL	Congruent	Incongruent	190.000709	190.300701	f	0.388126	Correct	Correct
7	96	Flanker_UD	DDD	Congruent	Congruent	192.000552	192.300520	n	0.492248	Correct	Correct
8	1	Flanker_LR	RLR	Incongruent	None	1.999835	2.299802	f	0.496173	Correct	None
8	2	Flanker_UD	DDD	Congruent	Incongruent	3.999663	4.299636	n	0.408373	Correct	Correct
8	3	Flanker_LR	LRL	Incongruent	Congruent	5.999498	6.299469	g	0.464405	Correct	Correct
8	4	Flanker_UD	DUD	Incongruent	Incongruent	7.999297	8.299300	j	0.448597	Correct	Correct
8	5	Flanker_LR	RRR	Congruent	Incongruent	9.999162	10.299129	g	0.409327	Correct	Correct
8	6	Flanker_UD	DDD	Congruent	Congruent	11.998992	12.298963	n	0.424813	Correct	Correct
8	7	Flanker_LR	LLL	Congruent	Congruent	13.998829	14.298796	f	0.305470	Correct	Correct
8	8	Flanker_UD	DUD	Incongruent	Congruent	15.998657	16.298628	j	0.465014	Correct	Correct
8	9	Flanker_LR	LLL	Congruent	Incongruent	17.998499	18.298459	f	0.353207	Correct	Correct
8	10	Flanker_UD	DDD	Congruent	Congruent	19.998321	20.298293	n	0.409341	Correct	Correct
8	11	Flanker_LR	RLR	Incongruent	Congruent	21.998152	22.298124	f	0.417384	Correct	Correct
8	12	Flanker_UD	DDD	Congruent	Incongruent	23.997985	24.297957	n	0.449932	Correct	Correct
8	13	Flanker_LR	RRR	Congruent	Congruent	25.997804	26.297787	g	0.369781	Correct	Correct
8	14	Flanker_UD	UDU	Incongruent	Congruent	27.997648	28.297622	n	0.497834	Correct	Correct
8	15	Flanker_LR	RLR	Incongruent	Incongruent	29.997483	30.297453	f	0.482150	Correct	Correct
8	16	Flanker_UD	UUU	Congruent	Incongruent	31.997313	32.297297	j	0.402063	Correct	Correct
8	17	Flanker_LR	RLR	Incongruent	Congruent	33.997145	34.313782	f	0.433433	Correct	Correct
8	18	Flanker_UD	UUU	Congruent	Incongruent	35.996946	36.313614	j	0.345592	Correct	Correct
8	19	Flanker_LR	RRR	Congruent	Congruent	37.996810	38.313477	g	0.393665	Correct	Correct
8	20	Flanker_UD	UDU	Incongruent	Congruent	39.996642	40.313277	n	0.465861	Correct	Correct
8	21	Flanker_LR	RRR	Congruent	Incongruent	41.996473	42.313111	g	0.386024	Correct	Correct
8	22	Flanker_UD	DDD	Congruent	Congruent	43.996306	44.312944	n	0.378112	Correct	Correct
8	23	Flanker_LR	RLR	Incongruent	Congruent	45.996138	46.312774	f	0.458247	Correct	Correct
8	24	Flanker_UD	UDU	Incongruent	Incongruent	47.995971	48.312608	n	0.458384	Correct	Correct
8	25	Flanker_LR	LRL	Incongruent	Incongruent	49.995772	50.312439	g	0.530380	Correct	Correct
8	26	Flanker_UD	DDD	Congruent	Incongruent	51.995636	52.312273	n	0.498551	Correct	Correct
8	27	Flanker_LR	RRR	Congruent	Congruent	53.995468	54.312137	g	0.418722	Correct	Correct
8	28	Flanker_UD	DDD	Congruent	Congruent	55.995300	56.311936	n	0.426797	Correct	Correct
8	29	Flanker_LR	LRL	Incongruent	Congruent	57.995132	58.311769	g	0.490888	Correct	Correct
8	30	Flanker_UD	UUU	Congruent	Incongruent	59.994964	60.311601	j	0.514966	Correct	Correct
8	31	Flanker_LR	RRR	Congruent	Congruent	61.994797	62.311457	g	0.547152	Correct	Correct
8	32	Flanker_UD	DUD	Incongruent	Congruent	63.994629	64.311264	j	0.491290	Correct	Correct
8	33	Flanker_LR	RRR	Congruent	Incongruent	65.994461	66.311098	g	0.435388	Correct	Correct
8	34	Flanker_UD	DUD	Incongruent	Congruent	67.994293	68.310930	j	0.427486	Correct	Correct
8	35	Flanker_LR	LRL	Incongruent	Incongruent	69.994124	70.310769	g	0.539714	Correct	Correct
8	36	Flanker_UD	UDU	Incongruent	Incongruent	71.993957	72.310594	n	0.475829	Correct	Correct
8	37	Flanker_LR	LRL	Incongruent	Incongruent	74.010454	74.310426	g	0.483932	Correct	Correct
8	38	Flanker_UD	DUD	Incongruent	Incongruent	76.010285	76.310259	j	0.443984	Correct	Correct
8	39	Flanker_LR	RLR	Incongruent	Incongruent	78.010118	78.310107	f	0.492087	Correct	Correct
8	40	Flanker_UD	UUU	Congruent	Incongruent	80.009955	80.309923	j	0.372228	Correct	Correct
8	41	Flanker_LR	LLL	Congruent	Congruent	82.009781	82.309755	f	0.348392	Correct	Correct
8	42	Flanker_UD	UUU	Congruent	Congruent	84.009614	84.309588	j	0.428433	Correct	Correct
8	43	Flanker_LR	RLR	Incongruent	Congruent	86.009447	86.309421	f	0.453171	Correct	Correct
8	44	Flanker_UD	UDU	Incongruent	Incongruent	88.009278	88.309252	n	0.476746	Correct	Correct
8	45	Flanker_LR	LLL	Congruent	Incongruent	90.009111	90.309084	f	0.436845	Correct	Correct
8	46	Flanker_UD	UUU	Congruent	Congruent	92.008942	92.308918	j	0.365044	Correct	Correct
8	47	Flanker_LR	RLR	Incongruent	Congruent	94.008782	94.308755	f	0.485126	Correct	Correct
8	48	Flanker_UD	UUU	Congruent	Incongruent	96.008612	96.308601	j	0.381229	Correct	Correct
8	49	Flanker_LR	RRR	Congruent	Congruent	98.008444	98.308414	g	0.381404	Correct	Correct
8	50	Flanker_UD	UUU	Congruent	Congruent	100.008275	100.308245	j	0.349472	Correct	Correct
8	51	Flanker_LR	LLL	Congruent	Congruent	102.008106	102.308078	f	0.341581	Correct	Correct
8	52	Flanker_UD	DDD	Congruent	Congruent	104.007940	104.307913	n	0.413687	Correct	Correct
8	53	Flanker_LR	RRR	Congruent	Congruent	106.007771	106.307742	g	0.358244	Correct	Correct
8	54	Flanker_UD	DDD	Congruent	Congruent	108.007604	108.307590	n	0.381942	Correct	Correct
8	55	Flanker_LR	LRL	Incongruent	Congruent	110.007435	110.307422	g	0.590089	Correct	Correct
8	56	Flanker_UD	DDD	Congruent	Incongruent	112.007266	112.307238	n	0.398156	Correct	Correct
8	57	Flanker_LR	LLL	Congruent	Congruent	114.007101	114.307072	f	0.366280	Correct	Correct
8	58	Flanker_UD	UDU	Incongruent	Congruent	116.006967	116.306905	n	0.470423	Correct	Correct
8	59	Flanker_LR	LRL	Incongruent	Incongruent	118.006765	118.306760	g	0.487075	Correct	Correct
8	60	Flanker_UD	DDD	Congruent	Incongruent	120.006596	120.306569	n	0.414629	Correct	Correct
8	61	Flanker_LR	LLL	Congruent	Congruent	122.006429	122.306401	f	0.374799	Correct	Correct
8	62	Flanker_UD	DDD	Congruent	Congruent	124.006262	124.306233	n	0.430929	Correct	Correct
8	63	Flanker_LR	LLL	Congruent	Congruent	126.006094	126.306102	f	0.327076	Correct	Correct
8	64	Flanker_UD	DUD	Incongruent	Congruent	128.005925	128.305895	j	0.471146	Correct	Correct
8	65	Flanker_LR	RRR	Congruent	Incongruent	130.005758	130.305730	g	0.367316	Correct	Correct
8	66	Flanker_UD	UDU	Incongruent	Congruent	132.005570	132.305563	n	0.447474	Correct	Correct
8	67	Flanker_LR	LRL	Incongruent	Incongruent	134.005431	134.305415	g	0.479523	Correct	Correct
8	68	Flanker_UD	UDU	Incongruent	Incongruent	136.005256	136.305225	n	0.447638	Correct	Correct
8	69	Flanker_LR	RLR	Incongruent	Incongruent	138.005088	138.305058	f	0.480579	Correct	Correct
8	70	Flanker_UD	UDU	Incongruent	Incongruent	140.004915	140.304891	n	0.455898	Correct	Correct
8	71	Flanker_LR	LRL	Incongruent	Incongruent	142.004751	142.304739	g	0.472007	Correct	Correct
8	72	Flanker_UD	DUD	Incongruent	Incongruent	144.004585	144.304555	j	0.440160	Correct	Correct
8	73	Flanker_LR	LLL	Congruent	Incongruent	146.004417	146.304388	f	0.440299	Correct	Correct
8	74	Flanker_UD	UUU	Congruent	Congruent	148.004233	148.304220	j	0.432294	Correct	Correct
8	75	Flanker_LR	LRL	Incongruent	Congruent	150.004080	150.304087	g	0.384470	Correct	Correct
8	76	Flanker_UD	UUU	Congruent	Incongruent	152.003913	152.303884	j	0.384613	Correct	Correct
8	77	Flanker_LR	LRL	Incongruent	Congruent	154.003744	154.303717	g	0.416826	Correct	Correct
8	78	Flanker_UD	UDU	Incongruent	Incongruent	156.003555	156.303549	n	0.456841	Correct	Correct
8	79	Flanker_LR	RLR	Incongruent	Incongruent	158.003409	158.303387	f	0.505040	Correct	Correct
8	80	Flanker_UD	DUD	Incongruent	Incongruent	160.003241	160.303213	j	0.481095	Correct	Correct
8	81	Flanker_LR	LRL	Incongruent	Incongruent	162.003072	162.303070	g	0.441252	Correct	Correct
8	82	Flanker_UD	UUU	Congruent	Incongruent	164.002908	164.302883	j	0.385837	Correct	Correct
8	83	Flanker_LR	RLR	Incongruent	Congruent	166.002738	166.302714	f	0.505929	Correct	Correct
8	84	Flanker_UD	DUD	Incongruent	Incongruent	168.002570	168.302545	j	0.529683	Correct	Correct
8	85	Flanker_LR	RRR	Congruent	Incongruent	170.002404	170.302375	g	0.401666	Correct	Correct
8	86	Flanker_UD	DUD	Incongruent	Congruent	172.002235	172.302199	j	0.521763	Correct	Correct
8	87	Flanker_LR	RRR	Congruent	Incongruent	174.002067	174.302052	g	0.409969	Correct	Correct
8	88	Flanker_UD	UDU	Incongruent	Congruent	176.001899	176.301871	n	0.490787	Correct	Correct
8	89	Flanker_LR	LLL	Congruent	Incongruent	178.001732	178.301703	f	0.434178	Correct	Correct
8	90	Flanker_UD	UDU	Incongruent	Congruent	180.001565	180.301604	n	0.474906	Correct	Correct
8	91	Flanker_LR	LLL	Congruent	Incongruent	182.001395	182.301370	f	0.394430	Correct	Correct
8	92	Flanker_UD	UUU	Congruent	Congruent	184.001228	184.301200	j	0.442639	Correct	Correct
8	93	Flanker_LR	RLR	Incongruent	Congruent	186.001062	186.301032	f	0.514712	Correct	Correct
8	94	Flanker_UD	DUD	Incongruent	Incongruent	188.000893	188.300865	j	0.482761	Correct	Correct
8	95	Flanker_LR	LLL	Congruent	Incongruent	190.000723	190.300697	f	0.386956	Correct	Correct
8	96	Flanker_UD	DUD	Incongruent	Congruent	192.000558	192.300530	j	0.499011	Correct	Correct
