# Supplementary material for: Congruency Sequence Effects without Feature Integration or Contingency Learning Confounds
Source: PLoS One. 2014 Jul 14;9(7):e102337. doi: 10.1371/journal.pone.0102337 (PMC4096924; doi:10.1371/journal.pone.0102337)
Supplement: Raw Data S1 — The raw data collected from each participant in Experiments 1 and 2. (ZIP) [file pone.0102337.s001.zip › RAW DATA/Experiment2/Prime_Word_Flanker_3D_Subject_14_log.txt]

Experiment ID	Prime_Word_Flanker_Paradigm
Subject	14
Run Time	14-May-2013 16:25:29
Run Number	Trial Number	Task	Stimulus	Current Trial Type	Previous Trial Type	StimulusOnsetTime	StimulusOffsetTime	Response	RT	Accuracy	PreviousAccuracy
practice	1	Flanker_LR	LRL	Incongruent	None	1.999852	2.299811	g	0.590106	Correct	None
practice	2	Flanker_UD	DUD	Incongruent	Incongruent	3.999657	4.299636	Omission	5000.000000	Omission	Correct
practice	3	Flanker_LR	LLL	Congruent	Incongruent	5.999490	6.299456	Omission	5000.000000	Omission	Omission
practice	4	Flanker_UD	DUD	Incongruent	Congruent	7.999310	8.299285	j	1.062417	Correct	Omission
practice	5	Flanker_LR	LLL	Congruent	Incongruent	9.999139	10.299135	n	0.710639	Error	Correct
practice	6	Flanker_UD	UUU	Congruent	Congruent	11.998972	12.298946	j	0.719327	Correct	Error
practice	7	Flanker_LR	RLR	Incongruent	Congruent	13.998797	14.298782	f	0.598790	Correct	Correct
practice	8	Flanker_UD	UUU	Congruent	Incongruent	15.998627	16.298597	j	0.558966	Correct	Correct
practice	9	Flanker_LR	LRL	Incongruent	Congruent	17.998473	18.298438	j	0.591051	Error	Correct
practice	10	Flanker_UD	UDU	Incongruent	Incongruent	19.998284	20.298247	n	0.903126	Correct	Error
practice	11	Flanker_LR	RRR	Congruent	Incongruent	21.998116	22.298077	j	0.783332	Error	Correct
practice	12	Flanker_UD	UUU	Congruent	Congruent	23.997931	24.297905	j	0.831426	Correct	Error
practice	13	Flanker_LR	LLL	Congruent	Congruent	25.997795	26.297742	f	0.575519	Correct	Correct
practice	14	Flanker_UD	UDU	Incongruent	Congruent	27.997588	28.297558	n	0.647548	Correct	Correct
practice	15	Flanker_LR	RLR	Incongruent	Incongruent	29.997418	30.297384	f	0.687748	Correct	Correct
practice	16	Flanker_UD	DUD	Incongruent	Incongruent	31.997249	32.313885	j	0.591454	Correct	Correct
practice	17	Flanker_LR	LRL	Incongruent	Incongruent	33.997090	34.313712	g	0.799342	Correct	Correct
practice	18	Flanker_UD	DDD	Congruent	Incongruent	35.996868	36.313535	n	0.591561	Correct	Correct
practice	19	Flanker_LR	RRR	Congruent	Congruent	37.996728	38.313376	j	0.599590	Error	Correct
practice	20	Flanker_UD	UDU	Incongruent	Congruent	39.996551	40.313193	n	0.591766	Correct	Error
practice	21	Flanker_LR	RLR	Incongruent	Incongruent	41.996392	42.313019	f	0.839863	Correct	Correct
practice	22	Flanker_UD	DDD	Congruent	Incongruent	43.996209	44.312847	n	0.552298	Correct	Correct
practice	23	Flanker_LR	RRR	Congruent	Congruent	45.996042	46.312675	g	0.672193	Correct	Correct
practice	24	Flanker_UD	DDD	Congruent	Congruent	47.995841	48.312505	n	0.624322	Correct	Correct
1	1	Flanker_LR	RLR	Incongruent	None	1.999848	2.299802	f	0.621140	Correct	None
1	2	Flanker_UD	DUD	Incongruent	Incongruent	3.999685	4.299630	j	0.581281	Correct	Correct
1	3	Flanker_LR	RRR	Congruent	Incongruent	5.999513	6.299468	g	0.693424	Correct	Correct
1	4	Flanker_UD	DDD	Congruent	Congruent	7.999330	8.299287	n	0.549598	Correct	Correct
1	5	Flanker_LR	RLR	Incongruent	Congruent	9.999158	10.299116	f	0.597866	Correct	Correct
1	6	Flanker_UD	DUD	Incongruent	Incongruent	11.998959	12.298955	j	0.549786	Correct	Correct
1	7	Flanker_LR	RRR	Congruent	Incongruent	13.998812	14.298773	g	0.638427	Correct	Correct
1	8	Flanker_UD	UDU	Incongruent	Congruent	15.998652	16.298607	n	0.486088	Correct	Correct
1	9	Flanker_LR	LRL	Incongruent	Incongruent	17.998474	18.298431	g	0.702201	Correct	Correct
1	10	Flanker_UD	UUU	Congruent	Incongruent	19.998302	20.298260	j	0.550363	Correct	Correct
1	11	Flanker_LR	LRL	Incongruent	Congruent	21.998138	22.298089	g	0.566621	Correct	Correct
1	12	Flanker_UD	DUD	Incongruent	Incongruent	23.997962	24.297920	j	0.502627	Correct	Correct
1	13	Flanker_LR	LRL	Incongruent	Incongruent	25.997790	26.297749	g	0.478764	Correct	Correct
1	14	Flanker_UD	UUU	Congruent	Incongruent	27.997619	28.297569	j	0.534756	Correct	Correct
1	15	Flanker_LR	RRR	Congruent	Congruent	29.997469	30.297403	g	0.454999	Correct	Correct
1	16	Flanker_UD	DDD	Congruent	Congruent	31.997277	32.297234	g	0.479003	Error	Correct
1	17	Flanker_LR	RRR	Congruent	Congruent	33.997113	34.313728	g	0.638542	Correct	Error
1	18	Flanker_UD	UDU	Incongruent	Congruent	35.996926	36.313559	n	0.542579	Correct	Correct
1	19	Flanker_LR	RRR	Congruent	Incongruent	37.996767	38.313389	g	0.446803	Correct	Correct
1	20	Flanker_UD	DDD	Congruent	Congruent	39.996585	40.313219	n	0.550900	Correct	Correct
1	21	Flanker_LR	LLL	Congruent	Congruent	41.996431	42.313056	f	0.526975	Correct	Correct
1	22	Flanker_UD	UDU	Incongruent	Congruent	43.996245	44.312875	n	0.423184	Correct	Correct
1	23	Flanker_LR	LLL	Congruent	Incongruent	45.996072	46.312705	f	0.639199	Correct	Correct
1	24	Flanker_UD	DUD	Incongruent	Congruent	47.995900	48.312526	n	0.375404	Error	Correct
1	25	Flanker_LR	RRR	Congruent	Incongruent	49.995727	50.312385	g	0.591616	Correct	Error
1	26	Flanker_UD	DDD	Congruent	Congruent	51.995559	52.312191	n	0.375565	Correct	Correct
1	27	Flanker_LR	RRR	Congruent	Congruent	53.995405	54.312020	g	0.567857	Correct	Correct
1	28	Flanker_UD	DUD	Incongruent	Congruent	55.995216	56.311851	j	0.583885	Correct	Correct
1	29	Flanker_LR	LLL	Congruent	Incongruent	57.995046	58.311694	f	0.600107	Correct	Correct
1	30	Flanker_UD	UUU	Congruent	Congruent	59.994844	60.311510	j	0.424096	Correct	Correct
1	31	Flanker_LR	LRL	Incongruent	Congruent	61.994679	62.311351	g	0.432253	Correct	Correct
1	32	Flanker_UD	UDU	Incongruent	Incongruent	63.994535	64.311169	n	0.488382	Correct	Correct
1	33	Flanker_LR	RRR	Congruent	Incongruent	65.994360	66.311030	g	0.472489	Correct	Correct
1	34	Flanker_UD	DUD	Incongruent	Congruent	67.994162	68.310828	j	0.520572	Correct	Correct
1	35	Flanker_LR	RLR	Incongruent	Incongruent	69.994031	70.310658	f	0.688853	Correct	Correct
1	36	Flanker_UD	UUU	Congruent	Incongruent	72.010519	72.310488	j	0.520845	Correct	Correct
1	37	Flanker_LR	LLL	Congruent	Congruent	74.010346	74.310333	f	0.601005	Correct	Correct
1	38	Flanker_UD	UDU	Incongruent	Congruent	76.010177	76.310145	n	0.529103	Correct	Correct
1	39	Flanker_LR	LRL	Incongruent	Incongruent	78.010005	78.309975	g	0.641348	Correct	Correct
1	40	Flanker_UD	UUU	Congruent	Incongruent	80.009837	80.309814	j	0.497343	Correct	Correct
1	41	Flanker_LR	LLL	Congruent	Congruent	82.009677	82.309684	f	0.545477	Correct	Correct
1	42	Flanker_UD	UDU	Incongruent	Congruent	84.009494	84.309467	n	0.521839	Correct	Correct
1	43	Flanker_LR	RLR	Incongruent	Incongruent	86.009328	86.309292	f	0.481806	Correct	Correct
1	44	Flanker_UD	DUD	Incongruent	Incongruent	88.009156	88.309123	j	0.465860	Correct	Correct
1	45	Flanker_LR	RRR	Congruent	Incongruent	90.008985	90.308962	g	0.482027	Correct	Correct
1	46	Flanker_UD	DUD	Incongruent	Congruent	92.008819	92.308789	j	0.482073	Correct	Correct
1	47	Flanker_LR	LRL	Incongruent	Incongruent	94.008646	94.308611	g	0.554301	Correct	Correct
1	48	Flanker_UD	DUD	Incongruent	Incongruent	96.008479	96.308445	j	0.530392	Correct	Correct
1	49	Flanker_LR	LLL	Congruent	Incongruent	98.008308	98.308276	f	0.458725	Correct	Correct
1	50	Flanker_UD	DDD	Congruent	Congruent	100.008136	100.308102	n	0.482798	Correct	Correct
1	51	Flanker_LR	RRR	Congruent	Congruent	102.007963	102.307934	g	0.410713	Correct	Correct
1	52	Flanker_UD	UDU	Incongruent	Congruent	104.007804	104.307761	n	0.506835	Correct	Correct
1	53	Flanker_LR	LRL	Incongruent	Incongruent	106.007642	106.307605	g	0.682992	Correct	Correct
1	54	Flanker_UD	DDD	Congruent	Incongruent	108.007455	108.307399	n	0.467137	Correct	Correct
1	55	Flanker_LR	LRL	Incongruent	Congruent	110.007282	110.307250	g	0.539199	Correct	Correct
1	56	Flanker_UD	UDU	Incongruent	Incongruent	112.007113	112.307082	n	0.491300	Correct	Correct
1	57	Flanker_LR	RLR	Incongruent	Incongruent	114.006956	114.306927	g	0.483481	Error	Correct
1	58	Flanker_UD	DDD	Congruent	Incongruent	116.006779	116.306740	n	0.539615	Correct	Error
1	59	Flanker_LR	LLL	Congruent	Congruent	118.006612	118.306569	f	0.563769	Correct	Correct
1	60	Flanker_UD	UDU	Incongruent	Congruent	120.006448	120.306399	n	0.451860	Correct	Correct
1	61	Flanker_LR	RLR	Incongruent	Incongruent	122.006291	122.306254	f	0.683992	Correct	Correct
1	62	Flanker_UD	UUU	Congruent	Incongruent	124.006104	124.306061	j	0.548131	Correct	Correct
1	63	Flanker_LR	LLL	Congruent	Congruent	126.005930	126.305889	f	0.588268	Correct	Correct
1	64	Flanker_UD	DUD	Incongruent	Congruent	128.005764	128.305724	j	0.628397	Correct	Correct
1	65	Flanker_LR	LLL	Congruent	Incongruent	130.005679	130.305548	f	0.572464	Correct	Correct
1	66	Flanker_UD	UUU	Congruent	Congruent	132.005394	132.305380	j	0.500614	Correct	Correct
1	67	Flanker_LR	LLL	Congruent	Congruent	134.005252	134.305211	f	0.388858	Correct	Correct
1	68	Flanker_UD	DDD	Congruent	Congruent	136.005081	136.305037	n	0.412780	Correct	Correct
1	69	Flanker_LR	RLR	Incongruent	Congruent	138.004913	138.304872	f	0.572897	Correct	Correct
1	70	Flanker_UD	UDU	Incongruent	Incongruent	140.004745	140.304701	n	0.549043	Correct	Correct
1	71	Flanker_LR	RLR	Incongruent	Incongruent	142.004571	142.304530	f	0.565254	Correct	Correct
1	72	Flanker_UD	DDD	Congruent	Incongruent	144.004375	144.304360	n	0.461268	Correct	Correct
1	73	Flanker_LR	RLR	Incongruent	Congruent	146.004295	146.304196	f	0.565683	Correct	Correct
1	74	Flanker_UD	DUD	Incongruent	Incongruent	148.004062	148.304021	j	0.581697	Correct	Correct
1	75	Flanker_LR	RRR	Congruent	Incongruent	150.003895	150.303843	g	0.677746	Correct	Correct
1	76	Flanker_UD	UUU	Congruent	Congruent	152.003718	152.303706	j	0.453840	Correct	Correct
1	77	Flanker_LR	LRL	Incongruent	Congruent	154.003573	154.303508	g	0.558091	Correct	Correct
1	78	Flanker_UD	UDU	Incongruent	Incongruent	156.003355	156.303380	n	0.502041	Correct	Correct
1	79	Flanker_LR	RLR	Incongruent	Incongruent	158.003214	158.303174	f	0.582232	Correct	Correct
1	80	Flanker_UD	UUU	Congruent	Incongruent	160.003051	160.303002	j	0.638341	Correct	Correct
1	81	Flanker_LR	LLL	Congruent	Congruent	162.002895	162.302832	f	0.518422	Correct	Correct
1	82	Flanker_UD	DDD	Congruent	Congruent	164.002703	164.302662	n	0.406613	Correct	Correct
1	83	Flanker_LR	LRL	Incongruent	Congruent	166.002533	166.302494	g	0.486644	Correct	Correct
1	84	Flanker_UD	UUU	Congruent	Incongruent	168.002365	168.302324	j	0.526835	Correct	Correct
1	85	Flanker_LR	LLL	Congruent	Congruent	170.002168	170.302160	f	0.814896	Correct	Correct
1	86	Flanker_UD	UUU	Congruent	Congruent	172.001996	172.302013	j	0.511040	Correct	Correct
1	87	Flanker_LR	RLR	Incongruent	Congruent	174.001856	174.301815	f	0.551208	Correct	Correct
1	88	Flanker_UD	UUU	Congruent	Incongruent	176.001682	176.301645	j	0.631321	Correct	Correct
1	89	Flanker_LR	RLR	Incongruent	Congruent	178.001534	178.301483	f	0.471342	Correct	Correct
1	90	Flanker_UD	DUD	Incongruent	Incongruent	180.001352	180.301305	j	0.399598	Correct	Correct
1	91	Flanker_LR	LRL	Incongruent	Incongruent	182.001184	182.301135	g	0.575758	Correct	Correct
1	92	Flanker_UD	UDU	Incongruent	Incongruent	184.001033	184.300968	n	0.511802	Correct	Correct
1	93	Flanker_LR	RRR	Congruent	Incongruent	186.000858	186.300806	g	0.479909	Correct	Correct
1	94	Flanker_UD	DDD	Congruent	Congruent	188.000663	188.300630	n	0.424064	Correct	Correct
1	95	Flanker_LR	LRL	Incongruent	Congruent	190.000503	190.300459	g	0.464654	Correct	Correct
1	96	Flanker_UD	DDD	Congruent	Incongruent	192.000301	192.300290	n	0.368286	Correct	Correct
2	1	Flanker_LR	LRL	Incongruent	None	1.999891	2.299834	g	0.552339	Correct	None
2	2	Flanker_UD	DDD	Congruent	Incongruent	3.999703	4.299665	n	0.408172	Correct	Correct
2	3	Flanker_LR	LRL	Incongruent	Congruent	5.999534	6.299492	g	0.400328	Correct	Correct
2	4	Flanker_UD	UDU	Incongruent	Incongruent	7.999364	8.299326	n	0.400409	Correct	Correct
2	5	Flanker_LR	RLR	Incongruent	Incongruent	9.999211	10.299170	g	0.480524	Error	Correct
2	6	Flanker_UD	DUD	Incongruent	Incongruent	11.999015	12.298988	j	0.704642	Correct	Error
2	7	Flanker_LR	RLR	Incongruent	Incongruent	13.998848	14.298818	f	0.552809	Correct	Correct
2	8	Flanker_UD	DUD	Incongruent	Incongruent	15.998678	16.298648	j	0.512937	Correct	Correct
2	9	Flanker_LR	RLR	Incongruent	Incongruent	17.998519	18.298505	g	0.489037	Error	Correct
2	10	Flanker_UD	DDD	Congruent	Incongruent	19.998337	20.298311	n	0.481204	Correct	Error
2	11	Flanker_LR	LRL	Incongruent	Congruent	21.998169	22.298141	g	0.481222	Correct	Correct
2	12	Flanker_UD	UUU	Congruent	Incongruent	23.998004	24.297969	j	0.561395	Correct	Correct
2	13	Flanker_LR	LLL	Congruent	Congruent	25.997844	26.297815	f	0.801592	Correct	Correct
2	14	Flanker_UD	DUD	Incongruent	Congruent	27.997661	28.297632	j	0.721723	Correct	Correct
2	15	Flanker_LR	RRR	Congruent	Incongruent	29.997493	30.297462	g	0.561783	Correct	Correct
2	16	Flanker_UD	UDU	Incongruent	Congruent	31.997322	32.313958	n	0.457963	Correct	Correct
2	17	Flanker_LR	LLL	Congruent	Incongruent	33.997155	34.313789	f	0.505375	Correct	Correct
2	18	Flanker_UD	UDU	Incongruent	Congruent	35.996985	36.313625	n	0.505411	Correct	Correct
2	19	Flanker_LR	RRR	Congruent	Incongruent	37.996816	38.313455	g	0.497645	Correct	Correct
2	20	Flanker_UD	UUU	Congruent	Congruent	39.996645	40.313282	j	0.473780	Correct	Correct
2	21	Flanker_LR	LRL	Incongruent	Congruent	41.996476	42.313116	f	0.497855	Error	Correct
2	22	Flanker_UD	DDD	Congruent	Incongruent	43.996302	44.312944	n	0.361980	Correct	Error
2	23	Flanker_LR	LLL	Congruent	Congruent	45.996139	46.312774	f	0.434067	Correct	Correct
2	24	Flanker_UD	UUU	Congruent	Congruent	47.995980	48.312608	j	0.482323	Correct	Correct
2	25	Flanker_LR	RRR	Congruent	Congruent	49.995813	50.312435	g	0.530312	Correct	Correct
2	26	Flanker_UD	UUU	Congruent	Congruent	51.995641	52.312266	j	0.506382	Correct	Correct
2	27	Flanker_LR	LRL	Incongruent	Congruent	53.995472	54.312099	g	0.562525	Correct	Correct
2	28	Flanker_UD	DUD	Incongruent	Incongruent	55.995302	56.311940	j	0.483199	Correct	Correct
2	29	Flanker_LR	RLR	Incongruent	Incongruent	57.995133	58.311757	f	0.466805	Correct	Correct
2	30	Flanker_UD	DUD	Incongruent	Incongruent	59.994964	60.311596	j	0.426923	Correct	Correct
2	31	Flanker_LR	RRR	Congruent	Incongruent	61.994794	62.311418	g	0.491142	Correct	Correct
2	32	Flanker_UD	DUD	Incongruent	Congruent	63.994625	64.311253	j	0.475172	Correct	Correct
2	33	Flanker_LR	RLR	Incongruent	Incongruent	65.994457	66.311084	f	0.491363	Correct	Correct
2	34	Flanker_UD	UDU	Incongruent	Incongruent	67.994287	68.310914	n	0.419392	Correct	Correct
2	35	Flanker_LR	LLL	Congruent	Incongruent	69.994119	70.310746	f	0.379663	Correct	Correct
2	36	Flanker_UD	UDU	Incongruent	Congruent	71.993949	72.310598	f	0.484324	Error	Correct
2	37	Flanker_LR	RRR	Congruent	Incongruent	73.993786	74.310441	g	0.731801	Correct	Error
2	38	Flanker_UD	DDD	Congruent	Congruent	76.010336	76.310237	n	0.579961	Correct	Correct
2	39	Flanker_LR	LLL	Congruent	Congruent	78.010070	78.310108	f	0.460041	Correct	Correct
2	40	Flanker_UD	DUD	Incongruent	Congruent	80.009928	80.309903	j	0.540136	Correct	Correct
2	41	Flanker_LR	LRL	Incongruent	Incongruent	82.009733	82.309734	g	0.476324	Correct	Correct
2	42	Flanker_UD	DDD	Congruent	Incongruent	84.009594	84.309565	n	0.420504	Correct	Correct
2	43	Flanker_LR	LLL	Congruent	Congruent	86.009428	86.309411	f	0.532705	Correct	Correct
2	44	Flanker_UD	UUU	Congruent	Congruent	88.009257	88.309234	j	0.356675	Correct	Correct
2	45	Flanker_LR	LRL	Incongruent	Congruent	90.009098	90.309055	g	0.420765	Correct	Correct
2	46	Flanker_UD	UUU	Congruent	Incongruent	92.008918	92.308888	j	0.612888	Correct	Correct
2	47	Flanker_LR	RLR	Incongruent	Congruent	94.008739	94.308756	g	0.397056	Error	Correct
2	48	Flanker_UD	DUD	Incongruent	Incongruent	96.008576	96.308552	j	0.645157	Correct	Error
2	49	Flanker_LR	RRR	Congruent	Incongruent	98.008408	98.308381	g	0.501221	Correct	Correct
2	50	Flanker_UD	UUU	Congruent	Congruent	100.008246	100.308213	j	0.573470	Correct	Correct
2	51	Flanker_LR	RLR	Incongruent	Congruent	102.008075	102.308076	f	0.581466	Correct	Correct
2	52	Flanker_UD	UDU	Incongruent	Incongruent	104.007881	104.307873	n	0.701623	Correct	Correct
2	53	Flanker_LR	LLL	Congruent	Incongruent	106.007738	106.307707	f	0.765812	Correct	Correct
2	54	Flanker_UD	DDD	Congruent	Congruent	108.007537	108.307535	n	0.477861	Correct	Correct
2	55	Flanker_LR	RRR	Congruent	Congruent	110.007382	110.307404	g	0.477989	Correct	Correct
2	56	Flanker_UD	UDU	Incongruent	Congruent	112.007318	112.307198	n	0.486171	Correct	Correct
2	57	Flanker_LR	LLL	Congruent	Incongruent	114.007031	114.307029	f	0.422229	Correct	Correct
2	58	Flanker_UD	UDU	Incongruent	Congruent	116.006895	116.306862	j	0.374390	Error	Correct
2	59	Flanker_LR	RRR	Congruent	Incongruent	118.006736	118.306729	g	0.510651	Correct	Error
2	60	Flanker_UD	DDD	Congruent	Congruent	120.006564	120.306517	n	0.366529	Correct	Correct
2	61	Flanker_LR	LLL	Congruent	Congruent	122.006367	122.306354	f	0.566739	Correct	Correct
2	62	Flanker_UD	UDU	Incongruent	Congruent	124.006218	124.306183	n	0.566882	Correct	Correct
2	63	Flanker_LR	LRL	Incongruent	Incongruent	126.006060	126.306033	g	0.567037	Correct	Correct
2	64	Flanker_UD	UUU	Congruent	Incongruent	128.005918	128.305847	n	0.439062	Error	Correct
2	65	Flanker_LR	RLR	Incongruent	Congruent	130.005709	130.305681	f	0.743198	Correct	Error
2	66	Flanker_UD	DUD	Incongruent	Incongruent	132.005546	132.305513	j	0.543265	Correct	Correct
2	67	Flanker_LR	RLR	Incongruent	Incongruent	134.005371	134.305384	f	0.615455	Correct	Correct
2	68	Flanker_UD	UDU	Incongruent	Incongruent	136.005202	136.305173	n	0.543542	Correct	Correct
2	69	Flanker_LR	RRR	Congruent	Incongruent	138.005036	138.305089	g	0.575678	Correct	Correct
2	70	Flanker_UD	DDD	Congruent	Congruent	140.004865	140.304850	n	0.479761	Correct	Correct
2	71	Flanker_LR	LLL	Congruent	Congruent	142.004684	142.304704	f	0.519972	Correct	Correct
2	72	Flanker_UD	UDU	Incongruent	Congruent	144.004528	144.304499	n	0.560125	Correct	Correct
2	73	Flanker_LR	LLL	Congruent	Incongruent	146.004333	146.304330	f	0.432110	Correct	Correct
2	74	Flanker_UD	DUD	Incongruent	Congruent	148.004190	148.304171	n	0.304268	Error	Correct
2	75	Flanker_LR	LRL	Incongruent	Incongruent	150.004019	150.304040	g	0.800510	Correct	Error
2	76	Flanker_UD	UDU	Incongruent	Incongruent	152.003858	152.303824	n	0.416702	Correct	Correct
2	77	Flanker_LR	LRL	Incongruent	Incongruent	154.003737	154.303739	g	0.584704	Correct	Correct
2	78	Flanker_UD	DDD	Congruent	Incongruent	156.003515	156.303489	n	0.480808	Correct	Correct
2	79	Flanker_LR	LRL	Incongruent	Congruent	158.003368	158.303379	g	0.489007	Correct	Correct
2	80	Flanker_UD	UUU	Congruent	Incongruent	160.003180	160.303151	j	0.561109	Correct	Correct
2	81	Flanker_LR	LLL	Congruent	Congruent	162.003068	162.303007	f	0.625069	Correct	Correct
2	82	Flanker_UD	UUU	Congruent	Congruent	164.002843	164.302820	j	0.441336	Correct	Correct
2	83	Flanker_LR	RRR	Congruent	Congruent	166.002660	166.302655	g	0.425420	Correct	Correct
2	84	Flanker_UD	UUU	Congruent	Congruent	168.002509	168.302475	j	0.409500	Correct	Correct
2	85	Flanker_LR	LRL	Incongruent	Congruent	170.002327	170.302374	g	0.561704	Correct	Correct
2	86	Flanker_UD	DUD	Incongruent	Incongruent	172.002166	172.302144	n	0.697764	Error	Correct
2	87	Flanker_LR	RLR	Incongruent	Incongruent	174.002030	174.301974	f	0.929873	Correct	Error
2	88	Flanker_UD	DDD	Congruent	Incongruent	176.001808	176.301800	n	0.586043	Correct	Correct
2	89	Flanker_LR	RLR	Incongruent	Congruent	178.001672	178.301641	g	0.538148	Error	Correct
2	90	Flanker_UD	DDD	Congruent	Incongruent	180.001491	180.301465	n	0.530273	Correct	Error
2	91	Flanker_LR	RRR	Congruent	Congruent	182.001352	182.301300	g	0.506423	Correct	Correct
2	92	Flanker_UD	DUD	Incongruent	Congruent	184.001155	184.301129	j	0.538547	Correct	Correct
2	93	Flanker_LR	RLR	Incongruent	Incongruent	186.000988	186.301049	f	0.594621	Correct	Correct
2	94	Flanker_UD	UUU	Congruent	Incongruent	188.000814	188.300766	j	0.426735	Correct	Correct
2	95	Flanker_LR	RRR	Congruent	Congruent	190.000697	190.300639	g	0.514993	Correct	Correct
2	96	Flanker_UD	DDD	Congruent	Congruent	192.000481	192.300454	g	0.691068	Error	Correct
3	1	Flanker_LR	RLR	Incongruent	None	1.999824	2.299794	f	0.566817	Correct	None
3	2	Flanker_UD	DDD	Congruent	Incongruent	3.999656	4.299626	n	0.582886	Correct	Correct
3	3	Flanker_LR	LRL	Incongruent	Congruent	5.999521	6.299441	g	0.679129	Correct	Correct
3	4	Flanker_UD	UDU	Incongruent	Incongruent	7.999329	8.299278	n	0.559166	Correct	Correct
3	5	Flanker_LR	LRL	Incongruent	Incongruent	9.999182	10.299109	g	0.487316	Correct	Correct
3	6	Flanker_UD	UUU	Congruent	Incongruent	11.998982	12.298941	n	0.479517	Error	Correct
3	7	Flanker_LR	LLL	Congruent	Congruent	13.998836	14.298767	f	0.687531	Correct	Error
3	8	Flanker_UD	UDU	Incongruent	Congruent	15.998637	16.298605	n	0.703788	Correct	Correct
3	9	Flanker_LR	RRR	Congruent	Incongruent	17.998467	18.298453	g	0.591834	Correct	Correct
3	10	Flanker_UD	DUD	Incongruent	Congruent	19.998307	20.298267	j	0.583921	Correct	Correct
3	11	Flanker_LR	RLR	Incongruent	Incongruent	21.998148	22.298104	f	0.664098	Correct	Correct
3	12	Flanker_UD	UUU	Congruent	Incongruent	23.997961	24.297931	j	0.600152	Correct	Correct
3	13	Flanker_LR	LRL	Incongruent	Congruent	25.997796	26.297769	g	0.592281	Correct	Correct
3	14	Flanker_UD	UDU	Incongruent	Incongruent	27.997624	28.297601	n	0.600465	Correct	Correct
3	15	Flanker_LR	LRL	Incongruent	Incongruent	29.997464	30.297424	g	0.584976	Correct	Correct
3	16	Flanker_UD	UUU	Congruent	Incongruent	31.997288	32.313922	j	0.520052	Correct	Correct
3	17	Flanker_LR	RRR	Congruent	Congruent	33.997129	34.313767	g	0.440262	Correct	Correct
3	18	Flanker_UD	DDD	Congruent	Congruent	35.996953	36.313670	n	0.408302	Correct	Correct
3	19	Flanker_LR	LLL	Congruent	Congruent	37.996810	38.313423	f	0.656418	Correct	Correct
3	20	Flanker_UD	DUD	Incongruent	Congruent	39.996614	40.313251	j	0.688473	Correct	Correct
3	21	Flanker_LR	LRL	Incongruent	Incongruent	41.996452	42.313080	g	0.640637	Correct	Correct
3	22	Flanker_UD	DDD	Congruent	Incongruent	43.996279	44.312915	n	0.584672	Correct	Correct
3	23	Flanker_LR	LRL	Incongruent	Congruent	45.996151	46.312744	g	0.496810	Correct	Correct
3	24	Flanker_UD	UDU	Incongruent	Incongruent	47.995933	48.312577	n	0.520970	Correct	Correct
3	25	Flanker_LR	LLL	Congruent	Incongruent	49.995744	50.312414	f	0.569162	Correct	Correct
3	26	Flanker_UD	UUU	Congruent	Congruent	51.995613	52.312239	j	0.329204	Correct	Correct
3	27	Flanker_LR	RLR	Incongruent	Congruent	53.995440	54.312069	f	0.801363	Correct	Correct
3	28	Flanker_UD	DDD	Congruent	Incongruent	55.995269	56.311900	n	0.497406	Correct	Correct
3	29	Flanker_LR	LLL	Congruent	Congruent	57.995078	58.311752	f	0.521562	Correct	Correct
3	30	Flanker_UD	UDU	Incongruent	Congruent	59.994936	60.311648	j	0.273652	Error	Correct
3	31	Flanker_LR	LRL	Incongruent	Incongruent	61.994785	62.311463	g	0.905743	Correct	Error
3	32	Flanker_UD	DDD	Congruent	Incongruent	63.994568	64.311228	n	0.449970	Correct	Correct
3	33	Flanker_LR	LRL	Incongruent	Congruent	65.994426	66.311125	g	0.498022	Correct	Correct
3	34	Flanker_UD	DDD	Congruent	Incongruent	67.994237	68.310895	n	0.546062	Correct	Correct
3	35	Flanker_LR	LLL	Congruent	Congruent	69.994097	70.310779	f	0.602333	Correct	Correct
3	36	Flanker_UD	DUD	Incongruent	Congruent	72.010584	72.310555	j	0.594332	Correct	Correct
3	37	Flanker_LR	RLR	Incongruent	Incongruent	74.010388	74.310389	f	0.610587	Correct	Correct
3	38	Flanker_UD	UUU	Congruent	Incongruent	76.010260	76.310218	j	0.506800	Correct	Correct
3	39	Flanker_LR	RLR	Incongruent	Congruent	78.010078	78.310050	f	0.530759	Correct	Correct
3	40	Flanker_UD	UDU	Incongruent	Incongruent	80.009908	80.309885	n	0.466964	Correct	Correct
3	41	Flanker_LR	RRR	Congruent	Incongruent	82.009747	82.309724	g	0.483027	Correct	Correct
3	42	Flanker_UD	UDU	Incongruent	Congruent	84.009574	84.309544	n	0.507165	Correct	Correct
3	43	Flanker_LR	RLR	Incongruent	Incongruent	86.009424	86.309377	f	0.547339	Correct	Correct
3	44	Flanker_UD	DDD	Congruent	Incongruent	88.009258	88.309209	n	0.699448	Correct	Correct
3	45	Flanker_LR	LRL	Incongruent	Congruent	90.009078	90.309055	g	0.475551	Correct	Correct
3	46	Flanker_UD	UUU	Congruent	Incongruent	92.008902	92.308888	j	0.371619	Correct	Correct
3	47	Flanker_LR	RRR	Congruent	Congruent	94.008738	94.308706	g	0.395781	Correct	Correct
3	48	Flanker_UD	UUU	Congruent	Congruent	96.008573	96.308546	j	0.523908	Correct	Correct
3	49	Flanker_LR	RLR	Incongruent	Congruent	98.008407	98.308375	g	0.532671	Error	Correct
3	50	Flanker_UD	UUU	Congruent	Incongruent	100.008257	100.308209	j	0.484186	Correct	Error
3	51	Flanker_LR	LLL	Congruent	Congruent	102.008075	102.308091	f	0.460210	Correct	Correct
3	52	Flanker_UD	UUU	Congruent	Congruent	104.007902	104.307854	j	0.380348	Correct	Correct
3	53	Flanker_LR	LLL	Congruent	Congruent	106.007736	106.307689	f	0.436524	Correct	Correct
3	54	Flanker_UD	UDU	Incongruent	Congruent	108.007585	108.307524	n	0.492587	Correct	Correct
3	55	Flanker_LR	LRL	Incongruent	Incongruent	110.007398	110.307357	g	0.580790	Correct	Correct
3	56	Flanker_UD	DUD	Incongruent	Incongruent	112.007238	112.307190	j	0.516911	Correct	Correct
3	57	Flanker_LR	LRL	Incongruent	Incongruent	114.007044	114.307031	f	0.452948	Error	Correct
3	58	Flanker_UD	DUD	Incongruent	Incongruent	116.006901	116.306853	j	0.773273	Correct	Error
3	59	Flanker_LR	LRL	Incongruent	Incongruent	118.006714	118.306687	g	0.621211	Correct	Correct
3	60	Flanker_UD	DUD	Incongruent	Incongruent	120.006552	120.306516	j	0.565327	Correct	Correct
3	61	Flanker_LR	RRR	Congruent	Incongruent	122.006398	122.306355	g	0.629455	Correct	Correct
3	62	Flanker_UD	DDD	Congruent	Congruent	124.006214	124.306184	n	0.589553	Correct	Correct
3	63	Flanker_LR	LLL	Congruent	Congruent	126.006047	126.306021	g	0.509783	Error	Correct
3	64	Flanker_UD	DDD	Congruent	Congruent	128.005877	128.305844	n	0.637782	Correct	Error
3	65	Flanker_LR	RLR	Incongruent	Congruent	130.005712	130.305685	f	0.597939	Correct	Correct
3	66	Flanker_UD	DUD	Incongruent	Incongruent	132.005547	132.305509	j	0.462134	Correct	Correct
3	67	Flanker_LR	LLL	Congruent	Incongruent	134.005397	134.305342	f	0.670239	Correct	Correct
3	68	Flanker_UD	DDD	Congruent	Congruent	136.005209	136.305176	n	0.534296	Correct	Correct
3	69	Flanker_LR	RLR	Incongruent	Congruent	138.005039	138.305003	f	0.726450	Correct	Correct
3	70	Flanker_UD	UDU	Incongruent	Incongruent	140.004881	140.304838	n	0.463097	Correct	Correct
3	71	Flanker_LR	RLR	Incongruent	Incongruent	142.004693	142.304667	g	0.606779	Error	Correct
3	72	Flanker_UD	UDU	Incongruent	Incongruent	144.004528	144.304497	n	0.558822	Correct	Error
3	73	Flanker_LR	LLL	Congruent	Incongruent	146.004381	146.304332	f	0.534946	Correct	Correct
3	74	Flanker_UD	DUD	Incongruent	Congruent	148.004215	148.304162	j	0.575099	Correct	Correct
3	75	Flanker_LR	RLR	Incongruent	Incongruent	150.004034	150.303993	f	0.543165	Correct	Correct
3	76	Flanker_UD	DUD	Incongruent	Incongruent	152.003869	152.303841	j	0.559283	Correct	Correct
3	77	Flanker_LR	LLL	Congruent	Incongruent	154.003707	154.303667	f	0.479425	Correct	Correct
3	78	Flanker_UD	UUU	Congruent	Congruent	156.003574	156.303492	j	0.503497	Correct	Correct
3	79	Flanker_LR	LLL	Congruent	Congruent	158.003368	158.303321	f	0.447628	Correct	Correct
3	80	Flanker_UD	UDU	Incongruent	Congruent	160.003200	160.303180	n	0.495746	Correct	Correct
3	81	Flanker_LR	RRR	Congruent	Incongruent	162.003009	162.303012	g	0.399936	Correct	Correct
3	82	Flanker_UD	DDD	Congruent	Congruent	164.002833	164.302818	n	0.520071	Correct	Correct
3	83	Flanker_LR	RLR	Incongruent	Congruent	166.002709	166.302673	j	0.288108	Error	Correct
3	84	Flanker_UD	UDU	Incongruent	Incongruent	168.002550	168.302565	n	0.736292	Correct	Error
3	85	Flanker_LR	RRR	Congruent	Incongruent	170.002346	170.302315	g	0.512378	Correct	Correct
3	86	Flanker_UD	UUU	Congruent	Congruent	172.002177	172.302148	j	0.504552	Correct	Correct
3	87	Flanker_LR	RRR	Congruent	Congruent	174.001977	174.301980	g	0.504682	Correct	Correct
3	88	Flanker_UD	DUD	Incongruent	Congruent	176.001847	176.301811	n	0.376795	Error	Correct
3	89	Flanker_LR	RRR	Congruent	Incongruent	178.001672	178.301643	g	0.584901	Correct	Error
3	90	Flanker_UD	DDD	Congruent	Congruent	180.001504	180.301454	n	0.568958	Correct	Correct
3	91	Flanker_LR	RRR	Congruent	Congruent	182.001376	182.301310	g	0.537055	Correct	Correct
3	92	Flanker_UD	DUD	Incongruent	Congruent	184.001207	184.301144	j	0.545222	Correct	Correct
3	93	Flanker_LR	RRR	Congruent	Incongruent	186.000973	186.300981	g	0.657425	Correct	Correct
3	94	Flanker_UD	DUD	Incongruent	Congruent	188.000805	188.300802	j	0.561588	Correct	Correct
3	95	Flanker_LR	RRR	Congruent	Incongruent	190.000666	190.300635	g	0.425556	Correct	Correct
3	96	Flanker_UD	UUU	Congruent	Congruent	192.000497	192.300467	j	0.489680	Correct	Correct
4	1	Flanker_LR	RRR	Congruent	None	1.999830	2.299772	g	0.502835	Correct	None
4	2	Flanker_UD	DDD	Congruent	Congruent	3.999621	4.299601	n	0.447011	Correct	Correct
4	3	Flanker_LR	RLR	Incongruent	Congruent	5.999474	6.299430	f	0.518971	Correct	Correct
4	4	Flanker_UD	DDD	Congruent	Incongruent	7.999306	8.299274	space	0.503186	Error	Correct
4	5	Flanker_LR	RLR	Incongruent	Congruent	9.999125	10.299102	f	0.711256	Correct	Error
4	6	Flanker_UD	DDD	Congruent	Incongruent	11.998931	12.298936	n	0.479435	Correct	Correct
4	7	Flanker_LR	LRL	Incongruent	Congruent	13.998798	14.298767	g	0.559578	Correct	Correct
4	8	Flanker_UD	DUD	Incongruent	Incongruent	15.998624	16.298594	j	0.631688	Correct	Correct
4	9	Flanker_LR	LRL	Incongruent	Incongruent	17.998455	18.298434	g	0.568157	Correct	Correct
4	10	Flanker_UD	DUD	Incongruent	Incongruent	19.998294	20.298269	j	0.519842	Correct	Correct
4	11	Flanker_LR	LLL	Congruent	Incongruent	21.998126	22.298073	f	0.512025	Correct	Correct
4	12	Flanker_UD	UDU	Incongruent	Congruent	23.997959	24.297935	n	0.488185	Correct	Correct
4	13	Flanker_LR	LLL	Congruent	Incongruent	25.997756	26.297757	f	0.464267	Correct	Correct
4	14	Flanker_UD	DDD	Congruent	Congruent	27.997621	28.297588	n	0.376479	Correct	Correct
4	15	Flanker_LR	RRR	Congruent	Congruent	29.997420	30.297420	g	0.256502	Correct	Correct
4	16	Flanker_UD	DUD	Incongruent	Congruent	31.997281	32.313919	n	0.336629	Error	Correct
4	17	Flanker_LR	LLL	Congruent	Incongruent	33.997109	34.313763	f	0.336118	Correct	Error
4	18	Flanker_UD	DDD	Congruent	Congruent	35.996947	36.313583	n	0.384255	Correct	Correct
4	19	Flanker_LR	RRR	Congruent	Congruent	37.996777	38.313425	g	0.312301	Correct	Correct
4	20	Flanker_UD	UDU	Incongruent	Congruent	39.996609	40.313247	j	0.256517	Error	Correct
4	21	Flanker_LR	LLL	Congruent	Incongruent	41.996479	42.313082	f	0.464582	Correct	Error
4	22	Flanker_UD	UUU	Congruent	Congruent	43.996285	44.312909	n	0.352684	Error	Correct
4	23	Flanker_LR	RLR	Incongruent	Congruent	45.996102	46.312748	f	0.568850	Correct	Error
4	24	Flanker_UD	UDU	Incongruent	Incongruent	47.995939	48.312575	n	0.576868	Correct	Correct
4	25	Flanker_LR	LRL	Incongruent	Incongruent	49.995770	50.312374	g	0.489079	Correct	Correct
4	26	Flanker_UD	DDD	Congruent	Incongruent	51.995602	52.312241	n	0.449221	Correct	Correct
4	27	Flanker_LR	LLL	Congruent	Congruent	53.995446	54.312098	f	0.481259	Correct	Correct
4	28	Flanker_UD	DUD	Incongruent	Congruent	55.995236	56.311920	j	0.473560	Correct	Correct
4	29	Flanker_LR	RLR	Incongruent	Incongruent	57.995102	58.311736	f	0.489494	Correct	Correct
4	30	Flanker_UD	UDU	Incongruent	Incongruent	59.994931	60.311570	n	0.553581	Correct	Correct
4	31	Flanker_LR	LLL	Congruent	Incongruent	61.994766	62.311412	f	0.433813	Correct	Correct
4	32	Flanker_UD	UUU	Congruent	Congruent	63.994573	64.311249	j	0.353855	Correct	Correct
4	33	Flanker_LR	RRR	Congruent	Congruent	65.994445	66.311069	g	0.498038	Correct	Correct
4	34	Flanker_UD	DUD	Incongruent	Congruent	67.994261	68.310897	j	0.546194	Correct	Correct
4	35	Flanker_LR	LRL	Incongruent	Incongruent	69.994092	70.310740	g	0.466293	Correct	Correct
4	36	Flanker_UD	UDU	Incongruent	Incongruent	71.993899	72.310562	n	0.482434	Correct	Correct
4	37	Flanker_LR	LLL	Congruent	Incongruent	74.010419	74.310392	f	0.530533	Correct	Correct
4	38	Flanker_UD	UUU	Congruent	Congruent	76.010221	76.310246	j	0.570892	Correct	Correct
4	39	Flanker_LR	RRR	Congruent	Congruent	78.010078	78.310079	g	0.562712	Correct	Correct
4	40	Flanker_UD	UUU	Congruent	Congruent	80.009926	80.309892	j	0.378811	Correct	Correct
4	41	Flanker_LR	RLR	Incongruent	Congruent	82.009752	82.309724	g	0.507007	Error	Correct
4	42	Flanker_UD	UDU	Incongruent	Incongruent	84.009585	84.309567	n	0.683210	Correct	Error
4	43	Flanker_LR	RLR	Incongruent	Incongruent	86.009428	86.309407	f	0.611372	Correct	Correct
4	44	Flanker_UD	DUD	Incongruent	Incongruent	88.009257	88.309214	j	0.499329	Correct	Correct
4	45	Flanker_LR	LRL	Incongruent	Incongruent	90.009083	90.309064	g	0.531516	Correct	Correct
4	46	Flanker_UD	UDU	Incongruent	Incongruent	92.008972	92.308905	n	0.499522	Correct	Correct
4	47	Flanker_LR	LRL	Incongruent	Incongruent	94.008765	94.308731	f	0.411687	Error	Correct
4	48	Flanker_UD	DDD	Congruent	Incongruent	96.008594	96.308562	n	0.483809	Correct	Error
4	49	Flanker_LR	RLR	Incongruent	Congruent	98.008429	98.308386	f	0.635973	Correct	Correct
4	50	Flanker_UD	UUU	Congruent	Incongruent	100.008265	100.308235	j	0.540083	Correct	Correct
4	51	Flanker_LR	LRL	Incongruent	Congruent	102.008104	102.308076	g	0.508161	Correct	Correct
4	52	Flanker_UD	UUU	Congruent	Incongruent	104.007900	104.307881	j	0.404359	Correct	Correct
4	53	Flanker_LR	LLL	Congruent	Congruent	106.007750	106.307708	g	0.812425	Error	Correct
4	54	Flanker_UD	UDU	Incongruent	Congruent	108.007571	108.307543	n	0.556543	Correct	Error
4	55	Flanker_LR	RRR	Congruent	Incongruent	110.007461	110.307412	g	0.484654	Correct	Correct
4	56	Flanker_UD	DUD	Incongruent	Congruent	112.007235	112.307205	j	0.532862	Correct	Correct
4	57	Flanker_LR	LRL	Incongruent	Incongruent	114.007071	114.307041	f	0.380966	Error	Correct
4	58	Flanker_UD	UUU	Congruent	Incongruent	116.006894	116.306869	j	0.620978	Correct	Error
4	59	Flanker_LR	RLR	Incongruent	Congruent	118.006718	118.306720	f	0.517207	Correct	Correct
4	60	Flanker_UD	DDD	Congruent	Incongruent	120.006563	120.306535	n	0.373325	Correct	Correct
4	61	Flanker_LR	LRL	Incongruent	Congruent	122.006395	122.306367	f	0.405432	Error	Correct
4	62	Flanker_UD	DUD	Incongruent	Incongruent	124.006233	124.306197	j	0.725565	Correct	Error
4	63	Flanker_LR	RRR	Congruent	Incongruent	126.006100	126.306045	Omission	5000.000000	Omission	Correct
4	64	Flanker_UD	UUU	Congruent	Congruent	128.005899	128.305865	Omission	5000.000000	Omission	Omission
4	65	Flanker_LR	RRR	Congruent	Congruent	130.005719	130.305690	g	0.589917	Correct	Omission
4	66	Flanker_UD	DDD	Congruent	Congruent	132.005570	132.305528	n	0.558043	Correct	Correct
4	67	Flanker_LR	LLL	Congruent	Congruent	134.005442	134.305400	f	0.454138	Correct	Correct
4	68	Flanker_UD	UDU	Incongruent	Congruent	136.005199	136.305199	n	0.598238	Correct	Correct
4	69	Flanker_LR	LLL	Congruent	Incongruent	138.005058	138.305038	n	0.326394	Error	Correct
4	70	Flanker_UD	DUD	Incongruent	Congruent	140.004908	140.304859	j	0.718549	Correct	Error
4	71	Flanker_LR	RRR	Congruent	Incongruent	142.004759	142.304718	g	1.350569	Correct	Correct
4	72	Flanker_UD	UDU	Incongruent	Congruent	144.004557	144.304529	n	0.534677	Correct	Correct
4	73	Flanker_LR	RRR	Congruent	Incongruent	146.004404	146.304364	g	0.622880	Correct	Correct
4	74	Flanker_UD	UDU	Incongruent	Congruent	148.004231	148.304193	n	0.510964	Correct	Correct
4	75	Flanker_LR	LRL	Incongruent	Incongruent	150.004059	150.304077	g	0.575124	Correct	Correct
4	76	Flanker_UD	DUD	Incongruent	Incongruent	152.003861	152.303850	j	0.527196	Correct	Correct
4	77	Flanker_LR	LLL	Congruent	Incongruent	154.003694	154.303682	f	0.607307	Correct	Correct
4	78	Flanker_UD	UDU	Incongruent	Congruent	156.003567	156.303515	n	0.567461	Correct	Correct
4	79	Flanker_LR	RLR	Incongruent	Incongruent	158.003397	158.303349	g	0.431635	Error	Correct
4	80	Flanker_UD	DUD	Incongruent	Incongruent	160.003206	160.303179	j	0.887654	Correct	Error
4	81	Flanker_LR	RLR	Incongruent	Incongruent	162.003041	162.303010	f	0.799878	Correct	Correct
4	82	Flanker_UD	DDD	Congruent	Incongruent	164.002846	164.302845	n	0.432041	Correct	Correct
4	83	Flanker_LR	RRR	Congruent	Congruent	166.002741	166.302703	g	0.488039	Correct	Correct
4	84	Flanker_UD	UUU	Congruent	Congruent	168.002532	168.302546	j	0.408419	Correct	Correct
4	85	Flanker_LR	RLR	Incongruent	Congruent	170.002355	170.302351	f	0.592251	Correct	Correct
4	86	Flanker_UD	DUD	Incongruent	Incongruent	172.002207	172.302183	j	0.456487	Correct	Correct
4	87	Flanker_LR	LRL	Incongruent	Incongruent	174.002033	174.302022	f	0.448527	Error	Correct
4	88	Flanker_UD	UUU	Congruent	Incongruent	176.001877	176.301841	j	0.504598	Correct	Error
4	89	Flanker_LR	RLR	Incongruent	Congruent	178.001712	178.301671	f	0.624844	Correct	Correct
4	90	Flanker_UD	DDD	Congruent	Incongruent	180.001534	180.301503	n	0.424997	Correct	Correct
4	91	Flanker_LR	LRL	Incongruent	Congruent	182.001340	182.301349	g	0.521113	Correct	Correct
4	92	Flanker_UD	DDD	Congruent	Incongruent	184.001197	184.301168	n	0.393222	Correct	Correct
4	93	Flanker_LR	RRR	Congruent	Congruent	186.001005	186.301009	g	0.409212	Correct	Correct
4	94	Flanker_UD	UUU	Congruent	Congruent	188.000877	188.300830	j	0.417348	Correct	Correct
4	95	Flanker_LR	LLL	Congruent	Congruent	190.000733	190.300717	f	0.361552	Correct	Correct
4	96	Flanker_UD	UUU	Congruent	Congruent	192.000529	192.300498	j	0.529607	Correct	Correct
5	1	Flanker_LR	LLL	Congruent	None	1.999836	2.299799	f	0.601769	Correct	None
5	2	Flanker_UD	UDU	Incongruent	Congruent	3.999676	4.299633	n	0.426301	Correct	Correct
5	3	Flanker_LR	RRR	Congruent	Incongruent	5.999497	6.299456	g	0.498484	Correct	Correct
5	4	Flanker_UD	DDD	Congruent	Congruent	7.999330	8.299289	n	0.378093	Correct	Correct
5	5	Flanker_LR	LRL	Incongruent	Congruent	9.999162	10.299111	f	0.346245	Error	Correct
5	6	Flanker_UD	DDD	Congruent	Incongruent	11.998999	12.298951	n	0.354373	Correct	Error
5	7	Flanker_LR	RRR	Congruent	Congruent	13.998815	14.298783	g	0.426509	Correct	Correct
5	8	Flanker_UD	UUU	Congruent	Congruent	15.998655	16.298620	j	0.546652	Correct	Correct
5	9	Flanker_LR	RRR	Congruent	Congruent	17.998482	18.298442	g	0.426870	Correct	Correct
5	10	Flanker_UD	DDD	Congruent	Congruent	19.998326	20.298282	n	0.402839	Correct	Correct
5	11	Flanker_LR	RLR	Incongruent	Congruent	21.998140	22.298114	f	0.506960	Correct	Correct
5	12	Flanker_UD	UUU	Congruent	Incongruent	23.997973	24.297947	j	0.395130	Correct	Correct
5	13	Flanker_LR	RLR	Incongruent	Congruent	25.997810	26.297789	g	0.355244	Error	Correct
5	14	Flanker_UD	UDU	Incongruent	Incongruent	27.997639	28.297611	n	0.499970	Correct	Error
5	15	Flanker_LR	LLL	Congruent	Incongruent	29.997480	30.297444	f	0.547676	Correct	Correct
5	16	Flanker_UD	UUU	Congruent	Congruent	31.997311	32.297277	j	0.611667	Correct	Correct
5	17	Flanker_LR	RLR	Incongruent	Congruent	33.997138	34.313780	f	0.459219	Correct	Correct
5	18	Flanker_UD	DDD	Congruent	Incongruent	35.996947	36.313610	n	0.499112	Correct	Correct
5	19	Flanker_LR	LRL	Incongruent	Congruent	37.996801	38.313438	f	0.699296	Error	Correct
5	20	Flanker_UD	UDU	Incongruent	Incongruent	39.996629	40.313298	n	0.451423	Correct	Error
5	21	Flanker_LR	LRL	Incongruent	Incongruent	41.996482	42.313100	g	0.619444	Correct	Correct
5	22	Flanker_UD	DDD	Congruent	Incongruent	43.996322	44.312931	n	0.555718	Correct	Correct
5	23	Flanker_LR	LRL	Incongruent	Congruent	45.996143	46.312764	g	0.539764	Correct	Correct
5	24	Flanker_UD	UUU	Congruent	Incongruent	47.995972	48.312641	n	0.547943	Error	Correct
5	25	Flanker_LR	LLL	Congruent	Congruent	49.995797	50.312439	f	0.563999	Correct	Error
5	26	Flanker_UD	UUU	Congruent	Congruent	51.995627	52.312260	j	0.524140	Correct	Correct
5	27	Flanker_LR	RLR	Incongruent	Congruent	53.995460	54.312155	f	0.540301	Correct	Correct
5	28	Flanker_UD	UDU	Incongruent	Incongruent	55.995292	56.311972	n	0.540380	Correct	Correct
5	29	Flanker_LR	LRL	Incongruent	Incongruent	57.995128	58.311759	g	0.612472	Correct	Correct
5	30	Flanker_UD	DUD	Incongruent	Incongruent	59.994971	60.311593	j	0.628540	Correct	Correct
5	31	Flanker_LR	RRR	Congruent	Incongruent	61.994815	62.311492	g	0.572690	Correct	Correct
5	32	Flanker_UD	UDU	Incongruent	Congruent	63.994623	64.311325	n	0.524784	Correct	Correct
5	33	Flanker_LR	LRL	Incongruent	Incongruent	65.994456	66.311090	g	0.525013	Correct	Correct
5	34	Flanker_UD	UUU	Congruent	Incongruent	67.994288	68.310921	j	0.509151	Correct	Correct
5	35	Flanker_LR	LLL	Congruent	Congruent	69.994118	70.310773	g	0.541153	Error	Correct
5	36	Flanker_UD	DDD	Congruent	Congruent	71.993948	72.310610	n	0.445407	Correct	Error
5	37	Flanker_LR	LRL	Incongruent	Congruent	74.010447	74.310419	g	0.517501	Correct	Correct
5	38	Flanker_UD	DUD	Incongruent	Incongruent	76.010288	76.310251	j	0.525582	Correct	Correct
5	39	Flanker_LR	LLL	Congruent	Incongruent	78.010118	78.310156	f	0.501742	Correct	Correct
5	40	Flanker_UD	DUD	Incongruent	Congruent	80.009948	80.309965	j	0.429849	Correct	Correct
5	41	Flanker_LR	RLR	Incongruent	Incongruent	82.009777	82.309750	f	0.525902	Correct	Correct
5	42	Flanker_UD	DUD	Incongruent	Incongruent	84.009587	84.309581	j	0.470106	Correct	Correct
5	43	Flanker_LR	LLL	Congruent	Incongruent	86.009442	86.309414	f	0.534199	Correct	Correct
5	44	Flanker_UD	DDD	Congruent	Congruent	88.009274	88.309279	j	0.390326	Error	Correct
5	45	Flanker_LR	RRR	Congruent	Congruent	90.009115	90.309087	f	0.614413	Error	Error
5	46	Flanker_UD	UDU	Incongruent	Congruent	92.008931	92.308911	n	0.694593	Correct	Error
5	47	Flanker_LR	RLR	Incongruent	Incongruent	94.008779	94.308743	f	0.590743	Correct	Correct
5	48	Flanker_UD	UUU	Congruent	Incongruent	96.008605	96.308568	j	0.574844	Correct	Correct
5	49	Flanker_LR	RRR	Congruent	Congruent	98.008439	98.308401	g	0.614876	Correct	Correct
5	50	Flanker_UD	DDD	Congruent	Congruent	100.008276	100.308254	n	0.567403	Correct	Correct
5	51	Flanker_LR	LLL	Congruent	Congruent	102.008107	102.308073	f	0.519123	Correct	Correct
5	52	Flanker_UD	UDU	Incongruent	Congruent	104.007930	104.307936	n	0.575241	Correct	Correct
5	53	Flanker_LR	RLR	Incongruent	Incongruent	106.007761	106.307739	f	0.671545	Correct	Correct
5	54	Flanker_UD	DDD	Congruent	Incongruent	108.007602	108.307571	n	0.463514	Correct	Correct
5	55	Flanker_LR	RLR	Incongruent	Congruent	110.007430	110.307407	f	0.591600	Correct	Correct
5	56	Flanker_UD	UDU	Incongruent	Incongruent	112.007266	112.307238	n	0.591862	Correct	Correct
5	57	Flanker_LR	LRL	Incongruent	Incongruent	114.007096	114.307071	g	0.535889	Correct	Correct
5	58	Flanker_UD	UUU	Congruent	Incongruent	116.006932	116.306901	j	0.600095	Correct	Correct
5	59	Flanker_LR	LRL	Incongruent	Congruent	118.006740	118.306734	f	0.536146	Error	Correct
5	60	Flanker_UD	UUU	Congruent	Incongruent	120.006602	120.306600	j	0.440212	Correct	Error
5	61	Flanker_LR	RLR	Incongruent	Congruent	122.006435	122.306407	f	0.560290	Correct	Correct
5	62	Flanker_UD	UUU	Congruent	Incongruent	124.006261	124.306242	j	0.496433	Correct	Correct
5	63	Flanker_LR	LRL	Incongruent	Congruent	126.006101	126.306072	g	0.552535	Correct	Correct
5	64	Flanker_UD	DUD	Incongruent	Incongruent	128.005906	128.305895	j	0.536677	Correct	Correct
5	65	Flanker_LR	RRR	Congruent	Incongruent	130.005765	130.305740	g	0.528845	Correct	Correct
5	66	Flanker_UD	UDU	Incongruent	Congruent	132.005595	132.305583	n	0.640923	Correct	Correct
5	67	Flanker_LR	RRR	Congruent	Incongruent	134.005423	134.305393	g	0.537085	Correct	Correct
5	68	Flanker_UD	UUU	Congruent	Congruent	136.005280	136.305270	j	0.441224	Correct	Correct
5	69	Flanker_LR	LLL	Congruent	Congruent	138.005088	138.305058	f	0.529250	Correct	Correct
5	70	Flanker_UD	DUD	Incongruent	Congruent	140.004930	140.304892	j	0.553544	Correct	Correct
5	71	Flanker_LR	RLR	Incongruent	Incongruent	142.004756	142.304723	f	0.625667	Correct	Correct
5	72	Flanker_UD	DDD	Congruent	Incongruent	144.004698	144.304614	n	0.521657	Correct	Correct
5	73	Flanker_LR	RRR	Congruent	Congruent	146.004406	146.304393	g	0.409869	Correct	Correct
5	74	Flanker_UD	DDD	Congruent	Congruent	148.004250	148.304236	n	0.449888	Correct	Correct
5	75	Flanker_LR	LLL	Congruent	Congruent	150.004114	150.304059	g	0.481994	Error	Correct
5	76	Flanker_UD	UDU	Incongruent	Congruent	152.003951	152.303892	n	0.674244	Correct	Error
5	77	Flanker_LR	LLL	Congruent	Incongruent	154.003765	154.303717	f	0.522278	Correct	Correct
5	78	Flanker_UD	UUU	Congruent	Congruent	156.003589	156.303558	j	0.442427	Correct	Correct
5	79	Flanker_LR	LLL	Congruent	Congruent	158.003428	158.303385	f	0.498693	Correct	Correct
5	80	Flanker_UD	DDD	Congruent	Congruent	160.003238	160.303252	n	0.506715	Correct	Correct
5	81	Flanker_LR	LLL	Congruent	Congruent	162.003087	162.303053	f	0.370867	Correct	Correct
5	82	Flanker_UD	UDU	Incongruent	Congruent	164.002929	164.302880	n	0.618953	Correct	Correct
5	83	Flanker_LR	LRL	Incongruent	Incongruent	166.002774	166.302720	g	0.587153	Correct	Correct
5	84	Flanker_UD	DUD	Incongruent	Incongruent	168.002586	168.302548	j	0.563996	Correct	Correct
5	85	Flanker_LR	LRL	Incongruent	Incongruent	170.002468	170.302376	g	0.707245	Correct	Correct
5	86	Flanker_UD	DUD	Incongruent	Incongruent	172.002270	172.302210	j	0.547983	Correct	Correct
5	87	Flanker_LR	RRR	Congruent	Incongruent	174.002086	174.302029	g	0.363595	Correct	Correct
5	88	Flanker_UD	DUD	Incongruent	Congruent	176.001932	176.301915	j	0.539675	Correct	Correct
5	89	Flanker_LR	RRR	Congruent	Incongruent	178.001748	178.301707	g	0.363708	Correct	Correct
5	90	Flanker_UD	DUD	Incongruent	Congruent	180.001587	180.301539	j	0.475862	Correct	Correct
5	91	Flanker_LR	RLR	Incongruent	Incongruent	182.001423	182.301379	g	0.436020	Error	Correct
5	92	Flanker_UD	DUD	Incongruent	Incongruent	184.001241	184.301225	j	0.500062	Correct	Error
5	93	Flanker_LR	RRR	Congruent	Incongruent	186.001069	186.301040	g	0.436238	Correct	Correct
5	94	Flanker_UD	UDU	Incongruent	Congruent	188.000914	188.300886	n	0.500304	Correct	Correct
5	95	Flanker_LR	RLR	Incongruent	Incongruent	190.000723	190.300704	g	0.484651	Error	Correct
5	96	Flanker_UD	DUD	Incongruent	Incongruent	192.000563	192.300545	j	0.484663	Correct	Error
6	1	Flanker_LR	LRL	Incongruent	None	1.999874	2.299841	g	0.543951	Correct	None
6	2	Flanker_UD	UDU	Incongruent	Incongruent	3.999702	4.299670	n	0.424051	Correct	Correct
6	3	Flanker_LR	RLR	Incongruent	Incongruent	5.999543	6.299502	f	0.456406	Correct	Correct
6	4	Flanker_UD	DDD	Congruent	Incongruent	7.999373	8.299342	n	0.448318	Correct	Correct
6	5	Flanker_LR	RLR	Incongruent	Congruent	9.999212	10.299170	f	0.512384	Correct	Correct
6	6	Flanker_UD	UUU	Congruent	Incongruent	11.999039	12.299023	j	0.424653	Correct	Correct
6	7	Flanker_LR	RLR	Incongruent	Congruent	13.998880	14.298837	f	0.552640	Correct	Correct
6	8	Flanker_UD	UDU	Incongruent	Incongruent	15.998716	16.298666	n	0.528867	Correct	Correct
6	9	Flanker_LR	RLR	Incongruent	Incongruent	17.998535	18.298498	f	0.513134	Correct	Correct
6	10	Flanker_UD	DDD	Congruent	Incongruent	19.998369	20.298329	n	0.457101	Correct	Correct
6	11	Flanker_LR	RLR	Incongruent	Congruent	21.998206	22.298163	f	0.521199	Correct	Correct
6	12	Flanker_UD	UUU	Congruent	Incongruent	23.998034	24.297987	j	0.425308	Correct	Correct
6	13	Flanker_LR	LRL	Incongruent	Congruent	25.997838	26.297828	g	0.657371	Correct	Correct
6	14	Flanker_UD	UUU	Congruent	Incongruent	27.997702	28.297661	j	0.441550	Correct	Correct
6	15	Flanker_LR	RLR	Incongruent	Congruent	29.997502	30.297492	f	0.449667	Correct	Correct
6	16	Flanker_UD	DUD	Incongruent	Incongruent	31.997335	32.297324	j	0.577094	Correct	Correct
6	17	Flanker_LR	RLR	Incongruent	Incongruent	33.997169	34.313825	f	0.545260	Correct	Correct
6	18	Flanker_UD	UUU	Congruent	Incongruent	35.997034	36.313688	j	0.345349	Correct	Correct
6	19	Flanker_LR	RRR	Congruent	Congruent	37.996867	38.313471	g	0.409461	Correct	Correct
6	20	Flanker_UD	UDU	Incongruent	Congruent	39.996679	40.313322	n	0.513651	Correct	Correct
6	21	Flanker_LR	LRL	Incongruent	Incongruent	41.996527	42.313155	f	0.353754	Error	Correct
6	22	Flanker_UD	UDU	Incongruent	Incongruent	43.996351	44.313008	n	0.473844	Correct	Error
6	23	Flanker_LR	RLR	Incongruent	Incongruent	45.996187	46.312821	f	0.521983	Correct	Correct
6	24	Flanker_UD	UUU	Congruent	Incongruent	47.995988	48.312656	j	0.522101	Correct	Correct
6	25	Flanker_LR	LRL	Incongruent	Congruent	49.995852	50.312487	g	0.458160	Correct	Correct
6	26	Flanker_UD	UUU	Congruent	Incongruent	51.995691	52.312321	j	0.530331	Correct	Correct
6	27	Flanker_LR	LRL	Incongruent	Congruent	53.995485	54.312153	g	0.514482	Correct	Correct
6	28	Flanker_UD	DUD	Incongruent	Incongruent	55.995349	56.311984	j	0.450488	Correct	Correct
6	29	Flanker_LR	RRR	Congruent	Incongruent	57.995178	58.311815	g	0.442638	Correct	Correct
6	30	Flanker_UD	UDU	Incongruent	Congruent	59.995017	60.311679	n	0.514828	Correct	Correct
6	31	Flanker_LR	LLL	Congruent	Incongruent	61.994849	62.311502	f	0.586972	Correct	Correct
6	32	Flanker_UD	DUD	Incongruent	Congruent	63.994649	64.311316	j	0.475078	Correct	Correct
6	33	Flanker_LR	RRR	Congruent	Incongruent	65.994510	66.311145	g	0.371174	Correct	Correct
6	34	Flanker_UD	UUU	Congruent	Congruent	67.994340	68.311002	j	0.379253	Correct	Correct
6	35	Flanker_LR	RRR	Congruent	Congruent	69.994174	70.310810	j	0.387467	Error	Correct
6	36	Flanker_UD	DDD	Congruent	Congruent	71.994003	72.310643	n	0.395565	Correct	Error
6	37	Flanker_LR	LRL	Incongruent	Congruent	74.010503	74.310476	g	0.563629	Correct	Correct
6	38	Flanker_UD	DDD	Congruent	Incongruent	76.010352	76.310323	n	0.403798	Correct	Correct
6	39	Flanker_LR	LLL	Congruent	Congruent	78.010168	78.310142	f	0.443850	Correct	Correct
6	40	Flanker_UD	UUU	Congruent	Congruent	80.010000	80.309974	j	0.428027	Correct	Correct
6	41	Flanker_LR	RRR	Congruent	Congruent	82.009836	82.309810	g	0.412073	Correct	Correct
6	42	Flanker_UD	UUU	Congruent	Congruent	84.009668	84.309640	j	0.332274	Correct	Correct
6	43	Flanker_LR	RLR	Incongruent	Congruent	86.009506	86.309490	f	0.636874	Correct	Correct
6	44	Flanker_UD	DUD	Incongruent	Incongruent	88.009347	88.309323	n	0.364645	Error	Correct
6	45	Flanker_LR	RRR	Congruent	Incongruent	90.009199	90.309141	g	0.452638	Correct	Error
6	46	Flanker_UD	DDD	Congruent	Congruent	92.009012	92.309012	n	0.420722	Correct	Correct
6	47	Flanker_LR	LLL	Congruent	Congruent	94.008866	94.308810	f	0.500863	Correct	Correct
6	48	Flanker_UD	UUU	Congruent	Congruent	96.008674	96.308644	j	0.388973	Correct	Correct
6	49	Flanker_LR	RRR	Congruent	Congruent	98.008508	98.308501	g	0.389025	Correct	Correct
6	50	Flanker_UD	DUD	Incongruent	Congruent	100.008369	100.308331	j	0.549189	Correct	Correct
6	51	Flanker_LR	LLL	Congruent	Incongruent	102.008196	102.308142	f	0.389376	Correct	Correct
6	52	Flanker_UD	DDD	Congruent	Congruent	104.008005	104.307977	n	0.477400	Correct	Correct
6	53	Flanker_LR	LRL	Incongruent	Congruent	106.007840	106.307792	g	0.525524	Correct	Correct
6	54	Flanker_UD	DUD	Incongruent	Incongruent	108.007685	108.307673	j	0.477667	Correct	Correct
6	55	Flanker_LR	LLL	Congruent	Incongruent	110.007501	110.307458	f	0.405755	Correct	Correct
6	56	Flanker_UD	UDU	Incongruent	Congruent	112.007335	112.307295	j	0.350068	Error	Correct
6	57	Flanker_LR	RRR	Congruent	Incongruent	114.007155	114.307132	g	0.510037	Correct	Error
6	58	Flanker_UD	DDD	Congruent	Congruent	116.006991	116.307010	n	0.518255	Correct	Correct
6	59	Flanker_LR	LRL	Incongruent	Congruent	118.006852	118.306808	g	0.566301	Correct	Correct
6	60	Flanker_UD	DUD	Incongruent	Incongruent	120.006633	120.306629	j	0.470391	Correct	Correct
6	61	Flanker_LR	RLR	Incongruent	Incongruent	122.006489	122.306459	g	0.438720	Error	Correct
6	62	Flanker_UD	UUU	Congruent	Incongruent	124.006334	124.306346	j	0.518586	Correct	Error
6	63	Flanker_LR	LLL	Congruent	Congruent	126.006164	126.306132	f	0.550728	Correct	Correct
6	64	Flanker_UD	UDU	Incongruent	Congruent	128.005994	128.305963	n	0.590872	Correct	Correct
6	65	Flanker_LR	RRR	Congruent	Incongruent	130.005833	130.305801	g	0.407129	Correct	Correct
6	66	Flanker_UD	DDD	Congruent	Congruent	132.005627	132.305656	n	0.415106	Correct	Correct
6	67	Flanker_LR	LRL	Incongruent	Congruent	134.005491	134.305463	g	0.551246	Correct	Correct
6	68	Flanker_UD	DDD	Congruent	Incongruent	136.005325	136.305302	n	0.287357	Correct	Correct
6	69	Flanker_LR	LLL	Congruent	Congruent	138.005154	138.305134	f	0.391515	Correct	Correct
6	70	Flanker_UD	DDD	Congruent	Congruent	140.004998	140.305002	n	0.319575	Correct	Correct
6	71	Flanker_LR	LLL	Congruent	Congruent	142.004794	142.304788	f	0.359800	Correct	Correct
6	72	Flanker_UD	UUU	Congruent	Congruent	144.004704	144.304639	j	0.375879	Correct	Correct
6	73	Flanker_LR	RRR	Congruent	Congruent	146.004495	146.304453	g	0.368000	Correct	Correct
6	74	Flanker_UD	DDD	Congruent	Congruent	148.004331	148.304329	n	0.360111	Correct	Correct
6	75	Flanker_LR	LLL	Congruent	Congruent	150.004155	150.304131	f	0.288698	Correct	Correct
6	76	Flanker_UD	UDU	Incongruent	Congruent	152.003985	152.303973	n	0.608295	Correct	Correct
6	77	Flanker_LR	RRR	Congruent	Incongruent	154.003811	154.303782	g	0.368524	Correct	Correct
6	78	Flanker_UD	DUD	Incongruent	Congruent	156.003664	156.303671	n	0.360548	Error	Correct
6	79	Flanker_LR	RLR	Incongruent	Incongruent	158.003603	158.303447	g	0.616714	Error	Error
6	80	Flanker_UD	UDU	Incongruent	Incongruent	160.003310	160.303292	n	0.592859	Correct	Error
6	81	Flanker_LR	LLL	Congruent	Incongruent	162.003115	162.303116	f	0.512961	Correct	Correct
6	82	Flanker_UD	UDU	Incongruent	Congruent	164.002976	164.302949	n	0.521083	Correct	Correct
6	83	Flanker_LR	RRR	Congruent	Incongruent	166.002807	166.302755	g	0.425254	Correct	Correct
6	84	Flanker_UD	UDU	Incongruent	Congruent	168.002641	168.302613	n	0.457282	Correct	Correct
6	85	Flanker_LR	RLR	Incongruent	Incongruent	170.002474	170.302418	f	0.481373	Correct	Correct
6	86	Flanker_UD	DDD	Congruent	Incongruent	172.002306	172.302285	n	0.465497	Correct	Correct
6	87	Flanker_LR	LLL	Congruent	Congruent	174.002176	174.302117	f	0.473613	Correct	Correct
6	88	Flanker_UD	DUD	Incongruent	Congruent	176.001971	176.301944	j	0.473784	Correct	Correct
6	89	Flanker_LR	LRL	Incongruent	Incongruent	178.001814	178.301777	g	0.497921	Correct	Correct
6	90	Flanker_UD	DUD	Incongruent	Incongruent	180.001637	180.301628	j	0.466078	Correct	Correct
6	91	Flanker_LR	LRL	Incongruent	Incongruent	182.001438	182.301440	g	0.490248	Correct	Correct
6	92	Flanker_UD	DUD	Incongruent	Incongruent	184.001302	184.301279	j	0.458242	Correct	Correct
6	93	Flanker_LR	LLL	Congruent	Incongruent	186.001133	186.301094	f	0.410379	Correct	Correct
6	94	Flanker_UD	DUD	Incongruent	Congruent	188.000966	188.300948	j	0.490479	Correct	Correct
6	95	Flanker_LR	LRL	Incongruent	Incongruent	190.000805	190.300772	f	0.386618	Error	Correct
6	96	Flanker_UD	UDU	Incongruent	Incongruent	192.000630	192.300605	n	0.506864	Correct	Error
7	1	Flanker_LR	RLR	Incongruent	None	1.999842	2.299796	f	0.544407	Correct	None
7	2	Flanker_UD	DDD	Congruent	Incongruent	3.999663	4.299622	n	0.504532	Correct	Correct
7	3	Flanker_LR	LRL	Incongruent	Congruent	5.999508	6.299474	g	0.536729	Correct	Correct
7	4	Flanker_UD	UDU	Incongruent	Incongruent	7.999363	8.299293	n	0.480913	Correct	Correct
7	5	Flanker_LR	LRL	Incongruent	Incongruent	9.999155	10.299127	g	0.496965	Correct	Correct
7	6	Flanker_UD	DDD	Congruent	Incongruent	11.998997	12.298976	n	0.377148	Correct	Correct
7	7	Flanker_LR	RRR	Congruent	Congruent	13.998834	14.298800	g	0.425198	Correct	Correct
7	8	Flanker_UD	UDU	Incongruent	Congruent	15.998675	16.298626	n	0.449325	Correct	Correct
7	9	Flanker_LR	LLL	Congruent	Incongruent	17.998506	18.298462	f	0.553462	Correct	Correct
7	10	Flanker_UD	DDD	Congruent	Congruent	19.998339	20.298294	n	0.409551	Correct	Correct
7	11	Flanker_LR	RRR	Congruent	Congruent	21.998183	22.298129	g	0.441680	Correct	Correct
7	12	Flanker_UD	UDU	Incongruent	Congruent	23.998013	24.297962	n	0.417823	Correct	Correct
7	13	Flanker_LR	RLR	Incongruent	Incongruent	25.997814	26.297789	f	0.625874	Correct	Correct
7	14	Flanker_UD	DUD	Incongruent	Incongruent	27.997673	28.297635	n	0.386070	Error	Correct
7	15	Flanker_LR	RRR	Congruent	Incongruent	29.997507	30.297468	g	0.498165	Correct	Error
7	16	Flanker_UD	DDD	Congruent	Congruent	31.997305	32.313963	n	0.369656	Correct	Correct
7	17	Flanker_LR	LLL	Congruent	Congruent	33.997162	34.313800	f	0.401780	Correct	Correct
7	18	Flanker_UD	UUU	Congruent	Congruent	35.996994	36.313624	n	0.417933	Error	Correct
7	19	Flanker_LR	LLL	Congruent	Congruent	37.996837	38.313470	f	0.641989	Correct	Error
7	20	Flanker_UD	DUD	Incongruent	Congruent	39.996656	40.313295	j	0.514102	Correct	Correct
7	21	Flanker_LR	RLR	Incongruent	Incongruent	41.996492	42.313125	f	0.546236	Correct	Correct
7	22	Flanker_UD	DUD	Incongruent	Incongruent	43.996329	44.312956	j	0.490332	Correct	Correct
7	23	Flanker_LR	RLR	Incongruent	Incongruent	45.996177	46.312794	g	0.386458	Error	Correct
7	24	Flanker_UD	DUD	Incongruent	Incongruent	47.996001	48.312622	j	0.490513	Correct	Error
7	25	Flanker_LR	LRL	Incongruent	Incongruent	49.995835	50.312466	g	0.498733	Correct	Correct
7	26	Flanker_UD	DUD	Incongruent	Incongruent	51.995666	52.312286	j	0.451014	Correct	Correct
7	27	Flanker_LR	LRL	Incongruent	Incongruent	53.995499	54.312118	g	0.530971	Correct	Correct
7	28	Flanker_UD	UUU	Congruent	Incongruent	55.995343	56.311959	j	0.403100	Correct	Correct
7	29	Flanker_LR	LLL	Congruent	Congruent	57.995163	58.311791	f	0.555253	Correct	Correct
7	30	Flanker_UD	DDD	Congruent	Congruent	59.994995	60.311623	n	0.435310	Correct	Correct
7	31	Flanker_LR	RRR	Congruent	Congruent	61.994851	62.311454	g	0.435357	Correct	Correct
7	32	Flanker_UD	UUU	Congruent	Congruent	63.994659	64.311288	j	0.371502	Correct	Correct
7	33	Flanker_LR	RLR	Incongruent	Congruent	65.994492	66.311115	f	0.539654	Correct	Correct
7	34	Flanker_UD	UDU	Incongruent	Incongruent	67.994323	68.311011	n	0.547857	Correct	Correct
7	35	Flanker_LR	LLL	Congruent	Incongruent	69.994157	70.310786	f	0.547924	Correct	Correct
7	36	Flanker_UD	UUU	Congruent	Congruent	71.993990	72.310630	j	0.340193	Correct	Correct
7	37	Flanker_LR	LRL	Incongruent	Congruent	73.993826	74.310457	g	0.620133	Correct	Correct
7	38	Flanker_UD	DDD	Congruent	Incongruent	75.993658	76.310282	n	0.468200	Correct	Correct
7	39	Flanker_LR	LLL	Congruent	Congruent	77.993490	78.310122	f	0.396324	Correct	Correct
7	40	Flanker_UD	DDD	Congruent	Congruent	79.993318	80.309955	n	0.404537	Correct	Correct
7	41	Flanker_LR	LLL	Congruent	Congruent	82.009835	82.309830	f	0.428656	Correct	Correct
7	42	Flanker_UD	DUD	Incongruent	Congruent	84.009662	84.309621	j	0.476773	Correct	Correct
7	43	Flanker_LR	RLR	Incongruent	Incongruent	86.009492	86.309444	f	0.524921	Correct	Correct
7	44	Flanker_UD	DDD	Congruent	Incongruent	88.009322	88.309284	n	0.420967	Correct	Correct
7	45	Flanker_LR	RLR	Incongruent	Congruent	90.009165	90.309119	f	0.541109	Correct	Correct
7	46	Flanker_UD	UDU	Incongruent	Incongruent	92.008989	92.308989	n	0.517249	Correct	Correct
7	47	Flanker_LR	RRR	Congruent	Incongruent	94.008799	94.308780	g	0.469331	Correct	Correct
7	48	Flanker_UD	UDU	Incongruent	Congruent	96.008652	96.308608	n	0.557454	Correct	Correct
7	49	Flanker_LR	RRR	Congruent	Incongruent	98.008486	98.308451	g	0.405548	Correct	Correct
7	50	Flanker_UD	UUU	Congruent	Congruent	100.008319	100.308283	n	0.421708	Error	Correct
7	51	Flanker_LR	LLL	Congruent	Congruent	102.008141	102.308122	f	0.637799	Correct	Error
7	52	Flanker_UD	DUD	Incongruent	Congruent	104.007977	104.307950	j	0.589996	Correct	Correct
7	53	Flanker_LR	LRL	Incongruent	Incongruent	106.007812	106.307781	g	0.654035	Correct	Correct
7	54	Flanker_UD	UDU	Incongruent	Incongruent	108.007639	108.307619	n	0.558279	Correct	Correct
7	55	Flanker_LR	RLR	Incongruent	Incongruent	110.007479	110.307444	f	0.550342	Correct	Correct
7	56	Flanker_UD	DUD	Incongruent	Incongruent	112.007309	112.307278	j	0.462593	Correct	Correct
7	57	Flanker_LR	RRR	Congruent	Incongruent	114.007162	114.307112	g	0.502533	Correct	Correct
7	58	Flanker_UD	UUU	Congruent	Congruent	116.006973	116.306962	j	0.358711	Correct	Correct
7	59	Flanker_LR	RRR	Congruent	Congruent	118.006812	118.306775	g	0.422947	Correct	Correct
7	60	Flanker_UD	UUU	Congruent	Congruent	120.006641	120.306618	j	0.382883	Correct	Correct
7	61	Flanker_LR	LRL	Incongruent	Congruent	122.006475	122.306448	g	0.743096	Correct	Correct
7	62	Flanker_UD	UUU	Congruent	Incongruent	124.006310	124.306278	j	0.431222	Correct	Correct
7	63	Flanker_LR	LRL	Incongruent	Congruent	126.006134	126.306106	f	0.351307	Error	Correct
7	64	Flanker_UD	UUU	Congruent	Incongruent	128.005967	128.305941	j	0.343465	Correct	Error
7	65	Flanker_LR	LLL	Congruent	Congruent	130.005802	130.305772	g	0.391549	Error	Correct
7	66	Flanker_UD	DUD	Incongruent	Congruent	132.005654	132.305617	n	0.359664	Error	Error
7	67	Flanker_LR	RRR	Congruent	Incongruent	134.005465	134.305438	g	0.455776	Correct	Error
7	68	Flanker_UD	DUD	Incongruent	Congruent	136.005300	136.305271	j	0.599980	Correct	Correct
7	69	Flanker_LR	RRR	Congruent	Incongruent	138.005134	138.305105	g	0.519984	Correct	Correct
7	70	Flanker_UD	UDU	Incongruent	Congruent	140.004973	140.304938	n	0.608099	Correct	Correct
7	71	Flanker_LR	RRR	Congruent	Incongruent	142.004799	142.304770	g	0.408248	Correct	Correct
7	72	Flanker_UD	UDU	Incongruent	Congruent	144.004633	144.304604	n	0.520418	Correct	Correct
7	73	Flanker_LR	LLL	Congruent	Incongruent	146.004467	146.304437	f	0.664531	Correct	Correct
7	74	Flanker_UD	DUD	Incongruent	Congruent	148.004270	148.304270	j	0.472602	Correct	Correct
7	75	Flanker_LR	LLL	Congruent	Incongruent	150.004135	150.304102	f	0.424802	Correct	Correct
7	76	Flanker_UD	DDD	Congruent	Congruent	152.003967	152.303936	n	0.480929	Correct	Correct
7	77	Flanker_LR	RRR	Congruent	Congruent	154.003799	154.303769	g	0.409071	Correct	Correct
7	78	Flanker_UD	UDU	Incongruent	Congruent	156.003652	156.303603	n	0.489129	Correct	Correct
7	79	Flanker_LR	LLL	Congruent	Incongruent	158.003468	158.303436	f	0.345258	Correct	Correct
7	80	Flanker_UD	UUU	Congruent	Congruent	160.003298	160.303269	j	0.369287	Correct	Correct
7	81	Flanker_LR	LRL	Incongruent	Congruent	162.003132	162.303102	f	0.489484	Error	Correct
7	82	Flanker_UD	UDU	Incongruent	Incongruent	164.003005	164.302935	n	0.505748	Correct	Error
7	83	Flanker_LR	RLR	Incongruent	Incongruent	166.002799	166.302769	f	0.529735	Correct	Correct
7	84	Flanker_UD	DUD	Incongruent	Incongruent	168.002634	168.302602	j	0.449881	Correct	Correct
7	85	Flanker_LR	LRL	Incongruent	Incongruent	170.002461	170.302435	g	0.521895	Correct	Correct
7	86	Flanker_UD	UUU	Congruent	Incongruent	172.002329	172.302278	j	0.450050	Correct	Correct
7	87	Flanker_LR	LRL	Incongruent	Congruent	174.002132	174.302102	f	0.474173	Error	Correct
7	88	Flanker_UD	UDU	Incongruent	Incongruent	176.001971	176.301933	n	0.514315	Correct	Error
7	89	Flanker_LR	RLR	Incongruent	Incongruent	178.001807	178.301767	f	0.530474	Correct	Correct
7	90	Flanker_UD	UUU	Congruent	Incongruent	180.001678	180.301600	j	0.618715	Correct	Correct
7	91	Flanker_LR	RLR	Incongruent	Congruent	182.001475	182.301431	f	0.562656	Correct	Correct
7	92	Flanker_UD	DDD	Congruent	Incongruent	184.001307	184.301265	n	0.506846	Correct	Correct
7	93	Flanker_LR	RLR	Incongruent	Congruent	186.001140	186.301099	f	0.506914	Correct	Correct
7	94	Flanker_UD	DDD	Congruent	Incongruent	188.000999	188.300938	j	0.435131	Error	Correct
7	95	Flanker_LR	LRL	Incongruent	Congruent	190.000793	190.300766	g	0.539234	Correct	Error
7	96	Flanker_UD	DDD	Congruent	Incongruent	192.000631	192.300600	n	0.443243	Correct	Correct
8	1	Flanker_LR	LLL	Congruent	None	1.999875	2.299824	f	0.520850	Correct	None
8	2	Flanker_UD	UUU	Congruent	Congruent	3.999670	4.299642	j	0.416486	Correct	Correct
8	3	Flanker_LR	LLL	Congruent	Congruent	5.999504	6.299475	f	0.416562	Correct	Correct
8	4	Flanker_UD	DUD	Incongruent	Congruent	7.999337	8.299308	j	0.552673	Correct	Correct
8	5	Flanker_LR	LLL	Congruent	Incongruent	9.999197	10.299158	f	0.416817	Correct	Correct
8	6	Flanker_UD	DUD	Incongruent	Congruent	11.999002	12.298974	j	0.488841	Correct	Correct
8	7	Flanker_LR	RRR	Congruent	Incongruent	13.998835	14.298807	g	0.369094	Correct	Correct
8	8	Flanker_UD	UUU	Congruent	Congruent	15.998669	16.298640	j	0.393211	Correct	Correct
8	9	Flanker_LR	LRL	Incongruent	Congruent	17.998471	18.298499	g	0.537328	Correct	Correct
8	10	Flanker_UD	DDD	Congruent	Incongruent	19.998335	20.298306	n	0.433364	Correct	Correct
8	11	Flanker_LR	LLL	Congruent	Congruent	21.998169	22.298140	f	0.409517	Correct	Correct
8	12	Flanker_UD	DUD	Incongruent	Congruent	23.997970	24.297973	j	0.497604	Correct	Correct
8	13	Flanker_LR	RLR	Incongruent	Incongruent	25.997842	26.297807	f	0.593765	Correct	Correct
8	14	Flanker_UD	UDU	Incongruent	Incongruent	27.997668	28.297640	n	0.473958	Correct	Correct
8	15	Flanker_LR	RLR	Incongruent	Incongruent	29.997500	30.297472	f	0.529961	Correct	Correct
8	16	Flanker_UD	UUU	Congruent	Incongruent	31.997335	32.297305	j	0.538137	Correct	Correct
8	17	Flanker_LR	LRL	Incongruent	Congruent	33.997200	34.313805	g	0.505503	Correct	Correct
8	18	Flanker_UD	UUU	Congruent	Incongruent	35.997001	36.313637	j	0.409735	Correct	Correct
8	19	Flanker_LR	RLR	Incongruent	Congruent	37.996833	38.313470	f	0.537835	Correct	Correct
8	20	Flanker_UD	DDD	Congruent	Incongruent	39.996667	40.313304	n	0.417940	Correct	Correct
8	21	Flanker_LR	RRR	Congruent	Congruent	41.996510	42.313142	g	0.522095	Correct	Correct
8	22	Flanker_UD	DUD	Incongruent	Congruent	43.996333	44.312970	j	0.514184	Correct	Correct
8	23	Flanker_LR	RLR	Incongruent	Incongruent	45.996166	46.312802	f	0.514336	Correct	Correct
8	24	Flanker_UD	DDD	Congruent	Incongruent	47.995999	48.312640	n	0.426431	Correct	Correct
8	25	Flanker_LR	LLL	Congruent	Congruent	49.995833	50.312471	f	0.426469	Correct	Correct
8	26	Flanker_UD	DUD	Incongruent	Congruent	51.995634	52.312302	j	0.442734	Correct	Correct
8	27	Flanker_LR	LLL	Congruent	Incongruent	53.995501	54.312135	f	0.498805	Correct	Correct
8	28	Flanker_UD	UUU	Congruent	Congruent	55.995336	56.311972	j	0.410914	Correct	Correct
8	29	Flanker_LR	LRL	Incongruent	Congruent	57.995166	58.311804	g	0.563036	Correct	Correct
8	30	Flanker_UD	UDU	Incongruent	Incongruent	59.994999	60.311635	n	0.499100	Correct	Correct
8	31	Flanker_LR	LRL	Incongruent	Incongruent	61.994832	62.311469	g	0.467222	Correct	Correct
8	32	Flanker_UD	UDU	Incongruent	Incongruent	63.994665	64.311319	n	0.515318	Correct	Correct
8	33	Flanker_LR	RLR	Incongruent	Incongruent	65.994497	66.311134	f	0.491437	Correct	Correct
8	34	Flanker_UD	DUD	Incongruent	Incongruent	67.994331	68.310968	j	0.499583	Correct	Correct
8	35	Flanker_LR	LRL	Incongruent	Incongruent	69.994169	70.310800	g	0.491699	Correct	Correct
8	36	Flanker_UD	UDU	Incongruent	Incongruent	71.993996	72.310641	n	0.427793	Correct	Correct
8	37	Flanker_LR	RLR	Incongruent	Incongruent	74.010496	74.310467	f	0.476020	Correct	Correct
8	38	Flanker_UD	DDD	Congruent	Incongruent	76.010297	76.310300	n	0.588022	Correct	Correct
8	39	Flanker_LR	LRL	Incongruent	Congruent	78.010159	78.310134	g	0.500240	Correct	Correct
8	40	Flanker_UD	DDD	Congruent	Incongruent	80.010016	80.309991	n	0.428330	Correct	Correct
8	41	Flanker_LR	LLL	Congruent	Congruent	82.009825	82.309801	f	0.524500	Correct	Correct
8	42	Flanker_UD	UUU	Congruent	Congruent	84.009660	84.309634	n	0.556599	Error	Correct
8	43	Flanker_LR	RLR	Incongruent	Congruent	86.009500	86.309465	f	0.804744	Correct	Error
8	44	Flanker_UD	UUU	Congruent	Incongruent	88.009344	88.309326	j	0.468842	Correct	Correct
8	45	Flanker_LR	RRR	Congruent	Congruent	90.009139	90.309131	g	0.492974	Correct	Correct
8	46	Flanker_UD	DUD	Incongruent	Congruent	92.009001	92.308964	j	0.485097	Correct	Correct
8	47	Flanker_LR	RLR	Incongruent	Incongruent	94.008835	94.308797	f	0.621195	Correct	Correct
8	48	Flanker_UD	DDD	Congruent	Incongruent	96.008681	96.308647	n	0.477354	Correct	Correct
8	49	Flanker_LR	LLL	Congruent	Congruent	98.008475	98.308464	f	0.589447	Correct	Correct
8	50	Flanker_UD	UUU	Congruent	Congruent	100.008335	100.308299	j	0.381568	Correct	Correct
8	51	Flanker_LR	RRR	Congruent	Congruent	102.008170	102.308132	g	0.389669	Correct	Correct
8	52	Flanker_UD	UDU	Incongruent	Congruent	104.007997	104.307990	n	0.653751	Correct	Correct
8	53	Flanker_LR	LRL	Incongruent	Incongruent	106.007834	106.307796	g	0.477832	Correct	Correct
8	54	Flanker_UD	DUD	Incongruent	Incongruent	108.007669	108.307631	j	0.445974	Correct	Correct
8	55	Flanker_LR	LRL	Incongruent	Incongruent	110.007501	110.307462	g	0.494188	Correct	Correct
8	56	Flanker_UD	DDD	Congruent	Incongruent	112.007373	112.307321	n	0.598241	Correct	Correct
8	57	Flanker_LR	LRL	Incongruent	Congruent	114.007168	114.307128	g	0.502419	Correct	Correct
8	58	Flanker_UD	DDD	Congruent	Incongruent	116.006973	116.306961	n	0.374598	Correct	Correct
8	59	Flanker_LR	RLR	Incongruent	Congruent	118.006833	118.306795	g	0.390617	Error	Correct
8	60	Flanker_UD	UDU	Incongruent	Incongruent	120.006697	120.306658	n	0.526767	Correct	Error
8	61	Flanker_LR	RRR	Congruent	Incongruent	122.006491	122.306468	g	0.487539	Correct	Correct
8	62	Flanker_UD	DDD	Congruent	Congruent	124.006324	124.306296	n	0.742936	Correct	Correct
8	63	Flanker_LR	LLL	Congruent	Congruent	126.006158	126.306129	f	0.471028	Correct	Correct
8	64	Flanker_UD	DUD	Incongruent	Congruent	128.006029	128.305991	j	0.495196	Correct	Correct
8	65	Flanker_LR	LLL	Congruent	Incongruent	130.005823	130.305797	f	0.383381	Correct	Correct
8	66	Flanker_UD	UUU	Congruent	Congruent	132.005657	132.305629	n	0.535391	Error	Correct
8	67	Flanker_LR	RRR	Congruent	Congruent	134.005486	134.305460	g	0.495556	Correct	Error
8	68	Flanker_UD	UUU	Congruent	Congruent	136.005338	136.305316	j	0.535684	Correct	Correct
8	69	Flanker_LR	RRR	Congruent	Congruent	138.005126	138.305128	g	0.471912	Correct	Correct
8	70	Flanker_UD	UDU	Incongruent	Congruent	140.004997	140.304961	n	0.552590	Correct	Correct
8	71	Flanker_LR	RRR	Congruent	Incongruent	142.004822	142.304799	g	0.488120	Correct	Correct
8	72	Flanker_UD	UDU	Incongruent	Congruent	144.004684	144.304649	n	0.520166	Correct	Correct
8	73	Flanker_LR	RRR	Congruent	Incongruent	146.004487	146.304459	g	0.464237	Correct	Correct
8	74	Flanker_UD	DUD	Incongruent	Congruent	148.004320	148.304293	j	0.536392	Correct	Correct
8	75	Flanker_LR	RRR	Congruent	Incongruent	150.004154	150.304126	g	0.400474	Correct	Correct
8	76	Flanker_UD	DDD	Congruent	Congruent	152.003988	152.303989	n	0.400683	Correct	Correct
8	77	Flanker_LR	LRL	Incongruent	Congruent	154.003821	154.303804	f	0.392749	Error	Correct
8	78	Flanker_UD	UDU	Incongruent	Incongruent	156.003660	156.303624	n	0.856897	Correct	Error
8	79	Flanker_LR	LRL	Incongruent	Incongruent	158.003580	158.303514	g	0.504953	Correct	Correct
8	80	Flanker_UD	UUU	Congruent	Incongruent	160.003368	160.303306	j	0.473165	Correct	Correct
8	81	Flanker_LR	RLR	Incongruent	Congruent	162.003138	162.303123	g	0.409299	Error	Correct
8	82	Flanker_UD	UDU	Incongruent	Incongruent	164.002981	164.302958	n	0.705508	Correct	Error
8	83	Flanker_LR	RLR	Incongruent	Incongruent	166.002818	166.302792	f	0.505418	Correct	Correct
8	84	Flanker_UD	DUD	Incongruent	Incongruent	168.002661	168.302636	j	0.666199	Correct	Correct
8	85	Flanker_LR	RRR	Congruent	Incongruent	170.002484	170.302456	g	0.473776	Correct	Correct
8	86	Flanker_UD	UUU	Congruent	Congruent	172.002317	172.302290	j	0.497906	Correct	Correct
8	87	Flanker_LR	RLR	Incongruent	Congruent	174.002150	174.302122	f	0.649957	Correct	Correct
8	88	Flanker_UD	DUD	Incongruent	Incongruent	176.001996	176.301992	j	0.522068	Correct	Correct
8	89	Flanker_LR	RRR	Congruent	Incongruent	178.001817	178.301788	g	0.498207	Correct	Correct
8	90	Flanker_UD	DDD	Congruent	Congruent	180.001651	180.301621	n	0.442327	Correct	Correct
8	91	Flanker_LR	LRL	Incongruent	Congruent	182.001482	182.301454	f	0.426432	Error	Correct
8	92	Flanker_UD	UDU	Incongruent	Incongruent	184.001315	184.301304	n	0.586632	Correct	Error
8	93	Flanker_LR	LLL	Congruent	Incongruent	186.001151	186.301120	f	0.506773	Correct	Correct
8	94	Flanker_UD	UDU	Incongruent	Congruent	188.000980	188.300953	n	0.538793	Correct	Correct
8	95	Flanker_LR	LLL	Congruent	Incongruent	190.000814	190.300788	f	0.418939	Correct	Correct
8	96	Flanker_UD	DDD	Congruent	Congruent	192.000631	192.300659	n	0.979094	Correct	Correct
