# Supplementary material for: Congruency Sequence Effects without Feature Integration or Contingency Learning Confounds
Source: PLoS One. 2014 Jul 14;9(7):e102337. doi: 10.1371/journal.pone.0102337 (PMC4096924; doi:10.1371/journal.pone.0102337)
Supplement: Raw Data S1 — The raw data collected from each participant in Experiments 1 and 2. (ZIP) [file pone.0102337.s001.zip › RAW DATA/Experiment2/Prime_Word_Flanker_3D_Subject_15_log.txt]

Experiment ID	Prime_Word_Flanker_Paradigm
Subject	15
Run Time	15-May-2013 14:05:19
Run Number	Trial Number	Task	Stimulus	Current Trial Type	Previous Trial Type	StimulusOnsetTime	StimulusOffsetTime	Response	RT	Accuracy	PreviousAccuracy
practice	1	Flanker_LR	LLL	Congruent	None	1.999830	2.299803	f	0.681647	Correct	None
practice	2	Flanker_UD	UUU	Congruent	Congruent	3.999669	4.299641	j	0.641761	Correct	Correct
practice	3	Flanker_LR	LRL	Incongruent	Congruent	5.999502	6.299476	g	1.201848	Correct	Correct
practice	4	Flanker_UD	DUD	Incongruent	Incongruent	7.999340	8.299312	j	0.641948	Correct	Correct
practice	5	Flanker_LR	LLL	Congruent	Incongruent	9.999175	10.299149	f	0.642125	Correct	Correct
practice	6	Flanker_UD	DUD	Incongruent	Congruent	11.999013	12.298985	j	0.650266	Correct	Correct
practice	7	Flanker_LR	RRR	Congruent	Incongruent	13.998850	14.298823	g	0.674423	Correct	Correct
practice	8	Flanker_UD	UUU	Congruent	Congruent	15.998688	16.298659	j	0.386486	Correct	Correct
practice	9	Flanker_LR	LLL	Congruent	Congruent	17.998524	18.298497	f	0.490930	Correct	Correct
practice	10	Flanker_UD	UDU	Incongruent	Congruent	19.998361	20.298341	n	0.642804	Correct	Correct
practice	11	Flanker_LR	RLR	Incongruent	Incongruent	21.998202	22.298171	f	0.786891	Correct	Correct
practice	12	Flanker_UD	DDD	Congruent	Incongruent	23.998030	24.298007	n	0.555075	Correct	Correct
practice	13	Flanker_LR	RRR	Congruent	Congruent	25.997872	26.297844	g	0.619202	Correct	Correct
practice	14	Flanker_UD	DDD	Congruent	Congruent	27.997707	28.297679	n	0.547324	Correct	Correct
practice	15	Flanker_LR	LRL	Incongruent	Congruent	29.997544	30.297515	f	0.483485	Error	Correct
practice	16	Flanker_UD	UDU	Incongruent	Incongruent	31.997379	32.297355	n	0.683588	Correct	Error
practice	17	Flanker_LR	LRL	Incongruent	Incongruent	33.997188	34.313874	j	0.530984	Error	Correct
practice	18	Flanker_UD	UUU	Congruent	Incongruent	35.997050	36.313703	j	0.635141	Correct	Error
practice	19	Flanker_LR	RLR	Incongruent	Congruent	37.996892	38.313527	f	0.547354	Correct	Correct
practice	20	Flanker_UD	DUD	Incongruent	Incongruent	39.996737	40.313365	j	0.539333	Correct	Correct
practice	21	Flanker_LR	RRR	Congruent	Incongruent	41.996573	42.313206	g	0.459458	Correct	Correct
practice	22	Flanker_UD	UDU	Incongruent	Congruent	43.996418	44.313037	n	0.587660	Correct	Correct
practice	23	Flanker_LR	RLR	Incongruent	Incongruent	45.996250	46.312876	f	0.563808	Correct	Correct
practice	24	Flanker_UD	DDD	Congruent	Incongruent	47.996053	48.312712	n	0.547965	Correct	Correct
1	1	Flanker_LR	LLL	Congruent	None	1.999888	2.299848	f	0.579097	Correct	None
1	2	Flanker_UD	DUD	Incongruent	Congruent	3.999711	4.299667	j	0.563583	Correct	Correct
1	3	Flanker_LR	LLL	Congruent	Incongruent	5.999559	6.299506	f	0.499619	Correct	Correct
1	4	Flanker_UD	UDU	Incongruent	Congruent	7.999391	8.299343	n	0.611421	Correct	Correct
1	5	Flanker_LR	RRR	Congruent	Incongruent	9.999220	10.299179	g	0.547596	Correct	Correct
1	6	Flanker_UD	DUD	Incongruent	Congruent	11.999058	12.299017	j	0.515701	Correct	Correct
1	7	Flanker_LR	LRL	Incongruent	Incongruent	13.998870	14.298858	g	0.547789	Correct	Correct
1	8	Flanker_UD	DUD	Incongruent	Incongruent	15.998707	16.298693	j	0.507885	Correct	Correct
1	9	Flanker_LR	RLR	Incongruent	Incongruent	17.998544	18.298531	f	0.532040	Correct	Correct
1	10	Flanker_UD	UDU	Incongruent	Incongruent	19.998407	20.298366	n	0.484203	Correct	Correct
1	11	Flanker_LR	RRR	Congruent	Incongruent	21.998246	22.298205	g	0.540312	Correct	Correct
1	12	Flanker_UD	UUU	Congruent	Congruent	23.998081	24.298044	j	0.476432	Correct	Correct
1	13	Flanker_LR	LRL	Incongruent	Congruent	25.997919	26.297879	g	0.676589	Correct	Correct
1	14	Flanker_UD	DDD	Congruent	Incongruent	27.997756	28.297716	n	0.508720	Correct	Correct
1	15	Flanker_LR	RRR	Congruent	Congruent	29.997598	30.297557	g	0.428760	Correct	Correct
1	16	Flanker_UD	DUD	Incongruent	Congruent	31.997408	32.297390	j	0.533000	Correct	Correct
1	17	Flanker_LR	RLR	Incongruent	Incongruent	33.997273	34.297228	f	0.468443	Correct	Correct
1	18	Flanker_UD	UDU	Incongruent	Incongruent	35.997111	36.313731	n	0.548611	Correct	Correct
1	19	Flanker_LR	RRR	Congruent	Incongruent	37.996948	38.313583	g	0.396705	Correct	Correct
1	20	Flanker_UD	UUU	Congruent	Congruent	39.996764	40.313409	j	0.348776	Correct	Correct
1	21	Flanker_LR	RRR	Congruent	Congruent	41.996629	42.313243	g	0.364882	Correct	Correct
1	22	Flanker_UD	DUD	Incongruent	Congruent	43.996451	44.313081	j	0.565100	Correct	Correct
1	23	Flanker_LR	LLL	Congruent	Incongruent	45.996267	46.312922	f	0.485631	Correct	Correct
1	24	Flanker_UD	UDU	Incongruent	Congruent	47.996134	48.312755	n	0.621301	Correct	Correct
1	25	Flanker_LR	RLR	Incongruent	Incongruent	49.995947	50.312595	f	0.549444	Correct	Correct
1	26	Flanker_UD	DDD	Congruent	Incongruent	51.995810	52.312433	n	0.501541	Correct	Correct
1	27	Flanker_LR	RRR	Congruent	Congruent	53.995621	54.312296	g	0.469628	Correct	Correct
1	28	Flanker_UD	DDD	Congruent	Congruent	55.995504	56.312108	n	0.461837	Correct	Correct
1	29	Flanker_LR	LLL	Congruent	Congruent	57.995328	58.311948	f	0.397852	Correct	Correct
1	30	Flanker_UD	UUU	Congruent	Congruent	59.995154	60.311780	j	0.870131	Correct	Correct
1	31	Flanker_LR	RLR	Incongruent	Congruent	61.995023	62.311644	f	0.478283	Correct	Correct
1	32	Flanker_UD	UUU	Congruent	Incongruent	63.994835	64.311460	j	0.486287	Correct	Correct
1	33	Flanker_LR	LLL	Congruent	Congruent	65.994643	66.311297	f	0.518450	Correct	Correct
1	34	Flanker_UD	DUD	Incongruent	Congruent	67.994513	68.311134	j	0.550624	Correct	Correct
1	35	Flanker_LR	LLL	Congruent	Incongruent	69.994350	70.310971	f	0.414720	Correct	Correct
1	36	Flanker_UD	DDD	Congruent	Congruent	71.994188	72.310811	n	0.398868	Correct	Correct
1	37	Flanker_LR	RLR	Incongruent	Congruent	73.994025	74.310650	f	0.566927	Correct	Correct
1	38	Flanker_UD	UUU	Congruent	Incongruent	75.993864	76.310485	j	0.495141	Correct	Correct
1	39	Flanker_LR	LRL	Incongruent	Congruent	77.993687	78.310326	g	0.631385	Correct	Correct
1	40	Flanker_UD	DUD	Incongruent	Incongruent	79.993515	80.310165	j	0.519302	Correct	Correct
1	41	Flanker_LR	LRL	Incongruent	Incongruent	81.993370	82.310002	g	0.551513	Correct	Correct
1	42	Flanker_UD	DDD	Congruent	Incongruent	83.993214	84.309838	n	0.872242	Correct	Correct
1	43	Flanker_LR	RLR	Incongruent	Congruent	86.009687	86.309679	f	0.527755	Correct	Correct
1	44	Flanker_UD	DDD	Congruent	Incongruent	88.009555	88.309517	n	0.535805	Correct	Correct
1	45	Flanker_LR	LRL	Incongruent	Congruent	90.009363	90.309357	g	0.576017	Correct	Correct
1	46	Flanker_UD	UDU	Incongruent	Incongruent	92.009232	92.309187	n	0.640035	Correct	Correct
1	47	Flanker_LR	LRL	Incongruent	Incongruent	94.009074	94.309031	g	0.520246	Correct	Correct
1	48	Flanker_UD	UUU	Congruent	Incongruent	96.008906	96.308871	j	0.384469	Correct	Correct
1	49	Flanker_LR	RLR	Incongruent	Congruent	98.008749	98.308709	f	0.504480	Correct	Correct
1	50	Flanker_UD	UUU	Congruent	Incongruent	100.008593	100.308545	j	0.488640	Correct	Correct
1	51	Flanker_LR	LLL	Congruent	Congruent	102.008396	102.308385	f	0.528778	Correct	Correct
1	52	Flanker_UD	DDD	Congruent	Congruent	104.008296	104.308223	n	0.440998	Correct	Correct
1	53	Flanker_LR	RRR	Congruent	Congruent	106.008073	106.308061	g	0.457093	Correct	Correct
1	54	Flanker_UD	DDD	Congruent	Congruent	108.007925	108.307917	n	0.417194	Correct	Correct
1	55	Flanker_LR	RRR	Congruent	Congruent	110.007779	110.307739	g	0.489292	Correct	Correct
1	56	Flanker_UD	UUU	Congruent	Congruent	112.007616	112.307576	j	0.345306	Correct	Correct
1	57	Flanker_LR	RLR	Incongruent	Congruent	114.007449	114.307415	f	0.665659	Correct	Correct
1	58	Flanker_UD	UUU	Congruent	Incongruent	116.007272	116.307246	j	0.521603	Correct	Correct
1	59	Flanker_LR	LRL	Incongruent	Congruent	118.007135	118.307092	g	0.617858	Correct	Correct
1	60	Flanker_UD	UDU	Incongruent	Incongruent	120.006974	120.306931	n	0.553804	Correct	Correct
1	61	Flanker_LR	LRL	Incongruent	Incongruent	122.006789	122.306770	g	0.618141	Correct	Correct
1	62	Flanker_UD	DDD	Congruent	Incongruent	124.006660	124.306630	n	0.458158	Correct	Correct
1	63	Flanker_LR	LLL	Congruent	Congruent	126.006489	126.306449	f	0.530264	Correct	Correct
1	64	Flanker_UD	UUU	Congruent	Congruent	128.006329	128.306285	j	0.506599	Correct	Correct
1	65	Flanker_LR	LRL	Incongruent	Congruent	130.006165	130.306125	g	0.658481	Correct	Correct
1	66	Flanker_UD	UDU	Incongruent	Incongruent	132.006014	132.305971	n	0.538643	Correct	Correct
1	67	Flanker_LR	RRR	Congruent	Incongruent	134.005845	134.305804	g	0.466753	Correct	Correct
1	68	Flanker_UD	UDU	Incongruent	Congruent	136.005661	136.305630	n	0.618879	Correct	Correct
1	69	Flanker_LR	RLR	Incongruent	Incongruent	138.005490	138.305480	f	0.563023	Correct	Correct
1	70	Flanker_UD	DUD	Incongruent	Incongruent	140.005382	140.305333	j	0.523097	Correct	Correct
1	71	Flanker_LR	LRL	Incongruent	Incongruent	142.005225	142.305160	g	0.531281	Correct	Correct
1	72	Flanker_UD	UUU	Congruent	Incongruent	144.005073	144.305002	j	0.467526	Correct	Correct
1	73	Flanker_LR	LLL	Congruent	Congruent	146.004875	146.304968	f	0.371478	Correct	Correct
1	74	Flanker_UD	UDU	Incongruent	Congruent	148.004782	148.304670	n	0.603607	Correct	Correct
1	75	Flanker_LR	RLR	Incongruent	Incongruent	150.004525	150.304514	f	0.595770	Correct	Correct
1	76	Flanker_UD	DDD	Congruent	Incongruent	152.004380	152.304354	n	0.459872	Correct	Correct
1	77	Flanker_LR	RRR	Congruent	Congruent	154.004244	154.304191	g	0.452351	Correct	Correct
1	78	Flanker_UD	UUU	Congruent	Congruent	156.004076	156.304028	j	0.332192	Correct	Correct
1	79	Flanker_LR	RRR	Congruent	Congruent	158.003918	158.303874	g	0.388363	Correct	Correct
1	80	Flanker_UD	DDD	Congruent	Congruent	160.003742	160.303711	n	0.476939	Correct	Correct
1	81	Flanker_LR	RLR	Incongruent	Congruent	162.003586	162.303547	f	0.516553	Correct	Correct
1	82	Flanker_UD	UDU	Incongruent	Incongruent	164.003443	164.303396	n	0.620656	Correct	Correct
1	83	Flanker_LR	RLR	Incongruent	Incongruent	166.003271	166.303225	f	0.572749	Correct	Correct
1	84	Flanker_UD	UDU	Incongruent	Incongruent	168.003107	168.303067	n	0.532966	Correct	Correct
1	85	Flanker_LR	LRL	Incongruent	Incongruent	170.002944	170.302918	g	0.556996	Correct	Correct
1	86	Flanker_UD	DUD	Incongruent	Incongruent	172.002801	172.302740	j	0.469127	Correct	Correct
1	87	Flanker_LR	LLL	Congruent	Incongruent	174.002620	174.302581	f	0.429288	Correct	Correct
1	88	Flanker_UD	DUD	Incongruent	Congruent	176.002461	176.302421	j	0.869430	Correct	Correct
1	89	Flanker_LR	LLL	Congruent	Incongruent	178.002302	178.302261	f	0.509540	Correct	Correct
1	90	Flanker_UD	UDU	Incongruent	Congruent	180.002151	180.302099	n	0.493627	Correct	Correct
1	91	Flanker_LR	LLL	Congruent	Incongruent	182.001981	182.301939	f	0.717755	Correct	Correct
1	92	Flanker_UD	DDD	Congruent	Congruent	184.001822	184.301778	n	0.557913	Correct	Correct
1	93	Flanker_LR	LRL	Incongruent	Congruent	186.001649	186.301625	g	0.582079	Correct	Correct
1	94	Flanker_UD	DUD	Incongruent	Incongruent	188.001515	188.301456	j	0.582704	Correct	Correct
1	95	Flanker_LR	RRR	Congruent	Incongruent	190.001335	190.301295	g	0.518296	Correct	Correct
1	96	Flanker_UD	DUD	Incongruent	Congruent	192.001179	192.301152	j	0.558464	Correct	Correct
2	1	Flanker_LR	RLR	Incongruent	None	1.999872	2.299812	f	0.562114	Correct	None
2	2	Flanker_UD	UUU	Congruent	Incongruent	3.999689	4.299669	j	0.434177	Correct	Correct
2	3	Flanker_LR	RLR	Incongruent	Congruent	5.999528	6.299491	f	0.514964	Correct	Correct
2	4	Flanker_UD	UUU	Congruent	Incongruent	7.999371	8.299305	j	0.778341	Correct	Correct
2	5	Flanker_LR	RRR	Congruent	Congruent	9.999222	10.299174	g	0.538515	Correct	Correct
2	6	Flanker_UD	DUD	Incongruent	Congruent	11.999052	12.299012	n	0.362704	Error	Correct
2	7	Flanker_LR	RRR	Congruent	Incongruent	13.998877	14.298846	g	0.514847	Correct	Error
2	8	Flanker_UD	UDU	Incongruent	Congruent	15.998717	16.298689	n	0.578934	Correct	Correct
2	9	Flanker_LR	LLL	Congruent	Incongruent	17.998562	18.298529	f	0.467078	Correct	Correct
2	10	Flanker_UD	DUD	Incongruent	Congruent	19.998410	20.298409	j	0.547218	Correct	Correct
2	11	Flanker_LR	LRL	Incongruent	Incongruent	21.998235	22.298201	g	0.675991	Correct	Correct
2	12	Flanker_UD	DDD	Congruent	Incongruent	23.998075	24.298036	n	0.539566	Correct	Correct
2	13	Flanker_LR	LLL	Congruent	Congruent	25.997917	26.297884	f	0.483492	Correct	Correct
2	14	Flanker_UD	DDD	Congruent	Congruent	27.997770	28.297733	n	0.435630	Correct	Correct
2	15	Flanker_LR	LLL	Congruent	Congruent	29.997594	30.314241	f	0.475826	Correct	Correct
2	16	Flanker_UD	UUU	Congruent	Congruent	31.997432	32.297405	j	0.539946	Correct	Correct
2	17	Flanker_LR	LLL	Congruent	Congruent	33.997275	34.313933	f	0.387334	Correct	Correct
2	18	Flanker_UD	UDU	Incongruent	Congruent	35.997135	36.313751	n	0.459475	Correct	Correct
2	19	Flanker_LR	RRR	Congruent	Incongruent	37.996953	38.313605	g	0.443620	Correct	Correct
2	20	Flanker_UD	DUD	Incongruent	Congruent	39.996792	40.313436	j	0.899726	Correct	Correct
2	21	Flanker_LR	LLL	Congruent	Incongruent	41.996603	42.313272	f	0.427823	Correct	Correct
2	22	Flanker_UD	DUD	Incongruent	Congruent	43.996471	44.313110	j	0.548054	Correct	Correct
2	23	Flanker_LR	LLL	Congruent	Incongruent	45.996281	46.312949	f	0.420078	Correct	Correct
2	24	Flanker_UD	UDU	Incongruent	Congruent	47.996153	48.312774	n	0.588178	Correct	Correct
2	25	Flanker_LR	LRL	Incongruent	Incongruent	49.995993	50.312652	g	0.460330	Correct	Correct
2	26	Flanker_UD	DDD	Congruent	Incongruent	51.995834	52.312470	n	0.460863	Correct	Correct
2	27	Flanker_LR	LLL	Congruent	Congruent	53.995668	54.312310	f	0.412684	Correct	Correct
2	28	Flanker_UD	DUD	Incongruent	Congruent	55.995514	56.312151	j	0.588934	Correct	Correct
2	29	Flanker_LR	RLR	Incongruent	Incongruent	57.995352	58.311999	f	0.516897	Correct	Correct
2	30	Flanker_UD	UUU	Congruent	Incongruent	59.995225	60.311829	j	0.516964	Correct	Correct
2	31	Flanker_LR	LRL	Incongruent	Congruent	61.995031	62.311670	g	0.701092	Correct	Correct
2	32	Flanker_UD	UUU	Congruent	Incongruent	63.994872	64.311510	j	0.453199	Correct	Correct
2	33	Flanker_LR	LRL	Incongruent	Congruent	65.994711	66.311350	g	0.629390	Correct	Correct
2	34	Flanker_UD	DUD	Incongruent	Incongruent	67.994567	68.311189	j	0.613468	Correct	Correct
2	35	Flanker_LR	RRR	Congruent	Incongruent	69.994393	70.311038	g	0.509638	Correct	Correct
2	36	Flanker_UD	DUD	Incongruent	Congruent	71.994232	72.310870	j	0.661749	Correct	Correct
2	37	Flanker_LR	RLR	Incongruent	Incongruent	73.994072	74.310710	f	0.549808	Correct	Correct
2	38	Flanker_UD	DUD	Incongruent	Incongruent	75.993879	76.310550	j	0.510009	Correct	Correct
2	39	Flanker_LR	RLR	Incongruent	Incongruent	77.993752	78.310391	g	0.470105	Error	Correct
2	40	Flanker_UD	UDU	Incongruent	Incongruent	80.010256	80.310231	n	0.574394	Correct	Error
2	41	Flanker_LR	LLL	Congruent	Incongruent	82.010095	82.310071	f	0.494447	Correct	Correct
2	42	Flanker_UD	DDD	Congruent	Congruent	84.009937	84.309912	n	0.630543	Correct	Correct
2	43	Flanker_LR	LLL	Congruent	Congruent	86.009780	86.309752	f	0.454622	Correct	Correct
2	44	Flanker_UD	UDU	Incongruent	Congruent	88.009615	88.309590	n	0.670758	Correct	Correct
2	45	Flanker_LR	RLR	Incongruent	Incongruent	90.009457	90.309433	f	0.574887	Correct	Correct
2	46	Flanker_UD	DUD	Incongruent	Incongruent	92.009298	92.309270	j	0.471028	Correct	Correct
2	47	Flanker_LR	LLL	Congruent	Incongruent	94.009140	94.309113	f	0.399114	Correct	Correct
2	48	Flanker_UD	UDU	Incongruent	Congruent	96.008980	96.308961	n	0.455269	Correct	Correct
2	49	Flanker_LR	LLL	Congruent	Incongruent	98.008820	98.308769	f	0.439368	Correct	Correct
2	50	Flanker_UD	UUU	Congruent	Congruent	100.008665	100.308634	j	0.471538	Correct	Correct
2	51	Flanker_LR	RRR	Congruent	Congruent	102.008502	102.308473	g	0.463623	Correct	Correct
2	52	Flanker_UD	UDU	Incongruent	Congruent	104.008342	104.308312	n	0.544015	Correct	Correct
2	53	Flanker_LR	RRR	Congruent	Incongruent	106.008181	106.308159	g	0.623891	Correct	Correct
2	54	Flanker_UD	DDD	Congruent	Congruent	108.008023	108.307996	n	0.519974	Correct	Correct
2	55	Flanker_LR	RRR	Congruent	Congruent	110.007862	110.307827	g	0.544259	Correct	Correct
2	56	Flanker_UD	UUU	Congruent	Congruent	112.007722	112.307713	j	0.456268	Correct	Correct
2	57	Flanker_LR	RRR	Congruent	Congruent	114.007544	114.307520	g	0.424556	Correct	Correct
2	58	Flanker_UD	DDD	Congruent	Congruent	116.007384	116.307358	n	0.408490	Correct	Correct
2	59	Flanker_LR	RLR	Incongruent	Congruent	118.007193	118.307195	f	0.568611	Correct	Correct
2	60	Flanker_UD	DUD	Incongruent	Incongruent	120.007098	120.307069	j	0.704716	Correct	Correct
2	61	Flanker_LR	RLR	Incongruent	Incongruent	122.006906	122.306872	f	0.608799	Correct	Correct
2	62	Flanker_UD	UDU	Incongruent	Incongruent	124.006746	124.306763	n	0.625051	Correct	Correct
2	63	Flanker_LR	RRR	Congruent	Incongruent	126.006589	126.306559	g	0.601161	Correct	Correct
2	64	Flanker_UD	UUU	Congruent	Congruent	128.006423	128.306397	j	0.513431	Correct	Correct
2	65	Flanker_LR	RRR	Congruent	Congruent	130.006268	130.306240	g	0.649393	Correct	Correct
2	66	Flanker_UD	DDD	Congruent	Congruent	132.006110	132.306082	n	0.649527	Correct	Correct
2	67	Flanker_LR	LRL	Incongruent	Congruent	134.005948	134.305922	g	0.737638	Correct	Correct
2	68	Flanker_UD	UUU	Congruent	Incongruent	136.005822	136.305776	j	0.513714	Correct	Correct
2	69	Flanker_LR	RLR	Incongruent	Congruent	138.005632	138.305603	f	0.561833	Correct	Correct
2	70	Flanker_UD	UDU	Incongruent	Incongruent	140.005469	140.305444	n	0.545952	Correct	Correct
2	71	Flanker_LR	LRL	Incongruent	Incongruent	142.005311	142.305283	g	0.562152	Correct	Correct
2	72	Flanker_UD	UDU	Incongruent	Incongruent	144.005197	144.305210	n	0.522162	Correct	Correct
2	73	Flanker_LR	LRL	Incongruent	Incongruent	146.004992	146.304965	g	0.706400	Correct	Correct
2	74	Flanker_UD	UDU	Incongruent	Incongruent	148.004829	148.304803	n	0.554519	Correct	Correct
2	75	Flanker_LR	LRL	Incongruent	Incongruent	150.004676	150.304726	g	0.698535	Correct	Correct
2	76	Flanker_UD	DUD	Incongruent	Incongruent	152.004505	152.304487	j	0.562749	Correct	Correct
2	77	Flanker_LR	LRL	Incongruent	Incongruent	154.004356	154.304329	g	0.658814	Correct	Correct
2	78	Flanker_UD	UUU	Congruent	Incongruent	156.004202	156.304168	j	0.531018	Correct	Correct
2	79	Flanker_LR	RRR	Congruent	Congruent	158.004006	158.304012	g	0.675112	Correct	Correct
2	80	Flanker_UD	DDD	Congruent	Congruent	160.003883	160.303864	n	0.523204	Correct	Correct
2	81	Flanker_LR	LRL	Incongruent	Congruent	162.003719	162.303701	g	0.715338	Correct	Correct
2	82	Flanker_UD	DDD	Congruent	Incongruent	164.003559	164.303533	n	0.555519	Correct	Correct
2	83	Flanker_LR	RLR	Incongruent	Congruent	166.003402	166.303372	f	0.555592	Correct	Correct
2	84	Flanker_UD	DUD	Incongruent	Incongruent	168.003254	168.303213	j	0.651687	Correct	Correct
2	85	Flanker_LR	LLL	Congruent	Incongruent	170.003093	170.303053	f	0.443749	Correct	Correct
2	86	Flanker_UD	UUU	Congruent	Congruent	172.002921	172.302893	j	0.483985	Correct	Correct
2	87	Flanker_LR	RRR	Congruent	Congruent	174.002762	174.302750	g	0.596093	Correct	Correct
2	88	Flanker_UD	DDD	Congruent	Congruent	176.002628	176.302584	n	0.476198	Correct	Correct
2	89	Flanker_LR	RLR	Incongruent	Congruent	178.002534	178.302415	f	0.532373	Correct	Correct
2	90	Flanker_UD	DDD	Congruent	Incongruent	180.002289	180.302261	n	0.500479	Correct	Correct
2	91	Flanker_LR	LRL	Incongruent	Congruent	182.002128	182.302098	g	0.660556	Correct	Correct
2	92	Flanker_UD	UDU	Incongruent	Incongruent	184.001981	184.301964	n	0.564770	Correct	Correct
2	93	Flanker_LR	LRL	Incongruent	Incongruent	186.001798	186.301793	g	0.580862	Correct	Correct
2	94	Flanker_UD	UUU	Congruent	Incongruent	188.001653	188.301620	j	1.036944	Correct	Correct
2	95	Flanker_LR	RLR	Incongruent	Congruent	190.001489	190.301466	f	0.517104	Correct	Correct
2	96	Flanker_UD	DDD	Congruent	Incongruent	192.001357	192.301317	n	0.461398	Correct	Correct
3	1	Flanker_LR	RLR	Incongruent	None	1.999856	2.299812	f	0.594487	Correct	None
3	2	Flanker_UD	UDU	Incongruent	Incongruent	3.999692	4.299652	n	0.570561	Correct	Correct
3	3	Flanker_LR	RRR	Congruent	Incongruent	5.999551	6.299495	g	0.466784	Correct	Correct
3	4	Flanker_UD	DUD	Incongruent	Congruent	7.999368	8.299338	j	0.578850	Correct	Correct
3	5	Flanker_LR	LLL	Congruent	Incongruent	9.999217	10.299177	f	0.426983	Correct	Correct
3	6	Flanker_UD	UUU	Congruent	Congruent	11.999056	12.299018	j	0.507185	Correct	Correct
3	7	Flanker_LR	LLL	Congruent	Congruent	13.998924	14.298858	f	0.411309	Correct	Correct
3	8	Flanker_UD	DDD	Congruent	Congruent	15.998738	16.298700	n	0.379581	Correct	Correct
3	9	Flanker_LR	LLL	Congruent	Congruent	17.998581	18.298540	f	0.371574	Correct	Correct
3	10	Flanker_UD	UDU	Incongruent	Congruent	19.998423	20.298381	n	0.491556	Correct	Correct
3	11	Flanker_LR	LRL	Incongruent	Incongruent	21.998276	22.298224	g	0.564458	Correct	Correct
3	12	Flanker_UD	UDU	Incongruent	Incongruent	23.998105	24.298064	n	0.531835	Correct	Correct
3	13	Flanker_LR	RRR	Congruent	Incongruent	25.997946	26.297905	g	0.452614	Correct	Correct
3	14	Flanker_UD	DUD	Incongruent	Congruent	27.997786	28.297745	j	0.628151	Correct	Correct
3	15	Flanker_LR	RLR	Incongruent	Incongruent	29.997648	30.297587	f	0.524223	Correct	Correct
3	16	Flanker_UD	UDU	Incongruent	Incongruent	31.997470	32.297428	n	0.460402	Correct	Correct
3	17	Flanker_LR	LLL	Congruent	Incongruent	33.997311	34.297270	f	0.452522	Correct	Correct
3	18	Flanker_UD	UUU	Congruent	Congruent	35.997150	36.313776	j	0.547917	Correct	Correct
3	19	Flanker_LR	RLR	Incongruent	Congruent	37.997000	38.313615	f	0.476043	Correct	Correct
3	20	Flanker_UD	UUU	Congruent	Incongruent	39.996832	40.313459	j	0.540152	Correct	Correct
3	21	Flanker_LR	RRR	Congruent	Congruent	41.996674	42.313307	g	0.452291	Correct	Correct
3	22	Flanker_UD	DUD	Incongruent	Congruent	43.996517	44.313140	j	0.588454	Correct	Correct
3	23	Flanker_LR	LRL	Incongruent	Incongruent	45.996353	46.312982	g	0.540607	Correct	Correct
3	24	Flanker_UD	DUD	Incongruent	Incongruent	47.996198	48.312822	j	0.700713	Correct	Correct
3	25	Flanker_LR	RLR	Incongruent	Incongruent	49.996041	50.312674	f	0.676825	Correct	Correct
3	26	Flanker_UD	DDD	Congruent	Incongruent	51.995880	52.312505	n	0.517111	Correct	Correct
3	27	Flanker_LR	RRR	Congruent	Congruent	53.995723	54.312346	g	0.509035	Correct	Correct
3	28	Flanker_UD	DUD	Incongruent	Congruent	55.995566	56.312189	j	0.533159	Correct	Correct
3	29	Flanker_LR	LLL	Congruent	Incongruent	57.995406	58.312029	f	0.445231	Correct	Correct
3	30	Flanker_UD	UDU	Incongruent	Congruent	59.995246	60.311869	n	0.477424	Correct	Correct
3	31	Flanker_LR	RLR	Incongruent	Incongruent	61.995088	62.311711	f	0.533506	Correct	Correct
3	32	Flanker_UD	DUD	Incongruent	Incongruent	63.994928	64.311553	j	0.509702	Correct	Correct
3	33	Flanker_LR	LRL	Incongruent	Incongruent	65.994762	66.311410	g	0.501801	Correct	Correct
3	34	Flanker_UD	UDU	Incongruent	Incongruent	67.994612	68.311235	n	0.509970	Correct	Correct
3	35	Flanker_LR	RLR	Incongruent	Incongruent	69.994456	70.311078	f	0.558076	Correct	Correct
3	36	Flanker_UD	DDD	Congruent	Incongruent	71.994294	72.310917	n	0.494083	Correct	Correct
3	37	Flanker_LR	RRR	Congruent	Congruent	73.994136	74.310764	g	0.518252	Correct	Correct
3	38	Flanker_UD	DUD	Incongruent	Congruent	75.993976	76.310600	j	0.622345	Correct	Correct
3	39	Flanker_LR	RLR	Incongruent	Incongruent	77.993825	78.310446	f	0.478526	Correct	Correct
3	40	Flanker_UD	DDD	Congruent	Incongruent	79.993661	80.310286	n	0.438627	Correct	Correct
3	41	Flanker_LR	LRL	Incongruent	Congruent	81.993498	82.310137	g	0.550755	Correct	Correct
3	42	Flanker_UD	UUU	Congruent	Incongruent	83.993341	84.309966	j	0.414883	Correct	Correct
3	43	Flanker_LR	LRL	Incongruent	Congruent	85.993182	86.309810	g	0.711183	Correct	Correct
3	44	Flanker_UD	UDU	Incongruent	Incongruent	88.009692	88.309650	n	0.535163	Correct	Correct
3	45	Flanker_LR	RRR	Congruent	Incongruent	90.009550	90.309503	g	0.583313	Correct	Correct
3	46	Flanker_UD	UUU	Congruent	Congruent	92.009371	92.309332	j	0.527475	Correct	Correct
3	47	Flanker_LR	RRR	Congruent	Congruent	94.009213	94.309174	g	0.431566	Correct	Correct
3	48	Flanker_UD	DDD	Congruent	Congruent	96.009054	96.309014	n	0.463628	Correct	Correct
3	49	Flanker_LR	RRR	Congruent	Congruent	98.008904	98.308850	g	0.479808	Correct	Correct
3	50	Flanker_UD	UDU	Incongruent	Congruent	100.008730	100.308697	n	0.480113	Correct	Correct
3	51	Flanker_LR	LLL	Congruent	Incongruent	102.008580	102.308539	f	0.496016	Correct	Correct
3	52	Flanker_UD	DUD	Incongruent	Congruent	104.008419	104.308381	j	0.672124	Correct	Correct
3	53	Flanker_LR	LRL	Incongruent	Incongruent	106.008293	106.308248	g	0.496315	Correct	Correct
3	54	Flanker_UD	UDU	Incongruent	Incongruent	108.008102	108.308062	n	0.440601	Correct	Correct
3	55	Flanker_LR	LLL	Congruent	Incongruent	110.007944	110.307904	f	0.408691	Correct	Correct
3	56	Flanker_UD	UDU	Incongruent	Congruent	112.007786	112.307736	n	0.448645	Correct	Correct
3	57	Flanker_LR	LLL	Congruent	Incongruent	114.007666	114.307605	f	0.392815	Correct	Correct
3	58	Flanker_UD	DUD	Incongruent	Congruent	116.007470	116.307428	j	0.528905	Correct	Correct
3	59	Flanker_LR	RRR	Congruent	Incongruent	118.007312	118.307276	g	0.552942	Correct	Correct
3	60	Flanker_UD	UUU	Congruent	Congruent	120.007149	120.307111	j	0.473067	Correct	Correct
3	61	Flanker_LR	RRR	Congruent	Congruent	122.007007	122.306988	g	0.417351	Correct	Correct
3	62	Flanker_UD	DUD	Incongruent	Congruent	124.006836	124.306794	j	0.625628	Correct	Correct
3	63	Flanker_LR	LLL	Congruent	Incongruent	126.006678	126.306638	f	0.394160	Correct	Correct
3	64	Flanker_UD	UUU	Congruent	Congruent	128.006517	128.306478	j	0.353577	Correct	Correct
3	65	Flanker_LR	LRL	Incongruent	Congruent	130.006351	130.306341	g	0.521767	Correct	Correct
3	66	Flanker_UD	DDD	Congruent	Incongruent	132.006201	132.306160	n	0.433876	Correct	Correct
3	67	Flanker_LR	RLR	Incongruent	Congruent	134.006043	134.306004	f	0.561988	Correct	Correct
3	68	Flanker_UD	DDD	Congruent	Incongruent	136.005883	136.305844	n	0.610030	Correct	Correct
3	69	Flanker_LR	LRL	Incongruent	Congruent	138.005727	138.305700	g	0.586192	Correct	Correct
3	70	Flanker_UD	DDD	Congruent	Incongruent	140.005566	140.305525	n	0.474335	Correct	Correct
3	71	Flanker_LR	LRL	Incongruent	Congruent	142.005409	142.305367	g	0.562528	Correct	Correct
3	72	Flanker_UD	DUD	Incongruent	Incongruent	144.005250	144.305210	j	0.506628	Correct	Correct
3	73	Flanker_LR	LRL	Incongruent	Incongruent	146.005104	146.305069	g	0.515179	Correct	Correct
3	74	Flanker_UD	UDU	Incongruent	Incongruent	148.004937	148.304893	n	0.466829	Correct	Correct
3	75	Flanker_LR	LLL	Congruent	Incongruent	150.004775	150.304735	f	0.507014	Correct	Correct
3	76	Flanker_UD	UUU	Congruent	Congruent	152.004617	152.304575	j	0.499126	Correct	Correct
3	77	Flanker_LR	RRR	Congruent	Congruent	154.004477	154.304429	g	0.499256	Correct	Correct
3	78	Flanker_UD	DDD	Congruent	Congruent	156.004300	156.304258	n	0.419565	Correct	Correct
3	79	Flanker_LR	LLL	Congruent	Congruent	158.004141	158.304101	f	0.515498	Correct	Correct
3	80	Flanker_UD	UUU	Congruent	Congruent	160.003982	160.303943	j	0.483551	Correct	Correct
3	81	Flanker_LR	RLR	Incongruent	Congruent	162.003843	162.303788	f	0.563690	Correct	Correct
3	82	Flanker_UD	DDD	Congruent	Incongruent	164.003666	164.303624	n	0.395811	Correct	Correct
3	83	Flanker_LR	LRL	Incongruent	Congruent	166.003506	166.303467	g	0.555941	Correct	Correct
3	84	Flanker_UD	UDU	Incongruent	Incongruent	168.003347	168.303308	n	0.540070	Correct	Correct
3	85	Flanker_LR	RLR	Incongruent	Incongruent	170.003221	170.303159	f	0.508211	Correct	Correct
3	86	Flanker_UD	DDD	Congruent	Incongruent	172.003031	172.302991	n	0.692390	Correct	Correct
3	87	Flanker_LR	RLR	Incongruent	Congruent	174.002874	174.302834	f	0.692445	Correct	Correct
3	88	Flanker_UD	DUD	Incongruent	Incongruent	176.002716	176.302674	j	0.564572	Correct	Correct
3	89	Flanker_LR	LRL	Incongruent	Incongruent	178.002572	178.302517	g	0.532683	Correct	Correct
3	90	Flanker_UD	UUU	Congruent	Incongruent	180.002399	180.302357	j	0.476792	Correct	Correct
3	91	Flanker_LR	LLL	Congruent	Congruent	182.002249	182.302202	f	0.485006	Correct	Correct
3	92	Flanker_UD	UUU	Congruent	Congruent	184.002081	184.302035	j	0.485085	Correct	Correct
3	93	Flanker_LR	RRR	Congruent	Congruent	186.001944	186.301884	g	0.469183	Correct	Correct
3	94	Flanker_UD	UUU	Congruent	Congruent	188.001734	188.301722	j	0.557326	Correct	Correct
3	95	Flanker_LR	RLR	Incongruent	Congruent	190.001606	190.301566	f	0.509493	Correct	Correct
3	96	Flanker_UD	DDD	Congruent	Incongruent	192.001432	192.301408	n	0.373611	Correct	Correct
4	1	Flanker_LR	LRL	Incongruent	None	1.999852	2.299813	g	0.702748	Correct	None
4	2	Flanker_UD	UDU	Incongruent	Incongruent	3.999694	4.299657	n	0.510860	Correct	Correct
4	3	Flanker_LR	LLL	Congruent	Incongruent	5.999535	6.299497	f	0.367031	Correct	Correct
4	4	Flanker_UD	UDU	Incongruent	Congruent	7.999383	8.299347	n	0.503119	Correct	Correct
4	5	Flanker_LR	RRR	Congruent	Incongruent	9.999214	10.299175	g	0.455187	Correct	Correct
4	6	Flanker_UD	DDD	Congruent	Congruent	11.999060	12.299022	n	0.415306	Correct	Correct
4	7	Flanker_LR	RLR	Incongruent	Congruent	13.998901	14.298862	f	0.575485	Correct	Correct
4	8	Flanker_UD	DUD	Incongruent	Incongruent	15.998749	16.298712	j	0.559599	Correct	Correct
4	9	Flanker_LR	RRR	Congruent	Incongruent	17.998586	18.298547	g	0.447766	Correct	Correct
4	10	Flanker_UD	UDU	Incongruent	Congruent	19.998424	20.298389	n	0.423906	Correct	Correct
4	11	Flanker_LR	RLR	Incongruent	Incongruent	21.998268	22.298230	f	0.599980	Correct	Correct
4	12	Flanker_UD	UDU	Incongruent	Incongruent	23.998125	24.298070	n	0.432169	Correct	Correct
4	13	Flanker_LR	RRR	Congruent	Incongruent	25.997952	26.297914	g	0.456194	Correct	Correct
4	14	Flanker_UD	DDD	Congruent	Congruent	27.997794	28.297756	n	0.344413	Correct	Correct
4	15	Flanker_LR	RLR	Incongruent	Congruent	29.997636	30.297597	f	0.552532	Correct	Correct
4	16	Flanker_UD	DDD	Congruent	Incongruent	31.997485	32.297436	n	0.456601	Correct	Correct
4	17	Flanker_LR	RRR	Congruent	Congruent	33.997318	34.297278	g	0.488753	Correct	Correct
4	18	Flanker_UD	DUD	Incongruent	Congruent	35.997160	36.313828	j	0.584206	Correct	Correct
4	19	Flanker_LR	RLR	Incongruent	Incongruent	37.997002	38.313629	f	0.472346	Correct	Correct
4	20	Flanker_UD	UDU	Incongruent	Incongruent	39.996843	40.313470	n	0.504418	Correct	Correct
4	21	Flanker_LR	LRL	Incongruent	Incongruent	41.996685	42.313314	g	0.688527	Correct	Correct
4	22	Flanker_UD	UUU	Congruent	Incongruent	43.996527	44.313188	j	0.488700	Correct	Correct
4	23	Flanker_LR	LLL	Congruent	Congruent	45.996371	46.312995	f	0.448842	Correct	Correct
4	24	Flanker_UD	UUU	Congruent	Congruent	47.996220	48.312836	j	0.528951	Correct	Correct
4	25	Flanker_LR	LLL	Congruent	Congruent	49.996052	50.312680	f	0.409110	Correct	Correct
4	26	Flanker_UD	UDU	Incongruent	Congruent	51.995899	52.312502	n	0.505228	Correct	Correct
4	27	Flanker_LR	RLR	Incongruent	Incongruent	53.995737	54.312360	f	0.497284	Correct	Correct
4	28	Flanker_UD	UUU	Congruent	Incongruent	55.995595	56.312205	j	0.401385	Correct	Correct
4	29	Flanker_LR	RLR	Incongruent	Congruent	57.995420	58.312046	f	0.522130	Correct	Correct
4	30	Flanker_UD	DDD	Congruent	Incongruent	59.995261	60.311912	n	0.377658	Correct	Correct
4	31	Flanker_LR	LRL	Incongruent	Congruent	61.995101	62.311730	g	0.521775	Correct	Correct
4	32	Flanker_UD	UUU	Congruent	Incongruent	63.994982	64.311569	j	0.425895	Correct	Correct
4	33	Flanker_LR	LRL	Incongruent	Congruent	65.994787	66.311413	g	0.522097	Correct	Correct
4	34	Flanker_UD	UUU	Congruent	Incongruent	67.994629	68.311258	j	0.418117	Correct	Correct
4	35	Flanker_LR	LRL	Incongruent	Congruent	69.994469	70.311096	f	0.338467	Error	Correct
4	36	Flanker_UD	DUD	Incongruent	Incongruent	71.994304	72.310940	j	0.594394	Correct	Error
4	37	Flanker_LR	LLL	Congruent	Incongruent	73.994144	74.310782	g	0.490568	Error	Correct
4	38	Flanker_UD	DUD	Incongruent	Congruent	75.993982	76.310616	j	0.642674	Correct	Error
4	39	Flanker_LR	LLL	Congruent	Incongruent	77.993826	78.310466	f	0.530785	Correct	Correct
4	40	Flanker_UD	DDD	Congruent	Congruent	80.010335	80.310307	n	0.490885	Correct	Correct
4	41	Flanker_LR	LRL	Incongruent	Congruent	82.010176	82.310149	g	0.539008	Correct	Correct
4	42	Flanker_UD	DDD	Congruent	Incongruent	84.010058	84.310006	n	0.459164	Correct	Correct
4	43	Flanker_LR	RLR	Incongruent	Congruent	86.009858	86.309834	f	0.531307	Correct	Correct
4	44	Flanker_UD	UUU	Congruent	Incongruent	88.009702	88.309675	j	0.427432	Correct	Correct
4	45	Flanker_LR	RLR	Incongruent	Congruent	90.009542	90.309517	f	0.491538	Correct	Correct
4	46	Flanker_UD	DUD	Incongruent	Incongruent	92.009413	92.309377	j	0.499624	Correct	Correct
4	47	Flanker_LR	LRL	Incongruent	Incongruent	94.009198	94.309200	g	1.155793	Correct	Correct
4	48	Flanker_UD	UUU	Congruent	Incongruent	96.009068	96.309043	j	0.459912	Correct	Correct
4	49	Flanker_LR	LRL	Incongruent	Congruent	98.008910	98.308885	g	0.484134	Correct	Correct
4	50	Flanker_UD	DUD	Incongruent	Incongruent	100.008757	100.308741	j	0.404169	Correct	Correct
4	51	Flanker_LR	RRR	Congruent	Incongruent	102.008595	102.308569	g	0.460307	Correct	Correct
4	52	Flanker_UD	DDD	Congruent	Congruent	104.008436	104.308410	n	0.588367	Correct	Correct
4	53	Flanker_LR	LRL	Incongruent	Congruent	106.008279	106.308251	g	0.492524	Correct	Correct
4	54	Flanker_UD	DUD	Incongruent	Incongruent	108.008136	108.308120	j	0.468624	Correct	Correct
4	55	Flanker_LR	LLL	Congruent	Incongruent	110.007962	110.307937	f	0.564735	Correct	Correct
4	56	Flanker_UD	DDD	Congruent	Congruent	112.007808	112.307778	n	0.380941	Correct	Correct
4	57	Flanker_LR	LLL	Congruent	Congruent	114.007648	114.307627	f	0.380949	Correct	Correct
4	58	Flanker_UD	UUU	Congruent	Congruent	116.007499	116.307462	j	0.501143	Correct	Correct
4	59	Flanker_LR	RRR	Congruent	Congruent	118.007331	118.307304	g	0.549229	Correct	Correct
4	60	Flanker_UD	UUU	Congruent	Congruent	120.007172	120.307145	j	0.501348	Correct	Correct
4	61	Flanker_LR	RRR	Congruent	Congruent	122.007015	122.306988	g	0.389436	Correct	Correct
4	62	Flanker_UD	DDD	Congruent	Congruent	124.006908	124.306833	n	0.389640	Correct	Correct
4	63	Flanker_LR	LLL	Congruent	Congruent	126.006699	126.306672	f	0.421781	Correct	Correct
4	64	Flanker_UD	UDU	Incongruent	Congruent	128.006540	128.306513	n	0.517901	Correct	Correct
4	65	Flanker_LR	LLL	Congruent	Incongruent	130.006382	130.306355	f	0.470023	Correct	Correct
4	66	Flanker_UD	DUD	Incongruent	Congruent	132.006226	132.306197	j	0.582157	Correct	Correct
4	67	Flanker_LR	RRR	Congruent	Incongruent	134.006066	134.306039	g	0.398162	Correct	Correct
4	68	Flanker_UD	DDD	Congruent	Congruent	136.005908	136.305881	n	0.342366	Correct	Correct
4	69	Flanker_LR	RRR	Congruent	Congruent	138.005750	138.305722	g	0.454487	Correct	Correct
4	70	Flanker_UD	DUD	Incongruent	Congruent	140.005623	140.305567	j	0.510592	Correct	Correct
4	71	Flanker_LR	RLR	Incongruent	Incongruent	142.005434	142.305406	f	0.478735	Correct	Correct
4	72	Flanker_UD	UDU	Incongruent	Incongruent	144.005275	144.305248	n	0.438772	Correct	Correct
4	73	Flanker_LR	LRL	Incongruent	Incongruent	146.005119	146.305091	f	0.342982	Error	Correct
4	74	Flanker_UD	DUD	Incongruent	Incongruent	148.005004	148.304935	j	0.503103	Correct	Error
4	75	Flanker_LR	RRR	Congruent	Incongruent	150.004811	150.304773	g	0.447251	Correct	Correct
4	76	Flanker_UD	DDD	Congruent	Congruent	152.004653	152.304615	n	0.455603	Correct	Correct
4	77	Flanker_LR	LLL	Congruent	Congruent	154.004497	154.304457	f	0.463509	Correct	Correct
4	78	Flanker_UD	DDD	Congruent	Congruent	156.004361	156.304299	n	0.367588	Correct	Correct
4	79	Flanker_LR	LLL	Congruent	Congruent	158.004184	158.304140	f	0.423755	Correct	Correct
4	80	Flanker_UD	DUD	Incongruent	Congruent	160.004021	160.303983	j	0.455846	Correct	Correct
4	81	Flanker_LR	RLR	Incongruent	Incongruent	162.003863	162.303824	f	0.471914	Correct	Correct
4	82	Flanker_UD	UUU	Congruent	Incongruent	164.003722	164.303668	j	0.472042	Correct	Correct
4	83	Flanker_LR	RRR	Congruent	Congruent	166.003554	166.303509	g	0.416191	Correct	Correct
4	84	Flanker_UD	UDU	Incongruent	Congruent	168.003390	168.303351	n	0.488361	Correct	Correct
4	85	Flanker_LR	RRR	Congruent	Incongruent	170.003230	170.303193	g	0.424478	Correct	Correct
4	86	Flanker_UD	UDU	Incongruent	Congruent	172.003103	172.303028	n	0.464548	Correct	Correct
4	87	Flanker_LR	LRL	Incongruent	Incongruent	174.002920	174.302876	g	0.552617	Correct	Correct
4	88	Flanker_UD	DUD	Incongruent	Incongruent	176.002758	176.302719	j	0.496766	Correct	Correct
4	89	Flanker_LR	RLR	Incongruent	Incongruent	178.002599	178.302561	f	0.328866	Correct	Correct
4	90	Flanker_UD	UDU	Incongruent	Incongruent	180.002447	180.302402	n	0.449017	Correct	Correct
4	91	Flanker_LR	LRL	Incongruent	Incongruent	182.002283	182.302245	g	0.449194	Correct	Correct
4	92	Flanker_UD	UUU	Congruent	Incongruent	184.002125	184.302086	j	0.521378	Correct	Correct
4	93	Flanker_LR	LLL	Congruent	Congruent	186.001965	186.301937	f	0.473432	Correct	Correct
4	94	Flanker_UD	UDU	Incongruent	Congruent	188.001819	188.301782	n	0.513621	Correct	Correct
4	95	Flanker_LR	RLR	Incongruent	Incongruent	190.001653	190.301612	f	0.417732	Correct	Correct
4	96	Flanker_UD	UUU	Congruent	Incongruent	192.001491	192.301454	j	0.505758	Correct	Correct
5	1	Flanker_LR	RRR	Congruent	None	1.999882	2.299844	g	0.615844	Correct	None
5	2	Flanker_UD	UUU	Congruent	Congruent	3.999727	4.299685	j	0.431944	Correct	Correct
5	3	Flanker_LR	LRL	Incongruent	Congruent	5.999566	6.299527	g	0.584105	Correct	Correct
5	4	Flanker_UD	DUD	Incongruent	Incongruent	7.999378	8.299367	n	0.336202	Error	Correct
5	5	Flanker_LR	LRL	Incongruent	Incongruent	9.999238	10.299213	g	0.616312	Correct	Error
5	6	Flanker_UD	DUD	Incongruent	Incongruent	11.999081	12.299054	j	0.552471	Correct	Correct
5	7	Flanker_LR	RRR	Congruent	Incongruent	13.998926	14.298897	g	0.480580	Correct	Correct
5	8	Flanker_UD	DUD	Incongruent	Congruent	15.998770	16.298747	j	0.664677	Correct	Correct
5	9	Flanker_LR	LRL	Incongruent	Incongruent	17.998609	18.298581	g	0.536864	Correct	Correct
5	10	Flanker_UD	DDD	Congruent	Incongruent	19.998453	20.298423	n	0.376949	Correct	Correct
5	11	Flanker_LR	LRL	Incongruent	Congruent	21.998294	22.298264	g	0.545045	Correct	Correct
5	12	Flanker_UD	UUU	Congruent	Incongruent	23.998136	24.298147	j	0.441190	Correct	Correct
5	13	Flanker_LR	LLL	Congruent	Congruent	25.997978	26.297947	f	0.521577	Correct	Correct
5	14	Flanker_UD	UDU	Incongruent	Congruent	27.997815	28.297791	n	0.513407	Correct	Correct
5	15	Flanker_LR	RRR	Congruent	Incongruent	29.997662	30.297632	g	0.425633	Correct	Correct
5	16	Flanker_UD	UDU	Incongruent	Congruent	31.997505	32.297503	n	0.505693	Correct	Correct
5	17	Flanker_LR	RLR	Incongruent	Incongruent	33.997345	34.297316	f	0.529824	Correct	Correct
5	18	Flanker_UD	UDU	Incongruent	Incongruent	35.997188	36.297157	n	0.425273	Correct	Correct
5	19	Flanker_LR	LRL	Incongruent	Incongruent	37.997030	38.313678	g	0.545428	Correct	Correct
5	20	Flanker_UD	DUD	Incongruent	Incongruent	39.996872	40.313511	j	0.489592	Correct	Correct
5	21	Flanker_LR	LRL	Incongruent	Incongruent	41.996715	42.313349	g	0.521658	Correct	Correct
5	22	Flanker_UD	UUU	Congruent	Incongruent	43.996526	44.313157	j	0.417782	Correct	Correct
5	23	Flanker_LR	LLL	Congruent	Congruent	45.996400	46.313033	f	0.505853	Correct	Correct
5	24	Flanker_UD	UDU	Incongruent	Congruent	47.996250	48.312880	n	0.449979	Correct	Correct
5	25	Flanker_LR	RRR	Congruent	Incongruent	49.996082	50.312718	g	0.434063	Correct	Correct
5	26	Flanker_UD	UUU	Congruent	Congruent	51.995925	52.312559	j	0.458264	Correct	Correct
5	27	Flanker_LR	LLL	Congruent	Congruent	53.995766	54.312402	f	0.378348	Correct	Correct
5	28	Flanker_UD	DUD	Incongruent	Congruent	55.995609	56.312245	j	0.578480	Correct	Correct
5	29	Flanker_LR	RLR	Incongruent	Incongruent	57.995452	58.312086	f	1.034631	Correct	Correct
5	30	Flanker_UD	DUD	Incongruent	Incongruent	59.995294	60.311928	j	0.794667	Correct	Correct
5	31	Flanker_LR	RRR	Congruent	Incongruent	61.995135	62.311776	g	0.498889	Correct	Correct
5	32	Flanker_UD	UUU	Congruent	Congruent	63.994980	64.311613	j	0.466972	Correct	Correct
5	33	Flanker_LR	LRL	Incongruent	Congruent	65.994821	66.311454	g	0.555107	Correct	Correct
5	34	Flanker_UD	DUD	Incongruent	Incongruent	67.994662	68.311297	j	0.547185	Correct	Correct
5	35	Flanker_LR	RLR	Incongruent	Incongruent	69.994503	70.311242	f	0.499375	Correct	Correct
5	36	Flanker_UD	UUU	Congruent	Incongruent	71.994347	72.310981	j	0.491449	Correct	Correct
5	37	Flanker_LR	LLL	Congruent	Congruent	73.994190	74.310825	f	0.459628	Correct	Correct
5	38	Flanker_UD	UDU	Incongruent	Congruent	75.994034	76.310666	n	0.284439	Correct	Correct
5	39	Flanker_LR	RLR	Incongruent	Incongruent	77.993871	78.310513	f	0.459872	Correct	Correct
5	40	Flanker_UD	UDU	Incongruent	Incongruent	79.993741	80.310349	n	0.452523	Correct	Correct
5	41	Flanker_LR	RRR	Congruent	Incongruent	82.010257	82.310180	g	0.428154	Correct	Correct
5	42	Flanker_UD	UDU	Incongruent	Congruent	84.010064	84.310034	n	0.404241	Correct	Correct
5	43	Flanker_LR	LLL	Congruent	Incongruent	86.009906	86.309877	f	0.364393	Correct	Correct
5	44	Flanker_UD	UDU	Incongruent	Congruent	88.009715	88.309718	n	0.436424	Correct	Correct
5	45	Flanker_LR	RRR	Congruent	Incongruent	90.009661	90.309562	g	0.372763	Correct	Correct
5	46	Flanker_UD	UUU	Congruent	Congruent	92.009431	92.309403	j	0.356982	Correct	Correct
5	47	Flanker_LR	RRR	Congruent	Congruent	94.009283	94.309245	g	0.444849	Correct	Correct
5	48	Flanker_UD	DUD	Incongruent	Congruent	96.009085	96.309087	n	0.412953	Error	Correct
5	49	Flanker_LR	RLR	Incongruent	Incongruent	98.008964	98.309023	f	0.629035	Correct	Error
5	50	Flanker_UD	DDD	Congruent	Incongruent	100.008808	100.308775	n	0.581144	Correct	Correct
5	51	Flanker_LR	LLL	Congruent	Congruent	102.008663	102.308614	f	0.477334	Correct	Correct
5	52	Flanker_UD	UUU	Congruent	Congruent	104.008455	104.308455	j	0.493481	Correct	Correct
5	53	Flanker_LR	LRL	Incongruent	Congruent	106.008324	106.308269	g	0.549621	Correct	Correct
5	54	Flanker_UD	UDU	Incongruent	Incongruent	108.008169	108.308144	n	0.493693	Correct	Correct
5	55	Flanker_LR	RRR	Congruent	Incongruent	110.008015	110.307983	g	0.453789	Correct	Correct
5	56	Flanker_UD	DDD	Congruent	Congruent	112.007854	112.307824	n	0.357898	Correct	Correct
5	57	Flanker_LR	LLL	Congruent	Congruent	114.007779	114.307637	f	0.382046	Correct	Correct
5	58	Flanker_UD	UDU	Incongruent	Congruent	116.007539	116.307509	n	0.550183	Correct	Correct
5	59	Flanker_LR	LRL	Incongruent	Incongruent	118.007381	118.307362	g	0.590320	Correct	Correct
5	60	Flanker_UD	DDD	Congruent	Incongruent	120.007222	120.307192	n	0.526392	Correct	Correct
5	61	Flanker_LR	RRR	Congruent	Congruent	122.007121	122.307035	g	0.422527	Correct	Correct
5	62	Flanker_UD	UDU	Incongruent	Congruent	124.006910	124.306877	n	0.463118	Correct	Correct
5	63	Flanker_LR	LLL	Congruent	Incongruent	126.006753	126.306739	f	0.374813	Correct	Correct
5	64	Flanker_UD	DDD	Congruent	Congruent	128.006584	128.306561	n	0.430894	Correct	Correct
5	65	Flanker_LR	RLR	Incongruent	Congruent	130.006549	130.306400	f	0.543042	Correct	Correct
5	66	Flanker_UD	UUU	Congruent	Incongruent	132.006281	132.306245	j	0.447227	Correct	Correct
5	67	Flanker_LR	RLR	Incongruent	Congruent	134.006121	134.306167	f	0.583307	Correct	Correct
5	68	Flanker_UD	DUD	Incongruent	Incongruent	136.005959	136.305930	j	0.487408	Correct	Correct
5	69	Flanker_LR	RLR	Incongruent	Incongruent	138.005808	138.305777	f	0.495532	Correct	Correct
5	70	Flanker_UD	UUU	Congruent	Incongruent	140.005646	140.305615	j	0.487601	Correct	Correct
5	71	Flanker_LR	LRL	Incongruent	Congruent	142.005495	142.305476	g	0.495756	Correct	Correct
5	72	Flanker_UD	DUD	Incongruent	Incongruent	144.005329	144.305299	j	0.535910	Correct	Correct
5	73	Flanker_LR	RRR	Congruent	Incongruent	146.005179	146.305147	g	0.448058	Correct	Correct
5	74	Flanker_UD	DUD	Incongruent	Congruent	148.005013	148.304984	j	0.576339	Correct	Correct
5	75	Flanker_LR	RRR	Congruent	Incongruent	150.004864	150.304833	g	0.472241	Correct	Correct
5	76	Flanker_UD	DDD	Congruent	Congruent	152.004697	152.304664	n	0.408421	Correct	Correct
5	77	Flanker_LR	LLL	Congruent	Congruent	154.004532	154.304512	f	0.400559	Correct	Correct
5	78	Flanker_UD	UUU	Congruent	Congruent	156.004385	156.304406	j	0.416700	Correct	Correct
5	79	Flanker_LR	RLR	Incongruent	Congruent	158.004239	158.304196	f	0.512727	Correct	Correct
5	80	Flanker_UD	DDD	Congruent	Incongruent	160.004066	160.304038	n	0.448881	Correct	Correct
5	81	Flanker_LR	LRL	Incongruent	Congruent	162.003992	162.303881	g	0.601021	Correct	Correct
5	82	Flanker_UD	UDU	Incongruent	Incongruent	164.003765	164.303722	n	0.585173	Correct	Correct
5	83	Flanker_LR	LLL	Congruent	Incongruent	166.003595	166.303566	f	0.433234	Correct	Correct
5	84	Flanker_UD	DDD	Congruent	Congruent	168.003435	168.303400	n	0.369407	Correct	Correct
5	85	Flanker_LR	RLR	Incongruent	Congruent	170.003252	170.303255	f	0.473482	Correct	Correct
5	86	Flanker_UD	DDD	Congruent	Incongruent	172.003125	172.303091	n	0.441554	Correct	Correct
5	87	Flanker_LR	LLL	Congruent	Congruent	174.002970	174.302934	f	0.329709	Correct	Correct
5	88	Flanker_UD	DDD	Congruent	Congruent	176.002806	176.302776	n	0.449880	Correct	Correct
5	89	Flanker_LR	LLL	Congruent	Congruent	178.002664	178.302627	f	0.505965	Correct	Correct
5	90	Flanker_UD	UUU	Congruent	Congruent	180.002492	180.302460	j	0.522207	Correct	Correct
5	91	Flanker_LR	RLR	Incongruent	Congruent	182.002345	182.302304	f	0.578201	Correct	Correct
5	92	Flanker_UD	DUD	Incongruent	Incongruent	184.002175	184.302145	j	0.522369	Correct	Correct
5	93	Flanker_LR	LRL	Incongruent	Incongruent	186.002033	186.302002	g	0.346528	Correct	Correct
5	94	Flanker_UD	DDD	Congruent	Incongruent	188.001862	188.301832	n	0.370601	Correct	Correct
5	95	Flanker_LR	RLR	Incongruent	Congruent	190.001675	190.301676	f	0.466683	Correct	Correct
5	96	Flanker_UD	DDD	Congruent	Incongruent	192.001545	192.301515	n	0.354888	Correct	Correct
6	1	Flanker_LR	RRR	Congruent	None	1.999852	2.299814	g	0.509901	Correct	None
6	2	Flanker_UD	DDD	Congruent	Congruent	3.999663	4.299657	n	0.517961	Correct	Correct
6	3	Flanker_LR	RRR	Congruent	Congruent	5.999530	6.299498	g	0.397806	Correct	Correct
6	4	Flanker_UD	UDU	Incongruent	Congruent	7.999384	8.299342	n	0.517943	Correct	Correct
6	5	Flanker_LR	LRL	Incongruent	Incongruent	9.999234	10.299183	g	0.470106	Correct	Correct
6	6	Flanker_UD	DDD	Congruent	Incongruent	11.999065	12.299026	n	0.438143	Correct	Correct
6	7	Flanker_LR	RLR	Incongruent	Congruent	13.998906	14.298867	f	0.486280	Correct	Correct
6	8	Flanker_UD	UDU	Incongruent	Incongruent	15.998748	16.298710	n	0.519001	Correct	Correct
6	9	Flanker_LR	RLR	Incongruent	Incongruent	17.998598	18.298553	f	0.478562	Correct	Correct
6	10	Flanker_UD	UUU	Congruent	Incongruent	19.998434	20.298395	j	0.350692	Correct	Correct
6	11	Flanker_LR	RRR	Congruent	Congruent	21.998285	22.298238	g	0.398783	Correct	Correct
6	12	Flanker_UD	UUU	Congruent	Congruent	23.998118	24.298089	j	0.375001	Correct	Correct
6	13	Flanker_LR	LRL	Incongruent	Congruent	25.997928	26.297923	g	0.559056	Correct	Correct
6	14	Flanker_UD	UUU	Congruent	Incongruent	27.997771	28.297765	j	0.351166	Correct	Correct
6	15	Flanker_LR	RRR	Congruent	Congruent	29.997647	30.297609	g	0.343290	Correct	Correct
6	16	Flanker_UD	DUD	Incongruent	Congruent	31.997489	32.297449	n	0.335474	Error	Correct
6	17	Flanker_LR	LRL	Incongruent	Incongruent	33.997336	34.297293	g	0.519524	Correct	Error
6	18	Flanker_UD	DDD	Congruent	Incongruent	35.997164	36.313806	n	0.431012	Correct	Correct
6	19	Flanker_LR	LLL	Congruent	Congruent	37.997010	38.313663	f	0.551164	Correct	Correct
6	20	Flanker_UD	UUU	Congruent	Congruent	39.996847	40.313486	j	0.399293	Correct	Correct
6	21	Flanker_LR	RLR	Incongruent	Congruent	41.996659	42.313330	f	0.519317	Correct	Correct
6	22	Flanker_UD	DDD	Congruent	Incongruent	43.996532	44.313171	n	0.351726	Correct	Correct
6	23	Flanker_LR	LLL	Congruent	Congruent	45.996377	46.313020	f	0.400051	Correct	Correct
6	24	Flanker_UD	UDU	Incongruent	Congruent	47.996220	48.312857	n	0.535722	Correct	Correct
6	25	Flanker_LR	LLL	Congruent	Incongruent	49.996070	50.312699	f	0.511905	Correct	Correct
6	26	Flanker_UD	DUD	Incongruent	Congruent	51.995870	52.312580	j	0.600038	Correct	Correct
6	27	Flanker_LR	RLR	Incongruent	Incongruent	53.995714	54.312406	f	0.520193	Correct	Correct
6	28	Flanker_UD	UUU	Congruent	Incongruent	55.995586	56.312226	j	0.480187	Correct	Correct
6	29	Flanker_LR	RRR	Congruent	Congruent	57.995427	58.312067	g	0.376496	Correct	Correct
6	30	Flanker_UD	DUD	Incongruent	Congruent	59.995273	60.311912	j	0.584436	Correct	Correct
6	31	Flanker_LR	LRL	Incongruent	Incongruent	61.995114	62.311779	g	0.528657	Correct	Correct
6	32	Flanker_UD	DUD	Incongruent	Incongruent	63.994955	64.311594	j	0.808768	Correct	Correct
6	33	Flanker_LR	LRL	Incongruent	Incongruent	65.994791	66.311440	g	0.552909	Correct	Correct
6	34	Flanker_UD	DDD	Congruent	Incongruent	67.994642	68.311281	n	0.449032	Correct	Correct
6	35	Flanker_LR	LRL	Incongruent	Congruent	69.994484	70.311133	g	0.505107	Correct	Correct
6	36	Flanker_UD	UUU	Congruent	Incongruent	71.994296	72.310982	j	0.449157	Correct	Correct
6	37	Flanker_LR	RRR	Congruent	Congruent	73.994168	74.310807	g	0.465293	Correct	Correct
6	38	Flanker_UD	UUU	Congruent	Congruent	75.994005	76.310649	j	0.457409	Correct	Correct
6	39	Flanker_LR	RLR	Incongruent	Congruent	77.993854	78.310517	f	0.529606	Correct	Correct
6	40	Flanker_UD	DUD	Incongruent	Incongruent	80.010360	80.310336	j	0.521738	Correct	Correct
6	41	Flanker_LR	RLR	Incongruent	Incongruent	82.010204	82.310179	f	0.729742	Correct	Correct
6	42	Flanker_UD	UDU	Incongruent	Incongruent	84.010044	84.310022	n	0.458017	Correct	Correct
6	43	Flanker_LR	LLL	Congruent	Incongruent	86.009929	86.309887	f	0.410051	Correct	Correct
6	44	Flanker_UD	UDU	Incongruent	Congruent	88.009729	88.309705	j	0.282130	Error	Correct
6	45	Flanker_LR	LLL	Congruent	Incongruent	90.009570	90.309551	f	0.586377	Correct	Error
6	46	Flanker_UD	DUD	Incongruent	Congruent	92.009415	92.309392	j	0.682451	Correct	Correct
6	47	Flanker_LR	LRL	Incongruent	Incongruent	94.009301	94.309265	g	0.570598	Correct	Correct
6	48	Flanker_UD	UDU	Incongruent	Incongruent	96.009101	96.309077	n	0.506843	Correct	Correct
6	49	Flanker_LR	LLL	Congruent	Incongruent	98.008943	98.308922	f	0.562821	Correct	Correct
6	50	Flanker_UD	DDD	Congruent	Congruent	100.008788	100.308761	n	0.562943	Correct	Correct
6	51	Flanker_LR	LRL	Incongruent	Congruent	102.008677	102.308621	g	0.603080	Correct	Correct
6	52	Flanker_UD	UDU	Incongruent	Incongruent	104.008473	104.308446	n	0.523226	Correct	Correct
6	53	Flanker_LR	LRL	Incongruent	Incongruent	106.008316	106.308288	g	0.507265	Correct	Correct
6	54	Flanker_UD	UDU	Incongruent	Incongruent	108.008159	108.308133	n	0.483430	Correct	Correct
6	55	Flanker_LR	RLR	Incongruent	Incongruent	110.008009	110.308012	f	0.595502	Correct	Correct
6	56	Flanker_UD	DUD	Incongruent	Incongruent	112.007812	112.307816	j	0.595633	Correct	Correct
6	57	Flanker_LR	RLR	Incongruent	Incongruent	114.007685	114.307661	f	0.507829	Correct	Correct
6	58	Flanker_UD	DDD	Congruent	Incongruent	116.007528	116.307502	n	0.443824	Correct	Correct
6	59	Flanker_LR	RLR	Incongruent	Congruent	118.007366	118.307378	f	0.596002	Correct	Correct
6	60	Flanker_UD	UUU	Congruent	Incongruent	120.007183	120.307189	j	0.548094	Correct	Correct
6	61	Flanker_LR	LLL	Congruent	Congruent	122.007057	122.307030	f	0.412258	Correct	Correct
6	62	Flanker_UD	DUD	Incongruent	Congruent	124.006900	124.306872	j	0.524408	Correct	Correct
6	63	Flanker_LR	RRR	Congruent	Incongruent	126.006766	126.306731	g	0.420450	Correct	Correct
6	64	Flanker_UD	UUU	Congruent	Congruent	128.006584	128.306558	j	0.444816	Correct	Correct
6	65	Flanker_LR	RLR	Incongruent	Congruent	130.006427	130.306400	f	0.452786	Correct	Correct
6	66	Flanker_UD	DDD	Congruent	Incongruent	132.006270	132.306245	n	0.372838	Correct	Correct
6	67	Flanker_LR	RRR	Congruent	Congruent	134.006121	134.306101	g	0.445042	Correct	Correct
6	68	Flanker_UD	DDD	Congruent	Congruent	136.005954	136.305929	n	0.445146	Correct	Correct
6	69	Flanker_LR	RRR	Congruent	Congruent	138.005798	138.305773	g	0.405441	Correct	Correct
6	70	Flanker_UD	UUU	Congruent	Congruent	140.005641	140.305614	j	0.381433	Correct	Correct
6	71	Flanker_LR	LRL	Incongruent	Congruent	142.005508	142.305457	g	0.573680	Correct	Correct
6	72	Flanker_UD	UUU	Congruent	Incongruent	144.005328	144.305300	j	0.469579	Correct	Correct
6	73	Flanker_LR	LLL	Congruent	Congruent	146.005170	146.305143	f	0.358362	Correct	Correct
6	74	Flanker_UD	DDD	Congruent	Congruent	148.005011	148.304984	n	0.365858	Correct	Correct
6	75	Flanker_LR	RRR	Congruent	Congruent	150.004854	150.304853	g	0.453931	Correct	Correct
6	76	Flanker_UD	DUD	Incongruent	Congruent	152.004696	152.304670	j	0.534088	Correct	Correct
6	77	Flanker_LR	LLL	Congruent	Incongruent	154.004543	154.304512	f	0.526195	Correct	Correct
6	78	Flanker_UD	DUD	Incongruent	Congruent	156.004384	156.304355	j	0.582451	Correct	Correct
6	79	Flanker_LR	RLR	Incongruent	Incongruent	158.004237	158.304219	f	0.534506	Correct	Correct
6	80	Flanker_UD	DUD	Incongruent	Incongruent	160.004037	160.304040	j	0.582661	Correct	Correct
6	81	Flanker_LR	RRR	Congruent	Incongruent	162.003880	162.303884	g	0.423285	Correct	Correct
6	82	Flanker_UD	DDD	Congruent	Congruent	164.003751	164.303726	n	0.374878	Correct	Correct
6	83	Flanker_LR	LRL	Incongruent	Congruent	166.003623	166.303576	g	0.526981	Correct	Correct
6	84	Flanker_UD	DUD	Incongruent	Incongruent	168.003440	168.303413	j	0.495072	Correct	Correct
6	85	Flanker_LR	LLL	Congruent	Incongruent	170.003248	170.303255	f	0.447208	Correct	Correct
6	86	Flanker_UD	UDU	Incongruent	Congruent	172.003124	172.303096	n	0.455374	Correct	Correct
6	87	Flanker_LR	RRR	Congruent	Incongruent	174.002998	174.302965	g	0.399423	Correct	Correct
6	88	Flanker_UD	DDD	Congruent	Congruent	176.002808	176.302782	n	0.367610	Correct	Correct
6	89	Flanker_LR	RLR	Incongruent	Congruent	178.002652	178.302626	f	0.559631	Correct	Correct
6	90	Flanker_UD	UDU	Incongruent	Incongruent	180.002497	180.302470	n	0.576086	Correct	Correct
6	91	Flanker_LR	LLL	Congruent	Incongruent	182.002358	182.302336	f	0.495922	Correct	Correct
6	92	Flanker_UD	UDU	Incongruent	Congruent	184.002182	184.302154	n	0.512029	Correct	Correct
6	93	Flanker_LR	LLL	Congruent	Incongruent	186.002023	186.301997	f	0.376232	Correct	Correct
6	94	Flanker_UD	UUU	Congruent	Congruent	188.001864	188.301838	j	0.449054	Correct	Correct
6	95	Flanker_LR	LRL	Incongruent	Congruent	190.001722	190.301682	g	0.616395	Correct	Correct
6	96	Flanker_UD	UDU	Incongruent	Incongruent	192.001553	192.301525	n	0.513216	Correct	Correct
7	1	Flanker_LR	LRL	Incongruent	None	1.999859	2.299815	g	0.530456	Correct	None
7	2	Flanker_UD	UDU	Incongruent	Incongruent	3.999715	4.299670	n	0.498522	Correct	Correct
7	3	Flanker_LR	LLL	Congruent	Incongruent	5.999540	6.299500	f	0.418727	Correct	Correct
7	4	Flanker_UD	UDU	Incongruent	Congruent	7.999383	8.299342	n	0.474799	Correct	Correct
7	5	Flanker_LR	RRR	Congruent	Incongruent	9.999227	10.299187	g	0.402946	Correct	Correct
7	6	Flanker_UD	UUU	Congruent	Congruent	11.999114	12.299058	j	0.435409	Correct	Correct
7	7	Flanker_LR	LRL	Incongruent	Congruent	13.998882	14.298871	g	0.531140	Correct	Correct
7	8	Flanker_UD	UUU	Congruent	Incongruent	15.998753	16.298713	j	0.468000	Correct	Correct
7	9	Flanker_LR	LLL	Congruent	Congruent	17.998597	18.298557	g	0.475415	Error	Correct
7	10	Flanker_UD	UUU	Congruent	Congruent	19.998470	20.298420	j	0.587568	Correct	Error
7	11	Flanker_LR	LLL	Congruent	Congruent	21.998273	22.298246	f	0.451652	Correct	Correct
7	12	Flanker_UD	DUD	Incongruent	Congruent	23.998118	24.298087	j	0.587793	Correct	Correct
7	13	Flanker_LR	LRL	Incongruent	Incongruent	25.997960	26.297929	g	0.515945	Correct	Correct
7	14	Flanker_UD	DDD	Congruent	Incongruent	27.997846	28.297805	n	0.396033	Correct	Correct
7	15	Flanker_LR	LLL	Congruent	Congruent	29.997644	30.297614	f	0.356085	Correct	Correct
7	16	Flanker_UD	DUD	Incongruent	Congruent	31.997486	32.297456	j	0.556276	Correct	Correct
7	17	Flanker_LR	RRR	Congruent	Incongruent	33.997299	34.313965	g	0.396374	Correct	Correct
7	18	Flanker_UD	UDU	Incongruent	Congruent	35.997224	36.313808	n	0.515796	Correct	Correct
7	19	Flanker_LR	LRL	Incongruent	Incongruent	37.997016	38.313653	g	0.531988	Correct	Correct
7	20	Flanker_UD	DUD	Incongruent	Incongruent	39.996856	40.313493	j	0.532068	Correct	Correct
7	21	Flanker_LR	LRL	Incongruent	Incongruent	41.996702	42.313358	g	0.556243	Correct	Correct
7	22	Flanker_UD	UUU	Congruent	Incongruent	43.996543	44.313180	j	0.476324	Correct	Correct
7	23	Flanker_LR	LRL	Incongruent	Congruent	45.996387	46.313023	g	0.524488	Correct	Correct
7	24	Flanker_UD	DUD	Incongruent	Incongruent	47.996237	48.312864	j	0.684620	Correct	Correct
7	25	Flanker_LR	RLR	Incongruent	Incongruent	49.996076	50.312710	f	0.516741	Correct	Correct
7	26	Flanker_UD	DUD	Incongruent	Incongruent	51.995946	52.312552	j	0.508854	Correct	Correct
7	27	Flanker_LR	RLR	Incongruent	Incongruent	53.995756	54.312393	f	0.492912	Correct	Correct
7	28	Flanker_UD	DDD	Congruent	Incongruent	55.995600	56.312237	n	0.429105	Correct	Correct
7	29	Flanker_LR	RLR	Incongruent	Congruent	57.995445	58.312084	f	0.613587	Correct	Correct
7	30	Flanker_UD	UDU	Incongruent	Incongruent	59.995313	60.311927	n	0.453284	Correct	Correct
7	31	Flanker_LR	LLL	Congruent	Incongruent	61.995135	62.311765	f	0.493415	Correct	Correct
7	32	Flanker_UD	DDD	Congruent	Congruent	63.994973	64.311610	n	0.581610	Correct	Correct
7	33	Flanker_LR	RLR	Incongruent	Congruent	65.994817	66.311468	f	0.597626	Correct	Correct
7	34	Flanker_UD	DDD	Congruent	Incongruent	67.994651	68.311294	n	0.501825	Correct	Correct
7	35	Flanker_LR	RLR	Incongruent	Congruent	69.994501	70.311137	f	0.541873	Correct	Correct
7	36	Flanker_UD	DUD	Incongruent	Incongruent	71.994346	72.310980	j	0.670072	Correct	Correct
7	37	Flanker_LR	RLR	Incongruent	Incongruent	73.994188	74.310841	f	0.518326	Correct	Correct
7	38	Flanker_UD	DUD	Incongruent	Incongruent	75.994030	76.310670	j	0.534314	Correct	Correct
7	39	Flanker_LR	RRR	Congruent	Incongruent	77.993880	78.310508	g	0.454416	Correct	Correct
7	40	Flanker_UD	DDD	Congruent	Congruent	79.993708	80.310353	n	0.398556	Correct	Correct
7	41	Flanker_LR	RLR	Incongruent	Congruent	81.993527	82.310211	f	0.406634	Correct	Correct
7	42	Flanker_UD	UDU	Incongruent	Incongruent	84.010066	84.310037	n	0.470815	Correct	Correct
7	43	Flanker_LR	LRL	Incongruent	Incongruent	86.009914	86.309884	g	0.462948	Correct	Correct
7	44	Flanker_UD	UDU	Incongruent	Incongruent	88.009751	88.309724	n	0.431015	Correct	Correct
7	45	Flanker_LR	RLR	Incongruent	Incongruent	90.009595	90.309574	f	0.527282	Correct	Correct
7	46	Flanker_UD	DUD	Incongruent	Incongruent	92.009436	92.309407	j	0.527241	Correct	Correct
7	47	Flanker_LR	LLL	Congruent	Incongruent	94.009279	94.309252	f	0.383563	Correct	Correct
7	48	Flanker_UD	UDU	Incongruent	Congruent	96.009123	96.309095	n	0.463556	Correct	Correct
7	49	Flanker_LR	LRL	Incongruent	Incongruent	98.008966	98.308947	g	0.431677	Correct	Correct
7	50	Flanker_UD	UUU	Congruent	Incongruent	100.008808	100.308780	Omission	5000.000000	Omission	Correct
7	51	Flanker_LR	RLR	Incongruent	Congruent	102.008658	102.308623	f	0.591936	Correct	Omission
7	52	Flanker_UD	UDU	Incongruent	Incongruent	104.008496	104.308473	n	0.487967	Correct	Correct
7	53	Flanker_LR	RRR	Congruent	Incongruent	106.008341	106.308342	g	0.440081	Correct	Correct
7	54	Flanker_UD	DUD	Incongruent	Congruent	108.008182	108.308154	j	0.640242	Correct	Correct
7	55	Flanker_LR	RRR	Congruent	Incongruent	110.008028	110.307997	g	0.448312	Correct	Correct
7	56	Flanker_UD	UUU	Congruent	Congruent	112.007868	112.307839	j	0.528971	Correct	Correct
7	57	Flanker_LR	LLL	Congruent	Congruent	114.007710	114.307681	f	0.408629	Correct	Correct
7	58	Flanker_UD	UUU	Congruent	Congruent	116.007553	116.307525	j	0.408663	Correct	Correct
7	59	Flanker_LR	RRR	Congruent	Congruent	118.007396	118.307368	g	0.512743	Correct	Correct
7	60	Flanker_UD	UDU	Incongruent	Congruent	120.007240	120.307211	n	0.672976	Correct	Correct
7	61	Flanker_LR	LLL	Congruent	Incongruent	122.007086	122.307053	f	0.513110	Correct	Correct
7	62	Flanker_UD	UUU	Congruent	Congruent	124.006925	124.306898	j	0.449364	Correct	Correct
7	63	Flanker_LR	RRR	Congruent	Congruent	126.006770	126.306739	g	0.401290	Correct	Correct
7	64	Flanker_UD	UDU	Incongruent	Congruent	128.006612	128.306585	n	0.561437	Correct	Correct
7	65	Flanker_LR	RRR	Congruent	Incongruent	130.006454	130.306428	g	0.449543	Correct	Correct
7	66	Flanker_UD	DUD	Incongruent	Congruent	132.006299	132.306268	j	0.593732	Correct	Correct
7	67	Flanker_LR	LRL	Incongruent	Incongruent	134.006142	134.306112	g	0.481828	Correct	Correct
7	68	Flanker_UD	UDU	Incongruent	Incongruent	136.005983	136.305955	n	0.545925	Correct	Correct
7	69	Flanker_LR	RRR	Congruent	Incongruent	138.005828	138.305796	g	0.498046	Correct	Correct
7	70	Flanker_UD	UDU	Incongruent	Congruent	140.005670	140.305642	n	0.434230	Correct	Correct
7	71	Flanker_LR	LRL	Incongruent	Incongruent	142.005512	142.305484	f	0.330344	Error	Correct
7	72	Flanker_UD	UUU	Congruent	Incongruent	144.005362	144.305325	j	0.466441	Correct	Error
7	73	Flanker_LR	LLL	Congruent	Congruent	146.005218	146.305169	f	0.458531	Correct	Correct
7	74	Flanker_UD	DDD	Congruent	Congruent	148.005051	148.305011	n	0.426673	Correct	Correct
7	75	Flanker_LR	RLR	Incongruent	Congruent	150.004899	150.304856	f	0.602768	Correct	Correct
7	76	Flanker_UD	DDD	Congruent	Incongruent	152.004738	152.304699	n	0.482958	Correct	Correct
7	77	Flanker_LR	LRL	Incongruent	Congruent	154.004581	154.304565	g	0.491023	Correct	Correct
7	78	Flanker_UD	DDD	Congruent	Incongruent	156.004423	156.304382	n	0.515198	Correct	Correct
7	79	Flanker_LR	RRR	Congruent	Congruent	158.004264	158.304227	g	0.403332	Correct	Correct
7	80	Flanker_UD	DUD	Incongruent	Congruent	160.004108	160.304076	j	0.563462	Correct	Correct
7	81	Flanker_LR	LLL	Congruent	Incongruent	162.003963	162.303912	f	0.491509	Correct	Correct
7	82	Flanker_UD	UUU	Congruent	Congruent	164.003796	164.303756	j	0.499633	Correct	Correct
7	83	Flanker_LR	RRR	Congruent	Congruent	166.003637	166.303599	g	0.403810	Correct	Correct
7	84	Flanker_UD	DDD	Congruent	Congruent	168.003481	168.303441	n	0.420065	Correct	Correct
7	85	Flanker_LR	RLR	Incongruent	Congruent	170.003352	170.303285	f	0.492044	Correct	Correct
7	86	Flanker_UD	DDD	Congruent	Incongruent	172.003166	172.303126	n	0.444336	Correct	Correct
7	87	Flanker_LR	LLL	Congruent	Congruent	174.003012	174.302971	f	0.404805	Correct	Correct
7	88	Flanker_UD	DDD	Congruent	Congruent	176.002853	176.302814	n	0.476316	Correct	Correct
7	89	Flanker_LR	RLR	Incongruent	Congruent	178.002704	178.302659	f	0.548542	Correct	Correct
7	90	Flanker_UD	DDD	Congruent	Incongruent	180.002538	180.302498	n	0.404628	Correct	Correct
7	91	Flanker_LR	LLL	Congruent	Congruent	182.002378	182.302342	f	0.444766	Correct	Correct
7	92	Flanker_UD	UUU	Congruent	Congruent	184.002224	184.302186	j	0.444905	Correct	Correct
7	93	Flanker_LR	RRR	Congruent	Congruent	186.002067	186.302026	g	0.445124	Correct	Correct
7	94	Flanker_UD	DUD	Incongruent	Congruent	188.001910	188.301873	j	0.493663	Correct	Correct
7	95	Flanker_LR	LRL	Incongruent	Incongruent	190.001757	190.301715	g	0.549289	Correct	Correct
7	96	Flanker_UD	UUU	Congruent	Incongruent	192.001597	192.301558	j	0.501346	Correct	Correct
8	1	Flanker_LR	LLL	Congruent	None	1.999826	2.299814	f	0.631482	Correct	None
8	2	Flanker_UD	DDD	Congruent	Congruent	3.999694	4.299669	n	0.479610	Correct	Correct
8	3	Flanker_LR	LRL	Incongruent	Congruent	5.999541	6.299498	g	0.575757	Correct	Correct
8	4	Flanker_UD	DUD	Incongruent	Incongruent	7.999348	8.299343	j	0.503894	Correct	Correct
8	5	Flanker_LR	RRR	Congruent	Incongruent	9.999231	10.299195	g	0.391939	Correct	Correct
8	6	Flanker_UD	UUU	Congruent	Congruent	11.999072	12.299039	j	0.424236	Correct	Correct
8	7	Flanker_LR	LLL	Congruent	Congruent	13.998915	14.298903	f	0.424272	Correct	Correct
8	8	Flanker_UD	UDU	Incongruent	Congruent	15.998756	16.298714	n	0.528322	Correct	Correct
8	9	Flanker_LR	RLR	Incongruent	Incongruent	17.998597	18.298560	f	0.576464	Correct	Correct
8	10	Flanker_UD	DDD	Congruent	Incongruent	19.998442	20.298367	n	0.400578	Correct	Correct
8	11	Flanker_LR	LRL	Incongruent	Congruent	21.998328	22.298246	g	0.496648	Correct	Correct
8	12	Flanker_UD	DUD	Incongruent	Incongruent	23.998126	24.298086	j	0.456867	Correct	Correct
8	13	Flanker_LR	RRR	Congruent	Incongruent	25.997967	26.297930	g	0.376974	Correct	Correct
8	14	Flanker_UD	UUU	Congruent	Congruent	27.997838	28.297778	j	0.353020	Correct	Correct
8	15	Flanker_LR	LLL	Congruent	Congruent	29.997690	30.297641	f	0.369230	Correct	Correct
8	16	Flanker_UD	DUD	Incongruent	Congruent	31.997499	32.297458	j	0.633290	Correct	Correct
8	17	Flanker_LR	RRR	Congruent	Incongruent	33.997342	34.297301	g	0.377458	Correct	Correct
8	18	Flanker_UD	DDD	Congruent	Congruent	35.997151	36.313810	n	0.400853	Correct	Correct
8	19	Flanker_LR	LLL	Congruent	Congruent	37.997044	38.313685	f	0.361063	Correct	Correct
8	20	Flanker_UD	UUU	Congruent	Congruent	39.996870	40.313496	j	0.321124	Correct	Correct
8	21	Flanker_LR	LRL	Incongruent	Congruent	41.996717	42.313341	g	0.513302	Correct	Correct
8	22	Flanker_UD	DUD	Incongruent	Incongruent	43.996554	44.313187	j	0.561394	Correct	Correct
8	23	Flanker_LR	LRL	Incongruent	Incongruent	45.996418	46.313027	g	0.481784	Correct	Correct
8	24	Flanker_UD	UDU	Incongruent	Incongruent	47.996240	48.312867	n	0.473636	Correct	Correct
8	25	Flanker_LR	RLR	Incongruent	Incongruent	49.996053	50.312711	f	0.561726	Correct	Correct
8	26	Flanker_UD	DDD	Congruent	Incongruent	51.995928	52.312556	n	0.497854	Correct	Correct
8	27	Flanker_LR	RLR	Incongruent	Congruent	53.995782	54.312399	f	0.577915	Correct	Correct
8	28	Flanker_UD	DDD	Congruent	Incongruent	55.995610	56.312240	n	0.450650	Correct	Correct
8	29	Flanker_LR	RRR	Congruent	Congruent	57.995458	58.312083	g	0.418261	Correct	Correct
8	30	Flanker_UD	DDD	Congruent	Congruent	59.995302	60.311931	n	0.482337	Correct	Correct
8	31	Flanker_LR	LRL	Incongruent	Congruent	61.995174	62.311770	g	0.506541	Correct	Correct
8	32	Flanker_UD	DUD	Incongruent	Incongruent	63.994987	64.311615	j	0.530570	Correct	Correct
8	33	Flanker_LR	RRR	Congruent	Incongruent	65.994826	66.311458	g	0.418771	Correct	Correct
8	34	Flanker_UD	UUU	Congruent	Congruent	67.994674	68.311313	j	0.402827	Correct	Correct
8	35	Flanker_LR	LRL	Incongruent	Congruent	69.994523	70.311142	g	0.459030	Correct	Correct
8	36	Flanker_UD	UUU	Congruent	Incongruent	71.994358	72.311057	j	0.475097	Correct	Correct
8	37	Flanker_LR	RLR	Incongruent	Congruent	73.994206	74.310828	f	0.475250	Correct	Correct
8	38	Flanker_UD	UDU	Incongruent	Incongruent	75.994044	76.310697	n	0.443314	Correct	Correct
8	39	Flanker_LR	LLL	Congruent	Incongruent	77.993906	78.310514	f	0.419485	Correct	Correct
8	40	Flanker_UD	UUU	Congruent	Congruent	79.993731	80.310357	j	0.371630	Correct	Correct
8	41	Flanker_LR	LRL	Incongruent	Congruent	81.993574	82.310200	g	0.483888	Correct	Correct
8	42	Flanker_UD	UDU	Incongruent	Incongruent	83.993416	84.310053	n	0.531852	Correct	Correct
8	43	Flanker_LR	LRL	Incongruent	Incongruent	85.993230	86.309888	g	0.523932	Correct	Correct
8	44	Flanker_UD	DDD	Congruent	Incongruent	88.009767	88.309730	n	0.420111	Correct	Correct
8	45	Flanker_LR	RLR	Incongruent	Congruent	90.009612	90.309573	f	0.484431	Correct	Correct
8	46	Flanker_UD	UUU	Congruent	Incongruent	92.009455	92.309426	j	0.444273	Correct	Correct
8	47	Flanker_LR	LRL	Incongruent	Congruent	94.009301	94.309263	g	0.468401	Correct	Correct
8	48	Flanker_UD	DUD	Incongruent	Incongruent	96.009141	96.309102	j	0.652530	Correct	Correct
8	49	Flanker_LR	LLL	Congruent	Incongruent	98.008952	98.308947	f	0.476695	Correct	Correct
8	50	Flanker_UD	UUU	Congruent	Congruent	100.008827	100.308798	j	0.420780	Correct	Correct
8	51	Flanker_LR	RLR	Incongruent	Congruent	102.008674	102.308632	f	0.532924	Correct	Correct
8	52	Flanker_UD	DDD	Congruent	Incongruent	104.008513	104.308494	n	0.468980	Correct	Correct
8	53	Flanker_LR	RRR	Congruent	Congruent	106.008357	106.308318	g	0.461379	Correct	Correct
8	54	Flanker_UD	UDU	Incongruent	Congruent	108.008168	108.308171	n	0.501233	Correct	Correct
8	55	Flanker_LR	RRR	Congruent	Incongruent	110.008051	110.308004	g	0.413458	Correct	Correct
8	56	Flanker_UD	DUD	Incongruent	Congruent	112.007885	112.307847	j	0.509475	Correct	Correct
8	57	Flanker_LR	RLR	Incongruent	Incongruent	114.007730	114.307691	f	0.429629	Correct	Correct
8	58	Flanker_UD	UDU	Incongruent	Incongruent	116.007572	116.307534	n	0.477788	Correct	Correct
8	59	Flanker_LR	LRL	Incongruent	Incongruent	118.007416	118.307378	g	0.477865	Correct	Correct
8	60	Flanker_UD	DUD	Incongruent	Incongruent	120.007258	120.307220	j	0.502163	Correct	Correct
8	61	Flanker_LR	LLL	Congruent	Incongruent	122.007070	122.307063	f	0.414156	Correct	Correct
8	62	Flanker_UD	DUD	Incongruent	Congruent	124.006943	124.306918	j	0.590198	Correct	Correct
8	63	Flanker_LR	RRR	Congruent	Incongruent	126.006789	126.306749	g	0.470406	Correct	Correct
8	64	Flanker_UD	UDU	Incongruent	Congruent	128.006625	128.306592	n	0.446481	Correct	Correct
8	65	Flanker_LR	RLR	Incongruent	Incongruent	130.006473	130.306437	f	0.486765	Correct	Correct
8	66	Flanker_UD	DUD	Incongruent	Incongruent	132.006313	132.306296	j	0.494763	Correct	Correct
8	67	Flanker_LR	LLL	Congruent	Incongruent	134.006160	134.306122	f	0.502898	Correct	Correct
8	68	Flanker_UD	UUU	Congruent	Congruent	136.006004	136.305965	j	0.422977	Correct	Correct
8	69	Flanker_LR	RLR	Incongruent	Congruent	138.005848	138.305808	f	0.471149	Correct	Correct
8	70	Flanker_UD	UDU	Incongruent	Incongruent	140.005661	140.305688	n	0.399399	Correct	Correct
8	71	Flanker_LR	LRL	Incongruent	Incongruent	142.005531	142.305495	g	0.535842	Correct	Correct
8	72	Flanker_UD	DDD	Congruent	Incongruent	144.005378	144.305337	n	0.431540	Correct	Correct
8	73	Flanker_LR	RRR	Congruent	Congruent	146.005218	146.305181	g	0.375538	Correct	Correct
8	74	Flanker_UD	UUU	Congruent	Congruent	148.005052	148.305110	j	0.383605	Correct	Correct
8	75	Flanker_LR	LLL	Congruent	Congruent	150.004886	150.304867	f	0.295850	Correct	Correct
8	76	Flanker_UD	DDD	Congruent	Congruent	152.004755	152.304711	n	0.343974	Correct	Correct
8	77	Flanker_LR	LLL	Congruent	Congruent	154.004592	154.304554	f	0.304140	Correct	Correct
8	78	Flanker_UD	UDU	Incongruent	Congruent	156.004442	156.304403	n	0.472235	Correct	Correct
8	79	Flanker_LR	LLL	Congruent	Incongruent	158.004279	158.304242	f	0.424513	Correct	Correct
8	80	Flanker_UD	UDU	Incongruent	Congruent	160.004093	160.304083	n	0.504478	Correct	Correct
8	81	Flanker_LR	RLR	Incongruent	Incongruent	162.003965	162.303925	f	0.488609	Correct	Correct
8	82	Flanker_UD	DDD	Congruent	Incongruent	164.003826	164.303869	n	0.416591	Correct	Correct
8	83	Flanker_LR	RRR	Congruent	Congruent	166.003629	166.303612	g	0.400797	Correct	Correct
8	84	Flanker_UD	DUD	Incongruent	Congruent	168.003494	168.303455	j	0.520881	Correct	Correct
8	85	Flanker_LR	LRL	Incongruent	Incongruent	170.003337	170.303299	g	0.537074	Correct	Correct
8	86	Flanker_UD	UUU	Congruent	Incongruent	172.003179	172.303158	j	0.473180	Correct	Correct
8	87	Flanker_LR	RRR	Congruent	Congruent	174.003024	174.302986	g	0.353302	Correct	Correct
8	88	Flanker_UD	DUD	Incongruent	Congruent	176.002867	176.302836	j	0.641392	Correct	Correct
8	89	Flanker_LR	RLR	Incongruent	Incongruent	178.002712	178.302672	f	0.529523	Correct	Correct
8	90	Flanker_UD	DDD	Congruent	Incongruent	180.002530	180.302515	n	0.529655	Correct	Correct
8	91	Flanker_LR	RRR	Congruent	Congruent	182.002402	182.302359	g	0.417808	Correct	Correct
8	92	Flanker_UD	UDU	Incongruent	Congruent	184.002241	184.302201	n	0.521992	Correct	Correct
8	93	Flanker_LR	RLR	Incongruent	Incongruent	186.002087	186.302047	f	0.458048	Correct	Correct
8	94	Flanker_UD	UUU	Congruent	Incongruent	188.001927	188.301889	j	0.450151	Correct	Correct
8	95	Flanker_LR	LLL	Congruent	Congruent	190.001773	190.301731	f	0.578990	Correct	Correct
8	96	Flanker_UD	UDU	Incongruent	Congruent	192.001614	192.301575	n	0.466427	Correct	Correct
