# Supplementary material for: Congruency Sequence Effects without Feature Integration or Contingency Learning Confounds
Source: PLoS One. 2014 Jul 14;9(7):e102337. doi: 10.1371/journal.pone.0102337 (PMC4096924; doi:10.1371/journal.pone.0102337)
Supplement: Raw Data S1 — The raw data collected from each participant in Experiments 1 and 2. (ZIP) [file pone.0102337.s001.zip › RAW DATA/Experiment2/Prime_Word_Flanker_3D_Subject_16_log.txt]

Experiment ID	Prime_Word_Flanker_Paradigm
Subject	16
Run Time	15-May-2013 15:07:31
Run Number	Trial Number	Task	Stimulus	Current Trial Type	Previous Trial Type	StimulusOnsetTime	StimulusOffsetTime	Response	RT	Accuracy	PreviousAccuracy
practice	1	Flanker_LR	LLL	Congruent	None	1.999859	2.299817	f	1.094362	Correct	None
practice	2	Flanker_UD	UDU	Incongruent	Congruent	3.999696	4.299653	n	1.206551	Correct	Correct
practice	3	Flanker_LR	LRL	Incongruent	Incongruent	5.999531	6.299494	g	1.038644	Correct	Correct
practice	4	Flanker_UD	UDU	Incongruent	Incongruent	7.999340	8.299332	n	0.790802	Correct	Correct
practice	5	Flanker_LR	LRL	Incongruent	Incongruent	9.999229	10.299169	g	0.878939	Correct	Correct
practice	6	Flanker_UD	DDD	Congruent	Incongruent	11.999047	12.299009	n	0.735049	Correct	Correct
practice	7	Flanker_LR	RLR	Incongruent	Congruent	13.998891	14.298850	f	0.663200	Correct	Correct
practice	8	Flanker_UD	DUD	Incongruent	Incongruent	15.998728	16.298688	j	0.879299	Correct	Correct
practice	9	Flanker_LR	RLR	Incongruent	Incongruent	17.998568	18.298526	f	0.695472	Correct	Correct
practice	10	Flanker_UD	UDU	Incongruent	Incongruent	19.998407	20.298367	n	0.647453	Correct	Correct
practice	11	Flanker_LR	RRR	Congruent	Incongruent	21.998246	22.298207	g	0.887610	Correct	Correct
practice	12	Flanker_UD	DUD	Incongruent	Congruent	23.998083	24.298049	j	0.775750	Correct	Correct
practice	13	Flanker_LR	LLL	Congruent	Incongruent	25.997919	26.297884	f	0.727930	Correct	Correct
practice	14	Flanker_UD	DUD	Incongruent	Congruent	27.997732	28.297726	j	0.679998	Correct	Correct
practice	15	Flanker_LR	RRR	Congruent	Incongruent	29.997570	30.297563	g	0.768257	Correct	Correct
practice	16	Flanker_UD	DDD	Congruent	Congruent	31.997420	32.297401	n	0.608381	Correct	Correct
practice	17	Flanker_LR	RRR	Congruent	Congruent	33.997279	34.297238	g	0.592419	Correct	Correct
practice	18	Flanker_UD	DDD	Congruent	Congruent	35.997119	36.313746	n	0.648299	Correct	Correct
practice	19	Flanker_LR	LLL	Congruent	Congruent	37.996962	38.313595	f	0.583968	Correct	Correct
practice	20	Flanker_UD	UUU	Congruent	Congruent	39.996784	40.313426	j	0.536044	Correct	Correct
practice	21	Flanker_LR	LRL	Incongruent	Congruent	41.996639	42.313263	g	0.672267	Correct	Correct
practice	22	Flanker_UD	UUU	Congruent	Incongruent	43.996478	44.313102	j	0.504318	Correct	Correct
practice	23	Flanker_LR	RLR	Incongruent	Congruent	45.996287	46.312952	f	0.664422	Correct	Correct
practice	24	Flanker_UD	UUU	Congruent	Incongruent	47.996134	48.312781	j	0.576611	Correct	Correct
1	1	Flanker_LR	RRR	Congruent	None	1.999860	2.299830	g	0.630891	Correct	None
1	2	Flanker_UD	UDU	Incongruent	Congruent	3.999689	4.299649	n	0.687078	Correct	Correct
1	3	Flanker_LR	RLR	Incongruent	Incongruent	5.999527	6.299488	f	0.559287	Correct	Correct
1	4	Flanker_UD	UDU	Incongruent	Incongruent	7.999370	8.299328	n	0.607226	Correct	Correct
1	5	Flanker_LR	LRL	Incongruent	Incongruent	9.999238	10.299192	g	0.615441	Correct	Correct
1	6	Flanker_UD	UUU	Congruent	Incongruent	11.999049	12.299007	j	0.615591	Correct	Correct
1	7	Flanker_LR	RRR	Congruent	Congruent	13.998887	14.298845	g	0.599675	Correct	Correct
1	8	Flanker_UD	DDD	Congruent	Congruent	15.998727	16.298689	n	0.583904	Correct	Correct
1	9	Flanker_LR	LLL	Congruent	Congruent	17.998614	18.298558	f	0.511863	Correct	Correct
1	10	Flanker_UD	DUD	Incongruent	Congruent	19.998375	20.298369	j	0.696014	Correct	Correct
1	11	Flanker_LR	RLR	Incongruent	Incongruent	21.998248	22.298205	f	0.576621	Correct	Correct
1	12	Flanker_UD	DUD	Incongruent	Incongruent	23.998084	24.298046	j	0.568264	Correct	Correct
1	13	Flanker_LR	RLR	Incongruent	Incongruent	25.997941	26.297909	f	0.560398	Correct	Correct
1	14	Flanker_UD	DUD	Incongruent	Incongruent	27.997764	28.297725	j	0.600508	Correct	Correct
1	15	Flanker_LR	RLR	Incongruent	Incongruent	29.997574	30.297563	f	0.488728	Correct	Correct
1	16	Flanker_UD	DDD	Congruent	Incongruent	31.997448	32.297403	n	0.640742	Correct	Correct
1	17	Flanker_LR	LRL	Incongruent	Congruent	33.997312	34.297273	g	0.512978	Correct	Correct
1	18	Flanker_UD	DDD	Congruent	Incongruent	35.997124	36.313748	n	0.648392	Correct	Correct
1	19	Flanker_LR	RRR	Congruent	Congruent	37.996932	38.313587	g	0.664550	Correct	Correct
1	20	Flanker_UD	UDU	Incongruent	Congruent	39.996803	40.313427	n	0.720568	Correct	Correct
1	21	Flanker_LR	LRL	Incongruent	Incongruent	41.996624	42.313267	g	0.584779	Correct	Correct
1	22	Flanker_UD	UUU	Congruent	Incongruent	43.996453	44.313107	j	0.552955	Correct	Correct
1	23	Flanker_LR	LLL	Congruent	Congruent	45.996293	46.312946	f	0.465065	Correct	Correct
1	24	Flanker_UD	UDU	Incongruent	Congruent	47.996162	48.312787	n	0.625149	Correct	Correct
1	25	Flanker_LR	LRL	Incongruent	Incongruent	49.996019	50.312625	g	0.577294	Correct	Correct
1	26	Flanker_UD	UUU	Congruent	Incongruent	51.995813	52.312468	j	0.409403	Correct	Correct
1	27	Flanker_LR	RRR	Congruent	Congruent	53.995651	54.312306	g	0.553457	Correct	Correct
1	28	Flanker_UD	DDD	Congruent	Congruent	55.995524	56.312150	n	0.505573	Correct	Correct
1	29	Flanker_LR	LLL	Congruent	Congruent	57.995365	58.311989	f	0.465848	Correct	Correct
1	30	Flanker_UD	UUU	Congruent	Congruent	59.995204	60.311828	j	0.425858	Correct	Correct
1	31	Flanker_LR	RRR	Congruent	Congruent	61.995044	62.311668	g	0.530040	Correct	Correct
1	32	Flanker_UD	UDU	Incongruent	Congruent	63.994886	64.311510	n	0.794175	Correct	Correct
1	33	Flanker_LR	LLL	Congruent	Incongruent	65.994725	66.311350	f	0.466317	Correct	Correct
1	34	Flanker_UD	DDD	Congruent	Congruent	67.994559	68.311187	n	0.434392	Correct	Correct
1	35	Flanker_LR	RLR	Incongruent	Congruent	69.994405	70.311028	f	0.762591	Correct	Correct
1	36	Flanker_UD	DUD	Incongruent	Incongruent	71.994244	72.310869	j	0.738667	Correct	Correct
1	37	Flanker_LR	LLL	Congruent	Incongruent	73.994084	74.310708	f	0.418722	Correct	Correct
1	38	Flanker_UD	UUU	Congruent	Congruent	75.993923	76.310549	j	0.394827	Correct	Correct
1	39	Flanker_LR	LRL	Incongruent	Congruent	77.993765	78.310395	g	0.715089	Correct	Correct
1	40	Flanker_UD	DDD	Congruent	Incongruent	79.993606	80.310232	n	0.539161	Correct	Correct
1	41	Flanker_LR	LRL	Incongruent	Congruent	81.993448	82.310071	g	0.699287	Correct	Correct
1	42	Flanker_UD	DUD	Incongruent	Incongruent	83.993283	84.309912	j	0.971441	Correct	Correct
1	43	Flanker_LR	RLR	Incongruent	Incongruent	85.993093	86.309790	f	0.635479	Correct	Correct
1	44	Flanker_UD	DDD	Congruent	Incongruent	88.009629	88.309592	n	0.507584	Correct	Correct
1	45	Flanker_LR	RRR	Congruent	Congruent	90.009469	90.309432	g	0.555751	Correct	Correct
1	46	Flanker_UD	DUD	Incongruent	Congruent	92.009310	92.309272	j	0.516001	Correct	Correct
1	47	Flanker_LR	LRL	Incongruent	Incongruent	94.009119	94.309147	g	0.524020	Correct	Correct
1	48	Flanker_UD	UUU	Congruent	Incongruent	96.008990	96.308954	j	0.436083	Correct	Correct
1	49	Flanker_LR	RLR	Incongruent	Congruent	98.008833	98.308794	f	0.532221	Correct	Correct
1	50	Flanker_UD	UUU	Congruent	Incongruent	100.008643	100.308635	j	0.460329	Correct	Correct
1	51	Flanker_LR	RLR	Incongruent	Congruent	102.008527	102.308491	f	0.748543	Correct	Correct
1	52	Flanker_UD	UDU	Incongruent	Incongruent	104.008360	104.308318	n	0.484653	Correct	Correct
1	53	Flanker_LR	RLR	Incongruent	Incongruent	106.008195	106.308156	f	0.564779	Correct	Correct
1	54	Flanker_UD	DDD	Congruent	Incongruent	108.008035	108.307998	n	0.588863	Correct	Correct
1	55	Flanker_LR	LRL	Incongruent	Congruent	110.007909	110.307844	g	0.620971	Correct	Correct
1	56	Flanker_UD	UUU	Congruent	Incongruent	112.007718	112.307679	j	0.509137	Correct	Correct
1	57	Flanker_LR	LRL	Incongruent	Congruent	114.007527	114.307519	g	0.485297	Correct	Correct
1	58	Flanker_UD	DDD	Congruent	Incongruent	116.007367	116.307361	n	0.421347	Correct	Correct
1	59	Flanker_LR	LLL	Congruent	Congruent	118.007228	118.307230	f	0.437490	Correct	Correct
1	60	Flanker_UD	DUD	Incongruent	Congruent	120.007081	120.307036	j	0.653543	Correct	Correct
1	61	Flanker_LR	LLL	Congruent	Incongruent	122.006890	122.306882	f	0.453794	Correct	Correct
1	62	Flanker_UD	DUD	Incongruent	Congruent	124.006755	124.306722	j	0.477889	Correct	Correct
1	63	Flanker_LR	LRL	Incongruent	Incongruent	126.006604	126.306603	g	0.493968	Correct	Correct
1	64	Flanker_UD	DUD	Incongruent	Incongruent	128.006446	128.306406	j	0.766064	Correct	Correct
1	65	Flanker_LR	LLL	Congruent	Incongruent	130.006285	130.306246	f	0.494272	Correct	Correct
1	66	Flanker_UD	DDD	Congruent	Congruent	132.006094	132.306087	n	0.486300	Correct	Correct
1	67	Flanker_LR	RRR	Congruent	Congruent	134.005967	134.305929	g	0.574536	Correct	Correct
1	68	Flanker_UD	UUU	Congruent	Congruent	136.005808	136.305769	j	0.414586	Correct	Correct
1	69	Flanker_LR	LRL	Incongruent	Congruent	138.005616	138.305610	g	0.590820	Correct	Correct
1	70	Flanker_UD	DUD	Incongruent	Incongruent	140.005481	140.305450	j	0.702825	Correct	Correct
1	71	Flanker_LR	RLR	Incongruent	Incongruent	142.005342	142.305301	f	0.670919	Correct	Correct
1	72	Flanker_UD	DUD	Incongruent	Incongruent	144.005171	144.305131	j	0.455069	Correct	Correct
1	73	Flanker_LR	RRR	Congruent	Incongruent	146.004982	146.304972	g	0.519191	Correct	Correct
1	74	Flanker_UD	DDD	Congruent	Congruent	148.004848	148.304815	n	0.599328	Correct	Correct
1	75	Flanker_LR	RLR	Incongruent	Congruent	150.004720	150.304654	f	0.559504	Correct	Correct
1	76	Flanker_UD	UDU	Incongruent	Incongruent	152.004541	152.304498	n	0.743627	Correct	Correct
1	77	Flanker_LR	RRR	Congruent	Incongruent	154.004377	154.304338	g	0.695750	Correct	Correct
1	78	Flanker_UD	UDU	Incongruent	Congruent	156.004218	156.304200	n	0.727901	Correct	Correct
1	79	Flanker_LR	LLL	Congruent	Incongruent	158.004078	158.304018	f	0.448054	Correct	Correct
1	80	Flanker_UD	UDU	Incongruent	Congruent	160.003868	160.303851	n	0.680156	Correct	Correct
1	81	Flanker_LR	LLL	Congruent	Incongruent	162.003742	162.303702	f	0.384177	Correct	Correct
1	82	Flanker_UD	DUD	Incongruent	Congruent	164.003582	164.303544	j	0.776296	Correct	Correct
1	83	Flanker_LR	RRR	Congruent	Incongruent	166.003448	166.303393	g	0.456498	Correct	Correct
1	84	Flanker_UD	UDU	Incongruent	Congruent	168.003264	168.303226	n	0.520642	Correct	Correct
1	85	Flanker_LR	LLL	Congruent	Incongruent	170.003106	170.303067	f	0.448688	Correct	Correct
1	86	Flanker_UD	UUU	Congruent	Congruent	172.002941	172.302910	j	0.512871	Correct	Correct
1	87	Flanker_LR	LRL	Incongruent	Congruent	174.002817	174.302749	g	0.552906	Correct	Correct
1	88	Flanker_UD	UDU	Incongruent	Incongruent	176.002632	176.302592	n	0.529096	Correct	Correct
1	89	Flanker_LR	LLL	Congruent	Incongruent	178.002517	178.302433	f	0.521295	Correct	Correct
1	90	Flanker_UD	DDD	Congruent	Congruent	180.002314	180.302274	n	0.457384	Correct	Correct
1	91	Flanker_LR	RRR	Congruent	Congruent	182.002155	182.302120	g	0.761442	Correct	Correct
1	92	Flanker_UD	UUU	Congruent	Congruent	184.001996	184.301957	j	0.585525	Correct	Correct
1	93	Flanker_LR	RLR	Incongruent	Congruent	186.001836	186.301797	f	0.505637	Correct	Correct
1	94	Flanker_UD	UDU	Incongruent	Incongruent	188.001649	188.301640	n	0.633877	Correct	Correct
1	95	Flanker_LR	RRR	Congruent	Incongruent	190.001527	190.301493	g	0.505918	Correct	Correct
1	96	Flanker_UD	UUU	Congruent	Congruent	192.001363	192.301323	j	0.554076	Correct	Correct
2	1	Flanker_LR	RLR	Incongruent	None	1.999858	2.299809	f	0.622952	Correct	None
2	2	Flanker_UD	DUD	Incongruent	Incongruent	3.999691	4.299653	j	0.711109	Correct	Correct
2	3	Flanker_LR	LLL	Congruent	Incongruent	5.999533	6.299495	f	0.575290	Correct	Correct
2	4	Flanker_UD	UDU	Incongruent	Congruent	7.999417	8.299367	n	0.559352	Correct	Correct
2	5	Flanker_LR	LLL	Congruent	Incongruent	9.999217	10.299178	f	0.479433	Correct	Correct
2	6	Flanker_UD	UUU	Congruent	Congruent	11.999058	12.299020	j	0.479630	Correct	Correct
2	7	Flanker_LR	LLL	Congruent	Congruent	13.998870	14.298864	f	0.567634	Correct	Correct
2	8	Flanker_UD	DUD	Incongruent	Congruent	15.998743	16.298715	j	0.599878	Correct	Correct
2	9	Flanker_LR	LLL	Congruent	Incongruent	17.998551	18.298544	f	0.495982	Correct	Correct
2	10	Flanker_UD	UUU	Congruent	Congruent	19.998426	20.298388	j	0.400131	Correct	Correct
2	11	Flanker_LR	LRL	Incongruent	Congruent	21.998268	22.298230	g	0.856198	Correct	Correct
2	12	Flanker_UD	UDU	Incongruent	Incongruent	23.998118	24.298095	n	0.496320	Correct	Correct
2	13	Flanker_LR	RRR	Congruent	Incongruent	25.997926	26.297912	g	0.560415	Correct	Correct
2	14	Flanker_UD	UUU	Congruent	Congruent	27.997793	28.297757	j	0.416596	Correct	Correct
2	15	Flanker_LR	LRL	Incongruent	Congruent	29.997636	30.297596	g	0.560667	Correct	Correct
2	16	Flanker_UD	UDU	Incongruent	Incongruent	31.997484	32.297453	n	0.616792	Correct	Correct
2	17	Flanker_LR	LLL	Congruent	Incongruent	33.997322	34.297279	f	0.433022	Correct	Correct
2	18	Flanker_UD	UDU	Incongruent	Congruent	35.997163	36.313789	n	0.512354	Correct	Correct
2	19	Flanker_LR	LLL	Congruent	Incongruent	37.996973	38.313630	f	0.368496	Correct	Correct
2	20	Flanker_UD	UUU	Congruent	Congruent	39.996842	40.313473	j	0.392665	Correct	Correct
2	21	Flanker_LR	LLL	Congruent	Congruent	41.996686	42.313313	f	0.416765	Correct	Correct
2	22	Flanker_UD	DDD	Congruent	Congruent	43.996498	44.313154	n	0.472861	Correct	Correct
2	23	Flanker_LR	RRR	Congruent	Congruent	45.996339	46.312987	g	0.448949	Correct	Correct
2	24	Flanker_UD	UUU	Congruent	Congruent	47.996218	48.312840	j	0.417108	Correct	Correct
2	25	Flanker_LR	RRR	Congruent	Congruent	49.996055	50.312680	g	0.433261	Correct	Correct
2	26	Flanker_UD	DDD	Congruent	Congruent	51.995898	52.312526	n	0.489429	Correct	Correct
2	27	Flanker_LR	LRL	Incongruent	Congruent	53.995740	54.312365	g	0.585533	Correct	Correct
2	28	Flanker_UD	UDU	Incongruent	Incongruent	55.995611	56.312208	n	0.473621	Correct	Correct
2	29	Flanker_LR	RRR	Congruent	Incongruent	57.995425	58.312054	g	0.457734	Correct	Correct
2	30	Flanker_UD	UUU	Congruent	Congruent	59.995265	60.311892	j	0.369913	Correct	Correct
2	31	Flanker_LR	RLR	Incongruent	Congruent	61.995108	62.311733	f	0.489960	Correct	Correct
2	32	Flanker_UD	UUU	Congruent	Incongruent	63.994919	64.311569	j	0.578080	Correct	Correct
2	33	Flanker_LR	LLL	Congruent	Congruent	65.994793	66.311418	f	0.418239	Correct	Correct
2	34	Flanker_UD	DUD	Incongruent	Congruent	67.994628	68.311261	j	0.538335	Correct	Correct
2	35	Flanker_LR	RRR	Congruent	Incongruent	69.994469	70.311102	g	0.546511	Correct	Correct
2	36	Flanker_UD	UDU	Incongruent	Congruent	71.994334	72.310946	n	0.498546	Correct	Correct
2	37	Flanker_LR	LLL	Congruent	Incongruent	73.994161	74.310786	f	0.458749	Correct	Correct
2	38	Flanker_UD	DDD	Congruent	Congruent	75.994003	76.310630	n	0.498826	Correct	Correct
2	39	Flanker_LR	LRL	Incongruent	Congruent	77.993845	78.310472	g	0.666905	Correct	Correct
2	40	Flanker_UD	UDU	Incongruent	Incongruent	79.993735	80.310314	n	0.579175	Correct	Correct
2	41	Flanker_LR	RRR	Congruent	Incongruent	81.993529	82.310156	g	0.515174	Correct	Correct
2	42	Flanker_UD	DUD	Incongruent	Congruent	83.993340	84.310000	j	0.499339	Correct	Correct
2	43	Flanker_LR	RLR	Incongruent	Incongruent	85.993214	86.309843	f	0.563502	Correct	Correct
2	44	Flanker_UD	UUU	Congruent	Incongruent	88.009723	88.309676	j	0.515655	Correct	Correct
2	45	Flanker_LR	RLR	Incongruent	Congruent	90.009531	90.309527	f	0.587651	Correct	Correct
2	46	Flanker_UD	UDU	Incongruent	Incongruent	92.009404	92.309369	n	0.523782	Correct	Correct
2	47	Flanker_LR	LRL	Incongruent	Incongruent	94.009247	94.309212	g	0.571975	Correct	Correct
2	48	Flanker_UD	UUU	Congruent	Incongruent	96.009087	96.309054	j	0.396056	Correct	Correct
2	49	Flanker_LR	RRR	Congruent	Congruent	98.008930	98.308889	g	0.484195	Correct	Correct
2	50	Flanker_UD	DDD	Congruent	Congruent	100.008775	100.308738	n	0.404405	Correct	Correct
2	51	Flanker_LR	LLL	Congruent	Congruent	102.008653	102.308581	f	0.412460	Correct	Correct
2	52	Flanker_UD	DUD	Incongruent	Congruent	104.008458	104.308415	j	0.460527	Correct	Correct
2	53	Flanker_LR	LLL	Congruent	Incongruent	106.008302	106.308265	f	0.364683	Correct	Correct
2	54	Flanker_UD	DDD	Congruent	Congruent	108.008146	108.308109	n	0.556866	Correct	Correct
2	55	Flanker_LR	RRR	Congruent	Congruent	110.007955	110.307951	g	0.628981	Correct	Correct
2	56	Flanker_UD	UDU	Incongruent	Congruent	112.007828	112.307794	n	0.685031	Correct	Correct
2	57	Flanker_LR	LLL	Congruent	Incongruent	114.007672	114.307625	f	0.501107	Correct	Correct
2	58	Flanker_UD	DUD	Incongruent	Congruent	116.007514	116.307479	j	0.485337	Correct	Correct
2	59	Flanker_LR	RLR	Incongruent	Incongruent	118.007374	118.307322	f	0.509360	Correct	Correct
2	60	Flanker_UD	DDD	Congruent	Incongruent	120.007200	120.307163	n	0.485534	Correct	Correct
2	61	Flanker_LR	RRR	Congruent	Congruent	122.007040	122.307006	g	0.453645	Correct	Correct
2	62	Flanker_UD	DUD	Incongruent	Congruent	124.006887	124.306849	j	0.477743	Correct	Correct
2	63	Flanker_LR	LRL	Incongruent	Incongruent	126.006731	126.306694	g	0.549926	Correct	Correct
2	64	Flanker_UD	DDD	Congruent	Incongruent	128.006570	128.306534	n	0.430079	Correct	Correct
2	65	Flanker_LR	RLR	Incongruent	Congruent	130.006414	130.306374	f	0.454191	Correct	Correct
2	66	Flanker_UD	DUD	Incongruent	Incongruent	132.006254	132.306219	j	0.438306	Correct	Correct
2	67	Flanker_LR	RLR	Incongruent	Incongruent	134.006098	134.306028	f	0.478474	Correct	Correct
2	68	Flanker_UD	DUD	Incongruent	Incongruent	136.005909	136.305904	j	0.462560	Correct	Correct
2	69	Flanker_LR	LRL	Incongruent	Incongruent	138.005782	138.305745	g	0.470620	Correct	Correct
2	70	Flanker_UD	DUD	Incongruent	Incongruent	140.005625	140.305597	j	0.622833	Correct	Correct
2	71	Flanker_LR	RLR	Incongruent	Incongruent	142.005466	142.305431	f	0.438908	Correct	Correct
2	72	Flanker_UD	DDD	Congruent	Incongruent	144.005310	144.305274	n	0.582995	Correct	Correct
2	73	Flanker_LR	RLR	Incongruent	Congruent	146.005152	146.305116	f	0.527158	Correct	Correct
2	74	Flanker_UD	DUD	Incongruent	Incongruent	148.004996	148.304967	j	0.447224	Correct	Correct
2	75	Flanker_LR	RLR	Incongruent	Incongruent	150.004837	150.304803	f	0.439363	Correct	Correct
2	76	Flanker_UD	UUU	Congruent	Incongruent	152.004680	152.304643	j	0.367515	Correct	Correct
2	77	Flanker_LR	RRR	Congruent	Congruent	154.004524	154.304486	g	0.495617	Correct	Correct
2	78	Flanker_UD	UUU	Congruent	Congruent	156.004366	156.304330	j	0.415777	Correct	Correct
2	79	Flanker_LR	LRL	Incongruent	Congruent	158.004202	158.304163	g	0.527898	Correct	Correct
2	80	Flanker_UD	UDU	Incongruent	Incongruent	160.004051	160.304015	n	0.488047	Correct	Correct
2	81	Flanker_LR	LRL	Incongruent	Incongruent	162.003894	162.303857	g	0.448130	Correct	Correct
2	82	Flanker_UD	UDU	Incongruent	Incongruent	164.003735	164.303701	n	0.472715	Correct	Correct
2	83	Flanker_LR	LRL	Incongruent	Incongruent	166.003548	166.303533	g	0.496295	Correct	Correct
2	84	Flanker_UD	DDD	Congruent	Incongruent	168.003435	168.303385	n	0.400419	Correct	Correct
2	85	Flanker_LR	RRR	Congruent	Congruent	170.003263	170.303228	g	0.449173	Correct	Correct
2	86	Flanker_UD	DUD	Incongruent	Congruent	172.003109	172.303058	j	0.632719	Correct	Correct
2	87	Flanker_LR	RLR	Incongruent	Incongruent	174.002963	174.302914	f	0.480859	Correct	Correct
2	88	Flanker_UD	DDD	Congruent	Incongruent	176.002792	176.302756	n	0.416980	Correct	Correct
2	89	Flanker_LR	RRR	Congruent	Congruent	178.002636	178.302599	g	0.441026	Correct	Correct
2	90	Flanker_UD	UDU	Incongruent	Congruent	180.002480	180.302451	n	0.585230	Correct	Correct
2	91	Flanker_LR	RLR	Incongruent	Incongruent	182.002322	182.302285	f	0.449352	Correct	Correct
2	92	Flanker_UD	DDD	Congruent	Incongruent	184.002163	184.302127	n	0.673465	Correct	Correct
2	93	Flanker_LR	LRL	Incongruent	Congruent	186.001977	186.301969	g	0.697504	Correct	Correct
2	94	Flanker_UD	UUU	Congruent	Incongruent	188.001850	188.301819	j	0.385758	Correct	Correct
2	95	Flanker_LR	LRL	Incongruent	Congruent	190.001693	190.301656	g	0.697876	Correct	Correct
2	96	Flanker_UD	DDD	Congruent	Incongruent	192.001535	192.301499	n	0.441978	Correct	Correct
3	1	Flanker_LR	LRL	Incongruent	None	1.999898	2.299860	g	0.614837	Correct	None
3	2	Flanker_UD	UDU	Incongruent	Incongruent	3.999727	4.299689	n	0.510877	Correct	Correct
3	3	Flanker_LR	LLL	Congruent	Incongruent	5.999572	6.299530	f	0.447542	Correct	Correct
3	4	Flanker_UD	UUU	Congruent	Congruent	7.999413	8.299374	j	0.375269	Correct	Correct
3	5	Flanker_LR	RLR	Incongruent	Congruent	9.999278	10.299232	f	0.511273	Correct	Correct
3	6	Flanker_UD	DDD	Congruent	Incongruent	11.999099	12.299060	n	0.383396	Correct	Correct
3	7	Flanker_LR	LRL	Incongruent	Congruent	13.998942	14.298902	g	0.439506	Correct	Correct
3	8	Flanker_UD	UDU	Incongruent	Incongruent	15.998786	16.298747	n	0.415588	Correct	Correct
3	9	Flanker_LR	RLR	Incongruent	Incongruent	17.998597	18.298613	f	0.455797	Correct	Correct
3	10	Flanker_UD	DUD	Incongruent	Incongruent	19.998474	20.298432	j	0.431935	Correct	Correct
3	11	Flanker_LR	RLR	Incongruent	Incongruent	21.998314	22.298274	f	0.400055	Correct	Correct
3	12	Flanker_UD	DDD	Congruent	Incongruent	23.998159	24.298119	n	0.384076	Correct	Correct
3	13	Flanker_LR	RRR	Congruent	Congruent	25.998052	26.297998	g	0.544201	Correct	Correct
3	14	Flanker_UD	UDU	Incongruent	Congruent	27.997813	28.297803	n	0.624417	Correct	Correct
3	15	Flanker_LR	RRR	Congruent	Incongruent	29.997687	30.297637	g	0.384445	Correct	Correct
3	16	Flanker_UD	DUD	Incongruent	Congruent	31.997522	32.297489	j	0.456604	Correct	Correct
3	17	Flanker_LR	LRL	Incongruent	Incongruent	33.997365	34.297356	g	0.696729	Correct	Correct
3	18	Flanker_UD	DUD	Incongruent	Incongruent	35.997220	36.313841	j	0.504836	Correct	Correct
3	19	Flanker_LR	RLR	Incongruent	Incongruent	37.997026	38.313681	f	0.448878	Correct	Correct
3	20	Flanker_UD	DDD	Congruent	Incongruent	39.996901	40.313545	n	0.432488	Correct	Correct
3	21	Flanker_LR	RRR	Congruent	Congruent	41.996734	42.313370	g	0.416578	Correct	Correct
3	22	Flanker_UD	DUD	Incongruent	Congruent	43.996587	44.313212	j	0.368663	Correct	Correct
3	23	Flanker_LR	LRL	Incongruent	Incongruent	45.996399	46.313056	g	0.464860	Correct	Correct
3	24	Flanker_UD	DUD	Incongruent	Incongruent	47.996278	48.312898	j	0.592888	Correct	Correct
3	25	Flanker_LR	LRL	Incongruent	Incongruent	49.996114	50.312742	g	0.473032	Correct	Correct
3	26	Flanker_UD	UDU	Incongruent	Incongruent	51.995928	52.312586	n	0.481191	Correct	Correct
3	27	Flanker_LR	LRL	Incongruent	Incongruent	53.995804	54.312428	g	0.409285	Correct	Correct
3	28	Flanker_UD	DUD	Incongruent	Incongruent	55.995639	56.312288	j	0.433373	Correct	Correct
3	29	Flanker_LR	LLL	Congruent	Incongruent	57.995476	58.312113	f	0.385607	Correct	Correct
3	30	Flanker_UD	UDU	Incongruent	Congruent	59.995301	60.311957	n	0.418287	Correct	Correct
3	31	Flanker_LR	LLL	Congruent	Incongruent	61.995168	62.311798	f	0.321731	Correct	Correct
3	32	Flanker_UD	UDU	Incongruent	Congruent	63.994986	64.311650	n	0.409901	Correct	Correct
3	33	Flanker_LR	LLL	Congruent	Incongruent	65.994855	66.311486	f	0.386024	Correct	Correct
3	34	Flanker_UD	DUD	Incongruent	Congruent	67.994704	68.311329	j	0.410136	Correct	Correct
3	35	Flanker_LR	LLL	Congruent	Incongruent	69.994548	70.311173	f	0.442266	Correct	Correct
3	36	Flanker_UD	DDD	Congruent	Congruent	71.994390	72.311033	n	0.410441	Correct	Correct
3	37	Flanker_LR	RLR	Incongruent	Congruent	73.994232	74.310859	f	0.466554	Correct	Correct
3	38	Flanker_UD	UDU	Incongruent	Incongruent	75.994077	76.310702	n	0.426628	Correct	Correct
3	39	Flanker_LR	RLR	Incongruent	Incongruent	77.993920	78.310544	f	0.666728	Correct	Correct
3	40	Flanker_UD	UDU	Incongruent	Incongruent	79.993763	80.310395	n	0.474853	Correct	Correct
3	41	Flanker_LR	LRL	Incongruent	Incongruent	81.993594	82.310232	g	0.450967	Correct	Correct
3	42	Flanker_UD	UDU	Incongruent	Incongruent	83.993418	84.310076	n	0.547119	Correct	Correct
3	43	Flanker_LR	RLR	Incongruent	Incongruent	85.993261	86.309916	f	0.443294	Correct	Correct
3	44	Flanker_UD	UDU	Incongruent	Incongruent	87.993135	88.309771	n	0.475422	Correct	Correct
3	45	Flanker_LR	LRL	Incongruent	Incongruent	90.009642	90.309605	g	0.419534	Correct	Correct
3	46	Flanker_UD	DUD	Incongruent	Incongruent	92.009485	92.309448	j	0.499639	Correct	Correct
3	47	Flanker_LR	RRR	Congruent	Incongruent	94.009330	94.309291	g	0.451791	Correct	Correct
3	48	Flanker_UD	UDU	Incongruent	Congruent	96.009172	96.309152	n	0.459908	Correct	Correct
3	49	Flanker_LR	RRR	Congruent	Incongruent	98.009015	98.308978	g	0.412028	Correct	Correct
3	50	Flanker_UD	DUD	Incongruent	Congruent	100.008859	100.308821	j	0.444115	Correct	Correct
3	51	Flanker_LR	RRR	Congruent	Incongruent	102.008672	102.308663	g	0.452224	Correct	Correct
3	52	Flanker_UD	DDD	Congruent	Congruent	104.008549	104.308515	n	0.460373	Correct	Correct
3	53	Flanker_LR	RLR	Incongruent	Congruent	106.008360	106.308349	f	0.492466	Correct	Correct
3	54	Flanker_UD	DDD	Congruent	Incongruent	108.008202	108.308193	n	0.412562	Correct	Correct
3	55	Flanker_LR	RLR	Incongruent	Congruent	110.008045	110.308036	f	0.492680	Correct	Correct
3	56	Flanker_UD	UUU	Congruent	Incongruent	112.007917	112.307888	j	0.636847	Correct	Correct
3	57	Flanker_LR	RLR	Incongruent	Congruent	114.007764	114.307723	f	0.492938	Correct	Correct
3	58	Flanker_UD	UUU	Congruent	Incongruent	116.007606	116.307565	j	0.405120	Correct	Correct
3	59	Flanker_LR	LRL	Incongruent	Congruent	118.007451	118.307409	g	0.501212	Correct	Correct
3	60	Flanker_UD	UUU	Congruent	Incongruent	120.007293	120.307253	j	0.565349	Correct	Correct
3	61	Flanker_LR	LLL	Congruent	Congruent	122.007146	122.307096	f	0.421516	Correct	Correct
3	62	Flanker_UD	DDD	Congruent	Congruent	124.006981	124.306957	n	0.389607	Correct	Correct
3	63	Flanker_LR	LRL	Incongruent	Congruent	126.006823	126.306783	g	0.549702	Correct	Correct
3	64	Flanker_UD	UUU	Congruent	Incongruent	128.006685	128.306626	j	0.357826	Correct	Correct
3	65	Flanker_LR	RLR	Incongruent	Congruent	130.006510	130.306469	f	0.477971	Correct	Correct
3	66	Flanker_UD	UUU	Congruent	Incongruent	132.006353	132.306313	j	0.414033	Correct	Correct
3	67	Flanker_LR	RRR	Congruent	Congruent	134.006194	134.306155	g	0.446620	Correct	Correct
3	68	Flanker_UD	UUU	Congruent	Congruent	136.006009	136.305999	j	0.414333	Correct	Correct
3	69	Flanker_LR	RRR	Congruent	Congruent	138.005883	138.305843	g	0.518444	Correct	Correct
3	70	Flanker_UD	DUD	Incongruent	Congruent	140.005726	140.305687	j	0.462515	Correct	Correct
3	71	Flanker_LR	LRL	Incongruent	Incongruent	142.005573	142.305529	g	0.438641	Correct	Correct
3	72	Flanker_UD	UUU	Congruent	Incongruent	144.005412	144.305381	j	0.350831	Correct	Correct
3	73	Flanker_LR	RRR	Congruent	Congruent	146.005256	146.305217	g	0.406964	Correct	Correct
3	74	Flanker_UD	DUD	Incongruent	Congruent	148.005100	148.305060	j	0.503043	Correct	Correct
3	75	Flanker_LR	RRR	Congruent	Incongruent	150.004912	150.304902	g	0.423215	Correct	Correct
3	76	Flanker_UD	DDD	Congruent	Congruent	152.004786	152.304754	n	0.431320	Correct	Correct
3	77	Flanker_LR	LRL	Incongruent	Congruent	154.004598	154.304596	g	0.623474	Correct	Correct
3	78	Flanker_UD	UUU	Congruent	Incongruent	156.004479	156.304434	j	0.351556	Correct	Correct
3	79	Flanker_LR	LLL	Congruent	Congruent	158.004320	158.304279	f	0.399626	Correct	Correct
3	80	Flanker_UD	DDD	Congruent	Congruent	160.004198	160.304126	n	0.351783	Correct	Correct
3	81	Flanker_LR	RLR	Incongruent	Congruent	162.004026	162.303959	f	0.607817	Correct	Correct
3	82	Flanker_UD	DDD	Congruent	Incongruent	164.003845	164.303816	n	0.423940	Correct	Correct
3	83	Flanker_LR	LLL	Congruent	Congruent	166.003722	166.303659	f	0.416060	Correct	Correct
3	84	Flanker_UD	DUD	Incongruent	Congruent	168.003541	168.303503	j	0.520308	Correct	Correct
3	85	Flanker_LR	LLL	Congruent	Incongruent	170.003377	170.303337	f	0.520464	Correct	Correct
3	86	Flanker_UD	UUU	Congruent	Congruent	172.003221	172.303185	j	0.392623	Correct	Correct
3	87	Flanker_LR	RRR	Congruent	Congruent	174.003066	174.303030	g	0.432627	Correct	Correct
3	88	Flanker_UD	UDU	Incongruent	Congruent	176.002943	176.302880	n	0.688807	Correct	Correct
3	89	Flanker_LR	LLL	Congruent	Incongruent	178.002728	178.302716	f	0.352797	Correct	Correct
3	90	Flanker_UD	DDD	Congruent	Congruent	180.002592	180.302560	f	0.409068	Error	Correct
3	91	Flanker_LR	RRR	Congruent	Congruent	182.002429	182.302393	Omission	5000.000000	Omission	Error
3	92	Flanker_UD	UUU	Congruent	Congruent	184.002280	184.302254	Omission	5000.000000	Omission	Omission
3	93	Flanker_LR	LLL	Congruent	Congruent	186.002124	186.302094	f	0.537353	Correct	Omission
3	94	Flanker_UD	UUU	Congruent	Congruent	188.001978	188.301925	j	0.585411	Correct	Correct
3	95	Flanker_LR	LLL	Congruent	Congruent	190.001812	190.301768	f	0.465634	Correct	Correct
3	96	Flanker_UD	DDD	Congruent	Congruent	192.001658	192.301639	n	0.418219	Correct	Correct
4	1	Flanker_LR	LRL	Incongruent	None	1.999859	2.299820	f	0.397545	Error	None
4	2	Flanker_UD	UDU	Incongruent	Incongruent	3.999689	4.299665	j	1.221548	Error	Error
4	3	Flanker_LR	RRR	Congruent	Incongruent	5.999533	6.299507	g	0.429737	Correct	Error
4	4	Flanker_UD	DDD	Congruent	Congruent	7.999379	8.299355	n	0.429859	Correct	Correct
4	5	Flanker_LR	LLL	Congruent	Congruent	9.999224	10.299196	f	0.421921	Correct	Correct
4	6	Flanker_UD	DDD	Congruent	Congruent	11.999067	12.299039	n	0.382089	Correct	Correct
4	7	Flanker_LR	LLL	Congruent	Congruent	13.998910	14.298883	f	0.390227	Correct	Correct
4	8	Flanker_UD	DUD	Incongruent	Congruent	15.998754	16.298727	j	0.526386	Correct	Correct
4	9	Flanker_LR	LRL	Incongruent	Incongruent	17.998598	18.298570	g	0.502452	Correct	Correct
4	10	Flanker_UD	UUU	Congruent	Incongruent	19.998441	20.298414	j	0.382555	Correct	Correct
4	11	Flanker_LR	LLL	Congruent	Congruent	21.998285	22.298257	f	0.342698	Correct	Correct
4	12	Flanker_UD	UDU	Incongruent	Congruent	23.998097	24.298120	n	0.430771	Correct	Correct
4	13	Flanker_LR	LRL	Incongruent	Incongruent	25.997970	26.297945	g	0.446995	Correct	Correct
4	14	Flanker_UD	DDD	Congruent	Incongruent	27.997810	28.297789	n	0.455102	Correct	Correct
4	15	Flanker_LR	RLR	Incongruent	Congruent	29.997660	30.297632	f	0.447149	Correct	Correct
4	16	Flanker_UD	UDU	Incongruent	Incongruent	31.997503	32.297496	n	0.431292	Correct	Correct
4	17	Flanker_LR	RLR	Incongruent	Incongruent	33.997345	34.297317	f	0.455449	Correct	Correct
4	18	Flanker_UD	DUD	Incongruent	Incongruent	35.997192	36.313828	j	0.438917	Correct	Correct
4	19	Flanker_LR	RRR	Congruent	Incongruent	37.997034	38.313694	g	0.503029	Correct	Correct
4	20	Flanker_UD	UUU	Congruent	Congruent	39.996878	40.313518	j	0.455110	Correct	Correct
4	21	Flanker_LR	RLR	Incongruent	Congruent	41.996719	42.313357	f	0.447214	Correct	Correct
4	22	Flanker_UD	DDD	Congruent	Incongruent	43.996563	44.313201	n	0.415417	Correct	Correct
4	23	Flanker_LR	RRR	Congruent	Congruent	45.996408	46.313060	g	0.391462	Correct	Correct
4	24	Flanker_UD	UUU	Congruent	Congruent	47.996249	48.312890	j	0.335858	Correct	Correct
4	25	Flanker_LR	RLR	Incongruent	Congruent	49.996095	50.312732	f	0.447787	Correct	Correct
4	26	Flanker_UD	UDU	Incongruent	Incongruent	51.995948	52.312579	n	0.447897	Correct	Correct
4	27	Flanker_LR	LRL	Incongruent	Incongruent	53.995751	54.312434	g	0.471933	Correct	Correct
4	28	Flanker_UD	DUD	Incongruent	Incongruent	55.995625	56.312264	j	0.352080	Correct	Correct
4	29	Flanker_LR	LRL	Incongruent	Incongruent	57.995469	58.312106	g	0.448200	Correct	Correct
4	30	Flanker_UD	UUU	Congruent	Incongruent	59.995312	60.311950	j	0.360340	Correct	Correct
4	31	Flanker_LR	RLR	Incongruent	Congruent	61.995155	62.311796	f	0.464484	Correct	Correct
4	32	Flanker_UD	UDU	Incongruent	Incongruent	63.995000	64.311639	n	0.440574	Correct	Correct
4	33	Flanker_LR	LLL	Congruent	Incongruent	65.994843	66.311482	f	0.400749	Correct	Correct
4	34	Flanker_UD	UUU	Congruent	Congruent	67.994687	68.311324	j	0.384830	Correct	Correct
4	35	Flanker_LR	LLL	Congruent	Congruent	69.994531	70.311185	f	0.352920	Correct	Correct
4	36	Flanker_UD	DDD	Congruent	Congruent	71.994376	72.311012	n	0.369071	Correct	Correct
4	37	Flanker_LR	LLL	Congruent	Congruent	73.994219	74.310856	f	0.329243	Correct	Correct
4	38	Flanker_UD	UUU	Congruent	Congruent	75.994060	76.310699	j	0.289328	Correct	Correct
4	39	Flanker_LR	LLL	Congruent	Congruent	77.993875	78.310558	f	0.313444	Correct	Correct
4	40	Flanker_UD	UUU	Congruent	Congruent	80.010418	80.310387	j	0.273505	Correct	Correct
4	41	Flanker_LR	RRR	Congruent	Congruent	82.010254	82.310231	g	0.409678	Correct	Correct
4	42	Flanker_UD	UDU	Incongruent	Congruent	84.010103	84.310074	n	0.449775	Correct	Correct
4	43	Flanker_LR	RLR	Incongruent	Incongruent	86.009952	86.309934	f	0.625929	Correct	Correct
4	44	Flanker_UD	DUD	Incongruent	Incongruent	88.009787	88.309763	j	0.466055	Correct	Correct
4	45	Flanker_LR	LRL	Incongruent	Incongruent	90.009629	90.309607	g	0.426117	Correct	Correct
4	46	Flanker_UD	DUD	Incongruent	Incongruent	92.009444	92.309450	j	0.490291	Correct	Correct
4	47	Flanker_LR	LRL	Incongruent	Incongruent	94.009338	94.309312	g	0.498369	Correct	Correct
4	48	Flanker_UD	DUD	Incongruent	Incongruent	96.009163	96.309138	j	0.410548	Correct	Correct
4	49	Flanker_LR	RRR	Congruent	Incongruent	98.008975	98.308981	g	0.386642	Correct	Correct
4	50	Flanker_UD	UDU	Incongruent	Congruent	100.008850	100.308825	n	0.474734	Correct	Correct
4	51	Flanker_LR	LLL	Congruent	Incongruent	102.008684	102.308685	f	0.386867	Correct	Correct
4	52	Flanker_UD	DUD	Incongruent	Congruent	104.008539	104.308512	j	0.410991	Correct	Correct
4	53	Flanker_LR	LLL	Congruent	Incongruent	106.008354	106.308356	f	0.355150	Correct	Correct
4	54	Flanker_UD	DDD	Congruent	Congruent	108.008231	108.308202	n	0.403211	Correct	Correct
4	55	Flanker_LR	RRR	Congruent	Congruent	110.008089	110.308069	g	0.499405	Correct	Correct
4	56	Flanker_UD	DDD	Congruent	Congruent	112.007916	112.307892	n	0.499476	Correct	Correct
4	57	Flanker_LR	RLR	Incongruent	Congruent	114.007760	114.307733	f	0.563847	Correct	Correct
4	58	Flanker_UD	UDU	Incongruent	Incongruent	116.007571	116.307575	n	0.451704	Correct	Correct
4	59	Flanker_LR	RRR	Congruent	Incongruent	118.007444	118.307443	g	0.635921	Correct	Correct
4	60	Flanker_UD	DUD	Incongruent	Congruent	120.007293	120.307266	j	0.483983	Correct	Correct
4	61	Flanker_LR	LRL	Incongruent	Incongruent	122.007133	122.307108	g	0.452115	Correct	Correct
4	62	Flanker_UD	UDU	Incongruent	Incongruent	124.006978	124.306951	n	0.452259	Correct	Correct
4	63	Flanker_LR	RRR	Congruent	Incongruent	126.006840	126.306796	g	0.420416	Correct	Correct
4	64	Flanker_UD	DUD	Incongruent	Congruent	128.006666	128.306639	j	0.484388	Correct	Correct
4	65	Flanker_LR	LRL	Incongruent	Incongruent	130.006509	130.306482	g	0.532532	Correct	Correct
4	66	Flanker_UD	DUD	Incongruent	Incongruent	132.006352	132.306325	j	0.404721	Correct	Correct
4	67	Flanker_LR	LLL	Congruent	Incongruent	134.006216	134.306192	f	0.412806	Correct	Correct
4	68	Flanker_UD	UDU	Incongruent	Congruent	136.006040	136.306013	n	0.420951	Correct	Correct
4	69	Flanker_LR	RRR	Congruent	Incongruent	138.005885	138.305859	g	0.437039	Correct	Correct
4	70	Flanker_UD	UDU	Incongruent	Congruent	140.005728	140.305701	n	0.477283	Correct	Correct
4	71	Flanker_LR	LRL	Incongruent	Incongruent	142.005589	142.305561	g	0.461352	Correct	Correct
4	72	Flanker_UD	DDD	Congruent	Incongruent	144.005386	144.305390	n	0.429447	Correct	Correct
4	73	Flanker_LR	RLR	Incongruent	Congruent	146.005232	146.305233	f	0.501552	Correct	Correct
4	74	Flanker_UD	UUU	Congruent	Incongruent	148.005102	148.305077	j	0.365695	Correct	Correct
4	75	Flanker_LR	RRR	Congruent	Congruent	150.004962	150.304953	g	0.357777	Correct	Correct
4	76	Flanker_UD	DUD	Incongruent	Congruent	152.004792	152.304764	j	0.485931	Correct	Correct
4	77	Flanker_LR	LLL	Congruent	Incongruent	154.004634	154.304607	f	0.382094	Correct	Correct
4	78	Flanker_UD	UUU	Congruent	Congruent	156.004478	156.304456	j	0.438242	Correct	Correct
4	79	Flanker_LR	LRL	Incongruent	Congruent	158.004338	158.304318	g	0.534224	Correct	Correct
4	80	Flanker_UD	DDD	Congruent	Incongruent	160.004167	160.304142	n	0.422333	Correct	Correct
4	81	Flanker_LR	RRR	Congruent	Congruent	162.004011	162.303986	g	0.390555	Correct	Correct
4	82	Flanker_UD	DDD	Congruent	Congruent	164.003854	164.303828	n	0.382664	Correct	Correct
4	83	Flanker_LR	RLR	Incongruent	Congruent	166.003716	166.303672	f	0.478735	Correct	Correct
4	84	Flanker_UD	UUU	Congruent	Incongruent	168.003542	168.303517	j	0.366852	Correct	Correct
4	85	Flanker_LR	RRR	Congruent	Congruent	170.003356	170.303359	g	0.430984	Correct	Correct
4	86	Flanker_UD	DUD	Incongruent	Congruent	172.003200	172.303205	j	0.575150	Correct	Correct
4	87	Flanker_LR	LLL	Congruent	Incongruent	174.003085	174.303061	f	0.447290	Correct	Correct
4	88	Flanker_UD	UDU	Incongruent	Congruent	176.002917	176.302890	n	0.639429	Correct	Correct
4	89	Flanker_LR	RLR	Incongruent	Incongruent	178.002762	178.302737	f	0.551539	Correct	Correct
4	90	Flanker_UD	UUU	Congruent	Incongruent	180.002604	180.302578	j	0.367587	Correct	Correct
4	91	Flanker_LR	RLR	Incongruent	Congruent	182.002458	182.302434	f	0.495743	Correct	Correct
4	92	Flanker_UD	UUU	Congruent	Incongruent	184.002294	184.302266	j	0.399852	Correct	Correct
4	93	Flanker_LR	RLR	Incongruent	Congruent	186.002137	186.302110	f	0.447992	Correct	Correct
4	94	Flanker_UD	DDD	Congruent	Incongruent	188.001951	188.301955	n	0.416142	Correct	Correct
4	95	Flanker_LR	LRL	Incongruent	Congruent	190.001831	190.301807	g	0.456179	Correct	Correct
4	96	Flanker_UD	DDD	Congruent	Incongruent	192.001668	192.301642	n	0.376538	Correct	Correct
5	1	Flanker_LR	RLR	Incongruent	None	1.999857	2.299817	f	0.456557	Correct	None
5	2	Flanker_UD	UUU	Congruent	Incongruent	3.999700	4.299663	j	0.352707	Correct	Correct
5	3	Flanker_LR	RLR	Incongruent	Congruent	5.999544	6.299505	f	0.432858	Correct	Correct
5	4	Flanker_UD	UUU	Congruent	Incongruent	7.999406	8.299369	j	0.376861	Correct	Correct
5	5	Flanker_LR	RLR	Incongruent	Congruent	9.999233	10.299193	f	0.417054	Correct	Correct
5	6	Flanker_UD	UDU	Incongruent	Incongruent	11.999076	12.299037	n	0.401176	Correct	Correct
5	7	Flanker_LR	RRR	Congruent	Incongruent	13.998920	14.298881	g	0.409299	Correct	Correct
5	8	Flanker_UD	DUD	Incongruent	Congruent	15.998796	16.298750	j	0.457389	Correct	Correct
5	9	Flanker_LR	LLL	Congruent	Incongruent	17.998603	18.298570	f	0.361587	Correct	Correct
5	10	Flanker_UD	UUU	Congruent	Congruent	19.998452	20.298413	j	0.369665	Correct	Correct
5	11	Flanker_LR	LLL	Congruent	Congruent	21.998266	22.298259	f	0.353821	Correct	Correct
5	12	Flanker_UD	DDD	Congruent	Congruent	23.998136	24.298126	n	0.361940	Correct	Correct
5	13	Flanker_LR	RRR	Congruent	Congruent	25.997952	26.297944	g	0.362054	Correct	Correct
5	14	Flanker_UD	UDU	Incongruent	Congruent	27.997829	28.297788	n	0.458140	Correct	Correct
5	15	Flanker_LR	LRL	Incongruent	Incongruent	29.997672	30.297634	g	0.498260	Correct	Correct
5	16	Flanker_UD	DUD	Incongruent	Incongruent	31.997529	32.297486	j	0.450313	Correct	Correct
5	17	Flanker_LR	LRL	Incongruent	Incongruent	33.997359	34.297318	g	0.490528	Correct	Correct
5	18	Flanker_UD	DUD	Incongruent	Incongruent	35.997204	36.297164	j	0.418001	Correct	Correct
5	19	Flanker_LR	RLR	Incongruent	Incongruent	37.997048	38.313685	f	0.402109	Correct	Correct
5	20	Flanker_UD	UDU	Incongruent	Incongruent	39.996910	40.313518	n	0.402228	Correct	Correct
5	21	Flanker_LR	LRL	Incongruent	Incongruent	41.996736	42.313361	g	0.498465	Correct	Correct
5	22	Flanker_UD	UDU	Incongruent	Incongruent	43.996581	44.313204	n	0.466413	Correct	Correct
5	23	Flanker_LR	RLR	Incongruent	Incongruent	45.996391	46.313050	f	0.402495	Correct	Correct
5	24	Flanker_UD	DDD	Congruent	Incongruent	47.996274	48.312895	n	0.466778	Correct	Correct
5	25	Flanker_LR	LRL	Incongruent	Congruent	49.996114	50.312738	g	0.450805	Correct	Correct
5	26	Flanker_UD	DDD	Congruent	Incongruent	51.995958	52.312582	n	0.386932	Correct	Correct
5	27	Flanker_LR	LRL	Incongruent	Congruent	53.995800	54.312428	g	0.491063	Correct	Correct
5	28	Flanker_UD	UDU	Incongruent	Incongruent	55.995677	56.312272	n	0.411181	Correct	Correct
5	29	Flanker_LR	RLR	Incongruent	Incongruent	57.995488	58.312113	f	0.523220	Correct	Correct
5	30	Flanker_UD	UUU	Congruent	Incongruent	59.995331	60.311957	j	0.419406	Correct	Correct
5	31	Flanker_LR	RRR	Congruent	Congruent	61.995175	62.311800	g	0.387483	Correct	Correct
5	32	Flanker_UD	UUU	Congruent	Congruent	63.995020	64.311644	j	0.355681	Correct	Correct
5	33	Flanker_LR	LRL	Incongruent	Congruent	65.994863	66.311491	g	0.483796	Correct	Correct
5	34	Flanker_UD	UDU	Incongruent	Incongruent	67.994708	68.311336	n	0.467915	Correct	Correct
5	35	Flanker_LR	RRR	Congruent	Incongruent	69.994520	70.311186	g	0.387987	Correct	Correct
5	36	Flanker_UD	DDD	Congruent	Congruent	71.994395	72.311021	n	0.396070	Correct	Correct
5	37	Flanker_LR	LRL	Incongruent	Congruent	73.994240	74.310864	g	0.636292	Correct	Correct
5	38	Flanker_UD	UDU	Incongruent	Incongruent	75.994084	76.310707	n	0.412405	Correct	Correct
5	39	Flanker_LR	RLR	Incongruent	Incongruent	77.993897	78.310562	f	0.468543	Correct	Correct
5	40	Flanker_UD	DDD	Congruent	Incongruent	79.993773	80.310399	n	0.380555	Correct	Correct
5	41	Flanker_LR	RRR	Congruent	Congruent	81.993613	82.310241	g	0.380756	Correct	Correct
5	42	Flanker_UD	UDU	Incongruent	Congruent	83.993458	84.310085	n	0.548882	Correct	Correct
5	43	Flanker_LR	LLL	Congruent	Incongruent	85.993301	86.309938	f	0.364924	Correct	Correct
5	44	Flanker_UD	UUU	Congruent	Congruent	88.009810	88.309773	j	0.397070	Correct	Correct
5	45	Flanker_LR	LLL	Congruent	Congruent	90.009653	90.309615	f	0.533267	Correct	Correct
5	46	Flanker_UD	DUD	Incongruent	Congruent	92.009499	92.309460	j	0.517853	Correct	Correct
5	47	Flanker_LR	RRR	Congruent	Incongruent	94.009351	94.309303	g	0.365440	Correct	Correct
5	48	Flanker_UD	DUD	Incongruent	Congruent	96.009186	96.309150	j	0.485579	Correct	Correct
5	49	Flanker_LR	LLL	Congruent	Incongruent	98.009029	98.308992	f	0.373734	Correct	Correct
5	50	Flanker_UD	DUD	Incongruent	Congruent	100.008873	100.308836	j	0.605868	Correct	Correct
5	51	Flanker_LR	LRL	Incongruent	Incongruent	102.008741	102.308688	g	0.654029	Correct	Correct
5	52	Flanker_UD	UDU	Incongruent	Incongruent	104.008564	104.308524	n	0.502074	Correct	Correct
5	53	Flanker_LR	RLR	Incongruent	Incongruent	106.008407	106.308367	f	0.486230	Correct	Correct
5	54	Flanker_UD	DDD	Congruent	Incongruent	108.008250	108.308212	n	0.342335	Correct	Correct
5	55	Flanker_LR	RLR	Incongruent	Congruent	110.008110	110.308066	f	0.494488	Correct	Correct
5	56	Flanker_UD	DDD	Congruent	Incongruent	112.007939	112.307900	n	0.374582	Correct	Correct
5	57	Flanker_LR	RRR	Congruent	Congruent	114.007782	114.307743	g	0.414707	Correct	Correct
5	58	Flanker_UD	DDD	Congruent	Congruent	116.007628	116.307588	n	0.422744	Correct	Correct
5	59	Flanker_LR	RLR	Incongruent	Congruent	118.007472	118.307432	f	0.406924	Correct	Correct
5	60	Flanker_UD	UUU	Congruent	Incongruent	120.007315	120.307276	j	0.351024	Correct	Correct
5	61	Flanker_LR	LLL	Congruent	Congruent	122.007159	122.307119	f	0.423324	Correct	Correct
5	62	Flanker_UD	DDD	Congruent	Congruent	124.007003	124.306966	n	0.455289	Correct	Correct
5	63	Flanker_LR	LRL	Incongruent	Congruent	126.006865	126.306809	g	0.463378	Correct	Correct
5	64	Flanker_UD	UUU	Congruent	Incongruent	128.006695	128.306655	j	0.319575	Correct	Correct
5	65	Flanker_LR	RRR	Congruent	Congruent	130.006534	130.306496	g	0.391672	Correct	Correct
5	66	Flanker_UD	DUD	Incongruent	Congruent	132.006380	132.306341	j	0.487760	Correct	Correct
5	67	Flanker_LR	RLR	Incongruent	Incongruent	134.006236	134.306183	f	0.455917	Correct	Correct
5	68	Flanker_UD	DUD	Incongruent	Incongruent	136.006066	136.306028	j	0.480023	Correct	Correct
5	69	Flanker_LR	RRR	Congruent	Incongruent	138.005911	138.305872	g	0.432057	Correct	Correct
5	70	Flanker_UD	UUU	Congruent	Congruent	140.005727	140.305716	j	0.384287	Correct	Correct
5	71	Flanker_LR	RLR	Incongruent	Congruent	142.005613	142.305586	f	0.448417	Correct	Correct
5	72	Flanker_UD	DUD	Incongruent	Incongruent	144.005446	144.305405	j	0.520579	Correct	Correct
5	73	Flanker_LR	LRL	Incongruent	Incongruent	146.005289	146.305247	g	0.504570	Correct	Correct
5	74	Flanker_UD	DDD	Congruent	Incongruent	148.005129	148.305160	n	0.424747	Correct	Correct
5	75	Flanker_LR	RRR	Congruent	Congruent	150.004993	150.304950	g	0.448913	Correct	Correct
5	76	Flanker_UD	DDD	Congruent	Congruent	152.004818	152.304784	n	0.408939	Correct	Correct
5	77	Flanker_LR	LRL	Incongruent	Congruent	154.004662	154.304627	g	0.529242	Correct	Correct
5	78	Flanker_UD	DUD	Incongruent	Incongruent	156.004539	156.304473	j	0.481248	Correct	Correct
5	79	Flanker_LR	LLL	Congruent	Incongruent	158.004388	158.304322	f	0.393365	Correct	Correct
5	80	Flanker_UD	UUU	Congruent	Congruent	160.004195	160.304159	j	0.313419	Correct	Correct
5	81	Flanker_LR	LLL	Congruent	Congruent	162.004040	162.304001	f	0.353554	Correct	Correct
5	82	Flanker_UD	UUU	Congruent	Congruent	164.003854	164.303844	j	0.393743	Correct	Correct
5	83	Flanker_LR	LRL	Incongruent	Congruent	166.003753	166.303689	g	0.537997	Correct	Correct
5	84	Flanker_UD	UUU	Congruent	Incongruent	168.003575	168.303532	j	0.345873	Correct	Correct
5	85	Flanker_LR	RRR	Congruent	Congruent	170.003416	170.303387	g	0.378084	Correct	Correct
5	86	Flanker_UD	DUD	Incongruent	Congruent	172.003261	172.303222	j	0.474219	Correct	Correct
5	87	Flanker_LR	LLL	Congruent	Incongruent	174.003074	174.303066	f	0.338424	Correct	Correct
5	88	Flanker_UD	DDD	Congruent	Congruent	176.002949	176.302908	n	0.338492	Correct	Correct
5	89	Flanker_LR	LLL	Congruent	Congruent	178.002792	178.302754	f	0.338585	Correct	Correct
5	90	Flanker_UD	DUD	Incongruent	Congruent	180.002606	180.302597	j	0.458683	Correct	Correct
5	91	Flanker_LR	LLL	Congruent	Incongruent	182.002494	182.302510	f	0.330818	Correct	Correct
5	92	Flanker_UD	UDU	Incongruent	Congruent	184.002324	184.302285	n	0.522931	Correct	Correct
5	93	Flanker_LR	LLL	Congruent	Incongruent	186.002168	186.302129	f	0.371045	Correct	Correct
5	94	Flanker_UD	UDU	Incongruent	Congruent	188.002013	188.301973	n	0.435192	Correct	Correct
5	95	Flanker_LR	RRR	Congruent	Incongruent	190.001840	190.301953	g	0.435279	Correct	Correct
5	96	Flanker_UD	UDU	Incongruent	Congruent	192.001702	192.301661	n	0.635413	Correct	Correct
6	1	Flanker_LR	RRR	Congruent	None	1.999885	2.299843	g	0.538918	Correct	None
6	2	Flanker_UD	UDU	Incongruent	Congruent	3.999723	4.299707	n	0.434967	Correct	Correct
6	3	Flanker_LR	LLL	Congruent	Incongruent	5.999536	6.299530	f	0.347131	Correct	Correct
6	4	Flanker_UD	UDU	Incongruent	Congruent	7.999408	8.299375	n	0.467320	Correct	Correct
6	5	Flanker_LR	RRR	Congruent	Incongruent	9.999224	10.299218	g	0.403452	Correct	Correct
6	6	Flanker_UD	DUD	Incongruent	Congruent	11.999100	12.299063	j	0.459438	Correct	Correct
6	7	Flanker_LR	LLL	Congruent	Incongruent	13.998916	14.298905	f	0.347655	Correct	Correct
6	8	Flanker_UD	DUD	Incongruent	Congruent	15.998788	16.298750	j	0.451858	Correct	Correct
6	9	Flanker_LR	RLR	Incongruent	Incongruent	17.998602	18.298596	f	0.419930	Correct	Correct
6	10	Flanker_UD	UDU	Incongruent	Incongruent	19.998456	20.298458	n	0.451937	Correct	Correct
6	11	Flanker_LR	RRR	Congruent	Incongruent	21.998319	22.298281	g	0.444112	Correct	Correct
6	12	Flanker_UD	DDD	Congruent	Congruent	23.998164	24.298127	n	0.484265	Correct	Correct
6	13	Flanker_LR	RLR	Incongruent	Congruent	25.998011	26.297972	f	0.452429	Correct	Correct
6	14	Flanker_UD	UUU	Congruent	Incongruent	27.997855	28.297829	j	0.372603	Correct	Correct
6	15	Flanker_LR	RRR	Congruent	Congruent	29.997697	30.297658	g	0.428605	Correct	Correct
6	16	Flanker_UD	DDD	Congruent	Congruent	31.997517	32.297502	n	0.397377	Correct	Correct
6	17	Flanker_LR	LRL	Incongruent	Congruent	33.997354	34.297346	g	0.428875	Correct	Correct
6	18	Flanker_UD	UUU	Congruent	Incongruent	35.997199	36.297204	j	0.405493	Correct	Correct
6	19	Flanker_LR	RLR	Incongruent	Congruent	37.997078	38.313699	f	0.468317	Correct	Correct
6	20	Flanker_UD	DDD	Congruent	Incongruent	39.996885	40.313547	n	0.412575	Correct	Correct
6	21	Flanker_LR	RRR	Congruent	Congruent	41.996759	42.313388	g	0.436691	Correct	Correct
6	22	Flanker_UD	DUD	Incongruent	Congruent	43.996578	44.313233	j	0.420808	Correct	Correct
6	23	Flanker_LR	LRL	Incongruent	Incongruent	45.996450	46.313077	g	0.540826	Correct	Correct
6	24	Flanker_UD	DDD	Congruent	Incongruent	47.996292	48.312905	n	0.349086	Correct	Correct
6	25	Flanker_LR	LLL	Congruent	Congruent	49.996140	50.312764	f	0.429082	Correct	Correct
6	26	Flanker_UD	DDD	Congruent	Congruent	51.995982	52.312607	n	0.397248	Correct	Correct
6	27	Flanker_LR	LRL	Incongruent	Congruent	53.995826	54.312452	g	0.453339	Correct	Correct
6	28	Flanker_UD	UUU	Congruent	Incongruent	55.995670	56.312297	j	0.397525	Correct	Correct
6	29	Flanker_LR	RLR	Incongruent	Congruent	57.995514	58.312141	f	0.485667	Correct	Correct
6	30	Flanker_UD	DDD	Congruent	Incongruent	59.995326	60.311985	n	0.333695	Correct	Correct
6	31	Flanker_LR	LRL	Incongruent	Congruent	61.995204	62.311828	g	0.461827	Correct	Correct
6	32	Flanker_UD	UUU	Congruent	Incongruent	63.995045	64.311708	j	0.349999	Correct	Correct
6	33	Flanker_LR	RRR	Congruent	Congruent	65.994890	66.311517	g	0.462131	Correct	Correct
6	34	Flanker_UD	DDD	Congruent	Congruent	67.994702	68.311361	n	0.374193	Correct	Correct
6	35	Flanker_LR	RLR	Incongruent	Congruent	69.994579	70.311204	f	0.494329	Correct	Correct
6	36	Flanker_UD	UDU	Incongruent	Incongruent	71.994423	72.311067	n	0.438419	Correct	Correct
6	37	Flanker_LR	RLR	Incongruent	Incongruent	73.994236	74.310892	f	0.430670	Correct	Correct
6	38	Flanker_UD	DUD	Incongruent	Incongruent	75.994111	76.310737	j	0.422686	Correct	Correct
6	39	Flanker_LR	RLR	Incongruent	Incongruent	77.993955	78.310581	f	0.438857	Correct	Correct
6	40	Flanker_UD	UDU	Incongruent	Incongruent	79.993766	80.310427	n	0.518938	Correct	Correct
6	41	Flanker_LR	LRL	Incongruent	Incongruent	81.993644	82.310270	g	0.503076	Correct	Correct
6	42	Flanker_UD	DUD	Incongruent	Incongruent	83.993455	84.310113	j	0.471227	Correct	Correct
6	43	Flanker_LR	LLL	Congruent	Incongruent	85.993329	86.309958	f	0.455287	Correct	Correct
6	44	Flanker_UD	DDD	Congruent	Congruent	87.993142	88.309811	n	0.383482	Correct	Correct
6	45	Flanker_LR	RLR	Incongruent	Congruent	90.009691	90.309647	f	0.447580	Correct	Correct
6	46	Flanker_UD	DUD	Incongruent	Incongruent	92.009526	92.309491	j	0.487723	Correct	Correct
6	47	Flanker_LR	RRR	Congruent	Incongruent	94.009371	94.309334	g	0.519773	Correct	Correct
6	48	Flanker_UD	UDU	Incongruent	Congruent	96.009214	96.309180	n	0.383934	Correct	Correct
6	49	Flanker_LR	LLL	Congruent	Incongruent	98.009077	98.309024	f	0.376143	Correct	Correct
6	50	Flanker_UD	DDD	Congruent	Congruent	100.008903	100.308868	n	0.352209	Correct	Correct
6	51	Flanker_LR	RRR	Congruent	Congruent	102.008750	102.308711	g	0.392251	Correct	Correct
6	52	Flanker_UD	UUU	Congruent	Congruent	104.008594	104.308556	j	0.400451	Correct	Correct
6	53	Flanker_LR	LRL	Incongruent	Congruent	106.008408	106.308399	f	0.296544	Error	Correct
6	54	Flanker_UD	UUU	Congruent	Incongruent	108.008268	108.308245	g	0.145139	Error	Error
6	55	Flanker_LR	LRL	Incongruent	Congruent	110.008113	110.308089	f	0.448847	Error	Error
6	56	Flanker_UD	UUU	Congruent	Incongruent	112.007969	112.307932	j	0.384850	Correct	Error
6	57	Flanker_LR	LRL	Incongruent	Congruent	114.007783	114.307775	g	0.905574	Correct	Correct
6	58	Flanker_UD	UUU	Congruent	Incongruent	116.007655	116.307622	j	0.377068	Correct	Correct
6	59	Flanker_LR	RLR	Incongruent	Congruent	118.007504	118.307464	f	1.049195	Correct	Correct
6	60	Flanker_UD	DUD	Incongruent	Incongruent	120.007323	120.307309	j	0.465403	Correct	Correct
6	61	Flanker_LR	LRL	Incongruent	Incongruent	122.007192	122.307152	g	0.425529	Correct	Correct
6	62	Flanker_UD	DUD	Incongruent	Incongruent	124.007034	124.306998	j	0.537627	Correct	Correct
6	63	Flanker_LR	RLR	Incongruent	Incongruent	126.006879	126.306841	f	0.761719	Correct	Correct
6	64	Flanker_UD	UDU	Incongruent	Incongruent	128.006693	128.306685	n	0.785879	Correct	Correct
6	65	Flanker_LR	RRR	Congruent	Incongruent	130.006580	130.306533	g	0.465979	Correct	Correct
6	66	Flanker_UD	UUU	Congruent	Congruent	132.006411	132.306373	j	0.378128	Correct	Correct
6	67	Flanker_LR	LLL	Congruent	Congruent	134.006254	134.306218	f	0.346196	Correct	Correct
6	68	Flanker_UD	UUU	Congruent	Congruent	136.006098	136.306062	j	0.402398	Correct	Correct
6	69	Flanker_LR	LLL	Congruent	Congruent	138.005956	138.305904	f	0.362501	Correct	Correct
6	70	Flanker_UD	UDU	Incongruent	Congruent	140.005791	140.305751	n	0.506600	Correct	Correct
6	71	Flanker_LR	LLL	Congruent	Incongruent	142.005633	142.305595	f	0.386703	Correct	Correct
6	72	Flanker_UD	UDU	Incongruent	Congruent	144.005474	144.305437	n	0.466846	Correct	Correct
6	73	Flanker_LR	LRL	Incongruent	Incongruent	146.005321	146.305281	g	0.475077	Correct	Correct
6	74	Flanker_UD	DUD	Incongruent	Incongruent	148.005164	148.305126	j	0.411042	Correct	Correct
6	75	Flanker_LR	LLL	Congruent	Incongruent	150.005007	150.304971	f	0.395120	Correct	Correct
6	76	Flanker_UD	UUU	Congruent	Congruent	152.004853	152.304814	j	0.379349	Correct	Correct
6	77	Flanker_LR	LLL	Congruent	Congruent	154.004665	154.304658	f	0.395440	Correct	Correct
6	78	Flanker_UD	DDD	Congruent	Congruent	156.004539	156.304501	n	0.387583	Correct	Correct
6	79	Flanker_LR	RRR	Congruent	Congruent	158.004355	158.304347	g	0.420043	Correct	Correct
6	80	Flanker_UD	DDD	Congruent	Congruent	160.004197	160.304191	n	0.435802	Correct	Correct
6	81	Flanker_LR	LLL	Congruent	Congruent	162.004079	162.304034	f	0.395925	Correct	Correct
6	82	Flanker_UD	DUD	Incongruent	Congruent	164.003888	164.303879	j	0.412117	Correct	Correct
6	83	Flanker_LR	LRL	Incongruent	Incongruent	166.003760	166.303724	g	0.500100	Correct	Correct
6	84	Flanker_UD	UUU	Congruent	Incongruent	168.003610	168.303567	j	0.324319	Correct	Correct
6	85	Flanker_LR	RRR	Congruent	Congruent	170.003452	170.303409	g	0.396415	Correct	Correct
6	86	Flanker_UD	DUD	Incongruent	Congruent	172.003292	172.303256	j	0.476488	Correct	Correct
6	87	Flanker_LR	LRL	Incongruent	Incongruent	174.003138	174.303100	g	0.452659	Correct	Correct
6	88	Flanker_UD	DUD	Incongruent	Incongruent	176.002951	176.302944	j	0.428688	Correct	Correct
6	89	Flanker_LR	RRR	Congruent	Incongruent	178.002835	178.302786	g	0.428881	Correct	Correct
6	90	Flanker_UD	UDU	Incongruent	Congruent	180.002640	180.302632	n	0.661016	Correct	Correct
6	91	Flanker_LR	RLR	Incongruent	Incongruent	182.002516	182.302476	f	0.477100	Correct	Correct
6	92	Flanker_UD	UDU	Incongruent	Incongruent	184.002358	184.302321	n	0.429215	Correct	Correct
6	93	Flanker_LR	RLR	Incongruent	Incongruent	186.002201	186.302164	f	0.445354	Correct	Correct
6	94	Flanker_UD	DDD	Congruent	Incongruent	188.002048	188.302010	n	0.405445	Correct	Correct
6	95	Flanker_LR	LLL	Congruent	Congruent	190.001861	190.301853	f	0.357637	Correct	Correct
6	96	Flanker_UD	UDU	Incongruent	Congruent	192.001730	192.301697	n	0.461712	Correct	Correct
7	1	Flanker_LR	LLL	Congruent	None	1.999849	2.299807	f	0.422530	Correct	None
7	2	Flanker_UD	UUU	Congruent	Congruent	3.999690	4.299651	j	0.342526	Correct	Correct
7	3	Flanker_LR	LLL	Congruent	Congruent	5.999535	6.299495	f	0.374689	Correct	Correct
7	4	Flanker_UD	DUD	Incongruent	Congruent	7.999388	8.299361	j	0.494800	Correct	Correct
7	5	Flanker_LR	LLL	Congruent	Incongruent	9.999192	10.299185	f	0.350962	Correct	Correct
7	6	Flanker_UD	DUD	Incongruent	Congruent	11.999068	12.299028	j	0.438982	Correct	Correct
7	7	Flanker_LR	RRR	Congruent	Incongruent	13.998883	14.298871	g	0.399094	Correct	Correct
7	8	Flanker_UD	UUU	Congruent	Congruent	15.998759	16.298755	j	0.351271	Correct	Correct
7	9	Flanker_LR	LRL	Incongruent	Congruent	17.998571	18.298562	g	0.439476	Correct	Correct
7	10	Flanker_UD	DDD	Congruent	Incongruent	19.998438	20.298405	n	0.551478	Correct	Correct
7	11	Flanker_LR	LLL	Congruent	Congruent	21.998289	22.298248	f	0.319673	Correct	Correct
7	12	Flanker_UD	DUD	Incongruent	Congruent	23.998151	24.298113	j	0.391758	Correct	Correct
7	13	Flanker_LR	RLR	Incongruent	Incongruent	25.997981	26.297938	f	0.471923	Correct	Correct
7	14	Flanker_UD	UDU	Incongruent	Incongruent	27.997823	28.297781	n	0.432055	Correct	Correct
7	15	Flanker_LR	RLR	Incongruent	Incongruent	29.997665	30.297626	f	0.480125	Correct	Correct
7	16	Flanker_UD	UUU	Congruent	Incongruent	31.997518	32.297499	j	0.360290	Correct	Correct
7	17	Flanker_LR	LRL	Incongruent	Congruent	33.997353	34.297313	g	0.520345	Correct	Correct
7	18	Flanker_UD	UUU	Congruent	Incongruent	35.997198	36.313822	j	0.304451	Correct	Correct
7	19	Flanker_LR	RLR	Incongruent	Congruent	37.997042	38.313677	f	0.432000	Correct	Correct
7	20	Flanker_UD	DDD	Congruent	Incongruent	39.996889	40.313519	n	0.400115	Correct	Correct
7	21	Flanker_LR	RRR	Congruent	Congruent	41.996730	42.313355	g	0.456162	Correct	Correct
7	22	Flanker_UD	DUD	Incongruent	Congruent	43.996575	44.313200	j	0.424389	Correct	Correct
7	23	Flanker_LR	RLR	Incongruent	Incongruent	45.996391	46.313057	f	0.440376	Correct	Correct
7	24	Flanker_UD	DDD	Congruent	Incongruent	47.996262	48.312888	n	0.400532	Correct	Correct
7	25	Flanker_LR	LLL	Congruent	Congruent	49.996075	50.312731	f	0.336716	Correct	Correct
7	26	Flanker_UD	DUD	Incongruent	Congruent	51.995919	52.312576	j	0.448771	Correct	Correct
7	27	Flanker_LR	LLL	Congruent	Incongruent	53.995794	54.312451	f	0.344984	Correct	Correct
7	28	Flanker_UD	UUU	Congruent	Congruent	55.995633	56.312266	j	0.337027	Correct	Correct
7	29	Flanker_LR	LRL	Incongruent	Congruent	57.995484	58.312112	g	0.481245	Correct	Correct
7	30	Flanker_UD	UDU	Incongruent	Incongruent	59.995328	60.311952	n	0.393298	Correct	Correct
7	31	Flanker_LR	LRL	Incongruent	Incongruent	61.995172	62.311811	g	0.465361	Correct	Correct
7	32	Flanker_UD	UDU	Incongruent	Incongruent	63.995016	64.311643	n	0.505550	Correct	Correct
7	33	Flanker_LR	RLR	Incongruent	Incongruent	65.994861	66.311484	f	0.649657	Correct	Correct
7	34	Flanker_UD	DUD	Incongruent	Incongruent	67.994705	68.311329	j	0.449820	Correct	Correct
7	35	Flanker_LR	LRL	Incongruent	Incongruent	69.994548	70.311173	g	0.505877	Correct	Correct
7	36	Flanker_UD	UDU	Incongruent	Incongruent	71.994392	72.311018	n	0.498068	Correct	Correct
7	37	Flanker_LR	RLR	Incongruent	Incongruent	73.994206	74.310862	f	0.450197	Correct	Correct
7	38	Flanker_UD	DDD	Congruent	Incongruent	75.994084	76.310707	n	0.410204	Correct	Correct
7	39	Flanker_LR	LRL	Incongruent	Congruent	77.993925	78.310552	g	0.522464	Correct	Correct
7	40	Flanker_UD	DDD	Congruent	Incongruent	79.993770	80.310397	n	0.410556	Correct	Correct
7	41	Flanker_LR	LLL	Congruent	Congruent	81.993614	82.310241	f	0.370542	Correct	Correct
7	42	Flanker_UD	UUU	Congruent	Congruent	83.993458	84.310084	j	0.378773	Correct	Correct
7	43	Flanker_LR	RLR	Incongruent	Congruent	85.993304	86.309944	f	0.450821	Correct	Correct
7	44	Flanker_UD	UUU	Congruent	Incongruent	88.009812	88.309773	j	0.379021	Correct	Correct
7	45	Flanker_LR	RRR	Congruent	Congruent	90.009624	90.309617	g	0.379055	Correct	Correct
7	46	Flanker_UD	DUD	Incongruent	Congruent	92.009498	92.309462	j	0.403142	Correct	Correct
7	47	Flanker_LR	RLR	Incongruent	Incongruent	94.009336	94.309335	f	0.443290	Correct	Correct
7	48	Flanker_UD	DDD	Congruent	Incongruent	96.009186	96.309150	n	0.355428	Correct	Correct
7	49	Flanker_LR	LLL	Congruent	Congruent	98.009035	98.308997	f	0.451517	Correct	Correct
7	50	Flanker_UD	UUU	Congruent	Congruent	100.008847	100.308837	j	0.499781	Correct	Correct
7	51	Flanker_LR	RRR	Congruent	Congruent	102.008735	102.308716	g	0.435778	Correct	Correct
7	52	Flanker_UD	UDU	Incongruent	Congruent	104.008535	104.308527	n	0.499949	Correct	Correct
7	53	Flanker_LR	LRL	Incongruent	Incongruent	106.008410	106.308371	g	0.476075	Correct	Correct
7	54	Flanker_UD	DUD	Incongruent	Incongruent	108.008254	108.308215	j	0.484178	Correct	Correct
7	55	Flanker_LR	LRL	Incongruent	Incongruent	110.008147	110.308116	g	0.524325	Correct	Correct
7	56	Flanker_UD	DDD	Congruent	Incongruent	112.007945	112.307904	n	0.332381	Correct	Correct
7	57	Flanker_LR	LRL	Incongruent	Congruent	114.007859	114.307748	g	0.540523	Correct	Correct
7	58	Flanker_UD	DDD	Congruent	Incongruent	116.007631	116.307592	n	0.364748	Correct	Correct
7	59	Flanker_LR	RLR	Incongruent	Congruent	118.007519	118.307469	f	0.540757	Correct	Correct
7	60	Flanker_UD	UDU	Incongruent	Incongruent	120.007313	120.307281	n	0.540866	Correct	Correct
7	61	Flanker_LR	RRR	Congruent	Incongruent	122.007164	122.307124	g	0.389006	Correct	Correct
7	62	Flanker_UD	DDD	Congruent	Congruent	124.006977	124.306969	n	0.389183	Correct	Correct
7	63	Flanker_LR	LLL	Congruent	Congruent	126.006892	126.306843	f	0.573227	Correct	Correct
7	64	Flanker_UD	DUD	Incongruent	Congruent	128.006697	128.306658	j	0.477383	Correct	Correct
7	65	Flanker_LR	LLL	Congruent	Incongruent	130.006540	130.306501	f	0.413528	Correct	Correct
7	66	Flanker_UD	UUU	Congruent	Congruent	132.006384	132.306345	j	0.469634	Correct	Correct
7	67	Flanker_LR	RRR	Congruent	Congruent	134.006220	134.306211	g	0.333800	Correct	Correct
7	68	Flanker_UD	UUU	Congruent	Congruent	136.006076	136.306035	j	0.349917	Correct	Correct
7	69	Flanker_LR	RRR	Congruent	Congruent	138.005918	138.305878	g	0.397964	Correct	Correct
7	70	Flanker_UD	UDU	Incongruent	Congruent	140.005762	140.305726	n	0.462149	Correct	Correct
7	71	Flanker_LR	RRR	Congruent	Incongruent	142.005623	142.305568	g	0.310204	Correct	Correct
7	72	Flanker_UD	UDU	Incongruent	Congruent	144.005420	144.305412	n	0.974379	Correct	Correct
7	73	Flanker_LR	RRR	Congruent	Incongruent	146.005264	146.305256	g	0.398421	Correct	Correct
7	74	Flanker_UD	DUD	Incongruent	Congruent	148.005108	148.305102	j	0.470618	Correct	Correct
7	75	Flanker_LR	RRR	Congruent	Incongruent	150.004969	150.304957	g	0.326907	Correct	Correct
7	76	Flanker_UD	DDD	Congruent	Congruent	152.004830	152.304790	n	0.454867	Correct	Correct
7	77	Flanker_LR	LRL	Incongruent	Congruent	154.004642	154.304634	g	0.470980	Correct	Correct
7	78	Flanker_UD	UDU	Incongruent	Incongruent	156.004516	156.304478	n	0.439043	Correct	Correct
7	79	Flanker_LR	LRL	Incongruent	Incongruent	158.004361	158.304307	g	0.479242	Correct	Correct
7	80	Flanker_UD	UUU	Congruent	Incongruent	160.004208	160.304168	j	0.463327	Correct	Correct
7	81	Flanker_LR	RLR	Incongruent	Congruent	162.004020	162.304010	f	0.455509	Correct	Correct
7	82	Flanker_UD	UDU	Incongruent	Incongruent	164.003895	164.303858	n	0.439497	Correct	Correct
7	83	Flanker_LR	RLR	Incongruent	Incongruent	166.003752	166.303725	f	0.503691	Correct	Correct
7	84	Flanker_UD	DUD	Incongruent	Incongruent	168.003551	168.303545	j	0.480385	Correct	Correct
7	85	Flanker_LR	RRR	Congruent	Incongruent	170.003398	170.303390	g	0.383872	Correct	Correct
7	86	Flanker_UD	UUU	Congruent	Congruent	172.003242	172.303232	j	0.384038	Correct	Correct
7	87	Flanker_LR	RLR	Incongruent	Congruent	174.003167	174.303090	f	0.456089	Correct	Correct
7	88	Flanker_UD	DUD	Incongruent	Incongruent	176.002962	176.302922	j	0.488367	Correct	Correct
7	89	Flanker_LR	RRR	Congruent	Incongruent	178.002804	178.302764	g	0.360468	Correct	Correct
7	90	Flanker_UD	DDD	Congruent	Congruent	180.002648	180.302610	n	0.344520	Correct	Correct
7	91	Flanker_LR	LRL	Incongruent	Congruent	182.002532	182.302458	g	0.432697	Correct	Correct
7	92	Flanker_UD	UDU	Incongruent	Incongruent	184.002338	184.302298	n	0.456776	Correct	Correct
7	93	Flanker_LR	LLL	Congruent	Incongruent	186.002181	186.302142	f	0.504839	Correct	Correct
7	94	Flanker_UD	UDU	Incongruent	Congruent	188.002000	188.301986	n	0.464986	Correct	Correct
7	95	Flanker_LR	LLL	Congruent	Incongruent	190.001847	190.301829	f	0.361367	Correct	Correct
7	96	Flanker_UD	DDD	Congruent	Congruent	192.001684	192.301676	n	0.369272	Correct	Correct
8	1	Flanker_LR	LRL	Incongruent	None	1.999857	2.299817	g	0.471077	Correct	None
8	2	Flanker_UD	UUU	Congruent	Incongruent	3.999699	4.299663	j	0.319113	Correct	Correct
8	3	Flanker_LR	RRR	Congruent	Congruent	5.999515	6.299509	g	0.311328	Correct	Correct
8	4	Flanker_UD	UDU	Incongruent	Congruent	7.999407	8.299351	n	0.431492	Correct	Correct
8	5	Flanker_LR	RRR	Congruent	Incongruent	9.999231	10.299194	g	0.399595	Correct	Correct
8	6	Flanker_UD	DUD	Incongruent	Congruent	11.999081	12.299041	j	0.495600	Correct	Correct
8	7	Flanker_LR	RLR	Incongruent	Incongruent	13.998923	14.298884	f	0.431767	Correct	Correct
8	8	Flanker_UD	DDD	Congruent	Incongruent	15.998772	16.298728	n	0.327891	Correct	Correct
8	9	Flanker_LR	RLR	Incongruent	Congruent	17.998609	18.298571	f	0.472070	Correct	Correct
8	10	Flanker_UD	UDU	Incongruent	Incongruent	19.998425	20.298417	n	0.416197	Correct	Correct
8	11	Flanker_LR	LRL	Incongruent	Incongruent	21.998298	22.298261	g	0.464262	Correct	Correct
8	12	Flanker_UD	UUU	Congruent	Incongruent	23.998142	24.298105	j	0.360325	Correct	Correct
8	13	Flanker_LR	LLL	Congruent	Congruent	25.997986	26.297949	f	0.376521	Correct	Correct
8	14	Flanker_UD	UDU	Incongruent	Congruent	27.997830	28.297794	n	0.432619	Correct	Correct
8	15	Flanker_LR	RLR	Incongruent	Incongruent	29.997646	30.297637	f	0.440818	Correct	Correct
8	16	Flanker_UD	DDD	Congruent	Incongruent	31.997519	32.297481	n	0.344919	Correct	Correct
8	17	Flanker_LR	RLR	Incongruent	Congruent	33.997363	34.297324	f	0.473007	Correct	Correct
8	18	Flanker_UD	DDD	Congruent	Incongruent	35.997209	36.313845	n	0.352442	Correct	Correct
8	19	Flanker_LR	RLR	Incongruent	Congruent	37.997023	38.313678	f	0.640570	Correct	Correct
8	20	Flanker_UD	UUU	Congruent	Incongruent	39.996895	40.313522	j	0.336701	Correct	Correct
8	21	Flanker_LR	RLR	Incongruent	Congruent	41.996741	42.313367	f	0.424862	Correct	Correct
8	22	Flanker_UD	DUD	Incongruent	Incongruent	43.996586	44.313240	j	0.536932	Correct	Correct
8	23	Flanker_LR	LLL	Congruent	Incongruent	45.996429	46.313056	f	0.337606	Correct	Correct
8	24	Flanker_UD	DDD	Congruent	Congruent	47.996282	48.312901	n	0.345158	Correct	Correct
8	25	Flanker_LR	RRR	Congruent	Congruent	49.996117	50.312745	g	0.393262	Correct	Correct
8	26	Flanker_UD	DUD	Incongruent	Congruent	51.995930	52.312638	j	0.433457	Correct	Correct
8	27	Flanker_LR	RLR	Incongruent	Incongruent	53.995775	54.312432	f	0.449494	Correct	Correct
8	28	Flanker_UD	DUD	Incongruent	Incongruent	55.995657	56.312278	j	0.409621	Correct	Correct
8	29	Flanker_LR	RLR	Incongruent	Incongruent	57.995494	58.312122	f	0.497814	Correct	Correct
8	30	Flanker_UD	DDD	Congruent	Incongruent	59.995310	60.312012	n	0.345882	Correct	Correct
8	31	Flanker_LR	RLR	Incongruent	Congruent	61.995183	62.311809	f	0.457990	Correct	Correct
8	32	Flanker_UD	UDU	Incongruent	Incongruent	63.995033	64.311655	n	0.434116	Correct	Correct
8	33	Flanker_LR	RRR	Congruent	Incongruent	65.994872	66.311497	g	0.362301	Correct	Correct
8	34	Flanker_UD	UDU	Incongruent	Congruent	67.994685	68.311355	n	0.506321	Correct	Correct
8	35	Flanker_LR	RRR	Congruent	Incongruent	69.994559	70.311186	g	0.402517	Correct	Correct
8	36	Flanker_UD	UUU	Congruent	Congruent	71.994405	72.311032	j	0.386756	Correct	Correct
8	37	Flanker_LR	LLL	Congruent	Congruent	73.994249	74.310876	f	0.362751	Correct	Correct
8	38	Flanker_UD	UDU	Incongruent	Congruent	75.994093	76.310734	n	0.410889	Correct	Correct
8	39	Flanker_LR	LRL	Incongruent	Incongruent	77.993937	78.310565	g	0.514996	Correct	Correct
8	40	Flanker_UD	DUD	Incongruent	Incongruent	79.993781	80.310409	j	0.507045	Correct	Correct
8	41	Flanker_LR	LLL	Congruent	Incongruent	81.993625	82.310253	f	0.371247	Correct	Correct
8	42	Flanker_UD	DDD	Congruent	Congruent	83.993468	84.310120	n	0.315441	Correct	Correct
8	43	Flanker_LR	LLL	Congruent	Congruent	85.993313	86.309942	f	0.379499	Correct	Correct
8	44	Flanker_UD	UUU	Congruent	Congruent	87.993157	88.309786	j	0.259630	Correct	Correct
8	45	Flanker_LR	LRL	Incongruent	Congruent	90.009664	90.309629	g	0.435755	Correct	Correct
8	46	Flanker_UD	UUU	Congruent	Incongruent	92.009519	92.309500	j	0.355817	Correct	Correct
8	47	Flanker_LR	RRR	Congruent	Congruent	94.009353	94.309319	g	0.531958	Correct	Correct
8	48	Flanker_UD	UDU	Incongruent	Congruent	96.009168	96.309163	n	0.484011	Correct	Correct
8	49	Flanker_LR	RRR	Congruent	Incongruent	98.009043	98.309007	g	0.372255	Correct	Correct
8	50	Flanker_UD	UUU	Congruent	Congruent	100.008857	100.308864	j	0.340294	Correct	Correct
8	51	Flanker_LR	RLR	Incongruent	Congruent	102.008733	102.308697	f	0.460520	Correct	Correct
8	52	Flanker_UD	DUD	Incongruent	Incongruent	104.008579	104.308541	j	0.500587	Correct	Correct
8	53	Flanker_LR	RLR	Incongruent	Incongruent	106.008426	106.308383	f	0.500603	Correct	Correct
8	54	Flanker_UD	DUD	Incongruent	Incongruent	108.008270	108.308235	j	0.380843	Correct	Correct
8	55	Flanker_LR	LRL	Incongruent	Incongruent	110.008109	110.308074	g	0.420886	Correct	Correct
8	56	Flanker_UD	UDU	Incongruent	Incongruent	112.007953	112.307917	n	0.373003	Correct	Correct
8	57	Flanker_LR	RRR	Congruent	Incongruent	114.007803	114.307761	g	0.365165	Correct	Correct
8	58	Flanker_UD	UUU	Congruent	Congruent	116.007652	116.307620	j	0.421246	Correct	Correct
8	59	Flanker_LR	RLR	Incongruent	Congruent	118.007486	118.307454	f	0.493422	Correct	Correct
8	60	Flanker_UD	DUD	Incongruent	Incongruent	120.007332	120.307295	j	0.461564	Correct	Correct
8	61	Flanker_LR	LRL	Incongruent	Incongruent	122.007177	122.307139	g	0.445634	Correct	Correct
8	62	Flanker_UD	UDU	Incongruent	Incongruent	124.006990	124.306992	n	0.397804	Correct	Correct
8	63	Flanker_LR	LLL	Congruent	Incongruent	126.006865	126.306828	f	0.493903	Correct	Correct
8	64	Flanker_UD	DDD	Congruent	Congruent	128.006681	128.306673	n	0.437969	Correct	Correct
8	65	Flanker_LR	LLL	Congruent	Congruent	130.006552	130.306516	f	0.550123	Correct	Correct
8	66	Flanker_UD	UUU	Congruent	Congruent	132.006395	132.306398	j	0.430225	Correct	Correct
8	67	Flanker_LR	LRL	Incongruent	Congruent	134.006246	134.306206	g	0.486421	Correct	Correct
8	68	Flanker_UD	UUU	Congruent	Incongruent	136.006085	136.306049	j	0.430530	Correct	Correct
8	69	Flanker_LR	LRL	Incongruent	Congruent	138.005938	138.305909	g	0.510596	Correct	Correct
8	70	Flanker_UD	DUD	Incongruent	Incongruent	140.005749	140.305768	j	0.518782	Correct	Correct
8	71	Flanker_LR	LRL	Incongruent	Incongruent	142.005590	142.305583	g	0.486870	Correct	Correct
8	72	Flanker_UD	UUU	Congruent	Incongruent	144.005433	144.305427	j	0.407008	Correct	Correct
8	73	Flanker_LR	LRL	Incongruent	Congruent	146.005312	146.305272	g	0.511090	Correct	Correct
8	74	Flanker_UD	DDD	Congruent	Incongruent	148.005122	148.305115	n	0.607297	Correct	Correct
8	75	Flanker_LR	RRR	Congruent	Congruent	150.005009	150.304982	g	0.519346	Correct	Correct
8	76	Flanker_UD	UDU	Incongruent	Congruent	152.004844	152.304806	n	0.463467	Correct	Correct
8	77	Flanker_LR	LRL	Incongruent	Incongruent	154.004656	154.304648	g	0.543589	Correct	Correct
8	78	Flanker_UD	DDD	Congruent	Incongruent	156.004530	156.304494	n	0.367662	Correct	Correct
8	79	Flanker_LR	LLL	Congruent	Congruent	158.004395	158.304330	f	0.583841	Correct	Correct
8	80	Flanker_UD	DUD	Incongruent	Congruent	160.004218	160.304181	j	0.512040	Correct	Correct
8	81	Flanker_LR	LLL	Congruent	Incongruent	162.004062	162.304026	f	0.368039	Correct	Correct
8	82	Flanker_UD	DDD	Congruent	Congruent	164.003876	164.303893	n	0.384201	Correct	Correct
8	83	Flanker_LR	RRR	Congruent	Congruent	166.003755	166.303716	g	0.568168	Correct	Correct
8	84	Flanker_UD	UDU	Incongruent	Congruent	168.003596	168.303559	n	0.592531	Correct	Correct
8	85	Flanker_LR	LRL	Incongruent	Incongruent	170.003440	170.303402	g	0.608559	Correct	Correct
8	86	Flanker_UD	DUD	Incongruent	Incongruent	172.003291	172.303261	j	0.600639	Correct	Correct
8	87	Flanker_LR	RRR	Congruent	Incongruent	174.003137	174.303124	g	0.600730	Correct	Correct
8	88	Flanker_UD	UDU	Incongruent	Congruent	176.002950	176.302947	n	0.624832	Correct	Correct
8	89	Flanker_LR	LLL	Congruent	Incongruent	178.002817	178.302779	f	0.385035	Correct	Correct
8	90	Flanker_UD	DUD	Incongruent	Congruent	180.002632	180.302625	j	0.433130	Correct	Correct
8	91	Flanker_LR	RRR	Congruent	Incongruent	182.002526	182.302478	g	0.361284	Correct	Correct
8	92	Flanker_UD	DDD	Congruent	Congruent	184.002351	184.302315	n	0.305406	Correct	Correct
8	93	Flanker_LR	LLL	Congruent	Congruent	186.002196	186.302157	f	0.385496	Correct	Correct
8	94	Flanker_UD	UUU	Congruent	Congruent	188.002041	188.302003	j	0.361679	Correct	Correct
8	95	Flanker_LR	LLL	Congruent	Congruent	190.001927	190.301851	f	0.321686	Correct	Correct
8	96	Flanker_UD	DDD	Congruent	Congruent	192.001728	192.301693	n	0.337847	Correct	Correct
