# Supplementary material for: Congruency Sequence Effects without Feature Integration or Contingency Learning Confounds
Source: PLoS One. 2014 Jul 14;9(7):e102337. doi: 10.1371/journal.pone.0102337 (PMC4096924; doi:10.1371/journal.pone.0102337)
Supplement: Raw Data S1 — The raw data collected from each participant in Experiments 1 and 2. (ZIP) [file pone.0102337.s001.zip › RAW DATA/Experiment2/Prime_Word_Flanker_3D_Subject_1_log.txt]

Experiment ID	Prime_Word_Flanker_Paradigm
Subject	1
Run Time	19-Apr-2013 13:09:16
Run Number	Trial Number	Task	Stimulus	Current Trial Type	Previous Trial Type	StimulusOnsetTime	StimulusOffsetTime	Response	RT	Accuracy	PreviousAccuracy
practice	1	Flanker_LR	LLL	Congruent	None	1.999778	2.299769	f	0.699588	Correct	None
practice	2	Flanker_UD	UUU	Congruent	Congruent	3.999628	4.299591	j	0.491812	Correct	Correct
practice	3	Flanker_LR	LRL	Incongruent	Congruent	5.999452	6.299413	g	0.587869	Correct	Correct
practice	4	Flanker_UD	DUD	Incongruent	Incongruent	7.999281	8.299236	j	0.635972	Correct	Correct
practice	5	Flanker_LR	LLL	Congruent	Incongruent	9.999090	10.299072	f	0.580144	Correct	Correct
practice	6	Flanker_UD	DUD	Incongruent	Congruent	11.998911	12.298879	j	0.476202	Correct	Correct
practice	7	Flanker_LR	RRR	Congruent	Incongruent	13.998732	14.298701	g	0.516341	Correct	Correct
practice	8	Flanker_UD	UUU	Congruent	Congruent	15.998552	16.298530	j	0.340454	Correct	Correct
practice	9	Flanker_LR	LLL	Congruent	Congruent	17.998381	18.298376	g	0.444650	Error	Correct
practice	10	Flanker_UD	UDU	Incongruent	Congruent	19.998193	20.298161	j	0.524704	Error	Error
practice	11	Flanker_LR	RLR	Incongruent	Incongruent	21.998024	22.297975	f	0.668849	Correct	Error
practice	12	Flanker_UD	DDD	Congruent	Incongruent	23.997814	24.297801	j	0.796968	Error	Correct
practice	13	Flanker_LR	RRR	Congruent	Congruent	25.997661	26.297650	g	0.621090	Correct	Error
practice	14	Flanker_UD	DDD	Congruent	Congruent	27.997486	28.297449	n	0.525273	Correct	Correct
practice	15	Flanker_LR	LRL	Incongruent	Congruent	29.997300	30.297264	g	0.629361	Correct	Correct
practice	16	Flanker_UD	UDU	Incongruent	Incongruent	31.997086	32.313761	n	0.532815	Correct	Correct
practice	17	Flanker_LR	LRL	Incongruent	Incongruent	33.996943	34.313574	g	0.708945	Correct	Correct
practice	18	Flanker_UD	UUU	Congruent	Incongruent	35.996766	36.313399	j	0.469717	Correct	Correct
practice	19	Flanker_LR	RLR	Incongruent	Congruent	37.996564	38.313221	f	0.589252	Correct	Correct
practice	20	Flanker_UD	DUD	Incongruent	Incongruent	39.996373	40.313050	j	0.589306	Correct	Correct
practice	21	Flanker_LR	RRR	Congruent	Incongruent	41.996247	42.312861	g	0.589474	Correct	Correct
practice	22	Flanker_UD	UDU	Incongruent	Congruent	43.996046	44.312647	n	0.453611	Correct	Correct
practice	23	Flanker_LR	RLR	Incongruent	Incongruent	45.995867	46.312499	g	0.406399	Error	Correct
practice	24	Flanker_UD	DDD	Congruent	Incongruent	47.995689	48.312335	n	0.541847	Correct	Error
1	1	Flanker_LR	LLL	Congruent	None	1.999897	2.299840	f	0.612180	Correct	None
1	2	Flanker_UD	DUD	Incongruent	Congruent	3.999694	4.299642	j	0.500218	Correct	Correct
1	3	Flanker_LR	LLL	Congruent	Incongruent	5.999518	6.299473	f	0.532416	Correct	Correct
1	4	Flanker_UD	UDU	Incongruent	Congruent	7.999333	8.299287	n	0.460754	Correct	Correct
1	5	Flanker_LR	RRR	Congruent	Incongruent	9.999157	10.299127	g	0.501084	Correct	Correct
1	6	Flanker_UD	DUD	Incongruent	Congruent	11.998981	12.298936	j	0.444894	Correct	Correct
1	7	Flanker_LR	LRL	Incongruent	Incongruent	13.998795	14.298726	g	0.476823	Correct	Correct
1	8	Flanker_UD	DUD	Incongruent	Incongruent	15.998621	16.298581	j	0.500986	Correct	Correct
1	9	Flanker_LR	RLR	Incongruent	Incongruent	17.998457	18.298418	g	0.437152	Error	Correct
1	10	Flanker_UD	UDU	Incongruent	Incongruent	19.998260	20.298230	j	0.349287	Error	Error
1	11	Flanker_LR	RRR	Congruent	Incongruent	21.998108	22.298046	g	0.589355	Correct	Error
1	12	Flanker_UD	UUU	Congruent	Congruent	23.997898	24.297869	j	0.565592	Correct	Correct
1	13	Flanker_LR	LRL	Incongruent	Congruent	25.997720	26.297698	g	0.517629	Correct	Correct
1	14	Flanker_UD	DDD	Congruent	Incongruent	27.997543	28.297510	n	0.701804	Correct	Correct
1	15	Flanker_LR	RRR	Congruent	Congruent	29.997360	30.297332	g	0.493873	Correct	Correct
1	16	Flanker_UD	DUD	Incongruent	Congruent	31.997183	32.313821	j	0.566048	Correct	Correct
1	17	Flanker_LR	RLR	Incongruent	Incongruent	33.997013	34.313642	f	0.597454	Correct	Correct
1	18	Flanker_UD	UDU	Incongruent	Incongruent	35.996827	36.313460	n	0.461549	Correct	Correct
1	19	Flanker_LR	RRR	Congruent	Incongruent	37.996615	38.313296	g	0.437738	Correct	Correct
1	20	Flanker_UD	UUU	Congruent	Congruent	39.996466	40.313106	j	0.405937	Correct	Correct
1	21	Flanker_LR	RRR	Congruent	Congruent	41.996300	42.312926	g	0.446022	Correct	Correct
1	22	Flanker_UD	DUD	Incongruent	Congruent	43.996114	44.312748	n	0.366139	Error	Correct
1	23	Flanker_LR	LLL	Congruent	Incongruent	45.995929	46.312577	f	0.526533	Correct	Error
1	24	Flanker_UD	UDU	Incongruent	Congruent	47.995769	48.312389	n	0.518373	Correct	Correct
1	25	Flanker_LR	RLR	Incongruent	Incongruent	49.995588	50.312213	f	0.542505	Correct	Correct
1	26	Flanker_UD	DDD	Congruent	Incongruent	51.995410	52.312035	f	0.526632	Error	Correct
1	27	Flanker_LR	RRR	Congruent	Congruent	53.995219	54.311876	g	0.486726	Correct	Error
1	28	Flanker_UD	DDD	Congruent	Congruent	55.995044	56.311680	n	0.526905	Correct	Correct
1	29	Flanker_LR	LLL	Congruent	Congruent	57.994864	58.311500	f	0.550997	Correct	Correct
1	30	Flanker_UD	UUU	Congruent	Congruent	59.994688	60.311322	j	0.527178	Correct	Correct
1	31	Flanker_LR	RLR	Incongruent	Congruent	61.994509	62.311145	f	0.519185	Correct	Correct
1	32	Flanker_UD	UUU	Congruent	Incongruent	63.994331	64.310967	j	0.439444	Correct	Correct
1	33	Flanker_LR	LLL	Congruent	Congruent	65.994153	66.310789	f	0.399414	Correct	Correct
1	34	Flanker_UD	DUD	Incongruent	Congruent	67.993974	68.310611	j	0.447585	Correct	Correct
1	35	Flanker_LR	LLL	Congruent	Incongruent	69.993796	70.310434	f	0.431963	Correct	Correct
1	36	Flanker_UD	DDD	Congruent	Congruent	71.993642	72.310255	n	0.527896	Correct	Correct
1	37	Flanker_LR	RLR	Incongruent	Congruent	74.010108	74.310078	f	0.535997	Correct	Correct
1	38	Flanker_UD	UUU	Congruent	Incongruent	76.009928	76.309900	j	0.440169	Correct	Correct
1	39	Flanker_LR	LRL	Incongruent	Congruent	78.009757	78.309721	g	0.536206	Correct	Correct
1	40	Flanker_UD	DUD	Incongruent	Incongruent	80.009541	80.309544	j	0.512443	Correct	Correct
1	41	Flanker_LR	LRL	Incongruent	Incongruent	82.009397	82.309365	f	0.392493	Error	Correct
1	42	Flanker_UD	DDD	Congruent	Incongruent	84.009215	84.309197	n	0.416627	Correct	Error
1	43	Flanker_LR	RLR	Incongruent	Congruent	86.009039	86.309010	f	0.600781	Correct	Correct
1	44	Flanker_UD	DDD	Congruent	Incongruent	88.008830	88.308831	n	0.464831	Correct	Correct
1	45	Flanker_LR	LRL	Incongruent	Congruent	90.008684	90.308654	g	0.593018	Correct	Correct
1	46	Flanker_UD	UDU	Incongruent	Incongruent	92.008507	92.308477	n	0.577155	Correct	Correct
1	47	Flanker_LR	LRL	Incongruent	Incongruent	94.008328	94.308308	g	0.497293	Correct	Correct
1	48	Flanker_UD	UUU	Congruent	Incongruent	96.008149	96.308120	j	0.449947	Correct	Correct
1	49	Flanker_LR	RLR	Incongruent	Congruent	98.007973	98.307943	f	0.513507	Correct	Correct
1	50	Flanker_UD	UUU	Congruent	Incongruent	100.007794	100.307768	j	0.393637	Correct	Correct
1	51	Flanker_LR	LLL	Congruent	Congruent	102.007589	102.307604	f	0.393788	Correct	Correct
1	52	Flanker_UD	DDD	Congruent	Congruent	104.007440	104.307410	n	0.385916	Correct	Correct
1	53	Flanker_LR	RRR	Congruent	Congruent	106.007261	106.307232	g	0.393958	Correct	Correct
1	54	Flanker_UD	DDD	Congruent	Congruent	108.007083	108.307055	n	0.466135	Correct	Correct
1	55	Flanker_LR	RRR	Congruent	Congruent	110.006883	110.306887	g	0.450671	Correct	Correct
1	56	Flanker_UD	UUU	Congruent	Congruent	112.006728	112.306699	j	0.418382	Correct	Correct
1	57	Flanker_LR	RLR	Incongruent	Congruent	114.006552	114.306521	f	0.530506	Correct	Correct
1	58	Flanker_UD	UUU	Congruent	Incongruent	116.006377	116.306361	j	0.498636	Correct	Correct
1	59	Flanker_LR	LRL	Incongruent	Congruent	118.006205	118.306165	g	0.499130	Correct	Correct
1	60	Flanker_UD	UDU	Incongruent	Incongruent	120.006019	120.305990	n	0.554904	Correct	Correct
1	61	Flanker_LR	LRL	Incongruent	Incongruent	122.005850	122.305812	g	0.714951	Correct	Correct
1	62	Flanker_UD	DDD	Congruent	Incongruent	124.005661	124.305634	n	0.491075	Correct	Correct
1	63	Flanker_LR	LLL	Congruent	Congruent	126.005489	126.305456	f	0.387215	Correct	Correct
1	64	Flanker_UD	UUU	Congruent	Congruent	128.005301	128.305279	j	0.403408	Correct	Correct
1	65	Flanker_LR	LRL	Incongruent	Congruent	130.005098	130.305111	g	0.395881	Correct	Correct
1	66	Flanker_UD	UDU	Incongruent	Incongruent	132.004959	132.304927	n	0.467655	Correct	Correct
1	67	Flanker_LR	RRR	Congruent	Incongruent	134.004775	134.304746	g	0.475755	Correct	Correct
1	68	Flanker_UD	UDU	Incongruent	Congruent	136.004597	136.304567	n	0.491883	Correct	Correct
1	69	Flanker_LR	RLR	Incongruent	Incongruent	138.004419	138.304390	f	0.548039	Correct	Correct
1	70	Flanker_UD	DUD	Incongruent	Incongruent	140.004243	140.304256	j	0.524150	Correct	Correct
1	71	Flanker_LR	LRL	Incongruent	Incongruent	142.004079	142.304050	f	0.564259	Error	Correct
1	72	Flanker_UD	UUU	Congruent	Incongruent	144.003894	144.303857	j	0.540390	Correct	Error
1	73	Flanker_LR	LLL	Congruent	Congruent	146.003721	146.303681	f	0.460505	Correct	Correct
1	74	Flanker_UD	UDU	Incongruent	Congruent	148.003544	148.303503	n	0.460586	Correct	Correct
1	75	Flanker_LR	RLR	Incongruent	Incongruent	150.003383	150.303326	f	0.484717	Correct	Correct
1	76	Flanker_UD	DDD	Congruent	Incongruent	152.003189	152.303149	n	0.460924	Correct	Correct
1	77	Flanker_LR	RRR	Congruent	Congruent	154.003011	154.302971	g	0.501160	Correct	Correct
1	78	Flanker_UD	UUU	Congruent	Congruent	156.002833	156.302833	j	0.421053	Correct	Correct
1	79	Flanker_LR	RRR	Congruent	Congruent	158.002656	158.302615	f	0.437271	Error	Correct
1	80	Flanker_UD	DDD	Congruent	Congruent	160.002476	160.302440	n	0.477376	Correct	Error
1	81	Flanker_LR	RLR	Incongruent	Congruent	162.002290	162.302263	f	0.749498	Correct	Correct
1	82	Flanker_UD	UDU	Incongruent	Incongruent	164.002114	164.302118	n	0.581545	Correct	Correct
1	83	Flanker_LR	RLR	Incongruent	Incongruent	166.001937	166.301909	f	0.581779	Correct	Correct
1	84	Flanker_UD	UDU	Incongruent	Incongruent	168.001751	168.301723	n	0.581871	Correct	Correct
1	85	Flanker_LR	LRL	Incongruent	Incongruent	170.001587	170.301555	g	0.502104	Correct	Correct
1	86	Flanker_UD	DUD	Incongruent	Incongruent	172.001406	172.301424	j	0.510090	Correct	Correct
1	87	Flanker_LR	LLL	Congruent	Incongruent	174.001230	174.301199	f	0.574285	Correct	Correct
1	88	Flanker_UD	DUD	Incongruent	Congruent	176.001051	176.301022	n	0.358291	Error	Correct
1	89	Flanker_LR	LLL	Congruent	Incongruent	178.000869	178.300843	f	0.662508	Correct	Error
1	90	Flanker_UD	UDU	Incongruent	Congruent	180.000722	180.300685	n	0.742529	Correct	Correct
1	91	Flanker_LR	LLL	Congruent	Incongruent	182.000517	182.300488	f	0.582710	Correct	Correct
1	92	Flanker_UD	DDD	Congruent	Congruent	184.000342	184.300314	n	0.462900	Correct	Correct
1	93	Flanker_LR	LRL	Incongruent	Congruent	186.000164	186.300134	g	0.599033	Correct	Correct
1	94	Flanker_UD	DUD	Incongruent	Incongruent	187.999992	188.299983	j	0.519177	Correct	Correct
1	95	Flanker_LR	RRR	Congruent	Incongruent	189.999810	190.299780	g	0.607193	Correct	Correct
1	96	Flanker_UD	DUD	Incongruent	Congruent	191.999632	192.299602	j	0.511314	Correct	Correct
2	1	Flanker_LR	RLR	Incongruent	None	1.999825	2.299805	f	0.583780	Correct	None
2	2	Flanker_UD	UUU	Congruent	Incongruent	3.999659	4.299616	j	0.479925	Correct	Correct
2	3	Flanker_LR	RLR	Incongruent	Congruent	5.999479	6.299438	g	0.480071	Error	Correct
2	4	Flanker_UD	UUU	Congruent	Incongruent	7.999292	8.299262	j	0.440128	Correct	Error
2	5	Flanker_LR	RRR	Congruent	Congruent	9.999123	10.299086	g	0.560263	Correct	Correct
2	6	Flanker_UD	DUD	Incongruent	Congruent	11.998940	12.298907	j	0.536363	Correct	Correct
2	7	Flanker_LR	RRR	Congruent	Incongruent	13.998761	14.298729	g	0.480448	Correct	Correct
2	8	Flanker_UD	UDU	Incongruent	Congruent	15.998584	16.298553	n	0.552584	Correct	Correct
2	9	Flanker_LR	LLL	Congruent	Incongruent	17.998437	18.298413	f	0.576753	Correct	Correct
2	10	Flanker_UD	DUD	Incongruent	Congruent	19.998230	20.298199	j	0.496880	Correct	Correct
2	11	Flanker_LR	LRL	Incongruent	Incongruent	21.998054	22.298022	f	0.472967	Error	Correct
2	12	Flanker_UD	DDD	Congruent	Incongruent	23.997873	24.297844	n	0.497092	Correct	Error
2	13	Flanker_LR	LLL	Congruent	Congruent	25.997722	26.297678	f	0.537274	Correct	Correct
2	14	Flanker_UD	DDD	Congruent	Congruent	27.997489	28.297489	n	0.481430	Correct	Correct
2	15	Flanker_LR	LLL	Congruent	Congruent	29.997345	30.297312	f	0.529489	Correct	Correct
2	16	Flanker_UD	UUU	Congruent	Congruent	31.997172	32.313802	j	0.433013	Correct	Correct
2	17	Flanker_LR	LLL	Congruent	Congruent	33.997010	34.313617	f	0.505090	Correct	Correct
2	18	Flanker_UD	UDU	Incongruent	Congruent	35.996814	36.313450	n	0.505225	Correct	Correct
2	19	Flanker_LR	RRR	Congruent	Incongruent	37.996636	38.313270	g	0.433894	Correct	Correct
2	20	Flanker_UD	DUD	Incongruent	Congruent	39.996460	40.313092	j	0.489456	Correct	Correct
2	21	Flanker_LR	LLL	Congruent	Incongruent	41.996250	42.312916	f	0.529698	Correct	Correct
2	22	Flanker_UD	DUD	Incongruent	Congruent	43.996106	44.312744	j	0.609717	Correct	Correct
2	23	Flanker_LR	LLL	Congruent	Incongruent	45.995896	46.312579	f	0.481929	Correct	Correct
2	24	Flanker_UD	UDU	Incongruent	Congruent	47.995751	48.312388	n	0.433895	Correct	Correct
2	25	Flanker_LR	LRL	Incongruent	Incongruent	49.995575	50.312207	g	0.570070	Correct	Correct
2	26	Flanker_UD	DDD	Congruent	Incongruent	51.995398	52.312030	n	0.490164	Correct	Correct
2	27	Flanker_LR	LLL	Congruent	Congruent	53.995220	54.311863	f	0.434316	Correct	Correct
2	28	Flanker_UD	DUD	Incongruent	Congruent	55.995043	56.311680	j	0.570437	Correct	Correct
2	29	Flanker_LR	RLR	Incongruent	Incongruent	57.994867	58.311501	f	0.618617	Correct	Correct
2	30	Flanker_UD	UUU	Congruent	Incongruent	59.994690	60.311323	j	0.434660	Correct	Correct
2	31	Flanker_LR	LRL	Incongruent	Congruent	61.994512	62.311152	g	0.538779	Correct	Correct
2	32	Flanker_UD	UUU	Congruent	Incongruent	63.994330	64.310968	j	0.507019	Correct	Correct
2	33	Flanker_LR	LRL	Incongruent	Congruent	65.994158	66.310792	g	0.523105	Correct	Correct
2	34	Flanker_UD	DUD	Incongruent	Incongruent	67.993980	68.310614	j	0.483152	Correct	Correct
2	35	Flanker_LR	RRR	Congruent	Incongruent	70.010476	70.310485	g	0.579355	Correct	Correct
2	36	Flanker_UD	DUD	Incongruent	Congruent	72.010288	72.310259	j	0.483449	Correct	Correct
2	37	Flanker_LR	RLR	Incongruent	Incongruent	74.010114	74.310084	f	0.523602	Correct	Correct
2	38	Flanker_UD	DUD	Incongruent	Incongruent	76.009936	76.309910	j	0.483713	Correct	Correct
2	39	Flanker_LR	RLR	Incongruent	Incongruent	78.009741	78.309757	f	0.459859	Correct	Correct
2	40	Flanker_UD	UDU	Incongruent	Incongruent	80.009550	80.309557	n	0.476158	Correct	Correct
2	41	Flanker_LR	LLL	Congruent	Incongruent	82.009407	82.309378	f	0.412092	Correct	Correct
2	42	Flanker_UD	DDD	Congruent	Congruent	84.009228	84.309204	n	0.420174	Correct	Correct
2	43	Flanker_LR	LLL	Congruent	Congruent	86.009060	86.309042	f	0.508306	Correct	Correct
2	44	Flanker_UD	UDU	Incongruent	Congruent	88.008871	88.308849	n	0.460509	Correct	Correct
2	45	Flanker_LR	RLR	Incongruent	Incongruent	90.008706	90.308669	f	0.556744	Correct	Correct
2	46	Flanker_UD	DUD	Incongruent	Incongruent	92.008526	92.308491	j	0.484747	Correct	Correct
2	47	Flanker_LR	LLL	Congruent	Incongruent	94.008325	94.308343	f	0.492804	Correct	Correct
2	48	Flanker_UD	UDU	Incongruent	Congruent	96.008169	96.308138	n	0.508928	Correct	Correct
2	49	Flanker_LR	LLL	Congruent	Incongruent	98.007993	98.307962	f	0.421110	Correct	Correct
2	50	Flanker_UD	UUU	Congruent	Congruent	100.007816	100.307784	j	0.405134	Correct	Correct
2	51	Flanker_LR	RRR	Congruent	Congruent	102.007640	102.307609	g	0.533390	Correct	Correct
2	52	Flanker_UD	UDU	Incongruent	Congruent	104.007462	104.307434	n	0.581453	Correct	Correct
2	53	Flanker_LR	RRR	Congruent	Incongruent	106.007256	106.307254	g	0.453593	Correct	Correct
2	54	Flanker_UD	DDD	Congruent	Congruent	108.007107	108.307085	n	0.317848	Correct	Correct
2	55	Flanker_LR	RRR	Congruent	Congruent	110.006995	110.306924	g	0.429773	Correct	Correct
2	56	Flanker_UD	UUU	Congruent	Congruent	112.006754	112.306724	j	0.501993	Correct	Correct
2	57	Flanker_LR	RRR	Congruent	Congruent	114.006577	114.306547	g	0.494033	Correct	Correct
2	58	Flanker_UD	DDD	Congruent	Congruent	116.006401	116.306368	n	0.366174	Correct	Correct
2	59	Flanker_LR	RLR	Incongruent	Congruent	118.006230	118.306224	f	0.478383	Correct	Correct
2	60	Flanker_UD	DUD	Incongruent	Incongruent	120.006015	120.306016	j	0.390469	Correct	Correct
2	61	Flanker_LR	RLR	Incongruent	Incongruent	122.005864	122.305839	f	0.462545	Correct	Correct
2	62	Flanker_UD	UDU	Incongruent	Incongruent	124.005692	124.305663	n	0.470684	Correct	Correct
2	63	Flanker_LR	RRR	Congruent	Incongruent	126.005526	126.305499	g	0.422745	Correct	Correct
2	64	Flanker_UD	UUU	Congruent	Congruent	128.005340	128.305307	j	0.351123	Correct	Correct
2	65	Flanker_LR	RRR	Congruent	Congruent	130.005132	130.305223	g	0.407082	Correct	Correct
2	66	Flanker_UD	DDD	Congruent	Congruent	132.004954	132.304956	n	0.367190	Correct	Correct
2	67	Flanker_LR	LRL	Incongruent	Congruent	134.004831	134.304777	f	0.375919	Error	Correct
2	68	Flanker_UD	UUU	Congruent	Incongruent	136.004639	136.304600	j	0.327472	Correct	Error
2	69	Flanker_LR	RLR	Incongruent	Congruent	138.004464	138.304422	f	0.511589	Correct	Correct
2	70	Flanker_UD	UDU	Incongruent	Incongruent	140.004257	140.304244	j	0.359624	Error	Correct
2	71	Flanker_LR	LRL	Incongruent	Incongruent	142.004119	142.304070	f	0.527845	Error	Error
2	72	Flanker_UD	UDU	Incongruent	Incongruent	144.003922	144.303893	n	0.751965	Correct	Error
2	73	Flanker_LR	LRL	Incongruent	Incongruent	146.003748	146.303716	g	0.440109	Correct	Correct
2	74	Flanker_UD	UDU	Incongruent	Incongruent	148.003568	148.303539	n	0.408191	Correct	Correct
2	75	Flanker_LR	LRL	Incongruent	Incongruent	150.003413	150.303371	g	0.584302	Correct	Correct
2	76	Flanker_UD	DUD	Incongruent	Incongruent	152.003216	152.303185	j	0.544421	Correct	Correct
2	77	Flanker_LR	LRL	Incongruent	Incongruent	154.003040	154.303008	g	0.536483	Correct	Correct
2	78	Flanker_UD	UUU	Congruent	Incongruent	156.002862	156.302831	j	0.632756	Correct	Correct
2	79	Flanker_LR	RRR	Congruent	Congruent	158.002695	158.302663	g	0.472760	Correct	Correct
2	80	Flanker_UD	DDD	Congruent	Congruent	160.002478	160.302480	n	0.416930	Correct	Correct
2	81	Flanker_LR	LRL	Incongruent	Congruent	162.002304	162.302301	g	0.489016	Correct	Correct
2	82	Flanker_UD	DDD	Congruent	Incongruent	164.002156	164.302125	n	0.433120	Correct	Correct
2	83	Flanker_LR	RLR	Incongruent	Congruent	166.001985	166.301956	f	0.473285	Correct	Correct
2	84	Flanker_UD	DUD	Incongruent	Incongruent	168.001802	168.301771	j	0.505439	Correct	Correct
2	85	Flanker_LR	LLL	Congruent	Incongruent	170.001625	170.301593	f	0.625584	Correct	Correct
2	86	Flanker_UD	UUU	Congruent	Congruent	172.001448	172.301418	j	0.481646	Correct	Correct
2	87	Flanker_LR	RRR	Congruent	Congruent	174.001277	174.301257	g	0.481845	Correct	Correct
2	88	Flanker_UD	DDD	Congruent	Congruent	176.001094	176.301065	n	0.537943	Correct	Correct
2	89	Flanker_LR	RLR	Incongruent	Congruent	178.000918	178.300888	f	0.713972	Correct	Correct
2	90	Flanker_UD	DDD	Congruent	Incongruent	180.000743	180.300712	n	0.394144	Correct	Correct
2	91	Flanker_LR	LRL	Incongruent	Congruent	182.000549	182.300544	g	0.482325	Correct	Correct
2	92	Flanker_UD	UDU	Incongruent	Incongruent	184.000393	184.300351	n	0.490389	Correct	Correct
2	93	Flanker_LR	LRL	Incongruent	Incongruent	186.000179	186.300181	g	0.594524	Correct	Correct
2	94	Flanker_UD	UUU	Congruent	Incongruent	188.000033	188.300005	j	0.618648	Correct	Correct
2	95	Flanker_LR	RLR	Incongruent	Congruent	189.999858	190.299837	f	0.514839	Correct	Correct
2	96	Flanker_UD	DDD	Congruent	Incongruent	191.999685	192.299653	n	0.434962	Correct	Correct
3	1	Flanker_LR	RLR	Incongruent	None	1.999807	2.299767	f	0.506966	Correct	None
3	2	Flanker_UD	UDU	Incongruent	Incongruent	3.999628	4.299591	n	0.475107	Correct	Correct
3	3	Flanker_LR	RRR	Congruent	Incongruent	5.999446	6.299412	g	0.451249	Correct	Correct
3	4	Flanker_UD	DUD	Incongruent	Congruent	7.999296	8.299235	n	0.355341	Error	Correct
3	5	Flanker_LR	LLL	Congruent	Incongruent	9.999088	10.299060	f	0.627687	Correct	Error
3	6	Flanker_UD	UUU	Congruent	Congruent	11.998916	12.298884	j	0.347600	Correct	Correct
3	7	Flanker_LR	LLL	Congruent	Congruent	13.998737	14.298706	g	0.411768	Error	Correct
3	8	Flanker_UD	DDD	Congruent	Congruent	15.998578	16.298531	n	0.435889	Correct	Error
3	9	Flanker_LR	LLL	Congruent	Congruent	17.998352	18.298354	f	0.460042	Correct	Correct
3	10	Flanker_UD	UDU	Incongruent	Congruent	19.998175	20.298176	n	0.516195	Correct	Correct
3	11	Flanker_LR	LRL	Incongruent	Incongruent	21.998029	22.298001	g	0.548275	Correct	Correct
3	12	Flanker_UD	UDU	Incongruent	Incongruent	23.997863	24.297823	n	0.540421	Correct	Correct
3	13	Flanker_LR	RRR	Congruent	Incongruent	25.997676	26.297648	g	0.444645	Correct	Correct
3	14	Flanker_UD	DUD	Incongruent	Congruent	27.997499	28.297469	j	0.532576	Correct	Correct
3	15	Flanker_LR	RLR	Incongruent	Incongruent	29.997327	30.297293	f	0.540867	Correct	Correct
3	16	Flanker_UD	UDU	Incongruent	Incongruent	31.997151	32.313780	n	0.500194	Correct	Correct
3	17	Flanker_LR	LLL	Congruent	Incongruent	33.996970	34.313606	g	0.588416	Error	Correct
3	18	Flanker_UD	UUU	Congruent	Congruent	35.996787	36.313432	j	0.500434	Correct	Error
3	19	Flanker_LR	RLR	Incongruent	Congruent	37.996594	38.313250	f	0.588568	Correct	Correct
3	20	Flanker_UD	UUU	Congruent	Incongruent	39.996452	40.313074	j	0.476733	Correct	Correct
3	21	Flanker_LR	RRR	Congruent	Congruent	41.996272	42.312895	g	0.484855	Correct	Correct
3	22	Flanker_UD	DUD	Incongruent	Congruent	43.996095	44.312711	j	0.644915	Correct	Correct
3	23	Flanker_LR	LRL	Incongruent	Incongruent	45.995919	46.312543	g	0.677111	Correct	Correct
3	24	Flanker_UD	DUD	Incongruent	Incongruent	47.995742	48.312366	j	0.581255	Correct	Correct
3	25	Flanker_LR	RLR	Incongruent	Incongruent	49.995566	50.312190	f	0.525298	Correct	Correct
3	26	Flanker_UD	DDD	Congruent	Incongruent	51.995389	52.312032	n	0.437526	Correct	Correct
3	27	Flanker_LR	RRR	Congruent	Congruent	53.995213	54.311806	g	0.453630	Correct	Correct
3	28	Flanker_UD	DUD	Incongruent	Congruent	55.995037	56.311660	j	0.509710	Correct	Correct
3	29	Flanker_LR	LLL	Congruent	Incongruent	57.994859	58.311486	g	0.549822	Error	Correct
3	30	Flanker_UD	UDU	Incongruent	Congruent	59.994670	60.311341	n	0.566037	Correct	Error
3	31	Flanker_LR	RLR	Incongruent	Incongruent	61.994496	62.311135	f	0.526060	Correct	Correct
3	32	Flanker_UD	DUD	Incongruent	Incongruent	63.994319	64.310954	j	0.470232	Correct	Correct
3	33	Flanker_LR	LRL	Incongruent	Incongruent	65.994141	66.310776	g	0.590340	Correct	Correct
3	34	Flanker_UD	UDU	Incongruent	Incongruent	67.993966	68.310646	n	0.422465	Correct	Correct
3	35	Flanker_LR	RLR	Incongruent	Incongruent	69.993790	70.310428	f	0.574523	Correct	Correct
3	36	Flanker_UD	DDD	Congruent	Incongruent	72.010274	72.310247	n	0.878652	Correct	Correct
3	37	Flanker_LR	RRR	Congruent	Congruent	74.010097	74.310071	g	0.510852	Correct	Correct
3	38	Flanker_UD	DUD	Incongruent	Congruent	76.009944	76.309896	j	0.486928	Correct	Correct
3	39	Flanker_LR	RLR	Incongruent	Incongruent	78.009750	78.309718	f	0.511009	Correct	Correct
3	40	Flanker_UD	DDD	Congruent	Incongruent	80.009568	80.309541	n	0.511210	Correct	Correct
3	41	Flanker_LR	LRL	Incongruent	Congruent	82.009392	82.309357	g	0.591283	Correct	Correct
3	42	Flanker_UD	UUU	Congruent	Incongruent	84.009227	84.309209	j	0.423470	Correct	Correct
3	43	Flanker_LR	LRL	Incongruent	Congruent	86.009039	86.309012	g	0.607566	Correct	Correct
3	44	Flanker_UD	UDU	Incongruent	Incongruent	88.008833	88.308836	n	0.455952	Correct	Correct
3	45	Flanker_LR	RRR	Congruent	Incongruent	90.008659	90.308657	g	0.455858	Correct	Correct
3	46	Flanker_UD	UUU	Congruent	Congruent	92.008514	92.308475	j	0.391945	Correct	Correct
3	47	Flanker_LR	RRR	Congruent	Congruent	94.008335	94.308305	g	0.440038	Correct	Correct
3	48	Flanker_UD	DDD	Congruent	Congruent	96.008158	96.308128	n	0.424194	Correct	Correct
3	49	Flanker_LR	RRR	Congruent	Congruent	98.007997	98.307951	g	0.448298	Correct	Correct
3	50	Flanker_UD	UDU	Incongruent	Congruent	100.007849	100.307791	n	0.480492	Correct	Correct
3	51	Flanker_LR	LLL	Congruent	Incongruent	102.007628	102.307598	f	0.392618	Correct	Correct
3	52	Flanker_UD	DUD	Incongruent	Congruent	104.007422	104.307422	j	0.624745	Correct	Correct
3	53	Flanker_LR	LRL	Incongruent	Incongruent	106.007245	106.307246	g	0.584755	Correct	Correct
3	54	Flanker_UD	UDU	Incongruent	Incongruent	108.007086	108.307084	n	0.496909	Correct	Correct
3	55	Flanker_LR	LLL	Congruent	Incongruent	110.006923	110.306892	f	0.457060	Correct	Correct
3	56	Flanker_UD	UDU	Incongruent	Congruent	112.006746	112.306717	n	0.473121	Correct	Correct
3	57	Flanker_LR	LLL	Congruent	Incongruent	114.006568	114.306541	f	0.433296	Correct	Correct
3	58	Flanker_UD	DUD	Incongruent	Congruent	116.006403	116.306376	n	0.393478	Error	Correct
3	59	Flanker_LR	RRR	Congruent	Incongruent	118.006216	118.306187	g	0.425600	Correct	Error
3	60	Flanker_UD	UUU	Congruent	Congruent	120.006041	120.306003	j	0.385736	Correct	Correct
3	61	Flanker_LR	RRR	Congruent	Congruent	122.005861	122.305832	g	0.513832	Correct	Correct
3	62	Flanker_UD	DUD	Incongruent	Congruent	124.005696	124.305670	j	0.561897	Correct	Correct
3	63	Flanker_LR	LLL	Congruent	Incongruent	126.005510	126.305487	f	0.650038	Correct	Correct
3	64	Flanker_UD	UUU	Congruent	Congruent	128.005312	128.305301	j	0.474198	Correct	Correct
3	65	Flanker_LR	LRL	Incongruent	Congruent	130.005160	130.305134	g	0.530316	Correct	Correct
3	66	Flanker_UD	DDD	Congruent	Incongruent	132.005019	132.304978	n	0.418437	Correct	Correct
3	67	Flanker_LR	RLR	Incongruent	Congruent	134.004806	134.304791	f	0.554583	Correct	Correct
3	68	Flanker_UD	DDD	Congruent	Incongruent	136.004620	136.304597	n	0.450630	Correct	Correct
3	69	Flanker_LR	LRL	Incongruent	Congruent	138.004452	138.304424	g	0.578801	Correct	Correct
3	70	Flanker_UD	DDD	Congruent	Incongruent	140.004296	140.304245	n	0.466870	Correct	Correct
3	71	Flanker_LR	LRL	Incongruent	Congruent	142.004102	142.304068	f	0.443018	Error	Correct
3	72	Flanker_UD	DUD	Incongruent	Incongruent	144.003930	144.303893	n	0.363182	Error	Error
3	73	Flanker_LR	LRL	Incongruent	Incongruent	146.003748	146.303718	g	0.531239	Correct	Error
3	74	Flanker_UD	UDU	Incongruent	Incongruent	148.003587	148.303567	n	0.475386	Correct	Correct
3	75	Flanker_LR	LLL	Congruent	Incongruent	150.003393	150.303368	f	0.539518	Correct	Correct
3	76	Flanker_UD	UUU	Congruent	Congruent	152.003236	152.303207	j	0.491745	Correct	Correct
3	77	Flanker_LR	RRR	Congruent	Congruent	154.003064	154.303013	g	0.475723	Correct	Correct
3	78	Flanker_UD	DDD	Congruent	Congruent	156.002885	156.302831	n	0.411913	Correct	Correct
3	79	Flanker_LR	LLL	Congruent	Congruent	158.002688	158.302713	f	0.587962	Correct	Correct
3	80	Flanker_UD	UUU	Congruent	Congruent	160.002509	160.302484	j	0.548126	Correct	Correct
3	81	Flanker_LR	RLR	Incongruent	Congruent	162.002334	162.302309	f	0.612212	Correct	Correct
3	82	Flanker_UD	DDD	Congruent	Incongruent	164.002156	164.302123	n	0.380396	Correct	Correct
3	83	Flanker_LR	LRL	Incongruent	Congruent	166.001997	166.301944	g	0.508470	Correct	Correct
3	84	Flanker_UD	UDU	Incongruent	Incongruent	168.001802	168.301776	n	0.484731	Correct	Correct
3	85	Flanker_LR	RLR	Incongruent	Incongruent	170.001629	170.301613	f	0.548915	Correct	Correct
3	86	Flanker_UD	DDD	Congruent	Incongruent	172.001448	172.301416	n	0.388945	Correct	Correct
3	87	Flanker_LR	RLR	Incongruent	Congruent	174.001280	174.301238	g	0.405065	Error	Correct
3	88	Flanker_UD	DUD	Incongruent	Incongruent	176.001095	176.301064	j	0.541126	Correct	Error
3	89	Flanker_LR	LRL	Incongruent	Incongruent	178.000910	178.300889	g	0.541228	Correct	Correct
3	90	Flanker_UD	UUU	Congruent	Incongruent	180.000721	180.300706	j	0.445467	Correct	Correct
3	91	Flanker_LR	LLL	Congruent	Congruent	182.000564	182.300536	g	0.469501	Error	Correct
3	92	Flanker_UD	UUU	Congruent	Congruent	184.000397	184.300355	j	0.501692	Correct	Error
3	93	Flanker_LR	RRR	Congruent	Congruent	186.000217	186.300180	g	0.597758	Correct	Correct
3	94	Flanker_UD	UUU	Congruent	Congruent	188.000042	188.299998	j	0.493891	Correct	Correct
3	95	Flanker_LR	RLR	Incongruent	Congruent	189.999843	190.299835	f	0.549982	Correct	Correct
3	96	Flanker_UD	DDD	Congruent	Incongruent	191.999693	192.299649	n	0.566077	Correct	Correct
4	1	Flanker_LR	LRL	Incongruent	None	1.999833	2.299784	g	0.632518	Correct	None
4	2	Flanker_UD	UDU	Incongruent	Incongruent	3.999656	4.299638	n	0.480597	Correct	Correct
4	3	Flanker_LR	LLL	Congruent	Incongruent	5.999474	6.299438	f	0.392747	Correct	Correct
4	4	Flanker_UD	UDU	Incongruent	Congruent	7.999301	8.299257	n	0.440907	Correct	Correct
4	5	Flanker_LR	RRR	Congruent	Incongruent	9.999122	10.299085	g	0.529064	Correct	Correct
4	6	Flanker_UD	DDD	Congruent	Congruent	11.998950	12.298907	n	0.369128	Correct	Correct
4	7	Flanker_LR	RLR	Incongruent	Congruent	13.998767	14.298724	f	0.569296	Correct	Correct
4	8	Flanker_UD	DUD	Incongruent	Incongruent	15.998574	16.298554	j	0.505432	Correct	Correct
4	9	Flanker_LR	RRR	Congruent	Incongruent	17.998418	18.298371	g	0.729482	Correct	Correct
4	10	Flanker_UD	UDU	Incongruent	Congruent	19.998242	20.298209	n	0.513665	Correct	Correct
4	11	Flanker_LR	RLR	Incongruent	Incongruent	21.998061	22.298025	f	0.561790	Correct	Correct
4	12	Flanker_UD	UDU	Incongruent	Incongruent	23.997889	24.297854	n	0.457893	Correct	Correct
4	13	Flanker_LR	RRR	Congruent	Incongruent	25.997710	26.297641	g	0.490065	Correct	Correct
4	14	Flanker_UD	DDD	Congruent	Congruent	27.997512	28.297493	n	0.498156	Correct	Correct
4	15	Flanker_LR	RLR	Incongruent	Congruent	29.997358	30.313996	f	0.546272	Correct	Correct
4	16	Flanker_UD	DDD	Congruent	Incongruent	31.997183	32.313810	n	0.369740	Correct	Correct
4	17	Flanker_LR	RRR	Congruent	Congruent	33.996978	34.313625	g	0.569901	Correct	Correct
4	18	Flanker_UD	DUD	Incongruent	Congruent	35.996830	36.313455	n	0.370012	Error	Correct
4	19	Flanker_LR	RLR	Incongruent	Incongruent	37.996631	38.313279	f	0.682028	Correct	Error
4	20	Flanker_UD	UDU	Incongruent	Incongruent	39.996466	40.313112	n	0.514176	Correct	Correct
4	21	Flanker_LR	LRL	Incongruent	Incongruent	41.996287	42.312946	g	0.562328	Correct	Correct
4	22	Flanker_UD	UUU	Congruent	Incongruent	43.996097	44.312744	j	0.402446	Correct	Correct
4	23	Flanker_LR	LLL	Congruent	Congruent	45.995932	46.312577	f	0.394609	Correct	Correct
4	24	Flanker_UD	UUU	Congruent	Congruent	47.995757	48.312417	j	0.458715	Correct	Correct
4	25	Flanker_LR	LLL	Congruent	Congruent	49.995581	50.312214	g	0.626897	Error	Correct
4	26	Flanker_UD	UDU	Incongruent	Congruent	51.995402	52.312036	n	0.514952	Correct	Error
4	27	Flanker_LR	RLR	Incongruent	Incongruent	53.995227	54.311864	f	0.539087	Correct	Correct
4	28	Flanker_UD	UUU	Congruent	Incongruent	55.995051	56.311694	j	0.379221	Correct	Correct
4	29	Flanker_LR	RLR	Incongruent	Congruent	57.994874	58.311506	f	0.555344	Correct	Correct
4	30	Flanker_UD	DDD	Congruent	Incongruent	59.994692	60.311332	n	0.595497	Correct	Correct
4	31	Flanker_LR	LRL	Incongruent	Congruent	61.994521	62.311154	g	0.595605	Correct	Correct
4	32	Flanker_UD	UUU	Congruent	Incongruent	63.994345	64.310993	j	0.467755	Correct	Correct
4	33	Flanker_LR	LRL	Incongruent	Congruent	65.994168	66.310801	g	0.619825	Correct	Correct
4	34	Flanker_UD	UUU	Congruent	Incongruent	67.993999	68.310624	j	0.467977	Correct	Correct
4	35	Flanker_LR	LRL	Incongruent	Congruent	70.010476	70.310448	f	0.548070	Error	Correct
4	36	Flanker_UD	DUD	Incongruent	Incongruent	71.993645	72.310297	j	0.604278	Correct	Error
4	37	Flanker_LR	LLL	Congruent	Incongruent	73.993465	74.310092	f	0.556320	Correct	Correct
4	38	Flanker_UD	DUD	Incongruent	Congruent	75.993293	76.309916	j	0.572522	Correct	Correct
4	39	Flanker_LR	LLL	Congruent	Incongruent	78.009781	78.309741	f	0.636562	Correct	Correct
4	40	Flanker_UD	DDD	Congruent	Congruent	80.009605	80.309586	n	0.460768	Correct	Correct
4	41	Flanker_LR	LRL	Incongruent	Congruent	82.009395	82.309387	g	0.564869	Correct	Correct
4	42	Flanker_UD	DDD	Congruent	Incongruent	84.009251	84.309215	n	0.468911	Correct	Correct
4	43	Flanker_LR	RLR	Incongruent	Congruent	86.009067	86.309034	f	0.653051	Correct	Correct
4	44	Flanker_UD	UUU	Congruent	Incongruent	88.008912	88.308892	j	0.421196	Correct	Correct
4	45	Flanker_LR	RLR	Incongruent	Congruent	90.008724	90.308682	f	0.813336	Correct	Correct
4	46	Flanker_UD	DUD	Incongruent	Incongruent	92.008516	92.308504	j	0.581582	Correct	Correct
4	47	Flanker_LR	LRL	Incongruent	Incongruent	94.008373	94.308330	g	0.581519	Correct	Correct
4	48	Flanker_UD	UUU	Congruent	Incongruent	96.008215	96.308164	j	0.413650	Correct	Correct
4	49	Flanker_LR	LRL	Incongruent	Congruent	98.007986	98.307976	g	0.557811	Correct	Correct
4	50	Flanker_UD	DUD	Incongruent	Incongruent	100.007841	100.307794	j	0.510125	Correct	Correct
4	51	Flanker_LR	RRR	Congruent	Incongruent	102.007664	102.307622	g	0.422078	Correct	Correct
4	52	Flanker_UD	DDD	Congruent	Congruent	104.007507	104.307457	n	0.534177	Correct	Correct
4	53	Flanker_LR	LRL	Incongruent	Congruent	106.007310	106.307268	f	0.462298	Error	Correct
4	54	Flanker_UD	DUD	Incongruent	Incongruent	108.007123	108.307093	j	0.470670	Correct	Error
4	55	Flanker_LR	LLL	Congruent	Incongruent	110.006949	110.306917	f	0.455276	Correct	Correct
4	56	Flanker_UD	DDD	Congruent	Congruent	112.006808	112.306739	n	0.414730	Correct	Correct
4	57	Flanker_LR	LLL	Congruent	Congruent	114.006596	114.306565	f	0.486783	Correct	Correct
4	58	Flanker_UD	UUU	Congruent	Congruent	116.006420	116.306387	j	0.422989	Correct	Correct
4	59	Flanker_LR	RRR	Congruent	Congruent	118.006244	118.306215	g	0.439103	Correct	Correct
4	60	Flanker_UD	UUU	Congruent	Congruent	120.006089	120.306034	j	0.351205	Correct	Correct
4	61	Flanker_LR	RRR	Congruent	Congruent	122.005900	122.305858	g	0.423342	Correct	Correct
4	62	Flanker_UD	DDD	Congruent	Congruent	124.005713	124.305681	n	0.399534	Correct	Correct
4	63	Flanker_LR	LLL	Congruent	Congruent	126.005538	126.305505	f	0.399543	Correct	Correct
4	64	Flanker_UD	UDU	Incongruent	Congruent	128.005383	128.305329	n	0.551748	Correct	Correct
4	65	Flanker_LR	LLL	Congruent	Incongruent	130.005184	130.305153	f	0.639858	Correct	Correct
4	66	Flanker_UD	DUD	Incongruent	Congruent	132.004975	132.304991	j	0.567942	Correct	Correct
4	67	Flanker_LR	RRR	Congruent	Incongruent	134.004800	134.304801	g	0.424026	Correct	Correct
4	68	Flanker_UD	DDD	Congruent	Congruent	136.004655	136.304624	n	0.400226	Correct	Correct
4	69	Flanker_LR	RRR	Congruent	Congruent	138.004447	138.304453	g	0.352374	Correct	Correct
4	70	Flanker_UD	DUD	Incongruent	Congruent	140.004293	140.304269	n	0.376439	Error	Correct
4	71	Flanker_LR	RLR	Incongruent	Incongruent	142.004122	142.304094	f	0.624491	Correct	Error
4	72	Flanker_UD	UDU	Incongruent	Incongruent	144.003917	144.303917	n	0.552701	Correct	Correct
4	73	Flanker_LR	LRL	Incongruent	Incongruent	146.003772	146.303740	g	0.512853	Correct	Correct
4	74	Flanker_UD	DUD	Incongruent	Incongruent	148.003591	148.303562	n	0.393084	Error	Correct
4	75	Flanker_LR	RRR	Congruent	Incongruent	150.003426	150.303386	g	0.513096	Correct	Error
4	76	Flanker_UD	DDD	Congruent	Congruent	152.003252	152.303271	n	0.441770	Correct	Correct
4	77	Flanker_LR	LLL	Congruent	Congruent	154.003076	154.303033	f	0.689270	Correct	Correct
4	78	Flanker_UD	DDD	Congruent	Congruent	156.002899	156.302858	n	0.449386	Correct	Correct
4	79	Flanker_LR	LLL	Congruent	Congruent	158.002728	158.302679	f	0.641549	Correct	Correct
4	80	Flanker_UD	DUD	Incongruent	Congruent	160.002524	160.302511	j	0.585653	Correct	Correct
4	81	Flanker_LR	RLR	Incongruent	Incongruent	162.002370	162.302334	f	0.594195	Correct	Correct
4	82	Flanker_UD	UUU	Congruent	Incongruent	164.002193	164.302151	j	0.442084	Correct	Correct
4	83	Flanker_LR	RRR	Congruent	Congruent	166.002017	166.301975	g	0.425992	Correct	Correct
4	84	Flanker_UD	UDU	Incongruent	Congruent	168.001848	168.301796	n	0.530185	Correct	Correct
4	85	Flanker_LR	RRR	Congruent	Incongruent	170.001634	170.301622	g	0.466329	Correct	Correct
4	86	Flanker_UD	UDU	Incongruent	Congruent	172.001487	172.301446	n	0.538442	Correct	Correct
4	87	Flanker_LR	LRL	Incongruent	Incongruent	174.001304	174.301270	f	0.378721	Error	Correct
4	88	Flanker_UD	DUD	Incongruent	Incongruent	176.001132	176.301093	j	0.610878	Correct	Error
4	89	Flanker_LR	RLR	Incongruent	Incongruent	178.000943	178.300917	f	0.626725	Correct	Correct
4	90	Flanker_UD	UDU	Incongruent	Incongruent	180.000766	180.300741	n	0.458933	Correct	Correct
4	91	Flanker_LR	LRL	Incongruent	Incongruent	182.000589	182.300565	g	0.483019	Correct	Correct
4	92	Flanker_UD	UUU	Congruent	Incongruent	184.000430	184.300402	j	0.467208	Correct	Correct
4	93	Flanker_LR	LLL	Congruent	Congruent	186.000243	186.300211	f	0.523338	Correct	Correct
4	94	Flanker_UD	UDU	Incongruent	Congruent	188.000035	188.300036	n	0.491358	Correct	Correct
4	95	Flanker_LR	RLR	Incongruent	Incongruent	189.999891	190.299859	f	0.587536	Correct	Correct
4	96	Flanker_UD	UUU	Congruent	Incongruent	191.999730	192.299683	n	0.460277	Error	Correct
5	1	Flanker_LR	RRR	Congruent	None	1.999839	2.299797	g	0.509438	Correct	None
5	2	Flanker_UD	UUU	Congruent	Congruent	3.999663	4.299621	j	0.374141	Correct	Correct
5	3	Flanker_LR	LRL	Incongruent	Congruent	5.999485	6.299454	g	0.573724	Correct	Correct
5	4	Flanker_UD	DUD	Incongruent	Incongruent	7.999278	8.299270	n	0.341808	Error	Correct
5	5	Flanker_LR	LRL	Incongruent	Incongruent	9.999119	10.299097	g	0.589982	Correct	Error
5	6	Flanker_UD	DUD	Incongruent	Incongruent	11.998947	12.298917	j	0.542133	Correct	Correct
5	7	Flanker_LR	RRR	Congruent	Incongruent	13.998769	14.298749	g	0.430128	Correct	Correct
5	8	Flanker_UD	DUD	Incongruent	Congruent	15.998593	16.298563	j	0.558349	Correct	Correct
5	9	Flanker_LR	LRL	Incongruent	Incongruent	17.998416	18.298387	g	0.526439	Correct	Correct
5	10	Flanker_UD	DDD	Congruent	Incongruent	19.998239	20.298211	n	0.542485	Correct	Correct
5	11	Flanker_LR	LRL	Incongruent	Congruent	21.998034	22.298035	g	0.550703	Correct	Correct
5	12	Flanker_UD	UUU	Congruent	Incongruent	23.997889	24.297859	j	0.750780	Correct	Correct
5	13	Flanker_LR	LLL	Congruent	Congruent	25.997712	26.297683	f	0.831041	Correct	Correct
5	14	Flanker_UD	UDU	Incongruent	Congruent	27.997536	28.297506	n	0.575069	Correct	Correct
5	15	Flanker_LR	RRR	Congruent	Incongruent	29.997358	30.297345	g	0.535191	Correct	Correct
5	16	Flanker_UD	UDU	Incongruent	Congruent	31.997184	32.297152	n	0.518615	Correct	Correct
5	17	Flanker_LR	RLR	Incongruent	Incongruent	33.997007	34.313642	f	0.566760	Correct	Correct
5	18	Flanker_UD	UDU	Incongruent	Incongruent	35.996823	36.313466	n	0.518843	Correct	Correct
5	19	Flanker_LR	LRL	Incongruent	Incongruent	37.996657	38.313291	g	0.598984	Correct	Correct
5	20	Flanker_UD	DUD	Incongruent	Incongruent	39.996476	40.313113	j	0.567185	Correct	Correct
5	21	Flanker_LR	LRL	Incongruent	Incongruent	41.996302	42.312940	g	0.623236	Correct	Correct
5	22	Flanker_UD	UUU	Congruent	Incongruent	43.996116	44.312763	j	0.479383	Correct	Correct
5	23	Flanker_LR	LLL	Congruent	Congruent	45.995949	46.312589	f	0.487576	Correct	Correct
5	24	Flanker_UD	UDU	Incongruent	Congruent	47.995772	48.312413	n	0.543629	Correct	Correct
5	25	Flanker_LR	RRR	Congruent	Incongruent	49.995596	50.312231	g	0.399787	Correct	Correct
5	26	Flanker_UD	UUU	Congruent	Congruent	51.995420	52.312073	j	0.455902	Correct	Correct
5	27	Flanker_LR	LLL	Congruent	Congruent	53.995245	54.311881	f	0.432070	Correct	Correct
5	28	Flanker_UD	DUD	Incongruent	Congruent	55.995068	56.311702	j	0.552165	Correct	Correct
5	29	Flanker_LR	RLR	Incongruent	Incongruent	57.994893	58.311528	f	0.600303	Correct	Correct
5	30	Flanker_UD	DUD	Incongruent	Incongruent	59.994682	60.311345	j	0.488418	Correct	Correct
5	31	Flanker_LR	RRR	Congruent	Incongruent	61.994539	62.311176	g	0.416473	Correct	Correct
5	32	Flanker_UD	UUU	Congruent	Congruent	63.994366	64.310989	j	0.680666	Correct	Correct
5	33	Flanker_LR	LRL	Incongruent	Congruent	65.994187	66.310836	f	0.472722	Error	Correct
5	34	Flanker_UD	DUD	Incongruent	Incongruent	67.994005	68.310655	j	0.592986	Correct	Error
5	35	Flanker_LR	RLR	Incongruent	Incongruent	70.010496	70.310469	f	0.569028	Correct	Correct
5	36	Flanker_UD	UUU	Congruent	Incongruent	72.010320	72.310285	j	0.473130	Correct	Correct
5	37	Flanker_LR	LLL	Congruent	Congruent	74.010137	74.310116	f	0.513269	Correct	Correct
5	38	Flanker_UD	UDU	Incongruent	Congruent	76.009966	76.309948	n	0.625405	Correct	Correct
5	39	Flanker_LR	RLR	Incongruent	Incongruent	78.009792	78.309756	f	0.689514	Correct	Correct
5	40	Flanker_UD	UDU	Incongruent	Incongruent	80.009615	80.309588	n	0.561647	Correct	Correct
5	41	Flanker_LR	RRR	Congruent	Incongruent	82.009438	82.309411	g	0.465711	Correct	Correct
5	42	Flanker_UD	UDU	Incongruent	Congruent	84.009266	84.309238	n	0.593784	Correct	Correct
5	43	Flanker_LR	LLL	Congruent	Incongruent	86.009086	86.309059	f	0.545945	Correct	Correct
5	44	Flanker_UD	UDU	Incongruent	Congruent	88.008879	88.308882	n	0.538287	Correct	Correct
5	45	Flanker_LR	RRR	Congruent	Incongruent	90.008737	90.308706	g	0.530254	Correct	Correct
5	46	Flanker_UD	UUU	Congruent	Congruent	92.008559	92.308543	j	0.490366	Correct	Correct
5	47	Flanker_LR	RRR	Congruent	Congruent	94.008384	94.308353	g	0.434518	Correct	Correct
5	48	Flanker_UD	DUD	Incongruent	Congruent	96.008207	96.308186	j	0.522619	Correct	Correct
5	49	Flanker_LR	RLR	Incongruent	Incongruent	98.008035	98.308002	f	0.570692	Correct	Correct
5	50	Flanker_UD	DDD	Congruent	Incongruent	100.007858	100.307830	n	0.555018	Correct	Correct
5	51	Flanker_LR	LLL	Congruent	Congruent	102.007678	102.307650	f	0.426948	Correct	Correct
5	52	Flanker_UD	UUU	Congruent	Congruent	104.007502	104.307475	j	0.419109	Correct	Correct
5	53	Flanker_LR	LRL	Incongruent	Congruent	106.007327	106.307297	g	0.595206	Correct	Correct
5	54	Flanker_UD	UDU	Incongruent	Incongruent	108.007150	108.307160	n	0.483278	Correct	Correct
5	55	Flanker_LR	RRR	Congruent	Incongruent	110.006973	110.306944	g	0.395406	Correct	Correct
5	56	Flanker_UD	DDD	Congruent	Congruent	112.006798	112.306768	n	0.395593	Correct	Correct
5	57	Flanker_LR	LLL	Congruent	Congruent	114.006624	114.306592	f	0.419736	Correct	Correct
5	58	Flanker_UD	UDU	Incongruent	Congruent	116.006462	116.306415	n	0.563787	Correct	Correct
5	59	Flanker_LR	LRL	Incongruent	Incongruent	118.006270	118.306240	g	0.515995	Correct	Correct
5	60	Flanker_UD	DDD	Congruent	Incongruent	120.006093	120.306064	n	0.356130	Correct	Correct
5	61	Flanker_LR	RRR	Congruent	Congruent	122.005916	122.305888	g	0.396222	Correct	Correct
5	62	Flanker_UD	UDU	Incongruent	Congruent	124.005740	124.305721	n	0.524306	Correct	Correct
5	63	Flanker_LR	LLL	Congruent	Incongruent	126.005563	126.305526	f	0.428489	Correct	Correct
5	64	Flanker_UD	DDD	Congruent	Congruent	128.005357	128.305359	n	0.524603	Correct	Correct
5	65	Flanker_LR	RLR	Incongruent	Congruent	130.005211	130.305182	f	0.636708	Correct	Correct
5	66	Flanker_UD	UUU	Congruent	Incongruent	132.005047	132.305010	j	0.444815	Correct	Correct
5	67	Flanker_LR	RLR	Incongruent	Congruent	134.004859	134.304830	f	0.540967	Correct	Correct
5	68	Flanker_UD	DUD	Incongruent	Incongruent	136.004682	136.304654	j	0.509029	Correct	Correct
5	69	Flanker_LR	RLR	Incongruent	Incongruent	138.004511	138.304486	f	0.517211	Correct	Correct
5	70	Flanker_UD	UUU	Congruent	Incongruent	140.004348	140.304300	j	0.477318	Correct	Correct
5	71	Flanker_LR	LRL	Incongruent	Congruent	142.004155	142.304124	g	0.605461	Correct	Correct
5	72	Flanker_UD	DUD	Incongruent	Incongruent	144.003978	144.303948	j	0.477512	Correct	Correct
5	73	Flanker_LR	RRR	Congruent	Incongruent	146.003807	146.303763	g	0.461637	Correct	Correct
5	74	Flanker_UD	DUD	Incongruent	Congruent	148.003643	148.303596	j	0.573901	Correct	Correct
5	75	Flanker_LR	RRR	Congruent	Incongruent	150.003450	150.303419	g	0.477919	Correct	Correct
5	76	Flanker_UD	DDD	Congruent	Congruent	152.003242	152.303242	n	0.414037	Correct	Correct
5	77	Flanker_LR	LLL	Congruent	Congruent	154.003096	154.303067	f	0.398236	Correct	Correct
5	78	Flanker_UD	UUU	Congruent	Congruent	156.002932	156.302893	j	0.390309	Correct	Correct
5	79	Flanker_LR	RLR	Incongruent	Congruent	158.002742	158.302705	f	0.574472	Correct	Correct
5	80	Flanker_UD	DDD	Congruent	Incongruent	160.002568	160.302537	n	0.454483	Correct	Correct
5	81	Flanker_LR	LRL	Incongruent	Congruent	162.002393	162.302362	g	0.534613	Correct	Correct
5	82	Flanker_UD	UDU	Incongruent	Incongruent	164.002214	164.302186	n	0.462738	Correct	Correct
5	83	Flanker_LR	LLL	Congruent	Incongruent	166.002038	166.302010	f	0.414905	Correct	Correct
5	84	Flanker_UD	DDD	Congruent	Congruent	168.001840	168.301834	n	0.375066	Correct	Correct
5	85	Flanker_LR	RLR	Incongruent	Congruent	170.001686	170.301658	f	0.551396	Correct	Correct
5	86	Flanker_UD	DDD	Congruent	Incongruent	172.001504	172.301482	n	0.399272	Correct	Correct
5	87	Flanker_LR	LLL	Congruent	Congruent	174.001335	174.301305	f	0.439408	Correct	Correct
5	88	Flanker_UD	DDD	Congruent	Congruent	176.001158	176.301129	n	0.367558	Correct	Correct
5	89	Flanker_LR	LLL	Congruent	Congruent	178.000950	178.300962	f	0.447715	Correct	Correct
5	90	Flanker_UD	UUU	Congruent	Congruent	180.000772	180.300777	j	0.391791	Correct	Correct
5	91	Flanker_LR	RLR	Incongruent	Congruent	182.000631	182.300601	g	0.447948	Error	Correct
5	92	Flanker_UD	DUD	Incongruent	Incongruent	184.000460	184.300421	j	0.519946	Correct	Error
5	93	Flanker_LR	LRL	Incongruent	Incongruent	186.000286	186.300255	g	0.544100	Correct	Correct
5	94	Flanker_UD	DDD	Congruent	Incongruent	188.000109	188.300069	n	0.456238	Correct	Correct
5	95	Flanker_LR	RLR	Incongruent	Congruent	189.999934	190.299893	f	0.520372	Correct	Correct
5	96	Flanker_UD	DDD	Congruent	Incongruent	191.999759	192.299717	n	0.408522	Correct	Correct
6	1	Flanker_LR	RRR	Congruent	None	1.999842	2.299800	g	0.531110	Correct	None
6	2	Flanker_UD	DDD	Congruent	Congruent	3.999668	4.299622	n	0.379191	Correct	Correct
6	3	Flanker_LR	RRR	Congruent	Congruent	5.999487	6.299446	g	0.395269	Correct	Correct
6	4	Flanker_UD	UDU	Incongruent	Congruent	7.999314	8.299271	n	0.547441	Correct	Correct
6	5	Flanker_LR	LRL	Incongruent	Incongruent	9.999137	10.299096	g	0.483478	Correct	Correct
6	6	Flanker_UD	DDD	Congruent	Incongruent	11.998960	12.298884	n	0.411668	Correct	Correct
6	7	Flanker_LR	RLR	Incongruent	Congruent	13.998787	14.298742	f	0.531812	Correct	Correct
6	8	Flanker_UD	UDU	Incongruent	Incongruent	15.998607	16.298567	n	0.499904	Correct	Correct
6	9	Flanker_LR	RLR	Incongruent	Incongruent	17.998430	18.298388	f	0.571963	Correct	Correct
6	10	Flanker_UD	UUU	Congruent	Incongruent	19.998263	20.298236	j	0.348213	Correct	Correct
6	11	Flanker_LR	RRR	Congruent	Congruent	21.998079	22.298037	g	0.412228	Correct	Correct
6	12	Flanker_UD	UUU	Congruent	Congruent	23.997902	24.297861	j	0.372413	Correct	Correct
6	13	Flanker_LR	LRL	Incongruent	Congruent	25.997724	26.297685	f	0.524490	Error	Correct
6	14	Flanker_UD	UUU	Congruent	Incongruent	27.997545	28.297556	j	0.452600	Correct	Error
6	15	Flanker_LR	RRR	Congruent	Congruent	29.997364	30.297331	g	0.436720	Correct	Correct
6	16	Flanker_UD	DUD	Incongruent	Congruent	31.997189	32.297155	j	0.580851	Correct	Correct
6	17	Flanker_LR	LRL	Incongruent	Incongruent	33.997011	34.313652	g	0.588306	Correct	Correct
6	18	Flanker_UD	DDD	Congruent	Incongruent	35.996840	36.313470	n	0.620463	Correct	Correct
6	19	Flanker_LR	LLL	Congruent	Congruent	37.996660	38.313293	f	0.524660	Correct	Correct
6	20	Flanker_UD	UUU	Congruent	Congruent	39.996483	40.313117	j	0.372671	Correct	Correct
6	21	Flanker_LR	RLR	Incongruent	Congruent	41.996308	42.312943	f	0.596978	Correct	Correct
6	22	Flanker_UD	DDD	Congruent	Incongruent	43.996103	44.312766	n	0.436896	Correct	Correct
6	23	Flanker_LR	LLL	Congruent	Congruent	45.995924	46.312588	f	0.437097	Correct	Correct
6	24	Flanker_UD	UDU	Incongruent	Congruent	47.995779	48.312411	n	0.477281	Correct	Correct
6	25	Flanker_LR	LLL	Congruent	Incongruent	49.995603	50.312245	f	0.373331	Correct	Correct
6	26	Flanker_UD	DUD	Incongruent	Congruent	51.995444	52.312054	n	0.605454	Error	Correct
6	27	Flanker_LR	RLR	Incongruent	Incongruent	53.995247	54.311883	f	0.565595	Correct	Error
6	28	Flanker_UD	UUU	Congruent	Incongruent	55.995074	56.311705	j	0.493684	Correct	Correct
6	29	Flanker_LR	RRR	Congruent	Congruent	57.994899	58.311528	g	0.485738	Correct	Correct
6	30	Flanker_UD	DUD	Incongruent	Congruent	59.994722	60.311354	j	0.581880	Correct	Correct
6	31	Flanker_LR	LRL	Incongruent	Incongruent	61.994547	62.311178	g	0.782064	Correct	Correct
6	32	Flanker_UD	DUD	Incongruent	Incongruent	63.994370	64.311001	j	0.534180	Correct	Correct
6	33	Flanker_LR	LRL	Incongruent	Incongruent	65.994194	66.310824	g	0.694348	Correct	Correct
6	34	Flanker_UD	DDD	Congruent	Incongruent	67.994018	68.310650	n	0.382369	Correct	Correct
6	35	Flanker_LR	LRL	Incongruent	Congruent	69.993839	70.310475	g	0.574702	Correct	Correct
6	36	Flanker_UD	UUU	Congruent	Incongruent	72.010296	72.310296	j	0.510732	Correct	Correct
6	37	Flanker_LR	RRR	Congruent	Congruent	74.010168	74.310130	g	0.438805	Correct	Correct
6	38	Flanker_UD	UUU	Congruent	Congruent	76.009943	76.309946	j	0.374944	Correct	Correct
6	39	Flanker_LR	RLR	Incongruent	Congruent	78.009798	78.309769	f	0.623010	Correct	Correct
6	40	Flanker_UD	DUD	Incongruent	Incongruent	80.009622	80.309593	j	0.511199	Correct	Correct
6	41	Flanker_LR	RLR	Incongruent	Incongruent	82.009452	82.309433	f	0.631361	Correct	Correct
6	42	Flanker_UD	UDU	Incongruent	Incongruent	84.009273	84.309231	n	0.455373	Correct	Correct
6	43	Flanker_LR	LLL	Congruent	Incongruent	86.009099	86.309068	f	0.439555	Correct	Correct
6	44	Flanker_UD	UDU	Incongruent	Congruent	88.008918	88.308889	n	0.519725	Correct	Correct
6	45	Flanker_LR	LLL	Congruent	Incongruent	90.008746	90.308717	f	0.639888	Correct	Correct
6	46	Flanker_UD	DUD	Incongruent	Congruent	92.008567	92.308536	j	0.496420	Correct	Correct
6	47	Flanker_LR	LRL	Incongruent	Incongruent	94.008393	94.308360	g	0.616056	Correct	Correct
6	48	Flanker_UD	UDU	Incongruent	Incongruent	96.008215	96.308184	n	0.504147	Correct	Correct
6	49	Flanker_LR	LLL	Congruent	Incongruent	98.008039	98.308016	f	0.416604	Correct	Correct
6	50	Flanker_UD	DDD	Congruent	Congruent	100.007831	100.307831	n	0.352462	Correct	Correct
6	51	Flanker_LR	LRL	Incongruent	Congruent	102.007688	102.307656	g	0.632581	Correct	Correct
6	52	Flanker_UD	UDU	Incongruent	Incongruent	104.007509	104.307479	n	0.528682	Correct	Correct
6	53	Flanker_LR	LRL	Incongruent	Incongruent	106.007342	106.307305	f	0.408815	Error	Correct
6	54	Flanker_UD	UDU	Incongruent	Incongruent	108.007164	108.307124	n	0.697100	Correct	Error
6	55	Flanker_LR	RLR	Incongruent	Incongruent	110.006990	110.306949	f	0.545044	Correct	Correct
6	56	Flanker_UD	DUD	Incongruent	Incongruent	112.006816	112.306774	j	0.529177	Correct	Correct
6	57	Flanker_LR	RLR	Incongruent	Incongruent	114.006647	114.306599	f	0.569218	Correct	Correct
6	58	Flanker_UD	DDD	Congruent	Incongruent	116.006463	116.306424	n	0.473397	Correct	Correct
6	59	Flanker_LR	RLR	Incongruent	Congruent	118.006281	118.306245	f	0.601482	Correct	Correct
6	60	Flanker_UD	UUU	Congruent	Incongruent	120.006112	120.306068	j	0.409604	Correct	Correct
6	61	Flanker_LR	LLL	Congruent	Congruent	122.005943	122.305894	f	0.585818	Correct	Correct
6	62	Flanker_UD	DUD	Incongruent	Congruent	124.005761	124.305718	j	0.489979	Correct	Correct
6	63	Flanker_LR	RRR	Congruent	Incongruent	126.005585	126.305540	g	0.489917	Correct	Correct
6	64	Flanker_UD	UUU	Congruent	Congruent	128.005406	128.305363	j	0.506123	Correct	Correct
6	65	Flanker_LR	RLR	Incongruent	Congruent	130.005242	130.305188	f	0.594358	Correct	Correct
6	66	Flanker_UD	DDD	Congruent	Incongruent	132.005055	132.305012	n	0.698384	Correct	Correct
6	67	Flanker_LR	RRR	Congruent	Congruent	134.004879	134.304837	g	0.562432	Correct	Correct
6	68	Flanker_UD	DDD	Congruent	Congruent	136.004670	136.304658	n	0.610641	Correct	Correct
6	69	Flanker_LR	RRR	Congruent	Congruent	138.004548	138.304484	g	0.530792	Correct	Correct
6	70	Flanker_UD	UUU	Congruent	Congruent	140.004349	140.304309	j	0.394836	Correct	Correct
6	71	Flanker_LR	LRL	Incongruent	Congruent	142.004179	142.304132	f	0.370932	Error	Correct
6	72	Flanker_UD	UUU	Congruent	Incongruent	144.003984	144.303956	j	0.315178	Correct	Error
6	73	Flanker_LR	LLL	Congruent	Congruent	146.003810	146.303780	f	0.403290	Correct	Correct
6	74	Flanker_UD	DDD	Congruent	Congruent	148.003636	148.303608	n	0.451339	Correct	Correct
6	75	Flanker_LR	RRR	Congruent	Congruent	150.003459	150.303428	g	0.507846	Correct	Correct
6	76	Flanker_UD	DUD	Incongruent	Congruent	152.003283	152.303269	j	0.483570	Correct	Correct
6	77	Flanker_LR	LLL	Congruent	Incongruent	154.003106	154.303077	f	0.419693	Correct	Correct
6	78	Flanker_UD	DUD	Incongruent	Congruent	156.002931	156.302903	j	0.659833	Correct	Correct
6	79	Flanker_LR	RLR	Incongruent	Incongruent	158.002725	158.302723	f	0.675998	Correct	Correct
6	80	Flanker_UD	DUD	Incongruent	Incongruent	160.002581	160.302552	j	0.636077	Correct	Correct
6	81	Flanker_LR	RRR	Congruent	Incongruent	162.002401	162.302372	g	0.444218	Correct	Correct
6	82	Flanker_UD	DDD	Congruent	Congruent	164.002196	164.302197	n	0.452348	Correct	Correct
6	83	Flanker_LR	LRL	Incongruent	Congruent	166.002051	166.302019	g	0.668470	Correct	Correct
6	84	Flanker_UD	DUD	Incongruent	Incongruent	168.001875	168.301872	j	0.476573	Correct	Correct
6	85	Flanker_LR	LLL	Congruent	Incongruent	170.001699	170.301668	f	0.412767	Correct	Correct
6	86	Flanker_UD	UDU	Incongruent	Congruent	172.001523	172.301493	n	0.468883	Correct	Correct
6	87	Flanker_LR	RRR	Congruent	Incongruent	174.001347	174.301315	g	0.484942	Correct	Correct
6	88	Flanker_UD	DDD	Congruent	Congruent	176.001171	176.301157	n	0.405132	Correct	Correct
6	89	Flanker_LR	RLR	Incongruent	Congruent	178.000963	178.300962	f	0.581233	Correct	Correct
6	90	Flanker_UD	UDU	Incongruent	Incongruent	180.000819	180.300785	n	0.461282	Correct	Correct
6	91	Flanker_LR	LLL	Congruent	Incongruent	182.000642	182.300610	f	0.573424	Correct	Correct
6	92	Flanker_UD	UDU	Incongruent	Congruent	184.000472	184.300458	n	0.485566	Correct	Correct
6	93	Flanker_LR	LLL	Congruent	Incongruent	186.000293	186.300258	f	0.541659	Correct	Correct
6	94	Flanker_UD	UUU	Congruent	Congruent	188.000113	188.300082	j	0.525866	Correct	Correct
6	95	Flanker_LR	LRL	Incongruent	Congruent	189.999937	190.299905	g	0.598070	Correct	Correct
6	96	Flanker_UD	UDU	Incongruent	Incongruent	191.999762	192.299745	n	0.486094	Correct	Correct
7	1	Flanker_LR	LRL	Incongruent	None	1.999862	2.299827	g	0.538556	Correct	None
7	2	Flanker_UD	UDU	Incongruent	Incongruent	3.999683	4.299653	n	0.418733	Correct	Correct
7	3	Flanker_LR	LLL	Congruent	Incongruent	5.999508	6.299478	f	0.450902	Correct	Correct
7	4	Flanker_UD	UDU	Incongruent	Congruent	7.999331	8.299301	n	0.410961	Correct	Correct
7	5	Flanker_LR	RRR	Congruent	Incongruent	9.999154	10.299133	g	0.403088	Correct	Correct
7	6	Flanker_UD	UUU	Congruent	Congruent	11.998982	12.298949	j	0.403248	Correct	Correct
7	7	Flanker_LR	LRL	Incongruent	Congruent	13.998804	14.298774	g	0.571472	Correct	Correct
7	8	Flanker_UD	UUU	Congruent	Incongruent	15.998626	16.298596	j	0.443416	Correct	Correct
7	9	Flanker_LR	LLL	Congruent	Congruent	17.998470	18.298445	f	0.427558	Correct	Correct
7	10	Flanker_UD	UUU	Congruent	Congruent	19.998275	20.298244	j	0.467757	Correct	Correct
7	11	Flanker_LR	LLL	Congruent	Congruent	21.998099	22.298067	f	0.459894	Correct	Correct
7	12	Flanker_UD	DUD	Incongruent	Congruent	23.997896	24.297893	n	0.420292	Error	Correct
7	13	Flanker_LR	LRL	Incongruent	Incongruent	25.997780	26.297737	g	0.492076	Correct	Error
7	14	Flanker_UD	DDD	Congruent	Incongruent	27.997579	28.297538	n	0.508209	Correct	Correct
7	15	Flanker_LR	LLL	Congruent	Congruent	29.997404	30.297361	f	0.556351	Correct	Correct
7	16	Flanker_UD	DUD	Incongruent	Congruent	31.997226	32.297186	j	0.556445	Correct	Correct
7	17	Flanker_LR	RRR	Congruent	Incongruent	33.997077	34.313675	g	0.539881	Correct	Correct
7	18	Flanker_UD	UDU	Incongruent	Congruent	35.996876	36.313499	n	0.475995	Correct	Correct
7	19	Flanker_LR	LRL	Incongruent	Incongruent	37.996669	38.313324	g	0.540088	Correct	Correct
7	20	Flanker_UD	DUD	Incongruent	Incongruent	39.996524	40.313157	j	0.516288	Correct	Correct
7	21	Flanker_LR	LRL	Incongruent	Incongruent	41.996356	42.312971	g	0.596376	Correct	Correct
7	22	Flanker_UD	UUU	Congruent	Incongruent	43.996169	44.312795	j	0.468488	Correct	Correct
7	23	Flanker_LR	LRL	Incongruent	Congruent	45.995996	46.312621	g	0.444615	Correct	Correct
7	24	Flanker_UD	DUD	Incongruent	Incongruent	47.995818	48.312442	j	0.556737	Correct	Correct
7	25	Flanker_LR	RLR	Incongruent	Incongruent	49.995636	50.312266	f	1.068862	Correct	Correct
7	26	Flanker_UD	DUD	Incongruent	Incongruent	51.995467	52.312090	j	0.524974	Correct	Correct
7	27	Flanker_LR	RLR	Incongruent	Incongruent	53.995290	54.311922	f	0.653139	Correct	Correct
7	28	Flanker_UD	DDD	Congruent	Incongruent	55.995114	56.311738	n	0.381321	Correct	Correct
7	29	Flanker_LR	RLR	Incongruent	Congruent	57.994952	58.311563	f	0.645390	Correct	Correct
7	30	Flanker_UD	UDU	Incongruent	Incongruent	59.994761	60.311387	n	0.445498	Correct	Correct
7	31	Flanker_LR	LLL	Congruent	Incongruent	61.994587	62.311212	f	0.549808	Correct	Correct
7	32	Flanker_UD	DDD	Congruent	Congruent	63.994405	64.311034	n	0.349790	Correct	Correct
7	33	Flanker_LR	RLR	Incongruent	Congruent	65.994243	66.310860	f	0.734138	Correct	Correct
7	34	Flanker_UD	DDD	Congruent	Incongruent	67.994060	68.310677	n	0.421832	Correct	Correct
7	35	Flanker_LR	RLR	Incongruent	Congruent	69.993881	70.310504	f	0.510825	Correct	Correct
7	36	Flanker_UD	DUD	Incongruent	Incongruent	71.993705	72.310386	j	0.534224	Correct	Correct
7	37	Flanker_LR	RLR	Incongruent	Incongruent	73.993562	74.310153	f	0.518329	Correct	Correct
7	38	Flanker_UD	DUD	Incongruent	Incongruent	75.993352	76.309977	j	0.470543	Correct	Correct
7	39	Flanker_LR	RRR	Congruent	Incongruent	78.009841	78.309803	g	0.550580	Correct	Correct
7	40	Flanker_UD	DDD	Congruent	Congruent	80.009664	80.309628	n	0.422781	Correct	Correct
7	41	Flanker_LR	RLR	Incongruent	Congruent	82.009482	82.309456	f	0.551395	Correct	Correct
7	42	Flanker_UD	UDU	Incongruent	Incongruent	84.009313	84.309273	n	0.430977	Correct	Correct
7	43	Flanker_LR	LRL	Incongruent	Incongruent	86.009136	86.309106	g	0.583178	Correct	Correct
7	44	Flanker_UD	UDU	Incongruent	Incongruent	88.009012	88.308922	n	0.495282	Correct	Correct
7	45	Flanker_LR	RLR	Incongruent	Incongruent	90.008785	90.308788	f	0.503360	Correct	Correct
7	46	Flanker_UD	DUD	Incongruent	Incongruent	92.008610	92.308569	n	0.360074	Error	Correct
7	47	Flanker_LR	LLL	Congruent	Incongruent	94.008421	94.308423	f	0.479549	Correct	Error
7	48	Flanker_UD	UDU	Incongruent	Congruent	96.008257	96.308219	n	0.487756	Correct	Correct
7	49	Flanker_LR	LRL	Incongruent	Incongruent	98.008071	98.308080	g	0.543785	Correct	Correct
7	50	Flanker_UD	UUU	Congruent	Incongruent	100.007897	100.307867	j	0.359901	Correct	Correct
7	51	Flanker_LR	RLR	Incongruent	Congruent	102.007722	102.307692	f	0.512122	Correct	Correct
7	52	Flanker_UD	UDU	Incongruent	Incongruent	104.007543	104.307514	n	0.408205	Correct	Correct
7	53	Flanker_LR	RRR	Congruent	Incongruent	106.007362	106.307338	g	0.536361	Correct	Correct
7	54	Flanker_UD	DUD	Incongruent	Congruent	108.007268	108.307167	j	0.528491	Correct	Correct
7	55	Flanker_LR	RRR	Congruent	Incongruent	110.006987	110.306987	g	0.448597	Correct	Correct
7	56	Flanker_UD	UUU	Congruent	Congruent	112.006809	112.306811	j	0.440665	Correct	Correct
7	57	Flanker_LR	LLL	Congruent	Congruent	114.006664	114.306635	f	0.400780	Correct	Correct
7	58	Flanker_UD	UUU	Congruent	Congruent	116.006489	116.306458	j	0.448969	Correct	Correct
7	59	Flanker_LR	RRR	Congruent	Congruent	118.006311	118.306282	g	0.425106	Correct	Correct
7	60	Flanker_UD	UDU	Incongruent	Congruent	120.006136	120.306107	n	0.537149	Correct	Correct
7	61	Flanker_LR	LLL	Congruent	Incongruent	122.005958	122.305930	f	0.425314	Correct	Correct
7	62	Flanker_UD	UUU	Congruent	Congruent	124.005784	124.305755	j	0.385559	Correct	Correct
7	63	Flanker_LR	RRR	Congruent	Congruent	126.005631	126.305578	g	0.433633	Correct	Correct
7	64	Flanker_UD	UDU	Incongruent	Congruent	128.005400	128.305402	n	0.465750	Correct	Correct
7	65	Flanker_LR	RRR	Congruent	Incongruent	130.005225	130.305227	g	0.385899	Correct	Correct
7	66	Flanker_UD	DUD	Incongruent	Congruent	132.005080	132.305050	j	0.553981	Correct	Correct
7	67	Flanker_LR	LRL	Incongruent	Incongruent	134.004903	134.304873	f	0.338095	Error	Correct
7	68	Flanker_UD	UDU	Incongruent	Incongruent	136.004724	136.304698	n	0.474225	Correct	Error
7	69	Flanker_LR	RRR	Congruent	Incongruent	138.004552	138.304524	g	0.442364	Correct	Correct
7	70	Flanker_UD	UDU	Incongruent	Congruent	140.004374	140.304346	n	0.554447	Correct	Correct
7	71	Flanker_LR	LRL	Incongruent	Incongruent	142.004204	142.304185	f	0.466609	Error	Correct
7	72	Flanker_UD	UUU	Congruent	Incongruent	144.004029	144.303992	j	0.450747	Correct	Error
7	73	Flanker_LR	LLL	Congruent	Congruent	146.003826	146.303817	f	0.490786	Correct	Correct
7	74	Flanker_UD	DDD	Congruent	Congruent	148.003679	148.303640	n	0.346969	Correct	Correct
7	75	Flanker_LR	RLR	Incongruent	Congruent	150.003479	150.303485	g	0.499627	Error	Correct
7	76	Flanker_UD	DDD	Congruent	Incongruent	152.003315	152.303290	n	0.451118	Correct	Error
7	77	Flanker_LR	LRL	Incongruent	Congruent	154.003143	154.303114	g	0.611337	Correct	Correct
7	78	Flanker_UD	DDD	Congruent	Incongruent	156.002967	156.302938	n	0.443384	Correct	Correct
7	79	Flanker_LR	RRR	Congruent	Congruent	158.002816	158.302802	g	0.539606	Correct	Correct
7	80	Flanker_UD	DUD	Incongruent	Congruent	160.002615	160.302586	j	0.547692	Correct	Correct
7	81	Flanker_LR	LLL	Congruent	Incongruent	162.002439	162.302409	f	0.604332	Correct	Correct
7	82	Flanker_UD	UUU	Congruent	Congruent	164.002230	164.302233	j	0.467940	Correct	Correct
7	83	Flanker_LR	RRR	Congruent	Congruent	166.002110	166.302108	g	0.508062	Correct	Correct
7	84	Flanker_UD	DDD	Congruent	Congruent	168.001912	168.301881	n	0.396186	Correct	Correct
7	85	Flanker_LR	RLR	Incongruent	Congruent	170.001731	170.301706	f	0.548267	Correct	Correct
7	86	Flanker_UD	DDD	Congruent	Incongruent	172.001559	172.301529	n	0.460436	Correct	Correct
7	87	Flanker_LR	LLL	Congruent	Congruent	174.001421	174.301374	f	0.532583	Correct	Correct
7	88	Flanker_UD	DDD	Congruent	Congruent	176.001206	176.301176	n	0.524621	Correct	Correct
7	89	Flanker_LR	RLR	Incongruent	Congruent	178.001030	178.301002	f	0.596822	Correct	Correct
7	90	Flanker_UD	DDD	Congruent	Incongruent	180.000855	180.300825	n	0.388912	Correct	Correct
7	91	Flanker_LR	LLL	Congruent	Congruent	182.000707	182.300674	f	0.493028	Correct	Correct
7	92	Flanker_UD	UUU	Congruent	Congruent	184.000503	184.300473	j	0.677128	Correct	Correct
7	93	Flanker_LR	RRR	Congruent	Congruent	186.000338	186.300298	g	0.453366	Correct	Correct
7	94	Flanker_UD	DUD	Incongruent	Congruent	188.000152	188.300121	n	0.381401	Error	Correct
7	95	Flanker_LR	LRL	Incongruent	Incongruent	190.000005	190.299975	g	0.637495	Correct	Error
7	96	Flanker_UD	UUU	Congruent	Incongruent	191.999799	192.299769	j	0.429647	Correct	Correct
8	1	Flanker_LR	LLL	Congruent	None	1.999843	2.299792	f	0.446026	Correct	None
8	2	Flanker_UD	DDD	Congruent	Congruent	3.999628	4.299617	j	0.494224	Error	Correct
8	3	Flanker_LR	LRL	Incongruent	Congruent	5.999470	6.299441	g	0.590279	Correct	Error
8	4	Flanker_UD	DUD	Incongruent	Incongruent	7.999298	8.299266	j	0.526462	Correct	Correct
8	5	Flanker_LR	RRR	Congruent	Incongruent	9.999130	10.299094	g	0.646509	Correct	Correct
8	6	Flanker_UD	UUU	Congruent	Congruent	11.998945	12.298913	j	0.422772	Correct	Correct
8	7	Flanker_LR	LLL	Congruent	Congruent	13.998770	14.298739	f	0.494822	Correct	Correct
8	8	Flanker_UD	UDU	Incongruent	Congruent	15.998593	16.298561	n	0.575028	Correct	Correct
8	9	Flanker_LR	RLR	Incongruent	Incongruent	17.998434	18.298386	f	0.647106	Correct	Correct
8	10	Flanker_UD	DDD	Congruent	Incongruent	19.998240	20.298209	n	0.447228	Correct	Correct
8	11	Flanker_LR	LRL	Incongruent	Congruent	21.998067	22.298034	g	0.615350	Correct	Correct
8	12	Flanker_UD	DUD	Incongruent	Incongruent	23.997889	24.297858	j	0.591491	Correct	Correct
8	13	Flanker_LR	RRR	Congruent	Incongruent	25.997713	26.297680	g	0.487651	Correct	Correct
8	14	Flanker_UD	UUU	Congruent	Congruent	27.997531	28.297505	j	0.415625	Correct	Correct
8	15	Flanker_LR	LLL	Congruent	Congruent	29.997361	30.297330	f	0.375758	Correct	Correct
8	16	Flanker_UD	DUD	Incongruent	Congruent	31.997186	32.313819	j	0.623311	Correct	Correct
8	17	Flanker_LR	RRR	Congruent	Incongruent	33.997009	34.313643	g	0.407389	Correct	Correct
8	18	Flanker_UD	DDD	Congruent	Congruent	35.996834	36.313466	n	0.431525	Correct	Correct
8	19	Flanker_LR	LLL	Congruent	Congruent	37.996658	38.313320	f	0.399642	Correct	Correct
8	20	Flanker_UD	UUU	Congruent	Congruent	39.996490	40.313115	j	0.319734	Correct	Correct
8	21	Flanker_LR	LRL	Incongruent	Congruent	41.996305	42.312939	g	0.631893	Correct	Correct
8	22	Flanker_UD	DUD	Incongruent	Incongruent	43.996131	44.312761	j	0.912063	Correct	Correct
8	23	Flanker_LR	LRL	Incongruent	Incongruent	45.995963	46.312604	g	0.600096	Correct	Correct
8	24	Flanker_UD	UDU	Incongruent	Incongruent	47.995781	48.312413	n	0.568297	Correct	Correct
8	25	Flanker_LR	RLR	Incongruent	Incongruent	49.995602	50.312234	f	0.664351	Correct	Correct
8	26	Flanker_UD	DDD	Congruent	Incongruent	51.995426	52.312059	n	0.432511	Correct	Correct
8	27	Flanker_LR	RLR	Incongruent	Congruent	53.995218	54.311904	f	0.584648	Correct	Correct
8	28	Flanker_UD	DDD	Congruent	Incongruent	55.995075	56.311706	n	0.400733	Correct	Correct
8	29	Flanker_LR	RRR	Congruent	Congruent	57.994897	58.311530	g	0.424864	Correct	Correct
8	30	Flanker_UD	DDD	Congruent	Congruent	59.994690	60.311355	n	0.432939	Correct	Correct
8	31	Flanker_LR	LRL	Incongruent	Congruent	61.994548	62.311178	g	0.569084	Correct	Correct
8	32	Flanker_UD	DUD	Incongruent	Incongruent	63.994372	64.311004	j	0.545286	Correct	Correct
8	33	Flanker_LR	RRR	Congruent	Incongruent	65.994195	66.310827	g	0.489399	Correct	Correct
8	34	Flanker_UD	UUU	Congruent	Congruent	67.994018	68.310651	j	0.425447	Correct	Correct
8	35	Flanker_LR	LRL	Incongruent	Congruent	69.993841	70.310487	g	0.673668	Correct	Correct
8	36	Flanker_UD	UUU	Congruent	Incongruent	72.010330	72.310301	j	0.393751	Correct	Correct
8	37	Flanker_LR	RLR	Incongruent	Congruent	74.010153	74.310124	f	0.585819	Correct	Correct
8	38	Flanker_UD	UDU	Incongruent	Incongruent	76.009981	76.309948	n	0.441982	Correct	Correct
8	39	Flanker_LR	LLL	Congruent	Incongruent	78.009815	78.309780	f	0.474467	Correct	Correct
8	40	Flanker_UD	UUU	Congruent	Congruent	80.009596	80.309597	j	0.410163	Correct	Correct
8	41	Flanker_LR	LRL	Incongruent	Congruent	82.009454	82.309425	g	0.538436	Correct	Correct
8	42	Flanker_UD	UDU	Incongruent	Incongruent	84.009274	84.309245	n	0.450496	Correct	Correct
8	43	Flanker_LR	LRL	Incongruent	Incongruent	86.009124	86.309068	j	0.546653	Error	Correct
8	44	Flanker_UD	DDD	Congruent	Incongruent	88.008925	88.308896	n	0.490654	Correct	Error
8	45	Flanker_LR	RLR	Incongruent	Congruent	90.008747	90.308717	f	0.570897	Correct	Correct
8	46	Flanker_UD	UUU	Congruent	Incongruent	92.008568	92.308541	j	0.394975	Correct	Correct
8	47	Flanker_LR	LRL	Incongruent	Congruent	94.008425	94.308368	g	0.499110	Correct	Correct
8	48	Flanker_UD	DUD	Incongruent	Incongruent	96.008215	96.308190	j	0.643184	Correct	Correct
8	49	Flanker_LR	LLL	Congruent	Incongruent	98.008048	98.308013	f	0.427539	Correct	Correct
8	50	Flanker_UD	UUU	Congruent	Congruent	100.007868	100.307840	j	0.379397	Correct	Correct
8	51	Flanker_LR	RLR	Incongruent	Congruent	102.007718	102.307677	f	0.683582	Correct	Correct
8	52	Flanker_UD	DDD	Congruent	Incongruent	104.007517	104.307484	n	0.395668	Correct	Correct
8	53	Flanker_LR	RRR	Congruent	Congruent	106.007334	106.307310	g	0.411817	Correct	Correct
8	54	Flanker_UD	UDU	Incongruent	Congruent	108.007167	108.307134	j	0.340442	Error	Correct
8	55	Flanker_LR	RRR	Congruent	Incongruent	110.007021	110.306966	g	0.444060	Correct	Error
8	56	Flanker_UD	DUD	Incongruent	Congruent	112.006838	112.306790	n	0.420183	Error	Correct
8	57	Flanker_LR	RLR	Incongruent	Incongruent	114.006713	114.306714	f	0.572331	Correct	Error
8	58	Flanker_UD	UDU	Incongruent	Incongruent	116.006466	116.306475	n	0.492469	Correct	Correct
8	59	Flanker_LR	LRL	Incongruent	Incongruent	118.006308	118.306273	g	0.620947	Correct	Correct
8	60	Flanker_UD	DUD	Incongruent	Incongruent	120.006186	120.306089	j	0.500834	Correct	Correct
8	61	Flanker_LR	LLL	Congruent	Incongruent	122.005973	122.305907	f	0.452727	Correct	Correct
8	62	Flanker_UD	DUD	Incongruent	Congruent	124.005776	124.305813	j	0.516869	Correct	Correct
8	63	Flanker_LR	RRR	Congruent	Incongruent	126.005580	126.305541	g	0.477168	Correct	Correct
8	64	Flanker_UD	UDU	Incongruent	Congruent	128.005426	128.305450	n	0.477172	Correct	Correct
8	65	Flanker_LR	RLR	Incongruent	Incongruent	130.005228	130.305282	f	0.637314	Correct	Correct
8	66	Flanker_UD	DUD	Incongruent	Incongruent	132.005058	132.305014	j	0.461306	Correct	Correct
8	67	Flanker_LR	LLL	Congruent	Incongruent	134.004936	134.304881	f	0.453537	Correct	Correct
8	68	Flanker_UD	UUU	Congruent	Congruent	136.004760	136.304692	j	0.349628	Correct	Correct
8	69	Flanker_LR	RLR	Incongruent	Congruent	138.004582	138.304498	f	0.605849	Correct	Correct
8	70	Flanker_UD	UDU	Incongruent	Incongruent	140.004359	140.304325	n	0.437982	Correct	Correct
8	71	Flanker_LR	LRL	Incongruent	Incongruent	142.004152	142.304148	g	0.590272	Correct	Correct
8	72	Flanker_UD	DDD	Congruent	Incongruent	144.004011	144.303951	n	0.390124	Correct	Correct
8	73	Flanker_LR	RRR	Congruent	Congruent	146.003799	146.303791	g	0.446295	Correct	Correct
8	74	Flanker_UD	UUU	Congruent	Congruent	148.003648	148.303621	j	0.430382	Correct	Correct
8	75	Flanker_LR	LLL	Congruent	Congruent	150.003456	150.303440	f	0.430632	Correct	Correct
8	76	Flanker_UD	DDD	Congruent	Congruent	152.003278	152.303255	n	0.358698	Correct	Correct
8	77	Flanker_LR	LLL	Congruent	Congruent	154.003118	154.303111	f	0.414784	Correct	Correct
8	78	Flanker_UD	UDU	Incongruent	Congruent	156.002917	156.302957	n	0.559134	Correct	Correct
8	79	Flanker_LR	LLL	Congruent	Incongruent	158.002779	158.302779	f	0.542985	Correct	Correct
8	80	Flanker_UD	UDU	Incongruent	Congruent	160.002584	160.302585	n	0.439310	Correct	Correct
8	81	Flanker_LR	RLR	Incongruent	Incongruent	162.002419	162.302387	f	0.567317	Correct	Correct
8	82	Flanker_UD	DDD	Congruent	Incongruent	164.002213	164.302215	n	0.455423	Correct	Correct
8	83	Flanker_LR	RRR	Congruent	Congruent	166.002073	166.302037	g	0.751500	Correct	Correct
8	84	Flanker_UD	DUD	Incongruent	Congruent	168.001879	168.301858	j	0.567693	Correct	Correct
8	85	Flanker_LR	LRL	Incongruent	Incongruent	170.001724	170.301682	g	0.671804	Correct	Correct
8	86	Flanker_UD	UUU	Congruent	Incongruent	172.001510	172.301480	j	0.423982	Correct	Correct
8	87	Flanker_LR	RRR	Congruent	Congruent	174.001344	174.301317	g	0.464158	Correct	Correct
8	88	Flanker_UD	DUD	Incongruent	Congruent	176.001186	176.301148	n	0.352128	Error	Correct
8	89	Flanker_LR	RLR	Incongruent	Incongruent	178.001016	178.300950	f	0.584331	Correct	Error
8	90	Flanker_UD	DDD	Congruent	Incongruent	180.000825	180.300777	n	0.448414	Correct	Correct
8	91	Flanker_LR	RRR	Congruent	Congruent	182.000664	182.300635	g	0.512598	Correct	Correct
8	92	Flanker_UD	UDU	Incongruent	Congruent	184.000494	184.300462	n	0.616600	Correct	Correct
8	93	Flanker_LR	RLR	Incongruent	Incongruent	186.000303	186.300245	f	0.488676	Correct	Correct
8	94	Flanker_UD	UUU	Congruent	Incongruent	188.000108	188.300092	j	0.424865	Correct	Correct
8	95	Flanker_LR	LLL	Congruent	Congruent	189.999936	190.299931	f	0.536955	Correct	Correct
8	96	Flanker_UD	UDU	Incongruent	Congruent	191.999752	192.299750	n	0.545055	Correct	Correct
