# Supplementary material for: Congruency Sequence Effects without Feature Integration or Contingency Learning Confounds
Source: PLoS One. 2014 Jul 14;9(7):e102337. doi: 10.1371/journal.pone.0102337 (PMC4096924; doi:10.1371/journal.pone.0102337)
Supplement: Raw Data S1 — The raw data collected from each participant in Experiments 1 and 2. (ZIP) [file pone.0102337.s001.zip › RAW DATA/Experiment2/Prime_Word_Flanker_3D_Subject_2_log.txt]

Experiment ID	Prime_Word_Flanker_Paradigm
Subject	2
Run Time	25-Apr-2013 11:38:32
Run Number	Trial Number	Task	Stimulus	Current Trial Type	Previous Trial Type	StimulusOnsetTime	StimulusOffsetTime	Response	RT	Accuracy	PreviousAccuracy
practice	1	Flanker_LR	LLL	Congruent	None	1.999839	2.299812	f	1.050092	Correct	None
practice	2	Flanker_UD	UUU	Congruent	Congruent	3.999660	4.299675	j	1.050159	Correct	Correct
practice	3	Flanker_LR	LRL	Incongruent	Congruent	5.999525	6.299468	g	0.882396	Correct	Correct
practice	4	Flanker_UD	DUD	Incongruent	Incongruent	7.999342	8.299344	j	0.962331	Correct	Correct
practice	5	Flanker_LR	LLL	Congruent	Incongruent	9.999228	10.299194	g	0.842417	Error	Correct
practice	6	Flanker_UD	DUD	Incongruent	Congruent	11.999077	12.299039	j	1.050569	Correct	Error
practice	7	Flanker_LR	RRR	Congruent	Incongruent	13.998883	14.298886	g	0.834763	Correct	Correct
practice	8	Flanker_UD	UUU	Congruent	Congruent	15.998755	16.298730	j	0.778821	Correct	Correct
practice	9	Flanker_LR	LLL	Congruent	Congruent	17.998607	18.298564	f	0.747072	Correct	Correct
practice	10	Flanker_UD	UDU	Incongruent	Congruent	19.998486	20.298420	n	0.659363	Correct	Correct
practice	11	Flanker_LR	RLR	Incongruent	Incongruent	21.998269	22.298271	f	0.795226	Correct	Correct
practice	12	Flanker_UD	DDD	Congruent	Incongruent	23.998145	24.298089	n	0.659351	Correct	Correct
practice	13	Flanker_LR	RRR	Congruent	Congruent	25.997956	26.297963	g	0.803467	Correct	Correct
practice	14	Flanker_UD	DDD	Congruent	Congruent	27.997809	28.297819	n	0.707592	Correct	Correct
practice	15	Flanker_LR	LRL	Incongruent	Congruent	29.997655	30.297624	g	0.763828	Correct	Correct
practice	16	Flanker_UD	UDU	Incongruent	Incongruent	31.997534	32.297470	n	0.619869	Correct	Correct
practice	17	Flanker_LR	LRL	Incongruent	Incongruent	33.997347	34.297348	g	0.708008	Correct	Correct
practice	18	Flanker_UD	UUU	Congruent	Incongruent	35.997233	36.297191	j	0.539386	Correct	Correct
practice	19	Flanker_LR	RLR	Incongruent	Congruent	37.997072	38.313707	f	0.547496	Correct	Correct
practice	20	Flanker_UD	DUD	Incongruent	Incongruent	39.996914	40.313556	j	0.715678	Correct	Correct
practice	21	Flanker_LR	RRR	Congruent	Incongruent	41.996733	42.313403	g	0.755861	Correct	Correct
practice	22	Flanker_UD	UDU	Incongruent	Congruent	43.996582	44.313248	n	0.611906	Correct	Correct
practice	23	Flanker_LR	RLR	Incongruent	Incongruent	45.996424	46.313062	f	0.588051	Correct	Correct
practice	24	Flanker_UD	DDD	Congruent	Incongruent	47.996304	48.312944	n	0.540807	Correct	Correct
1	1	Flanker_LR	LLL	Congruent	None	1.999859	2.299824	f	0.472754	Correct	None
1	2	Flanker_UD	DUD	Incongruent	Congruent	3.999712	4.299668	j	0.640742	Correct	Correct
1	3	Flanker_LR	LLL	Congruent	Incongruent	5.999556	6.299519	f	0.592924	Correct	Correct
1	4	Flanker_UD	UDU	Incongruent	Congruent	7.999374	8.299362	n	0.553024	Correct	Correct
1	5	Flanker_LR	RRR	Congruent	Incongruent	9.999219	10.299179	g	0.753201	Correct	Correct
1	6	Flanker_UD	DUD	Incongruent	Congruent	11.999100	12.299061	j	0.601257	Correct	Correct
1	7	Flanker_LR	LRL	Incongruent	Incongruent	13.998944	14.298904	g	0.673443	Correct	Correct
1	8	Flanker_UD	DUD	Incongruent	Incongruent	15.998763	16.298752	j	0.577502	Correct	Correct
1	9	Flanker_LR	RLR	Incongruent	Incongruent	17.998610	18.298602	f	0.553649	Correct	Correct
1	10	Flanker_UD	UDU	Incongruent	Incongruent	19.998490	20.298440	n	0.569834	Correct	Correct
1	11	Flanker_LR	RRR	Congruent	Incongruent	21.998307	22.298296	g	0.929914	Correct	Correct
1	12	Flanker_UD	UUU	Congruent	Congruent	23.998195	24.298142	j	0.570057	Correct	Correct
1	13	Flanker_LR	LRL	Incongruent	Congruent	25.998029	26.297992	g	0.746871	Correct	Correct
1	14	Flanker_UD	DDD	Congruent	Incongruent	27.997889	28.297840	n	0.618241	Correct	Correct
1	15	Flanker_LR	RRR	Congruent	Congruent	29.997716	30.297694	g	0.602394	Correct	Correct
1	16	Flanker_UD	DUD	Incongruent	Congruent	31.997572	32.297524	j	0.514530	Correct	Correct
1	17	Flanker_LR	RLR	Incongruent	Incongruent	33.997438	34.314055	f	0.602832	Correct	Correct
1	18	Flanker_UD	UDU	Incongruent	Incongruent	35.997266	36.313929	n	0.586726	Correct	Correct
1	19	Flanker_LR	RRR	Congruent	Incongruent	37.997084	38.313744	g	0.586161	Correct	Correct
1	20	Flanker_UD	UUU	Congruent	Congruent	39.996943	40.313592	j	0.586415	Correct	Correct
1	21	Flanker_LR	RRR	Congruent	Congruent	41.996818	42.313438	g	0.690471	Correct	Correct
1	22	Flanker_UD	DUD	Incongruent	Congruent	43.996629	44.313296	j	0.594579	Correct	Correct
1	23	Flanker_LR	LLL	Congruent	Incongruent	45.996488	46.313151	f	0.834693	Correct	Correct
1	24	Flanker_UD	UDU	Incongruent	Congruent	47.996355	48.312980	n	0.570853	Correct	Correct
1	25	Flanker_LR	RLR	Incongruent	Incongruent	49.996202	50.312831	f	0.642940	Correct	Correct
1	26	Flanker_UD	DDD	Congruent	Incongruent	51.996022	52.312678	n	0.475141	Correct	Correct
1	27	Flanker_LR	RRR	Congruent	Congruent	53.995904	54.312528	g	0.563250	Correct	Correct
1	28	Flanker_UD	DDD	Congruent	Congruent	55.995719	56.312372	n	0.507402	Correct	Correct
1	29	Flanker_LR	LLL	Congruent	Congruent	57.995593	58.312219	f	0.683487	Correct	Correct
1	30	Flanker_UD	UUU	Congruent	Congruent	59.995446	60.312076	n	0.635626	Error	Correct
1	31	Flanker_LR	RLR	Incongruent	Congruent	61.995281	62.311922	g	1.035712	Error	Error
1	32	Flanker_UD	UUU	Congruent	Incongruent	63.995127	64.311765	j	0.587881	Correct	Error
1	33	Flanker_LR	LLL	Congruent	Congruent	65.994977	66.311613	f	0.915971	Correct	Correct
1	34	Flanker_UD	DUD	Incongruent	Congruent	67.994828	68.311474	j	0.836138	Correct	Correct
1	35	Flanker_LR	LLL	Congruent	Incongruent	69.994677	70.311310	f	0.892246	Correct	Correct
1	36	Flanker_UD	DDD	Congruent	Congruent	71.994516	72.311167	n	0.804367	Correct	Correct
1	37	Flanker_LR	RLR	Incongruent	Congruent	73.994372	74.311005	f	0.988397	Correct	Correct
1	38	Flanker_UD	UUU	Congruent	Incongruent	75.994221	76.310861	j	0.636542	Correct	Correct
1	39	Flanker_LR	LRL	Incongruent	Congruent	78.010740	78.310705	g	0.636745	Correct	Correct
1	40	Flanker_UD	DUD	Incongruent	Incongruent	79.993882	80.310549	j	0.676753	Correct	Correct
1	41	Flanker_LR	LRL	Incongruent	Incongruent	82.010430	82.310408	g	0.748958	Correct	Correct
1	42	Flanker_UD	DDD	Congruent	Incongruent	84.010257	84.310257	n	0.581049	Correct	Correct
1	43	Flanker_LR	RLR	Incongruent	Congruent	86.010123	86.310094	f	0.597177	Correct	Correct
1	44	Flanker_UD	DDD	Congruent	Incongruent	88.009972	88.309943	n	0.573371	Correct	Correct
1	45	Flanker_LR	LRL	Incongruent	Congruent	90.009827	90.309792	g	0.637459	Correct	Correct
1	46	Flanker_UD	UDU	Incongruent	Incongruent	92.009687	92.309648	n	0.597612	Correct	Correct
1	47	Flanker_LR	LRL	Incongruent	Incongruent	94.009515	94.309488	g	0.613818	Correct	Correct
1	48	Flanker_UD	UUU	Congruent	Incongruent	96.009364	96.309338	j	0.541781	Correct	Correct
1	49	Flanker_LR	RLR	Incongruent	Congruent	98.009208	98.309189	f	0.589938	Correct	Correct
1	50	Flanker_UD	UUU	Congruent	Incongruent	100.009077	100.309034	j	0.654065	Correct	Correct
1	51	Flanker_LR	LLL	Congruent	Congruent	102.008878	102.308880	f	0.990158	Correct	Correct
1	52	Flanker_UD	DDD	Congruent	Congruent	104.008761	104.308731	n	0.710250	Correct	Correct
1	53	Flanker_LR	RRR	Congruent	Congruent	106.008612	106.308578	g	0.614358	Correct	Correct
1	54	Flanker_UD	DDD	Congruent	Congruent	108.008472	108.308428	n	0.614485	Correct	Correct
1	55	Flanker_LR	RRR	Congruent	Congruent	110.008274	110.308278	g	0.878655	Correct	Correct
1	56	Flanker_UD	UUU	Congruent	Congruent	112.008121	112.308122	j	0.662776	Correct	Correct
1	57	Flanker_LR	RLR	Incongruent	Congruent	114.008003	114.307972	f	0.598917	Correct	Correct
1	58	Flanker_UD	UUU	Congruent	Incongruent	116.007863	116.307838	j	0.623003	Correct	Correct
1	59	Flanker_LR	LRL	Incongruent	Congruent	118.007699	118.307654	g	0.631306	Correct	Correct
1	60	Flanker_UD	UDU	Incongruent	Incongruent	120.007540	120.307536	n	0.583349	Correct	Correct
1	61	Flanker_LR	LRL	Incongruent	Incongruent	122.007391	122.307368	g	0.687406	Correct	Correct
1	62	Flanker_UD	DDD	Congruent	Incongruent	124.007284	124.307215	n	0.679478	Correct	Correct
1	63	Flanker_LR	LLL	Congruent	Congruent	126.007092	126.307061	f	0.583691	Correct	Correct
1	64	Flanker_UD	UUU	Congruent	Congruent	128.006938	128.306910	j	0.559774	Correct	Correct
1	65	Flanker_LR	LRL	Incongruent	Congruent	130.006791	130.306760	g	0.711863	Correct	Correct
1	66	Flanker_UD	UDU	Incongruent	Incongruent	132.006643	132.306617	n	0.544048	Correct	Correct
1	67	Flanker_LR	RRR	Congruent	Incongruent	134.006485	134.306456	g	0.560129	Correct	Correct
1	68	Flanker_UD	UDU	Incongruent	Congruent	136.006331	136.306306	n	0.584377	Correct	Correct
1	69	Flanker_LR	RLR	Incongruent	Incongruent	138.006184	138.306152	f	0.688354	Correct	Correct
1	70	Flanker_UD	DUD	Incongruent	Incongruent	140.006035	140.306011	j	0.696851	Correct	Correct
1	71	Flanker_LR	LRL	Incongruent	Incongruent	142.005887	142.305850	g	0.664601	Correct	Correct
1	72	Flanker_UD	UUU	Congruent	Incongruent	144.005731	144.305697	j	0.736780	Correct	Correct
1	73	Flanker_LR	LLL	Congruent	Congruent	146.005576	146.305546	f	0.736875	Correct	Correct
1	74	Flanker_UD	UDU	Incongruent	Congruent	148.005421	148.305403	n	0.625140	Correct	Correct
1	75	Flanker_LR	RLR	Incongruent	Incongruent	150.005271	150.305241	f	0.785123	Correct	Correct
1	76	Flanker_UD	DDD	Congruent	Incongruent	152.005087	152.305090	n	0.513263	Correct	Correct
1	77	Flanker_LR	RRR	Congruent	Congruent	154.004968	154.304941	g	0.593278	Correct	Correct
1	78	Flanker_UD	UUU	Congruent	Congruent	156.004816	156.304799	j	0.705517	Correct	Correct
1	79	Flanker_LR	RRR	Congruent	Congruent	158.004664	158.304636	g	0.641829	Correct	Correct
1	80	Flanker_UD	DDD	Congruent	Congruent	160.004513	160.304483	n	0.577754	Correct	Correct
1	81	Flanker_LR	RLR	Incongruent	Congruent	162.004361	162.304332	f	0.641865	Correct	Correct
1	82	Flanker_UD	UDU	Incongruent	Incongruent	164.004223	164.304207	n	0.625994	Correct	Correct
1	83	Flanker_LR	RLR	Incongruent	Incongruent	166.004064	166.304035	f	0.978141	Correct	Correct
1	84	Flanker_UD	UDU	Incongruent	Incongruent	168.003911	168.303879	n	0.538245	Correct	Correct
1	85	Flanker_LR	LRL	Incongruent	Incongruent	170.003754	170.303727	g	0.586357	Correct	Correct
1	86	Flanker_UD	DUD	Incongruent	Incongruent	172.003604	172.303593	j	0.658496	Correct	Correct
1	87	Flanker_LR	LLL	Congruent	Incongruent	174.003466	174.303427	f	0.578534	Correct	Correct
1	88	Flanker_UD	DUD	Incongruent	Congruent	176.003300	176.303274	j	0.906642	Correct	Correct
1	89	Flanker_LR	LLL	Congruent	Incongruent	178.003160	178.303125	g	0.906741	Error	Correct
1	90	Flanker_UD	UDU	Incongruent	Congruent	180.003006	180.302979	n	0.618890	Correct	Error
1	91	Flanker_LR	LLL	Congruent	Incongruent	182.002862	182.302821	f	0.851085	Correct	Correct
1	92	Flanker_UD	DDD	Congruent	Congruent	184.002711	184.302669	n	0.835169	Correct	Correct
1	93	Flanker_LR	LRL	Incongruent	Congruent	186.002562	186.302517	g	0.739304	Correct	Correct
1	94	Flanker_UD	DUD	Incongruent	Incongruent	188.002412	188.302372	j	0.691868	Correct	Correct
1	95	Flanker_LR	RRR	Congruent	Incongruent	190.002252	190.302216	g	0.771502	Correct	Correct
1	96	Flanker_UD	DUD	Incongruent	Congruent	192.002105	192.302065	j	0.811712	Correct	Correct
2	1	Flanker_LR	RLR	Incongruent	None	1.999860	2.299824	f	0.651315	Correct	None
2	2	Flanker_UD	UUU	Congruent	Incongruent	3.999729	4.299674	j	0.555520	Correct	Correct
2	3	Flanker_LR	RLR	Incongruent	Congruent	5.999533	6.299523	f	0.659606	Correct	Correct
2	4	Flanker_UD	UUU	Congruent	Incongruent	7.999380	8.299370	j	0.555769	Correct	Correct
2	5	Flanker_LR	RRR	Congruent	Congruent	9.999260	10.299219	g	0.603885	Correct	Correct
2	6	Flanker_UD	DUD	Incongruent	Congruent	11.999133	12.299081	j	0.659988	Correct	Correct
2	7	Flanker_LR	RRR	Congruent	Incongruent	13.998957	14.298920	g	0.588109	Correct	Correct
2	8	Flanker_UD	UDU	Incongruent	Congruent	15.998811	16.298759	n	0.644180	Correct	Correct
2	9	Flanker_LR	LLL	Congruent	Incongruent	17.998626	18.298616	f	0.604402	Correct	Correct
2	10	Flanker_UD	DUD	Incongruent	Congruent	19.998530	20.298472	j	0.652418	Correct	Correct
2	11	Flanker_LR	LRL	Incongruent	Incongruent	21.998353	22.298317	g	0.604576	Correct	Correct
2	12	Flanker_UD	DDD	Congruent	Incongruent	23.998172	24.298163	n	0.500653	Correct	Correct
2	13	Flanker_LR	LLL	Congruent	Congruent	25.998052	26.298006	f	0.517024	Correct	Correct
2	14	Flanker_UD	DDD	Congruent	Congruent	27.997874	28.297867	n	0.612992	Correct	Correct
2	15	Flanker_LR	LLL	Congruent	Congruent	29.997751	30.297710	f	0.557148	Correct	Correct
2	16	Flanker_UD	UUU	Congruent	Congruent	31.997566	32.297556	j	0.485321	Correct	Correct
2	17	Flanker_LR	LLL	Congruent	Congruent	33.997415	34.297408	f	0.645363	Correct	Correct
2	18	Flanker_UD	UDU	Incongruent	Congruent	35.997328	36.297256	n	0.541454	Correct	Correct
2	19	Flanker_LR	RRR	Congruent	Incongruent	37.997112	38.313772	g	0.660910	Correct	Correct
2	20	Flanker_UD	DUD	Incongruent	Congruent	39.996995	40.313630	j	0.725004	Correct	Correct
2	21	Flanker_LR	LLL	Congruent	Incongruent	41.996814	42.313471	f	0.605075	Correct	Correct
2	22	Flanker_UD	DUD	Incongruent	Congruent	43.996660	44.313319	j	0.717211	Correct	Correct
2	23	Flanker_LR	LLL	Congruent	Incongruent	45.996508	46.313166	f	0.637380	Correct	Correct
2	24	Flanker_UD	UDU	Incongruent	Congruent	47.996372	48.313039	n	0.533491	Correct	Correct
2	25	Flanker_LR	LRL	Incongruent	Incongruent	49.996239	50.312871	g	0.813643	Correct	Correct
2	26	Flanker_UD	DDD	Congruent	Incongruent	51.996056	52.312713	n	0.757817	Correct	Correct
2	27	Flanker_LR	LLL	Congruent	Congruent	53.995910	54.312565	f	0.501872	Correct	Correct
2	28	Flanker_UD	DUD	Incongruent	Congruent	55.995752	56.312412	j	0.597967	Correct	Correct
2	29	Flanker_LR	RLR	Incongruent	Incongruent	57.995635	58.312266	f	0.670149	Correct	Correct
2	30	Flanker_UD	UUU	Congruent	Incongruent	59.995487	60.312125	j	0.582293	Correct	Correct
2	31	Flanker_LR	LRL	Incongruent	Congruent	61.995333	62.311959	g	0.614398	Correct	Correct
2	32	Flanker_UD	UUU	Congruent	Incongruent	63.995152	64.311817	j	0.542511	Correct	Correct
2	33	Flanker_LR	LRL	Incongruent	Congruent	65.995001	66.311659	g	0.606561	Correct	Correct
2	34	Flanker_UD	DUD	Incongruent	Incongruent	67.994872	68.311509	j	0.678772	Correct	Correct
2	35	Flanker_LR	RRR	Congruent	Incongruent	69.994731	70.311357	g	0.846900	Correct	Correct
2	36	Flanker_UD	DUD	Incongruent	Congruent	71.994575	72.311225	j	0.702949	Correct	Correct
2	37	Flanker_LR	RLR	Incongruent	Incongruent	73.994423	74.311056	f	0.655152	Correct	Correct
2	38	Flanker_UD	DUD	Incongruent	Incongruent	75.994274	76.310915	j	0.671693	Correct	Correct
2	39	Flanker_LR	RLR	Incongruent	Incongruent	77.994126	78.310745	f	1.111397	Correct	Correct
2	40	Flanker_UD	UDU	Incongruent	Incongruent	79.993977	80.310609	n	0.543493	Correct	Correct
2	41	Flanker_LR	LLL	Congruent	Incongruent	81.993792	82.310453	f	0.551617	Correct	Correct
2	42	Flanker_UD	DDD	Congruent	Congruent	83.993671	84.310298	n	0.415786	Correct	Correct
2	43	Flanker_LR	LLL	Congruent	Congruent	85.993522	86.310152	f	0.527859	Correct	Correct
2	44	Flanker_UD	UDU	Incongruent	Congruent	87.993370	88.309998	n	0.487985	Correct	Correct
2	45	Flanker_LR	RLR	Incongruent	Incongruent	90.009886	90.309848	f	0.736050	Correct	Correct
2	46	Flanker_UD	DUD	Incongruent	Incongruent	92.009712	92.309692	j	0.648185	Correct	Correct
2	47	Flanker_LR	LLL	Congruent	Incongruent	94.009584	94.309546	f	0.568305	Correct	Correct
2	48	Flanker_UD	UDU	Incongruent	Congruent	96.009448	96.309452	n	0.552423	Correct	Correct
2	49	Flanker_LR	LLL	Congruent	Incongruent	98.009282	98.309246	f	0.544590	Correct	Correct
2	50	Flanker_UD	UUU	Congruent	Congruent	100.009133	100.309093	j	0.520659	Correct	Correct
2	51	Flanker_LR	RRR	Congruent	Congruent	102.008985	102.308949	g	0.944807	Correct	Correct
2	52	Flanker_UD	UDU	Incongruent	Congruent	104.008832	104.308791	n	0.976913	Correct	Correct
2	53	Flanker_LR	RRR	Congruent	Incongruent	106.008693	106.308646	g	0.561065	Correct	Correct
2	54	Flanker_UD	DDD	Congruent	Congruent	108.008498	108.308490	n	0.433353	Correct	Correct
2	55	Flanker_LR	RRR	Congruent	Congruent	110.008379	110.308340	g	0.817251	Correct	Correct
2	56	Flanker_UD	UUU	Congruent	Congruent	112.008232	112.308187	j	0.529396	Correct	Correct
2	57	Flanker_LR	RRR	Congruent	Congruent	114.008044	114.308039	g	0.505559	Correct	Correct
2	58	Flanker_UD	DDD	Congruent	Congruent	116.007926	116.307889	n	0.601658	Correct	Correct
2	59	Flanker_LR	RLR	Incongruent	Congruent	118.007781	118.307737	f	0.713798	Correct	Correct
2	60	Flanker_UD	DUD	Incongruent	Incongruent	120.007624	120.307586	j	0.673890	Correct	Correct
2	61	Flanker_LR	RLR	Incongruent	Incongruent	122.007472	122.307435	f	0.674058	Correct	Correct
2	62	Flanker_UD	UDU	Incongruent	Incongruent	124.007334	124.307285	n	0.514161	Correct	Correct
2	63	Flanker_LR	RRR	Congruent	Incongruent	126.007172	126.307134	g	0.882311	Correct	Correct
2	64	Flanker_UD	UUU	Congruent	Congruent	128.007021	128.306981	j	0.802429	Correct	Correct
2	65	Flanker_LR	RRR	Congruent	Congruent	130.006874	130.306834	g	0.578492	Correct	Correct
2	66	Flanker_UD	DDD	Congruent	Congruent	132.006721	132.306682	n	0.418647	Correct	Correct
2	67	Flanker_LR	LRL	Incongruent	Congruent	134.006569	134.306530	g	0.682781	Correct	Correct
2	68	Flanker_UD	UUU	Congruent	Incongruent	136.006392	136.306378	j	0.546908	Correct	Correct
2	69	Flanker_LR	RLR	Incongruent	Congruent	138.006263	138.306242	f	0.594972	Correct	Correct
2	70	Flanker_UD	UDU	Incongruent	Incongruent	140.006117	140.306077	n	0.547085	Correct	Correct
2	71	Flanker_LR	LRL	Incongruent	Incongruent	142.005939	142.305927	g	0.691326	Correct	Correct
2	72	Flanker_UD	UDU	Incongruent	Incongruent	144.005784	144.305795	n	0.659421	Correct	Correct
2	73	Flanker_LR	LRL	Incongruent	Incongruent	146.005664	146.305626	g	0.787515	Correct	Correct
2	74	Flanker_UD	UDU	Incongruent	Incongruent	148.005519	148.305475	n	0.699595	Correct	Correct
2	75	Flanker_LR	LRL	Incongruent	Incongruent	150.005333	150.305326	g	0.635735	Correct	Correct
2	76	Flanker_UD	DUD	Incongruent	Incongruent	152.005214	152.305182	j	0.771850	Correct	Correct
2	77	Flanker_LR	LRL	Incongruent	Incongruent	154.005061	154.305022	g	0.532057	Correct	Correct
2	78	Flanker_UD	UUU	Congruent	Incongruent	156.004912	156.304875	j	0.652068	Correct	Correct
2	79	Flanker_LR	RRR	Congruent	Congruent	158.004730	158.304728	g	0.612246	Correct	Correct
2	80	Flanker_UD	DDD	Congruent	Congruent	160.004629	160.304579	n	0.612431	Correct	Correct
2	81	Flanker_LR	LRL	Incongruent	Congruent	162.004459	162.304424	g	0.716476	Correct	Correct
2	82	Flanker_UD	DDD	Congruent	Incongruent	164.004311	164.304272	n	0.548628	Correct	Correct
2	83	Flanker_LR	RLR	Incongruent	Congruent	166.004161	166.304123	f	0.700689	Correct	Correct
2	84	Flanker_UD	DUD	Incongruent	Incongruent	168.004008	168.303977	j	0.716774	Correct	Correct
2	85	Flanker_LR	LLL	Congruent	Incongruent	170.003858	170.303817	f	0.661006	Correct	Correct
2	86	Flanker_UD	UUU	Congruent	Congruent	172.003675	172.303670	j	0.797045	Correct	Correct
2	87	Flanker_LR	RRR	Congruent	Congruent	174.003525	174.303520	g	0.677167	Correct	Correct
2	88	Flanker_UD	DDD	Congruent	Congruent	176.003408	176.303382	n	0.717279	Correct	Correct
2	89	Flanker_LR	RLR	Incongruent	Congruent	178.003249	178.303216	f	0.637445	Correct	Correct
2	90	Flanker_UD	DDD	Congruent	Incongruent	180.003110	180.303066	n	0.661642	Correct	Correct
2	91	Flanker_LR	LRL	Incongruent	Congruent	182.002954	182.302911	f	0.877570	Error	Correct
2	92	Flanker_UD	UDU	Incongruent	Incongruent	184.002790	184.302767	n	0.845832	Correct	Error
2	93	Flanker_LR	LRL	Incongruent	Incongruent	186.002642	186.302615	g	0.781941	Correct	Correct
2	94	Flanker_UD	UUU	Congruent	Incongruent	188.002493	188.302464	j	0.726148	Correct	Correct
2	95	Flanker_LR	RLR	Incongruent	Congruent	190.002345	190.302316	f	0.678153	Correct	Correct
2	96	Flanker_UD	DDD	Congruent	Incongruent	192.002195	192.302172	n	0.606853	Correct	Correct
3	1	Flanker_LR	RLR	Incongruent	None	1.999858	2.299842	f	0.670846	Correct	None
3	2	Flanker_UD	UDU	Incongruent	Incongruent	3.999703	4.299678	n	0.574793	Correct	Correct
3	3	Flanker_LR	RRR	Congruent	Incongruent	5.999554	6.299536	g	0.814883	Correct	Correct
3	4	Flanker_UD	DUD	Incongruent	Congruent	7.999378	8.299377	j	0.726955	Correct	Correct
3	5	Flanker_LR	LLL	Congruent	Incongruent	9.999237	10.299220	f	0.599115	Correct	Correct
3	6	Flanker_UD	UUU	Congruent	Congruent	11.999106	12.299069	j	0.599276	Correct	Correct
3	7	Flanker_LR	LLL	Congruent	Congruent	13.998949	14.298964	f	0.519473	Correct	Correct
3	8	Flanker_UD	DDD	Congruent	Congruent	15.998860	16.298767	n	0.503532	Correct	Correct
3	9	Flanker_LR	LLL	Congruent	Congruent	17.998640	18.298617	f	0.631705	Correct	Correct
3	10	Flanker_UD	UDU	Incongruent	Congruent	19.998474	20.298467	n	0.519761	Correct	Correct
3	11	Flanker_LR	LRL	Incongruent	Incongruent	21.998326	22.298344	g	0.607921	Correct	Correct
3	12	Flanker_UD	UDU	Incongruent	Incongruent	23.998185	24.298165	n	0.599979	Correct	Correct
3	13	Flanker_LR	RRR	Congruent	Incongruent	25.998040	26.298008	g	0.680143	Correct	Correct
3	14	Flanker_UD	DUD	Incongruent	Congruent	27.997904	28.297865	j	0.664276	Correct	Correct
3	15	Flanker_LR	RLR	Incongruent	Incongruent	29.997742	30.297741	f	0.608401	Correct	Correct
3	16	Flanker_UD	UDU	Incongruent	Incongruent	31.997591	32.297564	n	0.521158	Correct	Correct
3	17	Flanker_LR	LLL	Congruent	Incongruent	33.997441	34.314103	f	0.536647	Correct	Correct
3	18	Flanker_UD	UUU	Congruent	Congruent	35.997297	36.313927	j	0.616748	Correct	Correct
3	19	Flanker_LR	RLR	Incongruent	Congruent	37.997153	38.313777	f	0.616209	Correct	Correct
3	20	Flanker_UD	UUU	Congruent	Incongruent	39.996988	40.313625	j	0.736299	Correct	Correct
3	21	Flanker_LR	RRR	Congruent	Congruent	41.996814	42.313477	g	0.512380	Correct	Correct
3	22	Flanker_UD	DUD	Incongruent	Congruent	43.996699	44.313338	j	0.592623	Correct	Correct
3	23	Flanker_LR	LRL	Incongruent	Incongruent	45.996569	46.313176	g	0.792643	Correct	Correct
3	24	Flanker_UD	DUD	Incongruent	Incongruent	47.996386	48.313096	j	0.616722	Correct	Correct
3	25	Flanker_LR	RLR	Incongruent	Incongruent	49.996229	50.312883	f	0.624858	Correct	Correct
3	26	Flanker_UD	DDD	Congruent	Incongruent	51.996090	52.312726	n	0.496977	Correct	Correct
3	27	Flanker_LR	RRR	Congruent	Congruent	53.995936	54.312573	g	0.561201	Correct	Correct
3	28	Flanker_UD	DUD	Incongruent	Congruent	55.995786	56.312439	j	0.617230	Correct	Correct
3	29	Flanker_LR	LLL	Congruent	Incongruent	57.995634	58.312263	f	0.625352	Correct	Correct
3	30	Flanker_UD	UDU	Incongruent	Congruent	59.995480	60.312123	n	0.593602	Correct	Correct
3	31	Flanker_LR	RLR	Incongruent	Incongruent	61.995386	62.311976	f	0.681611	Correct	Correct
3	32	Flanker_UD	DUD	Incongruent	Incongruent	63.995187	64.311820	j	0.617801	Correct	Correct
3	33	Flanker_LR	LRL	Incongruent	Incongruent	65.995033	66.311662	g	0.553826	Correct	Correct
3	34	Flanker_UD	UDU	Incongruent	Incongruent	67.994855	68.311540	n	0.537941	Correct	Correct
3	35	Flanker_LR	RLR	Incongruent	Incongruent	69.994737	70.311371	f	0.594123	Correct	Correct
3	36	Flanker_UD	DDD	Congruent	Incongruent	71.994554	72.311233	n	0.506326	Correct	Correct
3	37	Flanker_LR	RRR	Congruent	Congruent	73.994434	74.311070	g	0.586429	Correct	Correct
3	38	Flanker_UD	DUD	Incongruent	Congruent	75.994287	76.310928	j	0.722536	Correct	Correct
3	39	Flanker_LR	RLR	Incongruent	Incongruent	77.994104	78.310770	f	0.786615	Correct	Correct
3	40	Flanker_UD	DDD	Congruent	Incongruent	79.993972	80.310619	n	0.570680	Correct	Correct
3	41	Flanker_LR	LRL	Incongruent	Congruent	82.010494	82.310467	g	0.618843	Correct	Correct
3	42	Flanker_UD	UUU	Congruent	Incongruent	84.010377	84.310325	j	0.722950	Correct	Correct
3	43	Flanker_LR	LRL	Incongruent	Congruent	86.010194	86.310163	g	0.867176	Correct	Correct
3	44	Flanker_UD	UDU	Incongruent	Incongruent	88.010043	88.310101	n	0.747276	Correct	Correct
3	45	Flanker_LR	RRR	Congruent	Incongruent	90.009862	90.309872	g	0.627345	Correct	Correct
3	46	Flanker_UD	UUU	Congruent	Congruent	92.009777	92.309737	j	0.667404	Correct	Correct
3	47	Flanker_LR	RRR	Congruent	Congruent	94.009598	94.309559	g	0.635531	Correct	Correct
3	48	Flanker_UD	DDD	Congruent	Congruent	96.009441	96.309415	n	0.563646	Correct	Correct
3	49	Flanker_LR	RRR	Congruent	Congruent	98.009297	98.309290	g	0.603832	Correct	Correct
3	50	Flanker_UD	UDU	Incongruent	Congruent	100.009152	100.309126	n	0.539890	Correct	Correct
3	51	Flanker_LR	LLL	Congruent	Incongruent	102.008998	102.308963	f	0.580002	Correct	Correct
3	52	Flanker_UD	DUD	Incongruent	Congruent	104.008841	104.308825	j	0.812227	Correct	Correct
3	53	Flanker_LR	LRL	Incongruent	Incongruent	106.008691	106.308664	g	0.980382	Correct	Correct
3	54	Flanker_UD	UDU	Incongruent	Incongruent	108.008556	108.308526	n	0.676524	Correct	Correct
3	55	Flanker_LR	LLL	Congruent	Incongruent	110.008396	110.308367	f	0.660507	Correct	Correct
3	56	Flanker_UD	UDU	Incongruent	Congruent	112.008245	112.308251	n	0.660786	Correct	Correct
3	57	Flanker_LR	LLL	Congruent	Incongruent	114.008103	114.308065	f	0.644798	Correct	Correct
3	58	Flanker_UD	DUD	Incongruent	Congruent	116.007966	116.307916	j	0.684939	Correct	Correct
3	59	Flanker_LR	RRR	Congruent	Incongruent	118.007789	118.307759	g	0.716960	Correct	Correct
3	60	Flanker_UD	UUU	Congruent	Congruent	120.007651	120.307617	j	0.621183	Correct	Correct
3	61	Flanker_LR	RRR	Congruent	Congruent	122.007511	122.307463	g	0.813274	Correct	Correct
3	62	Flanker_UD	DUD	Incongruent	Congruent	124.007335	124.307336	j	0.741358	Correct	Correct
3	63	Flanker_LR	LLL	Congruent	Incongruent	126.007199	126.307166	f	0.541532	Correct	Correct
3	64	Flanker_UD	UUU	Congruent	Congruent	128.007040	128.307010	j	0.589662	Correct	Correct
3	65	Flanker_LR	LRL	Incongruent	Congruent	130.006887	130.306860	g	0.853684	Correct	Correct
3	66	Flanker_UD	DDD	Congruent	Incongruent	132.006774	132.306716	n	0.621919	Correct	Correct
3	67	Flanker_LR	RLR	Incongruent	Congruent	134.006590	134.306560	f	0.757935	Correct	Correct
3	68	Flanker_UD	DDD	Congruent	Incongruent	136.006424	136.306410	n	0.542146	Correct	Correct
3	69	Flanker_LR	LRL	Incongruent	Congruent	138.006297	138.306261	g	0.678218	Correct	Correct
3	70	Flanker_UD	DDD	Congruent	Incongruent	140.006158	140.306125	n	0.614348	Correct	Correct
3	71	Flanker_LR	LRL	Incongruent	Congruent	142.005987	142.305969	g	0.766461	Correct	Correct
3	72	Flanker_UD	DUD	Incongruent	Incongruent	144.005842	144.305825	j	0.798663	Correct	Correct
3	73	Flanker_LR	LRL	Incongruent	Incongruent	146.005687	146.305673	g	0.694712	Correct	Correct
3	74	Flanker_UD	UDU	Incongruent	Incongruent	148.005552	148.305540	n	0.702805	Correct	Correct
3	75	Flanker_LR	LLL	Congruent	Incongruent	150.005386	150.305362	f	0.718903	Correct	Correct
3	76	Flanker_UD	UUU	Congruent	Congruent	152.005210	152.305211	j	0.543071	Correct	Correct
3	77	Flanker_LR	RRR	Congruent	Congruent	154.005090	154.305060	g	0.535489	Correct	Correct
3	78	Flanker_UD	DDD	Congruent	Congruent	156.004967	156.304929	n	0.535383	Correct	Correct
3	79	Flanker_LR	LLL	Congruent	Congruent	158.004790	158.304758	f	0.511439	Correct	Correct
3	80	Flanker_UD	UUU	Congruent	Congruent	160.004640	160.304610	j	0.575578	Correct	Correct
3	81	Flanker_LR	RLR	Incongruent	Congruent	162.004490	162.304460	f	0.743621	Correct	Correct
3	82	Flanker_UD	DDD	Congruent	Incongruent	164.004340	164.304322	n	0.543823	Correct	Correct
3	83	Flanker_LR	LRL	Incongruent	Congruent	166.004190	166.304159	g	0.711996	Correct	Correct
3	84	Flanker_UD	UDU	Incongruent	Incongruent	168.004040	168.304006	n	0.696017	Correct	Correct
3	85	Flanker_LR	RLR	Incongruent	Incongruent	170.003888	170.303858	f	0.592219	Correct	Correct
3	86	Flanker_UD	DDD	Congruent	Incongruent	172.003729	172.303700	n	0.576314	Correct	Correct
3	87	Flanker_LR	RLR	Incongruent	Congruent	174.003590	174.303557	f	0.688377	Correct	Correct
3	88	Flanker_UD	DUD	Incongruent	Incongruent	176.003438	176.303422	j	0.672547	Correct	Correct
3	89	Flanker_LR	LRL	Incongruent	Incongruent	178.003284	178.303255	g	0.696712	Correct	Correct
3	90	Flanker_UD	UUU	Congruent	Incongruent	180.003160	180.303121	j	0.696802	Correct	Correct
3	91	Flanker_LR	LLL	Congruent	Congruent	182.003042	182.302957	f	0.608865	Correct	Correct
3	92	Flanker_UD	UUU	Congruent	Congruent	184.002836	184.302804	j	0.601005	Correct	Correct
3	93	Flanker_LR	RRR	Congruent	Congruent	186.002706	186.302658	g	0.585198	Correct	Correct
3	94	Flanker_UD	UUU	Congruent	Congruent	188.002543	188.302522	j	0.577377	Correct	Correct
3	95	Flanker_LR	RLR	Incongruent	Congruent	190.002383	190.302366	f	0.665437	Correct	Correct
3	96	Flanker_UD	DDD	Congruent	Incongruent	192.002233	192.302206	n	0.601593	Correct	Correct
4	1	Flanker_LR	LRL	Incongruent	None	1.999859	2.299821	g	0.654130	Correct	None
4	2	Flanker_UD	UDU	Incongruent	Incongruent	3.999681	4.299693	n	0.534247	Correct	Correct
4	3	Flanker_LR	LLL	Congruent	Incongruent	5.999562	6.299525	f	0.542407	Correct	Correct
4	4	Flanker_UD	UDU	Incongruent	Congruent	7.999432	8.299394	n	0.566590	Correct	Correct
4	5	Flanker_LR	RRR	Congruent	Incongruent	9.999262	10.299213	g	0.518818	Correct	Correct
4	6	Flanker_UD	DDD	Congruent	Congruent	11.999110	12.299075	n	0.502776	Correct	Correct
4	7	Flanker_LR	RLR	Incongruent	Congruent	13.998937	14.298924	f	0.614830	Correct	Correct
4	8	Flanker_UD	DUD	Incongruent	Incongruent	15.998812	16.298772	j	0.614932	Correct	Correct
4	9	Flanker_LR	RRR	Congruent	Incongruent	17.998655	18.298622	g	0.719198	Correct	Correct
4	10	Flanker_UD	UDU	Incongruent	Congruent	19.998478	20.298471	n	0.607710	Correct	Correct
4	11	Flanker_LR	RLR	Incongruent	Incongruent	21.998361	22.298327	f	0.583445	Correct	Correct
4	12	Flanker_UD	UDU	Incongruent	Incongruent	23.998220	24.298199	n	0.479499	Correct	Correct
4	13	Flanker_LR	RRR	Congruent	Incongruent	25.998064	26.298021	g	0.855607	Correct	Correct
4	14	Flanker_UD	DDD	Congruent	Congruent	27.997909	28.297909	n	0.607738	Correct	Correct
4	15	Flanker_LR	RLR	Incongruent	Congruent	29.997756	30.297739	f	0.599803	Correct	Correct
4	16	Flanker_UD	DDD	Congruent	Incongruent	31.997638	32.297576	n	0.552003	Correct	Correct
4	17	Flanker_LR	RRR	Congruent	Congruent	33.997460	34.314098	g	0.592099	Correct	Correct
4	18	Flanker_UD	DUD	Incongruent	Congruent	35.997306	36.314001	j	0.655511	Correct	Correct
4	19	Flanker_LR	RLR	Incongruent	Incongruent	37.997155	38.313889	f	0.687643	Correct	Correct
4	20	Flanker_UD	UDU	Incongruent	Incongruent	39.997004	40.313623	n	0.623789	Correct	Correct
4	21	Flanker_LR	LRL	Incongruent	Incongruent	41.996855	42.313487	g	0.791909	Correct	Correct
4	22	Flanker_UD	UUU	Congruent	Incongruent	43.996698	44.313355	j	0.735917	Correct	Correct
4	23	Flanker_LR	LLL	Congruent	Congruent	45.996555	46.313218	f	0.520204	Correct	Correct
4	24	Flanker_UD	UUU	Congruent	Congruent	47.996408	48.313012	j	0.504186	Correct	Correct
4	25	Flanker_LR	LLL	Congruent	Congruent	49.996258	50.312896	f	0.544395	Correct	Correct
4	26	Flanker_UD	UDU	Incongruent	Congruent	51.996105	52.312734	n	0.528480	Correct	Correct
4	27	Flanker_LR	RLR	Incongruent	Incongruent	53.995961	54.312599	f	0.664609	Correct	Correct
4	28	Flanker_UD	UUU	Congruent	Incongruent	55.995815	56.312447	j	0.681479	Correct	Correct
4	29	Flanker_LR	RLR	Incongruent	Congruent	57.995654	58.312286	f	0.808798	Correct	Correct
4	30	Flanker_UD	DDD	Congruent	Incongruent	59.995504	60.312170	n	0.624920	Correct	Correct
4	31	Flanker_LR	LRL	Incongruent	Congruent	61.995355	62.312005	g	0.633122	Correct	Correct
4	32	Flanker_UD	UUU	Congruent	Incongruent	63.995203	64.311857	j	0.609254	Correct	Correct
4	33	Flanker_LR	LRL	Incongruent	Congruent	65.995054	66.311729	g	1.041296	Correct	Correct
4	34	Flanker_UD	UUU	Congruent	Incongruent	67.994905	68.311532	j	0.673454	Correct	Correct
4	35	Flanker_LR	LRL	Incongruent	Congruent	69.994752	70.311402	g	0.658080	Correct	Correct
4	36	Flanker_UD	DUD	Incongruent	Incongruent	71.994613	72.311259	j	0.673719	Correct	Correct
4	37	Flanker_LR	LLL	Congruent	Incongruent	73.994454	74.311091	f	0.505842	Correct	Correct
4	38	Flanker_UD	DUD	Incongruent	Congruent	75.994308	76.310933	j	0.849910	Correct	Correct
4	39	Flanker_LR	LLL	Congruent	Incongruent	77.994126	78.310797	f	0.810074	Correct	Correct
4	40	Flanker_UD	DDD	Congruent	Congruent	79.993983	80.310635	n	0.530289	Correct	Correct
4	41	Flanker_LR	LRL	Incongruent	Congruent	81.993856	82.310482	g	0.626300	Correct	Correct
4	42	Flanker_UD	DDD	Congruent	Incongruent	83.993700	84.310331	n	0.682528	Correct	Correct
4	43	Flanker_LR	RLR	Incongruent	Congruent	85.993550	86.310210	f	0.754594	Correct	Correct
4	44	Flanker_UD	UUU	Congruent	Incongruent	87.993398	88.310026	j	0.530856	Correct	Correct
4	45	Flanker_LR	RLR	Incongruent	Congruent	89.993249	90.309910	f	0.818787	Correct	Correct
4	46	Flanker_UD	DUD	Incongruent	Incongruent	92.009771	92.309765	j	0.794922	Correct	Correct
4	47	Flanker_LR	LRL	Incongruent	Incongruent	94.009613	94.309610	g	0.651038	Correct	Correct
4	48	Flanker_UD	UUU	Congruent	Incongruent	96.009476	96.309442	j	0.515123	Correct	Correct
4	49	Flanker_LR	LRL	Incongruent	Congruent	98.009330	98.309283	g	0.747294	Correct	Correct
4	50	Flanker_UD	DUD	Incongruent	Incongruent	100.009165	100.309131	j	0.667445	Correct	Correct
4	51	Flanker_LR	RRR	Congruent	Incongruent	102.009021	102.308978	g	0.731562	Correct	Correct
4	52	Flanker_UD	DDD	Congruent	Congruent	104.008844	104.308834	n	0.547851	Correct	Correct
4	53	Flanker_LR	LRL	Incongruent	Congruent	106.008719	106.308698	g	0.595755	Correct	Correct
4	54	Flanker_UD	DUD	Incongruent	Incongruent	108.008574	108.308534	j	0.603872	Correct	Correct
4	55	Flanker_LR	LLL	Congruent	Incongruent	110.008431	110.308406	f	0.828034	Correct	Correct
4	56	Flanker_UD	DDD	Congruent	Congruent	112.008321	112.308250	n	0.636109	Correct	Correct
4	57	Flanker_LR	LLL	Congruent	Congruent	114.008125	114.308091	f	0.748382	Correct	Correct
4	58	Flanker_UD	UUU	Congruent	Congruent	116.007982	116.307934	j	0.564385	Correct	Correct
4	59	Flanker_LR	RRR	Congruent	Congruent	118.007826	118.307791	g	0.660445	Correct	Correct
4	60	Flanker_UD	UUU	Congruent	Congruent	120.007667	120.307662	j	0.516538	Correct	Correct
4	61	Flanker_LR	RRR	Congruent	Congruent	122.007519	122.307483	g	0.484844	Correct	Correct
4	62	Flanker_UD	DDD	Congruent	Congruent	124.007371	124.307333	n	0.420829	Correct	Correct
4	63	Flanker_LR	LLL	Congruent	Congruent	126.007264	126.307203	f	0.469017	Correct	Correct
4	64	Flanker_UD	UDU	Incongruent	Congruent	128.007072	128.307033	n	0.621155	Correct	Correct
4	65	Flanker_LR	LLL	Congruent	Incongruent	130.006926	130.306886	f	0.597325	Correct	Correct
4	66	Flanker_UD	DUD	Incongruent	Congruent	132.006772	132.306734	j	0.645319	Correct	Correct
4	67	Flanker_LR	RRR	Congruent	Incongruent	134.006617	134.306554	g	0.645479	Correct	Correct
4	68	Flanker_UD	DDD	Congruent	Congruent	136.006472	136.306428	n	0.429687	Correct	Correct
4	69	Flanker_LR	RRR	Congruent	Congruent	138.006330	138.306294	g	0.557771	Correct	Correct
4	70	Flanker_UD	DUD	Incongruent	Congruent	140.006187	140.306138	j	0.645838	Correct	Correct
4	71	Flanker_LR	RLR	Incongruent	Incongruent	142.006051	142.305991	f	0.630477	Correct	Correct
4	72	Flanker_UD	UDU	Incongruent	Incongruent	144.005871	144.305832	n	0.510126	Correct	Correct
4	73	Flanker_LR	LRL	Incongruent	Incongruent	146.005690	146.305684	g	0.694121	Correct	Correct
4	74	Flanker_UD	DUD	Incongruent	Incongruent	148.005560	148.305533	j	0.630343	Correct	Correct
4	75	Flanker_LR	RRR	Congruent	Incongruent	150.005407	150.305404	g	0.518428	Correct	Correct
4	76	Flanker_UD	DDD	Congruent	Congruent	152.005286	152.305233	n	0.470633	Correct	Correct
4	77	Flanker_LR	LLL	Congruent	Congruent	154.005119	154.305092	f	0.494648	Correct	Correct
4	78	Flanker_UD	DDD	Congruent	Congruent	156.004986	156.304934	n	0.470713	Correct	Correct
4	79	Flanker_LR	LLL	Congruent	Congruent	158.004842	158.304820	f	0.638946	Correct	Correct
4	80	Flanker_UD	DUD	Incongruent	Congruent	160.004676	160.304643	j	0.687040	Correct	Correct
4	81	Flanker_LR	RLR	Incongruent	Incongruent	162.004545	162.304456	f	0.703191	Correct	Correct
4	82	Flanker_UD	UUU	Congruent	Incongruent	164.004376	164.304352	j	0.591309	Correct	Correct
4	83	Flanker_LR	RRR	Congruent	Congruent	166.004226	166.304215	g	0.519387	Correct	Correct
4	84	Flanker_UD	UDU	Incongruent	Congruent	168.004083	168.304033	n	0.599537	Correct	Correct
4	85	Flanker_LR	RRR	Congruent	Incongruent	170.003934	170.303886	g	0.631662	Correct	Correct
4	86	Flanker_UD	UDU	Incongruent	Congruent	172.003744	172.303740	n	0.543857	Correct	Correct
4	87	Flanker_LR	LRL	Incongruent	Incongruent	174.003611	174.303615	g	0.655888	Correct	Correct
4	88	Flanker_UD	DUD	Incongruent	Incongruent	176.003473	176.303434	j	0.631969	Correct	Correct
4	89	Flanker_LR	RLR	Incongruent	Incongruent	178.003340	178.303285	f	0.616143	Correct	Correct
4	90	Flanker_UD	UDU	Incongruent	Incongruent	180.003142	180.303114	n	0.736231	Correct	Correct
4	91	Flanker_LR	LRL	Incongruent	Incongruent	182.003002	182.303010	g	0.648336	Correct	Correct
4	92	Flanker_UD	UUU	Congruent	Incongruent	184.002878	184.302836	j	0.672602	Correct	Correct
4	93	Flanker_LR	LLL	Congruent	Congruent	186.002724	186.302686	f	0.560535	Correct	Correct
4	94	Flanker_UD	UDU	Incongruent	Congruent	188.002587	188.302534	n	0.512798	Correct	Correct
4	95	Flanker_LR	RLR	Incongruent	Incongruent	190.002447	190.302395	f	0.656921	Correct	Correct
4	96	Flanker_UD	UUU	Congruent	Incongruent	192.002246	192.302246	j	0.608989	Correct	Correct
5	1	Flanker_LR	RRR	Congruent	None	1.999885	2.299841	g	0.571520	Correct	None
5	2	Flanker_UD	UUU	Congruent	Congruent	3.999733	4.299691	j	0.547661	Correct	Correct
5	3	Flanker_LR	LRL	Incongruent	Congruent	5.999581	6.299540	g	0.635838	Correct	Correct
5	4	Flanker_UD	DUD	Incongruent	Incongruent	7.999418	8.299391	j	0.651895	Correct	Correct
5	5	Flanker_LR	LRL	Incongruent	Incongruent	9.999250	10.299241	g	0.612091	Correct	Correct
5	6	Flanker_UD	DUD	Incongruent	Incongruent	11.999137	12.299106	j	0.636251	Correct	Correct
5	7	Flanker_LR	RRR	Congruent	Incongruent	13.998981	14.298944	g	0.532220	Correct	Correct
5	8	Flanker_UD	DUD	Incongruent	Congruent	15.998834	16.298796	j	0.748300	Correct	Correct
5	9	Flanker_LR	LRL	Incongruent	Incongruent	17.998684	18.298657	g	0.884419	Correct	Correct
5	10	Flanker_UD	DDD	Congruent	Incongruent	19.998537	20.298501	n	0.628577	Correct	Correct
5	11	Flanker_LR	LRL	Incongruent	Congruent	21.998380	22.298343	g	0.612732	Correct	Correct
5	12	Flanker_UD	UUU	Congruent	Incongruent	23.998247	24.298201	j	0.564861	Correct	Correct
5	13	Flanker_LR	LLL	Congruent	Congruent	25.998096	26.298039	f	0.516999	Correct	Correct
5	14	Flanker_UD	UDU	Incongruent	Congruent	27.997931	28.297892	n	0.581092	Correct	Correct
5	15	Flanker_LR	RRR	Congruent	Incongruent	29.997781	30.297741	g	0.637375	Correct	Correct
5	16	Flanker_UD	UDU	Incongruent	Congruent	31.997598	32.297616	n	0.549393	Correct	Correct
5	17	Flanker_LR	RLR	Incongruent	Incongruent	33.997452	34.297444	f	0.829502	Correct	Correct
5	18	Flanker_UD	UDU	Incongruent	Incongruent	35.997331	36.313958	n	0.541657	Correct	Correct
5	19	Flanker_LR	LRL	Incongruent	Incongruent	37.997181	38.313808	g	0.613057	Correct	Correct
5	20	Flanker_UD	DUD	Incongruent	Incongruent	39.997000	40.313660	j	0.573141	Correct	Correct
5	21	Flanker_LR	LRL	Incongruent	Incongruent	41.996881	42.313519	g	0.965215	Correct	Correct
5	22	Flanker_UD	UUU	Congruent	Incongruent	43.996731	44.313367	j	0.645466	Correct	Correct
5	23	Flanker_LR	LLL	Congruent	Congruent	45.996583	46.313222	f	0.749526	Correct	Correct
5	24	Flanker_UD	UDU	Incongruent	Congruent	47.996440	48.313044	n	0.509734	Correct	Correct
5	25	Flanker_LR	RRR	Congruent	Incongruent	49.996288	50.312913	g	0.621768	Correct	Correct
5	26	Flanker_UD	UUU	Congruent	Congruent	51.996102	52.312761	j	0.493773	Correct	Correct
5	27	Flanker_LR	LLL	Congruent	Congruent	53.995984	54.312611	f	0.486028	Correct	Correct
5	28	Flanker_UD	DUD	Incongruent	Congruent	55.995857	56.312450	j	0.694147	Correct	Correct
5	29	Flanker_LR	RLR	Incongruent	Incongruent	57.995692	58.312310	f	0.830188	Correct	Correct
5	30	Flanker_UD	DUD	Incongruent	Incongruent	59.995524	60.312213	j	0.742297	Correct	Correct
5	31	Flanker_LR	RRR	Congruent	Incongruent	61.995385	62.312044	g	0.550512	Correct	Correct
5	32	Flanker_UD	UUU	Congruent	Congruent	63.995239	64.311852	j	0.518835	Correct	Correct
5	33	Flanker_LR	LRL	Incongruent	Congruent	65.995086	66.311738	g	0.678631	Correct	Correct
5	34	Flanker_UD	DUD	Incongruent	Incongruent	67.994936	68.311574	j	0.662807	Correct	Correct
5	35	Flanker_LR	RLR	Incongruent	Incongruent	69.994786	70.311413	f	0.598994	Correct	Correct
5	36	Flanker_UD	UUU	Congruent	Incongruent	71.994607	72.311253	j	0.575098	Correct	Correct
5	37	Flanker_LR	LLL	Congruent	Congruent	73.994485	74.311131	f	0.527241	Correct	Correct
5	38	Flanker_UD	UDU	Incongruent	Congruent	75.994337	76.310963	n	0.519349	Correct	Correct
5	39	Flanker_LR	RLR	Incongruent	Incongruent	77.994154	78.310826	f	0.727470	Correct	Correct
5	40	Flanker_UD	UDU	Incongruent	Incongruent	79.994011	80.310680	n	0.567628	Correct	Correct
5	41	Flanker_LR	RRR	Congruent	Incongruent	81.993887	82.310527	g	0.719615	Correct	Correct
5	42	Flanker_UD	UDU	Incongruent	Congruent	83.993732	84.310372	n	0.551792	Correct	Correct
5	43	Flanker_LR	LLL	Congruent	Incongruent	85.993585	86.310223	f	0.663868	Correct	Correct
5	44	Flanker_UD	UDU	Incongruent	Congruent	87.993452	88.310084	n	0.488013	Correct	Correct
5	45	Flanker_LR	RRR	Congruent	Incongruent	89.993284	90.309912	g	0.600206	Correct	Correct
5	46	Flanker_UD	UUU	Congruent	Congruent	92.009813	92.309776	j	0.624305	Correct	Correct
5	47	Flanker_LR	RRR	Congruent	Congruent	94.009659	94.309635	g	0.736438	Correct	Correct
5	48	Flanker_UD	DUD	Incongruent	Congruent	96.009533	96.309470	j	0.872453	Correct	Correct
5	49	Flanker_LR	RLR	Incongruent	Incongruent	98.009321	98.309316	f	0.632682	Correct	Correct
5	50	Flanker_UD	DDD	Congruent	Incongruent	100.009186	100.309186	n	0.520881	Correct	Correct
5	51	Flanker_LR	LLL	Congruent	Congruent	102.009052	102.309026	f	0.528837	Correct	Correct
5	52	Flanker_UD	UUU	Congruent	Congruent	104.008904	104.308866	j	0.512981	Correct	Correct
5	53	Flanker_LR	LRL	Incongruent	Congruent	106.008729	106.308721	g	0.681165	Correct	Correct
5	54	Flanker_UD	UDU	Incongruent	Incongruent	108.008625	108.308576	n	0.537252	Correct	Correct
5	55	Flanker_LR	RRR	Congruent	Incongruent	110.008471	110.308429	g	0.529393	Correct	Correct
5	56	Flanker_UD	DDD	Congruent	Congruent	112.008315	112.308286	n	0.441447	Correct	Correct
5	57	Flanker_LR	LLL	Congruent	Congruent	114.008164	114.308118	f	0.569588	Correct	Correct
5	58	Flanker_UD	UDU	Incongruent	Congruent	116.008022	116.307969	n	0.529743	Correct	Correct
5	59	Flanker_LR	LRL	Incongruent	Incongruent	118.007867	118.307837	g	0.873853	Correct	Correct
5	60	Flanker_UD	DDD	Congruent	Incongruent	120.007710	120.307670	n	0.657989	Correct	Correct
5	61	Flanker_LR	RRR	Congruent	Congruent	122.007565	122.307520	g	0.666149	Correct	Correct
5	62	Flanker_UD	UDU	Incongruent	Congruent	124.007428	124.307371	n	0.610162	Correct	Correct
5	63	Flanker_LR	LLL	Congruent	Incongruent	126.007308	126.307240	f	0.530291	Correct	Correct
5	64	Flanker_UD	DDD	Congruent	Congruent	128.007104	128.307070	n	0.634435	Correct	Correct
5	65	Flanker_LR	RLR	Incongruent	Congruent	130.006959	130.306921	f	0.746614	Correct	Correct
5	66	Flanker_UD	UUU	Congruent	Incongruent	132.006811	132.306774	j	0.722756	Correct	Correct
5	67	Flanker_LR	RLR	Incongruent	Congruent	134.006670	134.306623	f	0.794882	Correct	Correct
5	68	Flanker_UD	DUD	Incongruent	Incongruent	136.006514	136.306480	j	0.834891	Correct	Correct
5	69	Flanker_LR	RLR	Incongruent	Incongruent	138.006361	138.306328	f	0.707043	Correct	Correct
5	70	Flanker_UD	UUU	Congruent	Incongruent	140.006226	140.306170	j	0.707370	Correct	Correct
5	71	Flanker_LR	LRL	Incongruent	Congruent	142.006077	142.306045	g	0.683278	Correct	Correct
5	72	Flanker_UD	DUD	Incongruent	Incongruent	144.005897	144.305879	j	0.659346	Correct	Correct
5	73	Flanker_LR	RRR	Congruent	Incongruent	146.005761	146.305725	g	0.627541	Correct	Correct
5	74	Flanker_UD	DUD	Incongruent	Congruent	148.005606	148.305577	j	0.659771	Correct	Correct
5	75	Flanker_LR	RRR	Congruent	Incongruent	150.005470	150.305428	g	0.667821	Correct	Correct
5	76	Flanker_UD	DDD	Congruent	Congruent	152.005287	152.305278	n	0.611865	Correct	Correct
5	77	Flanker_LR	LLL	Congruent	Congruent	154.005135	154.305127	f	0.572052	Correct	Correct
5	78	Flanker_UD	UUU	Congruent	Congruent	156.005016	156.304977	j	0.628108	Correct	Correct
5	79	Flanker_LR	RLR	Incongruent	Congruent	158.004842	158.304831	f	0.716248	Correct	Correct
5	80	Flanker_UD	DDD	Congruent	Incongruent	160.004720	160.304679	n	0.628439	Correct	Correct
5	81	Flanker_LR	LRL	Incongruent	Congruent	162.004542	162.304528	g	0.652531	Correct	Correct
5	82	Flanker_UD	UDU	Incongruent	Incongruent	164.004423	164.304381	n	0.700683	Correct	Correct
5	83	Flanker_LR	LLL	Congruent	Incongruent	166.004240	166.304232	f	0.612733	Correct	Correct
5	84	Flanker_UD	DDD	Congruent	Congruent	168.004099	168.304080	n	0.548819	Correct	Correct
5	85	Flanker_LR	RLR	Incongruent	Congruent	170.003973	170.303931	f	0.708967	Correct	Correct
5	86	Flanker_UD	DDD	Congruent	Incongruent	172.003790	172.303782	n	0.605175	Correct	Correct
5	87	Flanker_LR	LLL	Congruent	Congruent	174.003649	174.303643	f	0.565261	Correct	Correct
5	88	Flanker_UD	DDD	Congruent	Congruent	176.003491	176.303481	n	0.533302	Correct	Correct
5	89	Flanker_LR	LLL	Congruent	Congruent	178.003342	178.303340	f	0.389485	Correct	Correct
5	90	Flanker_UD	UUU	Congruent	Congruent	180.003193	180.303205	j	0.485632	Correct	Correct
5	91	Flanker_LR	RLR	Incongruent	Congruent	182.003084	182.303039	f	0.621707	Correct	Correct
5	92	Flanker_UD	DUD	Incongruent	Incongruent	184.002927	184.302883	j	0.605848	Correct	Correct
5	93	Flanker_LR	LRL	Incongruent	Incongruent	186.002785	186.302734	g	0.693972	Correct	Correct
5	94	Flanker_UD	DDD	Congruent	Incongruent	188.002627	188.302585	n	0.742103	Correct	Correct
5	95	Flanker_LR	RLR	Incongruent	Congruent	190.002451	190.302448	f	0.678221	Correct	Correct
5	96	Flanker_UD	DDD	Congruent	Incongruent	192.002296	192.302277	n	0.598305	Correct	Correct
6	1	Flanker_LR	RRR	Congruent	None	1.999917	2.299858	g	0.539681	Correct	None
6	2	Flanker_UD	DDD	Congruent	Congruent	3.999747	4.299702	n	0.419858	Correct	Correct
6	3	Flanker_LR	RRR	Congruent	Congruent	5.999587	6.299563	g	0.491912	Correct	Correct
6	4	Flanker_UD	UDU	Incongruent	Congruent	7.999440	8.299397	n	0.595960	Correct	Correct
6	5	Flanker_LR	LRL	Incongruent	Incongruent	9.999309	10.299311	g	0.692115	Correct	Correct
6	6	Flanker_UD	DDD	Congruent	Incongruent	11.999148	12.299103	n	0.460182	Correct	Correct
6	7	Flanker_LR	RLR	Incongruent	Congruent	13.999001	14.298964	f	0.612374	Correct	Correct
6	8	Flanker_UD	UDU	Incongruent	Incongruent	15.998863	16.298811	n	0.532542	Correct	Correct
6	9	Flanker_LR	RLR	Incongruent	Incongruent	17.998702	18.298685	f	0.612673	Correct	Correct
6	10	Flanker_UD	UUU	Congruent	Incongruent	19.998553	20.298516	j	0.588806	Correct	Correct
6	11	Flanker_LR	RRR	Congruent	Congruent	21.998402	22.298367	g	0.500894	Correct	Correct
6	12	Flanker_UD	UUU	Congruent	Congruent	23.998258	24.298211	j	0.556992	Correct	Correct
6	13	Flanker_LR	LRL	Incongruent	Congruent	25.998098	26.298063	g	0.701064	Correct	Correct
6	14	Flanker_UD	UUU	Congruent	Incongruent	27.997954	28.297917	j	0.645192	Correct	Correct
6	15	Flanker_LR	RRR	Congruent	Congruent	29.997808	30.297767	g	0.493346	Correct	Correct
6	16	Flanker_UD	DUD	Incongruent	Congruent	31.997634	32.297634	j	0.621388	Correct	Correct
6	17	Flanker_LR	LRL	Incongruent	Incongruent	33.997509	34.297463	g	0.661515	Correct	Correct
6	18	Flanker_UD	DDD	Congruent	Incongruent	35.997359	36.297311	n	0.468983	Correct	Correct
6	19	Flanker_LR	LLL	Congruent	Congruent	37.997208	38.313846	f	0.477175	Correct	Correct
6	20	Flanker_UD	UUU	Congruent	Congruent	39.997081	40.313691	j	0.485249	Correct	Correct
6	21	Flanker_LR	RLR	Incongruent	Congruent	41.996915	42.313564	f	0.725391	Correct	Correct
6	22	Flanker_UD	DDD	Congruent	Incongruent	43.996754	44.313385	n	0.493666	Correct	Correct
6	23	Flanker_LR	LLL	Congruent	Congruent	45.996603	46.313263	f	0.701580	Correct	Correct
6	24	Flanker_UD	UDU	Incongruent	Congruent	47.996459	48.313105	n	0.517727	Correct	Correct
6	25	Flanker_LR	LLL	Congruent	Incongruent	49.996303	50.312944	f	0.605891	Correct	Correct
6	26	Flanker_UD	DUD	Incongruent	Congruent	51.996166	52.312791	j	0.646090	Correct	Correct
6	27	Flanker_LR	RLR	Incongruent	Incongruent	53.996015	54.312653	f	0.598039	Correct	Correct
6	28	Flanker_UD	UUU	Congruent	Incongruent	55.995860	56.312499	j	0.590209	Correct	Correct
6	29	Flanker_LR	RRR	Congruent	Congruent	57.995707	58.312343	g	0.558350	Correct	Correct
6	30	Flanker_UD	DUD	Incongruent	Congruent	59.995563	60.312185	j	0.574493	Correct	Correct
6	31	Flanker_LR	LRL	Incongruent	Incongruent	61.995409	62.312069	g	0.702602	Correct	Correct
6	32	Flanker_UD	DUD	Incongruent	Incongruent	63.995271	64.311936	j	0.686664	Correct	Correct
6	33	Flanker_LR	LRL	Incongruent	Incongruent	65.995085	66.311736	g	0.614761	Correct	Correct
6	34	Flanker_UD	DDD	Congruent	Incongruent	67.994965	68.311587	n	0.510950	Correct	Correct
6	35	Flanker_LR	LRL	Incongruent	Congruent	69.994813	70.311450	g	0.567012	Correct	Correct
6	36	Flanker_UD	UUU	Congruent	Incongruent	71.994673	72.311306	j	0.471121	Correct	Correct
6	37	Flanker_LR	RRR	Congruent	Congruent	73.994516	74.311145	g	0.527327	Correct	Correct
6	38	Flanker_UD	UUU	Congruent	Congruent	75.994361	76.310991	j	0.655466	Correct	Correct
6	39	Flanker_LR	RLR	Incongruent	Congruent	77.994209	78.310850	f	0.575582	Correct	Correct
6	40	Flanker_UD	DUD	Incongruent	Incongruent	79.994065	80.310711	j	0.631685	Correct	Correct
6	41	Flanker_LR	RLR	Incongruent	Incongruent	81.993915	82.310554	f	0.600146	Correct	Correct
6	42	Flanker_UD	UDU	Incongruent	Incongruent	83.993777	84.310405	n	0.559891	Correct	Correct
6	43	Flanker_LR	LLL	Congruent	Incongruent	85.993621	86.310293	f	0.512143	Correct	Correct
6	44	Flanker_UD	UDU	Incongruent	Congruent	87.993444	88.310107	n	0.536126	Correct	Correct
6	45	Flanker_LR	LLL	Congruent	Incongruent	89.993326	90.309947	f	0.544354	Correct	Correct
6	46	Flanker_UD	DUD	Incongruent	Congruent	92.009841	92.309807	j	0.624543	Correct	Correct
6	47	Flanker_LR	LRL	Incongruent	Incongruent	94.009704	94.309709	g	0.608476	Correct	Correct
6	48	Flanker_UD	UDU	Incongruent	Incongruent	96.009536	96.309513	n	0.496603	Correct	Correct
6	49	Flanker_LR	LLL	Congruent	Incongruent	98.009400	98.309368	f	0.448703	Correct	Correct
6	50	Flanker_UD	DDD	Congruent	Congruent	100.009218	100.309213	n	0.416808	Correct	Correct
6	51	Flanker_LR	LRL	Incongruent	Congruent	102.009135	102.309071	g	0.632984	Correct	Correct
6	52	Flanker_UD	UDU	Incongruent	Incongruent	104.008949	104.308912	n	0.545085	Correct	Correct
6	53	Flanker_LR	LRL	Incongruent	Incongruent	106.008803	106.308760	g	0.577211	Correct	Correct
6	54	Flanker_UD	UDU	Incongruent	Incongruent	108.008655	108.308611	n	0.529368	Correct	Correct
6	55	Flanker_LR	RLR	Incongruent	Incongruent	110.008501	110.308465	f	0.617517	Correct	Correct
6	56	Flanker_UD	DUD	Incongruent	Incongruent	112.008352	112.308322	j	0.681549	Correct	Correct
6	57	Flanker_LR	RLR	Incongruent	Incongruent	114.008207	114.308173	f	0.577782	Correct	Correct
6	58	Flanker_UD	DDD	Congruent	Incongruent	116.008017	116.308001	n	0.545871	Correct	Correct
6	59	Flanker_LR	RLR	Incongruent	Congruent	118.007904	118.307864	f	0.641975	Correct	Correct
6	60	Flanker_UD	UUU	Congruent	Incongruent	120.007757	120.307732	j	0.946081	Correct	Correct
6	61	Flanker_LR	LLL	Congruent	Congruent	122.007607	122.307572	f	0.626183	Correct	Correct
6	62	Flanker_UD	DUD	Incongruent	Congruent	124.007459	124.307410	j	0.634328	Correct	Correct
6	63	Flanker_LR	RRR	Congruent	Incongruent	126.007296	126.307271	g	0.554363	Correct	Correct
6	64	Flanker_UD	UUU	Congruent	Congruent	128.007156	128.307138	j	0.586548	Correct	Correct
6	65	Flanker_LR	RLR	Incongruent	Congruent	130.007009	130.306972	f	0.970764	Correct	Correct
6	66	Flanker_UD	DDD	Congruent	Incongruent	132.006870	132.306822	n	0.762814	Correct	Correct
6	67	Flanker_LR	RRR	Congruent	Congruent	134.006674	134.306680	g	0.667073	Correct	Correct
6	68	Flanker_UD	DDD	Congruent	Congruent	136.006558	136.306521	n	0.499035	Correct	Correct
6	69	Flanker_LR	RRR	Congruent	Congruent	138.006407	138.306372	g	0.667150	Correct	Correct
6	70	Flanker_UD	UUU	Congruent	Congruent	140.006257	140.306220	j	0.659265	Correct	Correct
6	71	Flanker_LR	LRL	Incongruent	Congruent	142.006108	142.306063	g	0.715741	Correct	Correct
6	72	Flanker_UD	UUU	Congruent	Incongruent	144.005981	144.305901	j	0.579653	Correct	Correct
6	73	Flanker_LR	LLL	Congruent	Congruent	146.005808	146.305754	f	0.451599	Correct	Correct
6	74	Flanker_UD	DDD	Congruent	Congruent	148.005674	148.305636	n	0.491808	Correct	Correct
6	75	Flanker_LR	RRR	Congruent	Congruent	150.005510	150.305482	g	0.467855	Correct	Correct
6	76	Flanker_UD	DUD	Incongruent	Congruent	152.005368	152.305327	j	0.699936	Correct	Correct
6	77	Flanker_LR	LLL	Congruent	Incongruent	154.005214	154.305186	f	0.596139	Correct	Correct
6	78	Flanker_UD	DUD	Incongruent	Congruent	156.005061	156.305067	j	0.620270	Correct	Correct
6	79	Flanker_LR	RLR	Incongruent	Incongruent	158.004979	158.304880	f	0.604311	Correct	Correct
6	80	Flanker_UD	DUD	Incongruent	Incongruent	160.004771	160.304732	j	0.732679	Correct	Correct
6	81	Flanker_LR	RRR	Congruent	Incongruent	162.004623	162.304586	g	0.540591	Correct	Correct
6	82	Flanker_UD	DDD	Congruent	Congruent	164.004472	164.304439	n	0.508702	Correct	Correct
6	83	Flanker_LR	LRL	Incongruent	Congruent	166.004328	166.304313	g	0.636827	Correct	Correct
6	84	Flanker_UD	DUD	Incongruent	Incongruent	168.004170	168.304134	j	0.684992	Correct	Correct
6	85	Flanker_LR	LLL	Congruent	Incongruent	170.003990	170.303980	f	0.525196	Correct	Correct
6	86	Flanker_UD	UDU	Incongruent	Congruent	172.003871	172.303834	n	0.549422	Correct	Correct
6	87	Flanker_LR	RRR	Congruent	Incongruent	174.003721	174.303686	g	0.461302	Correct	Correct
6	88	Flanker_UD	DDD	Congruent	Congruent	176.003573	176.303536	n	0.573500	Correct	Correct
6	89	Flanker_LR	RLR	Incongruent	Congruent	178.003424	178.303390	f	0.597728	Correct	Correct
6	90	Flanker_UD	UDU	Incongruent	Incongruent	180.003275	180.303238	n	0.501729	Correct	Correct
6	91	Flanker_LR	LLL	Congruent	Incongruent	182.003126	182.303090	f	0.461814	Correct	Correct
6	92	Flanker_UD	UDU	Incongruent	Congruent	184.002959	184.302943	n	0.517952	Correct	Correct
6	93	Flanker_LR	LLL	Congruent	Incongruent	186.002796	186.302788	f	0.574012	Correct	Correct
6	94	Flanker_UD	UUU	Congruent	Congruent	188.002647	188.302635	j	0.566249	Correct	Correct
6	95	Flanker_LR	LRL	Incongruent	Congruent	190.002497	190.302490	g	0.646264	Correct	Correct
6	96	Flanker_UD	UDU	Incongruent	Incongruent	192.002386	192.302345	n	0.542349	Correct	Correct
7	1	Flanker_LR	LRL	Incongruent	None	1.999861	2.299823	g	0.630091	Correct	None
7	2	Flanker_UD	UDU	Incongruent	Incongruent	3.999704	4.299717	n	0.750279	Correct	Correct
7	3	Flanker_LR	LLL	Congruent	Incongruent	5.999563	6.299525	f	0.558351	Correct	Correct
7	4	Flanker_UD	UDU	Incongruent	Congruent	7.999414	8.299375	n	0.502479	Correct	Correct
7	5	Flanker_LR	RRR	Congruent	Incongruent	9.999265	10.299226	g	0.446570	Correct	Correct
7	6	Flanker_UD	UUU	Congruent	Congruent	11.999139	12.299106	j	0.614707	Correct	Correct
7	7	Flanker_LR	LRL	Incongruent	Congruent	13.998970	14.298929	g	1.014878	Correct	Correct
7	8	Flanker_UD	UUU	Congruent	Incongruent	15.998786	16.298769	j	0.542995	Correct	Correct
7	9	Flanker_LR	LLL	Congruent	Congruent	17.998637	18.298627	f	0.455079	Correct	Correct
7	10	Flanker_UD	UUU	Congruent	Congruent	19.998520	20.298505	j	0.471229	Correct	Correct
7	11	Flanker_LR	LLL	Congruent	Congruent	21.998372	22.298334	f	0.663339	Correct	Correct
7	12	Flanker_UD	DUD	Incongruent	Congruent	23.998222	24.298182	j	0.903503	Correct	Correct
7	13	Flanker_LR	LRL	Incongruent	Incongruent	25.998072	26.298031	g	0.599577	Correct	Correct
7	14	Flanker_UD	DDD	Congruent	Incongruent	27.997924	28.297906	n	0.527700	Correct	Correct
7	15	Flanker_LR	LLL	Congruent	Congruent	29.997775	30.297736	f	0.583840	Correct	Correct
7	16	Flanker_UD	DUD	Incongruent	Congruent	31.997625	32.297587	j	0.847908	Correct	Correct
7	17	Flanker_LR	RRR	Congruent	Incongruent	33.997478	34.297438	g	0.992053	Correct	Correct
7	18	Flanker_UD	UDU	Incongruent	Congruent	35.997329	36.297302	n	0.496237	Correct	Correct
7	19	Flanker_LR	LRL	Incongruent	Incongruent	37.997147	38.313799	g	0.615653	Correct	Correct
7	20	Flanker_UD	DUD	Incongruent	Incongruent	39.996999	40.313647	j	0.959747	Correct	Correct
7	21	Flanker_LR	LRL	Incongruent	Incongruent	41.996882	42.313523	g	0.583861	Correct	Correct
7	22	Flanker_UD	UUU	Congruent	Incongruent	43.996700	44.313353	j	0.488067	Correct	Correct
7	23	Flanker_LR	LRL	Incongruent	Congruent	45.996552	46.313204	g	0.560174	Correct	Correct
7	24	Flanker_UD	DUD	Incongruent	Incongruent	47.996402	48.313052	j	0.576210	Correct	Correct
7	25	Flanker_LR	RLR	Incongruent	Incongruent	49.996284	50.312927	f	0.880473	Correct	Correct
7	26	Flanker_UD	DUD	Incongruent	Incongruent	51.996144	52.312764	j	0.600560	Correct	Correct
7	27	Flanker_LR	RLR	Incongruent	Incongruent	53.995986	54.312613	f	0.872575	Correct	Correct
7	28	Flanker_UD	DDD	Congruent	Incongruent	55.995838	56.312464	n	0.480697	Correct	Correct
7	29	Flanker_LR	RLR	Incongruent	Congruent	57.995689	58.312328	f	0.688848	Correct	Correct
7	30	Flanker_UD	UDU	Incongruent	Incongruent	59.995509	60.312167	n	0.536993	Correct	Correct
7	31	Flanker_LR	LLL	Congruent	Incongruent	61.995393	62.312018	f	0.513120	Correct	Correct
7	32	Flanker_UD	DDD	Congruent	Congruent	63.995210	64.311869	n	0.353239	Correct	Correct
7	33	Flanker_LR	RLR	Incongruent	Congruent	65.995093	66.311751	f	0.489305	Correct	Correct
7	34	Flanker_UD	DDD	Congruent	Incongruent	67.994943	68.311537	n	0.417434	Correct	Correct
7	35	Flanker_LR	RLR	Incongruent	Congruent	69.994795	70.311422	f	0.577498	Correct	Correct
7	36	Flanker_UD	DUD	Incongruent	Incongruent	71.994614	72.311264	j	0.585756	Correct	Correct
7	37	Flanker_LR	RLR	Incongruent	Incongruent	73.994496	74.311146	f	0.569810	Correct	Correct
7	38	Flanker_UD	DUD	Incongruent	Incongruent	75.994348	76.310975	j	0.489950	Correct	Correct
7	39	Flanker_LR	RRR	Congruent	Incongruent	77.994197	78.310825	g	0.586077	Correct	Correct
7	40	Flanker_UD	DDD	Congruent	Congruent	79.994049	80.310676	n	0.490096	Correct	Correct
7	41	Flanker_LR	RLR	Incongruent	Congruent	81.993899	82.310547	f	0.450286	Correct	Correct
7	42	Flanker_UD	UDU	Incongruent	Incongruent	83.993752	84.310378	n	0.538415	Correct	Correct
7	43	Flanker_LR	LRL	Incongruent	Incongruent	85.993603	86.310229	g	0.554551	Correct	Correct
7	44	Flanker_UD	UDU	Incongruent	Incongruent	87.993421	88.310071	n	0.490644	Correct	Correct
7	45	Flanker_LR	RLR	Incongruent	Incongruent	89.993304	90.309958	f	0.466799	Correct	Correct
7	46	Flanker_UD	DUD	Incongruent	Incongruent	91.993153	92.309783	j	0.602821	Correct	Correct
7	47	Flanker_LR	LLL	Congruent	Incongruent	94.009670	94.309634	f	0.570964	Correct	Correct
7	48	Flanker_UD	UDU	Incongruent	Congruent	96.009519	96.309484	n	0.515205	Correct	Correct
7	49	Flanker_LR	LRL	Incongruent	Incongruent	98.009372	98.309338	g	0.611295	Correct	Correct
7	50	Flanker_UD	UUU	Congruent	Incongruent	100.009221	100.309187	j	0.635332	Correct	Correct
7	51	Flanker_LR	RLR	Incongruent	Congruent	102.009073	102.309037	f	0.643444	Correct	Correct
7	52	Flanker_UD	UDU	Incongruent	Incongruent	104.008927	104.308887	n	0.603583	Correct	Correct
7	53	Flanker_LR	RRR	Congruent	Incongruent	106.008794	106.308762	g	0.587654	Correct	Correct
7	54	Flanker_UD	DUD	Incongruent	Congruent	108.008598	108.308582	j	0.579881	Correct	Correct
7	55	Flanker_LR	RRR	Congruent	Incongruent	110.008480	110.308442	g	0.483934	Correct	Correct
7	56	Flanker_UD	UUU	Congruent	Congruent	112.008299	112.308285	j	0.636100	Correct	Correct
7	57	Flanker_LR	LLL	Congruent	Congruent	114.008171	114.308188	f	0.532275	Correct	Correct
7	58	Flanker_UD	UUU	Congruent	Congruent	116.008002	116.307990	j	0.676280	Correct	Correct
7	59	Flanker_LR	RRR	Congruent	Congruent	118.007885	118.307841	g	0.644372	Correct	Correct
7	60	Flanker_UD	UDU	Incongruent	Congruent	120.007735	120.307695	n	0.556571	Correct	Correct
7	61	Flanker_LR	LLL	Congruent	Incongruent	122.007568	122.307588	f	0.468660	Correct	Correct
7	62	Flanker_UD	UUU	Congruent	Congruent	124.007436	124.307399	j	0.556730	Correct	Correct
7	63	Flanker_LR	RRR	Congruent	Congruent	126.007287	126.307251	g	0.556909	Correct	Correct
7	64	Flanker_UD	UDU	Incongruent	Congruent	128.007137	128.307100	n	0.517127	Correct	Correct
7	65	Flanker_LR	RRR	Congruent	Incongruent	130.006965	130.306992	g	0.549155	Correct	Correct
7	66	Flanker_UD	DUD	Incongruent	Congruent	132.006814	132.306802	j	0.637240	Correct	Correct
7	67	Flanker_LR	LRL	Incongruent	Incongruent	134.006662	134.306649	g	0.901349	Correct	Correct
7	68	Flanker_UD	UDU	Incongruent	Incongruent	136.006543	136.306505	n	0.789545	Correct	Correct
7	69	Flanker_LR	RRR	Congruent	Incongruent	138.006363	138.306385	g	0.517675	Correct	Correct
7	70	Flanker_UD	UDU	Incongruent	Congruent	140.006245	140.306208	n	0.469775	Correct	Correct
7	71	Flanker_LR	LRL	Incongruent	Incongruent	142.006065	142.306052	g	0.533857	Correct	Correct
7	72	Flanker_UD	UUU	Congruent	Incongruent	144.005947	144.305908	j	0.877896	Correct	Correct
7	73	Flanker_LR	LLL	Congruent	Congruent	146.005806	146.305760	f	0.830065	Correct	Correct
7	74	Flanker_UD	DDD	Congruent	Congruent	148.005649	148.305612	n	0.742198	Correct	Correct
7	75	Flanker_LR	RLR	Incongruent	Congruent	150.005499	150.305463	f	0.758387	Correct	Correct
7	76	Flanker_UD	DDD	Congruent	Incongruent	152.005351	152.305313	n	0.630481	Correct	Correct
7	77	Flanker_LR	LRL	Incongruent	Congruent	154.005203	154.305187	g	0.686652	Correct	Correct
7	78	Flanker_UD	DDD	Congruent	Incongruent	156.005024	156.305011	n	0.494731	Correct	Correct
7	79	Flanker_LR	RRR	Congruent	Congruent	158.004874	158.304868	g	0.678873	Correct	Correct
7	80	Flanker_UD	DUD	Incongruent	Congruent	160.004726	160.304719	j	0.711024	Correct	Correct
7	81	Flanker_LR	LLL	Congruent	Incongruent	162.004577	162.304571	f	0.527069	Correct	Correct
7	82	Flanker_UD	UUU	Congruent	Congruent	164.004458	164.304421	j	0.583162	Correct	Correct
7	83	Flanker_LR	RRR	Congruent	Congruent	166.004279	166.304265	g	0.431346	Correct	Correct
7	84	Flanker_UD	DDD	Congruent	Congruent	168.004162	168.304122	n	0.495433	Correct	Correct
7	85	Flanker_LR	RLR	Incongruent	Congruent	170.004011	170.303974	f	0.615631	Correct	Correct
7	86	Flanker_UD	DDD	Congruent	Incongruent	172.003861	172.303826	n	0.455648	Correct	Correct
7	87	Flanker_LR	LLL	Congruent	Congruent	174.003713	174.303675	f	0.495802	Correct	Correct
7	88	Flanker_UD	DDD	Congruent	Congruent	176.003565	176.303526	n	0.527894	Correct	Correct
7	89	Flanker_LR	RLR	Incongruent	Congruent	178.003385	178.303393	f	0.808012	Correct	Correct
7	90	Flanker_UD	DDD	Congruent	Incongruent	180.003266	180.303229	n	0.520159	Correct	Correct
7	91	Flanker_LR	LLL	Congruent	Congruent	182.003118	182.303081	f	0.496340	Correct	Correct
7	92	Flanker_UD	UUU	Congruent	Congruent	184.002938	184.302929	j	0.616399	Correct	Correct
7	93	Flanker_LR	RRR	Congruent	Congruent	186.002789	186.302786	g	0.616522	Correct	Correct
7	94	Flanker_UD	DUD	Incongruent	Congruent	188.002640	188.302633	j	0.696741	Correct	Correct
7	95	Flanker_LR	LRL	Incongruent	Incongruent	190.002523	190.302476	g	0.584856	Correct	Correct
7	96	Flanker_UD	UUU	Congruent	Incongruent	192.002371	192.302335	j	0.592941	Correct	Correct
8	1	Flanker_LR	LLL	Congruent	None	1.999868	2.299830	f	0.471673	Correct	None
8	2	Flanker_UD	DDD	Congruent	Congruent	3.999718	4.299672	n	0.407793	Correct	Correct
8	3	Flanker_LR	LRL	Incongruent	Congruent	5.999610	6.299540	g	0.551873	Correct	Correct
8	4	Flanker_UD	DUD	Incongruent	Incongruent	7.999391	8.299380	j	0.624020	Correct	Correct
8	5	Flanker_LR	RRR	Congruent	Incongruent	9.999270	10.299230	g	0.488041	Correct	Correct
8	6	Flanker_UD	UUU	Congruent	Congruent	11.999090	12.299084	j	0.448207	Correct	Correct
8	7	Flanker_LR	LLL	Congruent	Congruent	13.998958	14.298936	f	0.416409	Correct	Correct
8	8	Flanker_UD	UDU	Incongruent	Congruent	15.998822	16.298790	n	0.520509	Correct	Correct
8	9	Flanker_LR	RLR	Incongruent	Incongruent	17.998674	18.298638	f	0.560572	Correct	Correct
8	10	Flanker_UD	DDD	Congruent	Incongruent	19.998528	20.298488	n	0.392652	Correct	Correct
8	11	Flanker_LR	LRL	Incongruent	Congruent	21.998376	22.298341	g	0.536836	Correct	Correct
8	12	Flanker_UD	DUD	Incongruent	Incongruent	23.998225	24.298190	j	0.600914	Correct	Correct
8	13	Flanker_LR	RRR	Congruent	Incongruent	25.998077	26.298040	g	0.529035	Correct	Correct
8	14	Flanker_UD	UUU	Congruent	Congruent	27.997927	28.297890	j	0.681155	Correct	Correct
8	15	Flanker_LR	LLL	Congruent	Congruent	29.997778	30.297782	f	0.545319	Correct	Correct
8	16	Flanker_UD	DUD	Incongruent	Congruent	31.997628	32.297585	j	0.561393	Correct	Correct
8	17	Flanker_LR	RRR	Congruent	Incongruent	33.997480	34.297441	g	0.489546	Correct	Correct
8	18	Flanker_UD	DDD	Congruent	Congruent	35.997331	36.297291	n	0.401056	Correct	Correct
8	19	Flanker_LR	LLL	Congruent	Congruent	37.997163	38.313811	f	0.401134	Correct	Correct
8	20	Flanker_UD	UUU	Congruent	Congruent	39.997030	40.313657	j	0.417205	Correct	Correct
8	21	Flanker_LR	LRL	Incongruent	Congruent	41.996851	42.313506	g	0.721409	Correct	Correct
8	22	Flanker_UD	DUD	Incongruent	Incongruent	43.996732	44.313368	j	0.633510	Correct	Correct
8	23	Flanker_LR	LRL	Incongruent	Incongruent	45.996584	46.313210	g	0.553563	Correct	Correct
8	24	Flanker_UD	UDU	Incongruent	Incongruent	47.996432	48.313062	n	0.497700	Correct	Correct
8	25	Flanker_LR	RLR	Incongruent	Incongruent	49.996286	50.312916	f	0.713784	Correct	Correct
8	26	Flanker_UD	DDD	Congruent	Incongruent	51.996135	52.312776	n	0.553997	Correct	Correct
8	27	Flanker_LR	RLR	Incongruent	Congruent	53.995999	54.312619	f	0.666110	Correct	Correct
8	28	Flanker_UD	DDD	Congruent	Incongruent	55.995831	56.312465	n	0.402251	Correct	Correct
8	29	Flanker_LR	RRR	Congruent	Congruent	57.995689	58.312317	g	0.578340	Correct	Correct
8	30	Flanker_UD	DDD	Congruent	Congruent	59.995538	60.312158	n	0.426440	Correct	Correct
8	31	Flanker_LR	LRL	Incongruent	Congruent	61.995389	62.312020	g	0.554595	Correct	Correct
8	32	Flanker_UD	DUD	Incongruent	Incongruent	63.995241	64.311869	j	0.578618	Correct	Correct
8	33	Flanker_LR	RRR	Congruent	Incongruent	65.995059	66.311714	g	0.554830	Correct	Correct
8	34	Flanker_UD	UUU	Congruent	Congruent	67.994942	68.311591	j	0.586900	Correct	Correct
8	35	Flanker_LR	LRL	Incongruent	Congruent	69.994791	70.311423	g	0.659004	Correct	Correct
8	36	Flanker_UD	UUU	Congruent	Incongruent	71.994642	72.311272	j	0.683266	Correct	Correct
8	37	Flanker_LR	RLR	Incongruent	Congruent	73.994493	74.311122	f	0.667204	Correct	Correct
8	38	Flanker_UD	UDU	Incongruent	Incongruent	75.994343	76.310973	n	0.731410	Correct	Correct
8	39	Flanker_LR	LLL	Congruent	Incongruent	77.994163	78.310824	f	0.643454	Correct	Correct
8	40	Flanker_UD	UUU	Congruent	Congruent	79.994012	80.310669	n	0.523660	Error	Correct
8	41	Flanker_LR	LRL	Incongruent	Congruent	81.993884	82.310527	g	0.803763	Correct	Error
8	42	Flanker_UD	UDU	Incongruent	Incongruent	83.993734	84.310388	n	0.675911	Correct	Correct
8	43	Flanker_LR	LRL	Incongruent	Incongruent	86.010250	86.310229	g	1.252003	Correct	Correct
8	44	Flanker_UD	DDD	Congruent	Incongruent	88.010072	88.310080	n	0.636160	Correct	Correct
8	45	Flanker_LR	RLR	Incongruent	Congruent	90.009923	90.309929	f	0.772251	Correct	Correct
8	46	Flanker_UD	UUU	Congruent	Incongruent	92.009804	92.309808	j	0.572361	Correct	Correct
8	47	Flanker_LR	LRL	Incongruent	Congruent	94.009655	94.309634	g	0.628507	Correct	Correct
8	48	Flanker_UD	DUD	Incongruent	Incongruent	96.009506	96.309481	j	0.628560	Correct	Correct
8	49	Flanker_LR	LLL	Congruent	Incongruent	98.009358	98.309335	f	0.588738	Correct	Correct
8	50	Flanker_UD	UUU	Congruent	Congruent	100.009233	100.309209	j	0.532884	Correct	Correct
8	51	Flanker_LR	RLR	Incongruent	Congruent	102.009026	102.309034	f	0.629036	Correct	Correct
8	52	Flanker_UD	DDD	Congruent	Incongruent	104.008910	104.308884	n	0.645057	Correct	Correct
8	53	Flanker_LR	RRR	Congruent	Congruent	106.008763	106.308737	g	0.669241	Correct	Correct
8	54	Flanker_UD	UDU	Incongruent	Congruent	108.008643	108.308609	n	0.581394	Correct	Correct
8	55	Flanker_LR	RRR	Congruent	Incongruent	110.008463	110.308438	g	1.165402	Correct	Correct
8	56	Flanker_UD	DUD	Incongruent	Congruent	112.008314	112.308289	j	0.621660	Correct	Correct
8	57	Flanker_LR	RLR	Incongruent	Incongruent	114.008163	114.308138	f	0.581669	Correct	Correct
8	58	Flanker_UD	UDU	Incongruent	Incongruent	116.008049	116.308010	n	0.549783	Correct	Correct
8	59	Flanker_LR	LRL	Incongruent	Incongruent	118.007867	118.307842	g	0.621968	Correct	Correct
8	60	Flanker_UD	DUD	Incongruent	Incongruent	120.007715	120.307692	j	0.533985	Correct	Correct
8	61	Flanker_LR	LLL	Congruent	Incongruent	122.007569	122.307544	f	0.470099	Correct	Correct
8	62	Flanker_UD	DUD	Incongruent	Congruent	124.007447	124.307410	j	0.590474	Correct	Correct
8	63	Flanker_LR	RRR	Congruent	Incongruent	126.007270	126.307244	g	0.542446	Correct	Correct
8	64	Flanker_UD	UDU	Incongruent	Congruent	128.007121	128.307096	n	0.382496	Correct	Correct
8	65	Flanker_LR	RLR	Incongruent	Incongruent	130.006971	130.306946	f	0.534736	Correct	Correct
8	66	Flanker_UD	DUD	Incongruent	Incongruent	132.006862	132.306807	j	0.510725	Correct	Correct
8	67	Flanker_LR	LLL	Congruent	Incongruent	134.006672	134.306648	f	0.502879	Correct	Correct
8	68	Flanker_UD	UUU	Congruent	Congruent	136.006523	136.306499	j	0.583017	Correct	Correct
8	69	Flanker_LR	RLR	Incongruent	Congruent	138.006375	138.306349	f	0.639147	Correct	Correct
8	70	Flanker_UD	UDU	Incongruent	Incongruent	140.006249	140.306207	n	0.367253	Correct	Correct
8	71	Flanker_LR	LRL	Incongruent	Incongruent	142.006073	142.306052	g	0.583325	Correct	Correct
8	72	Flanker_UD	DDD	Congruent	Incongruent	144.005926	144.305924	n	0.407424	Correct	Correct
8	73	Flanker_LR	RRR	Congruent	Congruent	146.005778	146.305752	g	0.487660	Correct	Correct
8	74	Flanker_UD	UUU	Congruent	Congruent	148.005659	148.305622	j	0.511670	Correct	Correct
8	75	Flanker_LR	LLL	Congruent	Congruent	150.005481	150.305460	f	0.455970	Correct	Correct
8	76	Flanker_UD	DDD	Congruent	Congruent	152.005331	152.305306	n	0.399954	Correct	Correct
8	77	Flanker_LR	LLL	Congruent	Congruent	154.005175	154.305156	f	0.880113	Correct	Correct
8	78	Flanker_UD	UDU	Incongruent	Congruent	156.005045	156.305051	n	0.504262	Correct	Correct
8	79	Flanker_LR	LLL	Congruent	Incongruent	158.004884	158.304858	f	0.456327	Correct	Correct
8	80	Flanker_UD	UDU	Incongruent	Congruent	160.004735	160.304708	n	0.536448	Correct	Correct
8	81	Flanker_LR	RLR	Incongruent	Incongruent	162.004584	162.304560	f	0.664633	Correct	Correct
8	82	Flanker_UD	DDD	Congruent	Incongruent	164.004435	164.304450	n	0.416713	Correct	Correct
8	83	Flanker_LR	RRR	Congruent	Congruent	166.004285	166.304262	g	0.400820	Correct	Correct
8	84	Flanker_UD	DUD	Incongruent	Congruent	168.004137	168.304113	j	0.600932	Correct	Correct
8	85	Flanker_LR	LRL	Incongruent	Incongruent	170.003988	170.303973	g	0.729000	Correct	Correct
8	86	Flanker_UD	UUU	Congruent	Incongruent	172.003839	172.303866	j	0.553192	Correct	Correct
8	87	Flanker_LR	RRR	Congruent	Congruent	174.003691	174.303664	g	0.625299	Correct	Correct
8	88	Flanker_UD	DUD	Incongruent	Congruent	176.003542	176.303516	j	0.721419	Correct	Correct
8	89	Flanker_LR	RLR	Incongruent	Incongruent	178.003359	178.303367	f	0.625528	Correct	Correct
8	90	Flanker_UD	DDD	Congruent	Incongruent	180.003244	180.303247	n	0.561625	Correct	Correct
8	91	Flanker_LR	RRR	Congruent	Congruent	182.003061	182.303068	g	1.273798	Correct	Correct
8	92	Flanker_UD	UDU	Incongruent	Congruent	184.002944	184.302919	n	0.585853	Correct	Correct
8	93	Flanker_LR	RLR	Incongruent	Incongruent	186.002794	186.302769	f	0.578016	Correct	Correct
8	94	Flanker_UD	UUU	Congruent	Incongruent	188.002640	188.302647	j	0.426232	Correct	Correct
8	95	Flanker_LR	LLL	Congruent	Congruent	190.002496	190.302470	f	0.402186	Correct	Correct
8	96	Flanker_UD	UDU	Incongruent	Congruent	192.002348	192.302320	n	0.458414	Correct	Correct
