# Supplementary material for: Congruency Sequence Effects without Feature Integration or Contingency Learning Confounds
Source: PLoS One. 2014 Jul 14;9(7):e102337. doi: 10.1371/journal.pone.0102337 (PMC4096924; doi:10.1371/journal.pone.0102337)
Supplement: Raw Data S1 — The raw data collected from each participant in Experiments 1 and 2. (ZIP) [file pone.0102337.s001.zip › RAW DATA/Experiment2/Prime_Word_Flanker_3D_Subject_3_log.txt]

Experiment ID	Prime_Word_Flanker_Paradigm
Subject	3
Run Time	25-Apr-2013 14:16:57
Run Number	Trial Number	Task	Stimulus	Current Trial Type	Previous Trial Type	StimulusOnsetTime	StimulusOffsetTime	Response	RT	Accuracy	PreviousAccuracy
practice	1	Flanker_LR	LLL	Congruent	None	1.999816	2.299819	f	0.465057	Correct	None
practice	2	Flanker_UD	UDU	Incongruent	Congruent	3.999671	4.299680	j	0.689233	Error	Correct
practice	3	Flanker_LR	LRL	Incongruent	Incongruent	5.999535	6.299509	f	0.481331	Error	Error
practice	4	Flanker_UD	UDU	Incongruent	Incongruent	7.999387	8.299357	j	0.601559	Error	Error
practice	5	Flanker_LR	LRL	Incongruent	Incongruent	9.999224	10.299203	g	0.673627	Correct	Error
practice	6	Flanker_UD	DDD	Congruent	Incongruent	11.999094	12.299049	n	0.649855	Correct	Correct
practice	7	Flanker_LR	RLR	Incongruent	Congruent	13.998921	14.298907	f	0.705830	Correct	Correct
practice	8	Flanker_UD	DUD	Incongruent	Incongruent	15.998733	16.298732	j	0.586092	Correct	Correct
practice	9	Flanker_LR	RLR	Incongruent	Incongruent	17.998579	18.298586	f	0.594189	Correct	Correct
practice	10	Flanker_UD	UDU	Incongruent	Incongruent	19.998427	20.298433	n	0.530252	Correct	Correct
practice	11	Flanker_LR	RRR	Congruent	Incongruent	21.998272	22.298277	g	0.650487	Correct	Correct
practice	12	Flanker_UD	DUD	Incongruent	Congruent	23.998118	24.298125	j	0.666562	Correct	Correct
practice	13	Flanker_LR	LLL	Congruent	Incongruent	25.997964	26.297970	f	0.642739	Correct	Correct
practice	14	Flanker_UD	DUD	Incongruent	Congruent	27.997865	28.297816	j	0.522808	Correct	Correct
practice	15	Flanker_LR	RRR	Congruent	Incongruent	29.997657	30.297663	g	0.610853	Correct	Correct
practice	16	Flanker_UD	DDD	Congruent	Congruent	31.997536	32.297506	n	0.643060	Correct	Correct
practice	17	Flanker_LR	RRR	Congruent	Congruent	33.997380	34.297351	j	0.547142	Error	Correct
practice	18	Flanker_UD	DDD	Congruent	Congruent	35.997224	36.297201	n	0.650606	Correct	Error
practice	19	Flanker_LR	LLL	Congruent	Congruent	37.997088	38.313709	f	0.570738	Correct	Correct
practice	20	Flanker_UD	UUU	Congruent	Congruent	39.996885	40.313555	j	0.682848	Correct	Correct
practice	21	Flanker_LR	LRL	Incongruent	Congruent	41.996732	42.313402	g	0.659007	Correct	Correct
practice	22	Flanker_UD	UUU	Congruent	Incongruent	43.996611	44.313249	j	0.699140	Correct	Correct
practice	23	Flanker_LR	RLR	Incongruent	Congruent	45.996425	46.313094	f	0.571183	Correct	Correct
practice	24	Flanker_UD	UUU	Congruent	Incongruent	47.996270	48.312974	j	0.731268	Correct	Correct
1	1	Flanker_LR	RRR	Congruent	None	1.999888	2.299817	g	0.569236	Correct	None
1	2	Flanker_UD	UDU	Incongruent	Congruent	3.999734	4.299695	n	0.633341	Correct	Correct
1	3	Flanker_LR	RLR	Incongruent	Incongruent	5.999577	6.299538	f	0.545480	Correct	Correct
1	4	Flanker_UD	UDU	Incongruent	Incongruent	7.999426	8.299385	n	0.521641	Correct	Correct
1	5	Flanker_LR	LRL	Incongruent	Incongruent	9.999276	10.299231	g	0.521775	Correct	Correct
1	6	Flanker_UD	UUU	Congruent	Incongruent	11.999117	12.299079	j	0.505987	Correct	Correct
1	7	Flanker_LR	RRR	Congruent	Congruent	13.998938	14.298918	g	0.553902	Correct	Correct
1	8	Flanker_UD	DDD	Congruent	Congruent	15.998813	16.298790	n	0.570153	Correct	Correct
1	9	Flanker_LR	LLL	Congruent	Congruent	17.998679	18.298620	f	0.530179	Correct	Correct
1	10	Flanker_UD	DUD	Incongruent	Congruent	19.998474	20.298462	j	0.586383	Correct	Correct
1	11	Flanker_LR	RLR	Incongruent	Incongruent	21.998323	22.298305	f	0.650460	Correct	Correct
1	12	Flanker_UD	DUD	Incongruent	Incongruent	23.998197	24.298160	j	0.586626	Correct	Correct
1	13	Flanker_LR	RLR	Incongruent	Incongruent	25.998031	26.298008	f	0.578705	Correct	Correct
1	14	Flanker_UD	DUD	Incongruent	Incongruent	27.997863	28.297849	j	0.586823	Correct	Correct
1	15	Flanker_LR	RLR	Incongruent	Incongruent	29.997740	30.297699	f	0.506872	Correct	Correct
1	16	Flanker_UD	DDD	Congruent	Incongruent	31.997601	32.297585	j	0.563105	Error	Correct
1	17	Flanker_LR	LRL	Incongruent	Congruent	33.997422	34.297394	g	0.675257	Correct	Error
1	18	Flanker_UD	DDD	Congruent	Incongruent	35.997269	36.313905	j	0.547301	Error	Correct
1	19	Flanker_LR	RRR	Congruent	Congruent	37.997115	38.313768	g	0.570837	Correct	Error
1	20	Flanker_UD	UDU	Incongruent	Congruent	39.996934	40.313603	n	0.610932	Correct	Correct
1	21	Flanker_LR	LRL	Incongruent	Incongruent	41.996781	42.313449	g	0.507054	Correct	Correct
1	22	Flanker_UD	UUU	Congruent	Incongruent	43.996637	44.313297	j	0.579171	Correct	Correct
1	23	Flanker_LR	LLL	Congruent	Congruent	45.996509	46.313163	f	0.499350	Correct	Correct
1	24	Flanker_UD	UDU	Incongruent	Congruent	47.996353	48.312992	n	0.603363	Correct	Correct
1	25	Flanker_LR	LRL	Incongruent	Incongruent	49.996169	50.312836	g	0.643557	Correct	Correct
1	26	Flanker_UD	UUU	Congruent	Incongruent	51.996048	52.312685	j	0.667681	Correct	Correct
1	27	Flanker_LR	RRR	Congruent	Congruent	53.995896	54.312545	g	0.755798	Correct	Correct
1	28	Flanker_UD	DDD	Congruent	Congruent	55.995750	56.312381	n	0.612047	Correct	Correct
1	29	Flanker_LR	LLL	Congruent	Congruent	57.995593	58.312272	f	0.524050	Correct	Correct
1	30	Flanker_UD	UUU	Congruent	Congruent	59.995405	60.312072	j	0.716109	Correct	Correct
1	31	Flanker_LR	RRR	Congruent	Congruent	61.995252	62.311922	g	0.548358	Correct	Correct
1	32	Flanker_UD	UDU	Incongruent	Congruent	63.995130	64.311767	n	0.564469	Correct	Correct
1	33	Flanker_LR	LLL	Congruent	Incongruent	65.994979	66.311617	f	0.460545	Correct	Correct
1	34	Flanker_UD	DDD	Congruent	Congruent	67.994826	68.311461	n	0.644634	Correct	Correct
1	35	Flanker_LR	RLR	Incongruent	Congruent	69.994671	70.311333	f	0.588844	Correct	Correct
1	36	Flanker_UD	DUD	Incongruent	Incongruent	71.994519	72.311157	j	0.532881	Correct	Correct
1	37	Flanker_LR	LLL	Congruent	Incongruent	73.994367	74.311003	f	0.476972	Correct	Correct
1	38	Flanker_UD	UUU	Congruent	Congruent	75.994215	76.310850	j	0.453292	Correct	Correct
1	39	Flanker_LR	LRL	Incongruent	Congruent	77.994060	78.310697	g	0.517250	Correct	Correct
1	40	Flanker_UD	DDD	Congruent	Incongruent	79.993908	80.310546	n	0.501455	Correct	Correct
1	41	Flanker_LR	LRL	Incongruent	Congruent	82.010392	82.310393	g	0.637561	Correct	Correct
1	42	Flanker_UD	DUD	Incongruent	Incongruent	84.010238	84.310241	j	0.629623	Correct	Correct
1	43	Flanker_LR	RLR	Incongruent	Incongruent	86.010126	86.310093	f	0.501725	Correct	Correct
1	44	Flanker_UD	DDD	Congruent	Incongruent	88.009960	88.309944	n	0.509864	Correct	Correct
1	45	Flanker_LR	RRR	Congruent	Congruent	90.009781	90.309782	g	0.630022	Correct	Correct
1	46	Flanker_UD	DUD	Incongruent	Congruent	92.009628	92.309632	j	0.622148	Correct	Correct
1	47	Flanker_LR	LRL	Incongruent	Incongruent	94.009480	94.309483	g	0.646241	Correct	Correct
1	48	Flanker_UD	UUU	Congruent	Incongruent	96.009352	96.309326	j	0.550337	Correct	Correct
1	49	Flanker_LR	RLR	Incongruent	Congruent	98.009201	98.309173	f	0.582489	Correct	Correct
1	50	Flanker_UD	UUU	Congruent	Incongruent	100.009048	100.309022	j	0.518668	Correct	Correct
1	51	Flanker_LR	RLR	Incongruent	Congruent	102.008918	102.308869	f	0.582758	Correct	Correct
1	52	Flanker_UD	UDU	Incongruent	Incongruent	104.008715	104.308717	n	0.590889	Correct	Correct
1	53	Flanker_LR	RLR	Incongruent	Incongruent	106.008564	106.308565	f	0.567032	Correct	Correct
1	54	Flanker_UD	DDD	Congruent	Incongruent	108.008411	108.308412	n	0.439100	Correct	Correct
1	55	Flanker_LR	LRL	Incongruent	Congruent	110.008260	110.308278	g	0.575278	Correct	Correct
1	56	Flanker_UD	UUU	Congruent	Incongruent	112.008108	112.308110	j	0.575347	Correct	Correct
1	57	Flanker_LR	LRL	Incongruent	Congruent	114.007955	114.307955	g	0.583531	Correct	Correct
1	58	Flanker_UD	DDD	Congruent	Incongruent	116.007805	116.307803	n	0.471620	Correct	Correct
1	59	Flanker_LR	LLL	Congruent	Congruent	118.007690	118.307651	f	0.447727	Correct	Correct
1	60	Flanker_UD	DUD	Incongruent	Congruent	120.007529	120.307498	j	0.663832	Correct	Correct
1	61	Flanker_LR	LLL	Congruent	Incongruent	122.007378	122.307347	f	0.608037	Correct	Correct
1	62	Flanker_UD	DUD	Incongruent	Congruent	124.007226	124.307195	j	0.576176	Correct	Correct
1	63	Flanker_LR	LRL	Incongruent	Incongruent	126.007072	126.307054	g	0.504174	Correct	Correct
1	64	Flanker_UD	DUD	Incongruent	Incongruent	128.006890	128.306892	j	0.528405	Correct	Correct
1	65	Flanker_LR	LLL	Congruent	Incongruent	130.006738	130.306739	f	0.496429	Correct	Correct
1	66	Flanker_UD	DDD	Congruent	Congruent	132.006584	132.306587	n	0.440605	Correct	Correct
1	67	Flanker_LR	RRR	Congruent	Congruent	134.006435	134.306435	g	0.440738	Correct	Correct
1	68	Flanker_UD	UUU	Congruent	Congruent	136.006314	136.306283	j	0.528851	Correct	Correct
1	69	Flanker_LR	LRL	Incongruent	Congruent	138.006129	138.306131	g	0.489079	Correct	Correct
1	70	Flanker_UD	DUD	Incongruent	Incongruent	140.005980	140.305979	j	0.561191	Correct	Correct
1	71	Flanker_LR	RLR	Incongruent	Incongruent	142.005855	142.305827	f	0.513182	Correct	Correct
1	72	Flanker_UD	DUD	Incongruent	Incongruent	144.005703	144.305675	j	0.505360	Correct	Correct
1	73	Flanker_LR	RRR	Congruent	Incongruent	146.005524	146.305525	g	0.633473	Correct	Correct
1	74	Flanker_UD	DDD	Congruent	Congruent	148.005372	148.305372	n	0.689616	Correct	Correct
1	75	Flanker_LR	RLR	Incongruent	Congruent	150.005256	150.305220	f	0.609659	Correct	Correct
1	76	Flanker_UD	UDU	Incongruent	Incongruent	152.005070	152.305070	j	0.529870	Error	Correct
1	77	Flanker_LR	RRR	Congruent	Incongruent	154.004949	154.304913	g	0.658063	Correct	Error
1	78	Flanker_UD	UDU	Incongruent	Congruent	156.004771	156.304757	n	0.778083	Correct	Correct
1	79	Flanker_LR	LLL	Congruent	Incongruent	158.004630	158.304605	f	0.530130	Correct	Correct
1	80	Flanker_UD	UDU	Incongruent	Congruent	160.004468	160.304454	n	0.586458	Correct	Correct
1	81	Flanker_LR	LLL	Congruent	Incongruent	162.004315	162.304299	f	0.586389	Correct	Correct
1	82	Flanker_UD	DUD	Incongruent	Congruent	164.004199	164.304175	j	0.618575	Correct	Correct
1	83	Flanker_LR	RRR	Congruent	Incongruent	166.004012	166.304003	g	0.562854	Correct	Correct
1	84	Flanker_UD	UDU	Incongruent	Congruent	168.003890	168.303853	n	0.715433	Correct	Correct
1	85	Flanker_LR	LLL	Congruent	Incongruent	170.003741	170.303699	f	0.458906	Correct	Correct
1	86	Flanker_UD	UUU	Congruent	Congruent	172.003587	172.303548	j	0.507066	Correct	Correct
1	87	Flanker_LR	LRL	Incongruent	Congruent	174.003444	174.303396	g	0.635190	Correct	Correct
1	88	Flanker_UD	UDU	Incongruent	Incongruent	176.003258	176.303240	n	0.563336	Correct	Correct
1	89	Flanker_LR	LLL	Congruent	Incongruent	178.003102	178.303084	f	0.547384	Correct	Correct
1	90	Flanker_UD	DDD	Congruent	Congruent	180.002950	180.302941	n	0.507572	Correct	Correct
1	91	Flanker_LR	RRR	Congruent	Congruent	182.002823	182.302789	g	0.523685	Correct	Correct
1	92	Flanker_UD	UUU	Congruent	Congruent	184.002678	184.302608	j	0.435744	Correct	Correct
1	93	Flanker_LR	RLR	Incongruent	Congruent	186.002524	186.302486	g	0.795945	Error	Correct
1	94	Flanker_UD	UDU	Incongruent	Incongruent	188.002362	188.302336	n	0.636044	Correct	Error
1	95	Flanker_LR	RRR	Congruent	Incongruent	190.002186	190.302185	g	0.628143	Correct	Correct
1	96	Flanker_UD	UUU	Congruent	Congruent	192.002061	192.302033	j	0.484316	Correct	Correct
2	1	Flanker_LR	RLR	Incongruent	None	1.999855	2.299823	f	0.585955	Correct	None
2	2	Flanker_UD	DUD	Incongruent	Incongruent	3.999666	4.299669	j	0.578175	Correct	Correct
2	3	Flanker_LR	LLL	Congruent	Incongruent	5.999513	6.299519	f	0.474302	Correct	Correct
2	4	Flanker_UD	UDU	Incongruent	Congruent	7.999389	8.299395	n	0.498514	Correct	Correct
2	5	Flanker_LR	LLL	Congruent	Incongruent	9.999210	10.299208	f	0.514537	Correct	Correct
2	6	Flanker_UD	UUU	Congruent	Congruent	11.999060	12.299065	j	0.450683	Correct	Correct
2	7	Flanker_LR	LLL	Congruent	Congruent	13.998908	14.298913	f	0.482774	Correct	Correct
2	8	Flanker_UD	DUD	Incongruent	Congruent	15.998791	16.298790	n	0.490935	Error	Correct
2	9	Flanker_LR	LLL	Congruent	Incongruent	17.998642	18.298609	f	0.482972	Correct	Error
2	10	Flanker_UD	UUU	Congruent	Congruent	19.998493	20.298459	j	0.595174	Correct	Correct
2	11	Flanker_LR	LRL	Incongruent	Congruent	21.998343	22.298305	g	0.699220	Correct	Correct
2	12	Flanker_UD	UDU	Incongruent	Incongruent	23.998198	24.298167	n	0.635353	Correct	Correct
2	13	Flanker_LR	RRR	Congruent	Incongruent	25.998009	26.297998	g	0.579457	Correct	Correct
2	14	Flanker_UD	UUU	Congruent	Congruent	27.997866	28.297848	j	0.563623	Correct	Correct
2	15	Flanker_LR	LRL	Incongruent	Congruent	29.997737	30.297701	g	0.635782	Correct	Correct
2	16	Flanker_UD	UDU	Incongruent	Incongruent	31.997575	32.297563	n	0.539923	Correct	Correct
2	17	Flanker_LR	LLL	Congruent	Incongruent	33.997404	34.297394	f	0.732006	Correct	Correct
2	18	Flanker_UD	UDU	Incongruent	Congruent	35.997252	36.297243	n	0.612119	Correct	Correct
2	19	Flanker_LR	LLL	Congruent	Incongruent	37.997131	38.313760	f	0.539563	Correct	Correct
2	20	Flanker_UD	UUU	Congruent	Congruent	39.997016	40.313610	j	0.515746	Correct	Correct
2	21	Flanker_LR	LLL	Congruent	Congruent	41.996829	42.313457	f	0.627797	Correct	Correct
2	22	Flanker_UD	DDD	Congruent	Congruent	43.996680	44.313305	n	0.611927	Correct	Correct
2	23	Flanker_LR	RRR	Congruent	Congruent	45.996527	46.313163	g	0.524097	Correct	Correct
2	24	Flanker_UD	UUU	Congruent	Congruent	47.996425	48.313004	f	0.524125	Error	Correct
2	25	Flanker_LR	RRR	Congruent	Congruent	49.996210	50.312854	g	0.540328	Correct	Error
2	26	Flanker_UD	DDD	Congruent	Congruent	51.996034	52.312703	n	0.556494	Correct	Correct
2	27	Flanker_LR	LRL	Incongruent	Congruent	53.995912	54.312564	g	0.724527	Correct	Correct
2	28	Flanker_UD	UDU	Incongruent	Incongruent	55.995749	56.312400	n	0.692606	Correct	Correct
2	29	Flanker_LR	RRR	Congruent	Incongruent	57.995611	58.312250	g	0.524767	Correct	Correct
2	30	Flanker_UD	UUU	Congruent	Congruent	59.995458	60.312099	j	0.540897	Correct	Correct
2	31	Flanker_LR	RLR	Incongruent	Congruent	61.995309	62.311946	f	0.693112	Correct	Correct
2	32	Flanker_UD	UUU	Congruent	Incongruent	63.995150	64.311797	j	0.517111	Correct	Correct
2	33	Flanker_LR	LLL	Congruent	Congruent	65.995006	66.311646	f	0.445348	Correct	Correct
2	34	Flanker_UD	DUD	Incongruent	Congruent	67.994855	68.311495	j	0.789383	Correct	Correct
2	35	Flanker_LR	RRR	Congruent	Incongruent	69.994705	70.311344	g	0.677467	Correct	Correct
2	36	Flanker_UD	UDU	Incongruent	Congruent	71.994540	72.311193	n	0.725693	Correct	Correct
2	37	Flanker_LR	LLL	Congruent	Incongruent	73.994370	74.311042	f	0.749767	Correct	Correct
2	38	Flanker_UD	DDD	Congruent	Congruent	75.994222	76.310892	n	0.565975	Correct	Correct
2	39	Flanker_LR	LRL	Incongruent	Congruent	77.994101	78.310742	g	0.566031	Correct	Correct
2	40	Flanker_UD	UDU	Incongruent	Incongruent	79.993937	80.310589	n	0.614136	Correct	Correct
2	41	Flanker_LR	RRR	Congruent	Incongruent	81.993766	82.310439	g	0.582385	Correct	Correct
2	42	Flanker_UD	DUD	Incongruent	Congruent	83.993645	84.310288	j	0.582305	Correct	Correct
2	43	Flanker_LR	RLR	Incongruent	Incongruent	86.010159	86.310144	f	0.598512	Correct	Correct
2	44	Flanker_UD	UUU	Congruent	Incongruent	88.010011	88.309986	j	0.622535	Correct	Correct
2	45	Flanker_LR	RLR	Incongruent	Congruent	90.009859	90.309834	f	0.582663	Correct	Correct
2	46	Flanker_UD	UDU	Incongruent	Incongruent	92.009707	92.309684	n	0.582797	Correct	Correct
2	47	Flanker_LR	LRL	Incongruent	Incongruent	94.009557	94.309543	g	0.582925	Correct	Correct
2	48	Flanker_UD	UUU	Congruent	Incongruent	96.009406	96.309383	j	0.503186	Correct	Correct
2	49	Flanker_LR	RRR	Congruent	Congruent	98.009225	98.309231	g	0.583273	Correct	Correct
2	50	Flanker_UD	DDD	Congruent	Congruent	100.009076	100.309080	n	0.487339	Correct	Correct
2	51	Flanker_LR	LLL	Congruent	Congruent	102.008962	102.308948	f	0.455393	Correct	Correct
2	52	Flanker_UD	DUD	Incongruent	Congruent	104.008772	104.308777	j	0.679732	Correct	Correct
2	53	Flanker_LR	LLL	Congruent	Incongruent	106.008623	106.308628	f	0.463660	Correct	Correct
2	54	Flanker_UD	DDD	Congruent	Congruent	108.008502	108.308477	n	0.551819	Correct	Correct
2	55	Flanker_LR	RRR	Congruent	Congruent	110.008352	110.308343	f	0.511973	Error	Correct
2	56	Flanker_UD	UDU	Incongruent	Congruent	112.008198	112.308175	n	0.808036	Correct	Error
2	57	Flanker_LR	LLL	Congruent	Incongruent	114.008049	114.308025	f	0.560237	Correct	Correct
2	58	Flanker_UD	DUD	Incongruent	Congruent	116.007898	116.307873	j	0.640513	Correct	Correct
2	59	Flanker_LR	RLR	Incongruent	Incongruent	118.007749	118.307741	f	0.544454	Correct	Correct
2	60	Flanker_UD	DDD	Congruent	Incongruent	120.007567	120.307573	n	0.496538	Correct	Correct
2	61	Flanker_LR	RRR	Congruent	Congruent	122.007417	122.307423	g	0.544636	Correct	Correct
2	62	Flanker_UD	DUD	Incongruent	Congruent	124.007266	124.307272	j	0.600808	Correct	Correct
2	63	Flanker_LR	LRL	Incongruent	Incongruent	126.007156	126.307111	g	0.888992	Correct	Correct
2	64	Flanker_UD	DDD	Congruent	Incongruent	128.006965	128.306968	n	0.593087	Correct	Correct
2	65	Flanker_LR	RLR	Incongruent	Congruent	130.006848	130.306819	f	0.593254	Correct	Correct
2	66	Flanker_UD	DUD	Incongruent	Incongruent	132.006695	132.306669	j	0.561316	Correct	Correct
2	67	Flanker_LR	RLR	Incongruent	Incongruent	134.006551	134.306534	f	0.617462	Correct	Correct
2	68	Flanker_UD	DUD	Incongruent	Incongruent	136.006363	136.306366	j	0.545497	Correct	Correct
2	69	Flanker_LR	LRL	Incongruent	Incongruent	138.006239	138.306214	g	0.505676	Correct	Correct
2	70	Flanker_UD	DUD	Incongruent	Incongruent	140.006059	140.306065	j	0.593857	Correct	Correct
2	71	Flanker_LR	RLR	Incongruent	Incongruent	142.005928	142.305938	f	0.569852	Correct	Correct
2	72	Flanker_UD	DDD	Congruent	Incongruent	144.005790	144.305763	n	0.577961	Correct	Correct
2	73	Flanker_LR	RLR	Incongruent	Congruent	146.005610	146.305614	f	0.658174	Correct	Correct
2	74	Flanker_UD	DUD	Incongruent	Incongruent	148.005459	148.305462	j	0.522268	Correct	Correct
2	75	Flanker_LR	RLR	Incongruent	Incongruent	150.005354	150.305329	f	0.506449	Correct	Correct
2	76	Flanker_UD	UUU	Congruent	Incongruent	152.005157	152.305162	j	0.426598	Correct	Correct
2	77	Flanker_LR	RRR	Congruent	Congruent	154.005012	154.305018	g	0.586612	Correct	Correct
2	78	Flanker_UD	UUU	Congruent	Congruent	156.004858	156.304864	j	0.450812	Correct	Correct
2	79	Flanker_LR	LRL	Incongruent	Congruent	158.004742	158.304710	g	0.626913	Correct	Correct
2	80	Flanker_UD	UDU	Incongruent	Incongruent	160.004553	160.304560	n	0.682989	Correct	Correct
2	81	Flanker_LR	LRL	Incongruent	Incongruent	162.004471	162.304436	g	0.571142	Correct	Correct
2	82	Flanker_UD	UDU	Incongruent	Incongruent	164.004273	164.304258	n	0.571242	Correct	Correct
2	83	Flanker_LR	LRL	Incongruent	Incongruent	166.004122	166.304101	g	0.563324	Correct	Correct
2	84	Flanker_UD	DDD	Congruent	Incongruent	168.003952	168.303956	n	0.427583	Correct	Correct
2	85	Flanker_LR	RRR	Congruent	Congruent	170.003804	170.303805	g	0.483633	Correct	Correct
2	86	Flanker_UD	DUD	Incongruent	Congruent	172.003684	172.303658	j	0.547775	Correct	Correct
2	87	Flanker_LR	RLR	Incongruent	Incongruent	174.003537	174.303522	f	0.515858	Correct	Correct
2	88	Flanker_UD	DDD	Congruent	Incongruent	176.003350	176.303354	n	0.643973	Correct	Correct
2	89	Flanker_LR	RRR	Congruent	Congruent	178.003204	178.303205	g	0.499973	Correct	Correct
2	90	Flanker_UD	UDU	Incongruent	Congruent	180.003084	180.303055	n	0.580226	Correct	Correct
2	91	Flanker_LR	RLR	Incongruent	Incongruent	182.002953	182.302897	f	0.564380	Correct	Correct
2	92	Flanker_UD	DDD	Congruent	Incongruent	184.002784	184.302752	n	0.476463	Correct	Correct
2	93	Flanker_LR	LRL	Incongruent	Congruent	186.002597	186.302637	g	0.500472	Correct	Correct
2	94	Flanker_UD	UUU	Congruent	Incongruent	188.002447	188.302452	j	0.556687	Correct	Correct
2	95	Flanker_LR	LRL	Incongruent	Congruent	190.002333	190.302320	g	0.628828	Correct	Correct
2	96	Flanker_UD	DDD	Congruent	Incongruent	192.002145	192.302150	n	0.508969	Correct	Correct
3	1	Flanker_LR	LRL	Incongruent	None	1.999872	2.299828	g	0.525640	Correct	None
3	2	Flanker_UD	UDU	Incongruent	Incongruent	3.999717	4.299679	n	0.501666	Correct	Correct
3	3	Flanker_LR	LLL	Congruent	Incongruent	5.999535	6.299522	f	0.549893	Correct	Correct
3	4	Flanker_UD	UUU	Congruent	Congruent	7.999414	8.299378	j	0.573987	Correct	Correct
3	5	Flanker_LR	RLR	Incongruent	Congruent	9.999265	10.299226	f	0.566116	Correct	Correct
3	6	Flanker_UD	DDD	Congruent	Incongruent	11.999116	12.299076	n	0.542190	Correct	Correct
3	7	Flanker_LR	LRL	Incongruent	Congruent	13.998965	14.298926	g	0.470497	Correct	Correct
3	8	Flanker_UD	UDU	Incongruent	Incongruent	15.998782	16.298773	n	0.566479	Correct	Correct
3	9	Flanker_LR	RLR	Incongruent	Incongruent	17.998637	18.298625	f	0.518599	Correct	Correct
3	10	Flanker_UD	DUD	Incongruent	Incongruent	19.998484	20.298476	j	0.534624	Correct	Correct
3	11	Flanker_LR	RLR	Incongruent	Incongruent	21.998332	22.298371	f	0.598879	Correct	Correct
3	12	Flanker_UD	DDD	Congruent	Incongruent	23.998180	24.298170	n	0.606913	Correct	Correct
3	13	Flanker_LR	RRR	Congruent	Congruent	25.998030	26.298014	g	0.599099	Correct	Correct
3	14	Flanker_UD	UDU	Incongruent	Congruent	27.997882	28.297868	j	0.551192	Error	Correct
3	15	Flanker_LR	RRR	Congruent	Incongruent	29.997749	30.297740	g	0.663239	Correct	Error
3	16	Flanker_UD	DUD	Incongruent	Congruent	31.997610	32.297572	j	0.559389	Correct	Correct
3	17	Flanker_LR	LRL	Incongruent	Incongruent	33.997421	34.297422	g	0.527498	Correct	Correct
3	18	Flanker_UD	DUD	Incongruent	Incongruent	35.997303	36.297271	j	0.487655	Correct	Correct
3	19	Flanker_LR	RLR	Incongruent	Incongruent	37.997150	38.313788	n	0.631130	Error	Correct
3	20	Flanker_UD	DDD	Congruent	Incongruent	39.996993	40.313638	n	0.847280	Correct	Error
3	21	Flanker_LR	RRR	Congruent	Congruent	41.996821	42.313477	g	0.623292	Correct	Correct
3	22	Flanker_UD	DUD	Incongruent	Congruent	43.996715	44.313351	j	0.663498	Correct	Correct
3	23	Flanker_LR	LRL	Incongruent	Incongruent	45.996552	46.313187	g	0.575598	Correct	Correct
3	24	Flanker_UD	DUD	Incongruent	Incongruent	47.996399	48.313040	j	0.783743	Correct	Correct
3	25	Flanker_LR	LRL	Incongruent	Incongruent	49.996218	50.312886	g	0.623842	Correct	Correct
3	26	Flanker_UD	UDU	Incongruent	Incongruent	51.996098	52.312750	n	0.615964	Correct	Correct
3	27	Flanker_LR	LRL	Incongruent	Incongruent	53.995951	54.312586	g	0.512098	Correct	Correct
3	28	Flanker_UD	DUD	Incongruent	Incongruent	55.995769	56.312436	j	0.560143	Correct	Correct
3	29	Flanker_LR	LLL	Congruent	Incongruent	57.995649	58.312285	f	0.656329	Correct	Correct
3	30	Flanker_UD	UDU	Incongruent	Congruent	59.995501	60.312135	n	0.744476	Correct	Correct
3	31	Flanker_LR	LLL	Congruent	Incongruent	61.995348	62.311986	f	0.512539	Correct	Correct
3	32	Flanker_UD	UDU	Incongruent	Congruent	63.995199	64.311826	n	0.472739	Correct	Correct
3	33	Flanker_LR	LLL	Congruent	Incongruent	65.995017	66.311684	f	0.464817	Correct	Correct
3	34	Flanker_UD	DUD	Incongruent	Congruent	67.994913	68.311549	j	0.768947	Correct	Correct
3	35	Flanker_LR	LLL	Congruent	Incongruent	69.994748	70.311384	f	0.609129	Correct	Correct
3	36	Flanker_UD	DDD	Congruent	Congruent	71.994566	72.311234	n	0.737134	Correct	Correct
3	37	Flanker_LR	RLR	Incongruent	Congruent	73.994415	74.311083	f	0.585266	Correct	Correct
3	38	Flanker_UD	UDU	Incongruent	Incongruent	75.994299	76.310970	n	0.633362	Correct	Correct
3	39	Flanker_LR	RLR	Incongruent	Incongruent	77.994147	78.310784	f	0.625527	Correct	Correct
3	40	Flanker_UD	UDU	Incongruent	Incongruent	79.993996	80.310643	n	0.585615	Correct	Correct
3	41	Flanker_LR	LRL	Incongruent	Incongruent	81.993813	82.310482	g	0.633934	Correct	Correct
3	42	Flanker_UD	UDU	Incongruent	Incongruent	84.010352	84.310369	n	0.657874	Correct	Correct
3	43	Flanker_LR	RLR	Incongruent	Incongruent	86.010211	86.310182	f	0.554046	Correct	Correct
3	44	Flanker_UD	UDU	Incongruent	Incongruent	88.010029	88.310032	n	0.554206	Correct	Correct
3	45	Flanker_LR	LRL	Incongruent	Incongruent	90.009880	90.309883	g	0.594288	Correct	Correct
3	46	Flanker_UD	DUD	Incongruent	Incongruent	92.009760	92.309748	j	0.610903	Correct	Correct
3	47	Flanker_LR	RRR	Congruent	Incongruent	94.009577	94.309584	g	0.634482	Correct	Correct
3	48	Flanker_UD	UDU	Incongruent	Congruent	96.009427	96.309432	n	0.546590	Correct	Correct
3	49	Flanker_LR	RRR	Congruent	Incongruent	98.009309	98.309352	g	0.498643	Correct	Correct
3	50	Flanker_UD	DUD	Incongruent	Congruent	100.009167	100.309153	n	0.482870	Error	Correct
3	51	Flanker_LR	RRR	Congruent	Incongruent	102.009016	102.308972	g	0.483114	Correct	Error
3	52	Flanker_UD	DDD	Congruent	Congruent	104.008868	104.308830	n	0.595086	Correct	Correct
3	53	Flanker_LR	RLR	Incongruent	Congruent	106.008718	106.308679	f	0.619277	Correct	Correct
3	54	Flanker_UD	DDD	Congruent	Incongruent	108.008569	108.308574	n	0.507295	Correct	Correct
3	55	Flanker_LR	RLR	Incongruent	Congruent	110.008418	110.308379	f	0.587540	Correct	Correct
3	56	Flanker_UD	UUU	Congruent	Incongruent	112.008238	112.308225	j	0.611577	Correct	Correct
3	57	Flanker_LR	RLR	Incongruent	Congruent	114.008089	114.308076	f	0.563710	Correct	Correct
3	58	Flanker_UD	UUU	Congruent	Incongruent	116.007955	116.307963	j	0.611893	Correct	Correct
3	59	Flanker_LR	LRL	Incongruent	Congruent	118.007786	118.307772	g	0.563896	Correct	Correct
3	60	Flanker_UD	UUU	Congruent	Incongruent	120.007638	120.307632	j	0.460073	Correct	Correct
3	61	Flanker_LR	LLL	Congruent	Congruent	122.007497	122.307480	f	0.476144	Correct	Correct
3	62	Flanker_UD	DDD	Congruent	Congruent	124.007400	124.307346	n	0.428392	Correct	Correct
3	63	Flanker_LR	LRL	Incongruent	Congruent	126.007218	126.307180	g	0.540457	Correct	Correct
3	64	Flanker_UD	UUU	Congruent	Incongruent	128.007046	128.307032	j	0.412711	Correct	Correct
3	65	Flanker_LR	RLR	Incongruent	Congruent	130.006919	130.306880	f	0.660651	Correct	Correct
3	66	Flanker_UD	UUU	Congruent	Incongruent	132.006756	132.306748	j	0.516829	Correct	Correct
3	67	Flanker_LR	RRR	Congruent	Congruent	134.006620	134.306571	g	0.524944	Correct	Correct
3	68	Flanker_UD	UUU	Congruent	Congruent	136.006439	136.306431	j	0.661071	Correct	Correct
3	69	Flanker_LR	RRR	Congruent	Congruent	138.006287	138.306282	g	0.565274	Correct	Correct
3	70	Flanker_UD	DUD	Incongruent	Congruent	140.006180	140.306160	j	0.669236	Correct	Correct
3	71	Flanker_LR	LRL	Incongruent	Incongruent	142.005988	142.305972	g	0.669376	Correct	Correct
3	72	Flanker_UD	UUU	Congruent	Incongruent	144.005843	144.305828	j	0.477557	Correct	Correct
3	73	Flanker_LR	RRR	Congruent	Congruent	146.005688	146.305681	g	0.509638	Correct	Correct
3	74	Flanker_UD	DUD	Incongruent	Congruent	148.005568	148.305542	j	0.573781	Correct	Correct
3	75	Flanker_LR	RRR	Congruent	Incongruent	150.005390	150.305367	g	0.469873	Correct	Correct
3	76	Flanker_UD	DDD	Congruent	Congruent	152.005273	152.305229	n	0.646027	Correct	Correct
3	77	Flanker_LR	LRL	Incongruent	Congruent	154.005120	154.305076	g	0.718301	Correct	Correct
3	78	Flanker_UD	UUU	Congruent	Incongruent	156.004992	156.304955	j	0.558358	Correct	Correct
3	79	Flanker_LR	LLL	Congruent	Congruent	158.004791	158.304782	f	0.486398	Correct	Correct
3	80	Flanker_UD	DDD	Congruent	Congruent	160.004639	160.304630	n	0.446453	Correct	Correct
3	81	Flanker_LR	RLR	Incongruent	Congruent	162.004490	162.304477	f	0.830691	Correct	Correct
3	82	Flanker_UD	DDD	Congruent	Incongruent	164.004404	164.304363	n	0.558812	Correct	Correct
3	83	Flanker_LR	LLL	Congruent	Congruent	166.004189	166.304171	f	0.582830	Correct	Correct
3	84	Flanker_UD	DUD	Incongruent	Congruent	168.004070	168.304031	j	0.527136	Correct	Correct
3	85	Flanker_LR	LLL	Congruent	Incongruent	170.003920	170.303881	f	0.463045	Correct	Correct
3	86	Flanker_UD	UUU	Congruent	Congruent	172.003802	172.303737	j	0.471224	Correct	Correct
3	87	Flanker_LR	RRR	Congruent	Congruent	174.003590	174.303573	g	0.583356	Correct	Correct
3	88	Flanker_UD	UDU	Incongruent	Congruent	176.003470	176.303431	n	0.623473	Correct	Correct
3	89	Flanker_LR	LLL	Congruent	Incongruent	178.003291	178.303277	f	0.639596	Correct	Correct
3	90	Flanker_UD	DDD	Congruent	Congruent	180.003158	180.303153	n	0.631740	Correct	Correct
3	91	Flanker_LR	RRR	Congruent	Congruent	182.003019	182.302981	g	0.503882	Correct	Correct
3	92	Flanker_UD	UUU	Congruent	Congruent	184.002841	184.302832	j	0.431912	Correct	Correct
3	93	Flanker_LR	LLL	Congruent	Congruent	186.002695	186.302678	f	0.472189	Correct	Correct
3	94	Flanker_UD	UUU	Congruent	Congruent	188.002601	188.302539	j	0.376156	Correct	Correct
3	95	Flanker_LR	LLL	Congruent	Congruent	190.002390	190.302374	f	0.432356	Correct	Correct
3	96	Flanker_UD	DDD	Congruent	Congruent	192.002272	192.302233	n	0.600437	Correct	Correct
4	1	Flanker_LR	LRL	Incongruent	None	1.999885	2.299846	g	0.521706	Correct	None
4	2	Flanker_UD	UDU	Incongruent	Incongruent	3.999734	4.299697	n	0.473880	Correct	Correct
4	3	Flanker_LR	RRR	Congruent	Incongruent	5.999582	6.299547	g	0.394040	Correct	Correct
4	4	Flanker_UD	DDD	Congruent	Congruent	7.999410	8.299386	n	0.434276	Correct	Correct
4	5	Flanker_LR	LLL	Congruent	Congruent	9.999252	10.299238	f	0.434187	Correct	Correct
4	6	Flanker_UD	DDD	Congruent	Congruent	11.999141	12.299097	n	0.506397	Correct	Correct
4	7	Flanker_LR	LLL	Congruent	Congruent	13.998952	14.298941	n	0.426511	Error	Correct
4	8	Flanker_UD	DUD	Incongruent	Congruent	15.998822	16.298854	j	0.850590	Correct	Error
4	9	Flanker_LR	LRL	Incongruent	Incongruent	17.998643	18.298648	g	0.650709	Correct	Correct
4	10	Flanker_UD	UUU	Congruent	Incongruent	19.998525	20.298498	j	0.602830	Correct	Correct
4	11	Flanker_LR	LLL	Congruent	Congruent	21.998375	22.298348	f	0.466975	Correct	Correct
4	12	Flanker_UD	UDU	Incongruent	Congruent	23.998219	24.298248	n	0.579128	Correct	Correct
4	13	Flanker_LR	LRL	Incongruent	Incongruent	25.998075	26.298049	g	0.563160	Correct	Correct
4	14	Flanker_UD	DDD	Congruent	Incongruent	27.997924	28.297900	n	0.891275	Correct	Correct
4	15	Flanker_LR	RLR	Incongruent	Congruent	29.997774	30.297749	f	0.723488	Correct	Correct
4	16	Flanker_UD	UDU	Incongruent	Incongruent	31.997649	32.297644	n	0.635628	Correct	Correct
4	17	Flanker_LR	RLR	Incongruent	Incongruent	33.997470	34.297449	f	0.563678	Correct	Correct
4	18	Flanker_UD	DUD	Incongruent	Incongruent	35.997327	36.297299	j	0.516401	Correct	Correct
4	19	Flanker_LR	RRR	Congruent	Incongruent	37.997146	38.313815	g	0.499218	Correct	Correct
4	20	Flanker_UD	UUU	Congruent	Congruent	39.997000	40.313670	j	0.483441	Correct	Correct
4	21	Flanker_LR	RLR	Incongruent	Congruent	41.996878	42.313516	f	0.539543	Correct	Correct
4	22	Flanker_UD	DDD	Congruent	Incongruent	43.996738	44.313367	n	0.531599	Correct	Correct
4	23	Flanker_LR	RRR	Congruent	Congruent	45.996581	46.313216	g	0.507788	Correct	Correct
4	24	Flanker_UD	UUU	Congruent	Congruent	47.996408	48.313070	j	0.555905	Correct	Correct
4	25	Flanker_LR	RLR	Incongruent	Congruent	49.996277	50.312917	f	0.580072	Correct	Correct
4	26	Flanker_UD	UDU	Incongruent	Incongruent	51.996128	52.312773	n	0.556186	Correct	Correct
4	27	Flanker_LR	LRL	Incongruent	Incongruent	53.995980	54.312618	g	0.596273	Correct	Correct
4	28	Flanker_UD	DUD	Incongruent	Incongruent	55.995799	56.312469	j	0.508335	Correct	Correct
4	29	Flanker_LR	LRL	Incongruent	Incongruent	57.995650	58.312320	g	0.548513	Correct	Correct
4	30	Flanker_UD	UUU	Congruent	Incongruent	59.995497	60.312170	j	0.412537	Correct	Correct
4	31	Flanker_LR	RLR	Incongruent	Congruent	61.995348	62.312023	f	0.564738	Correct	Correct
4	32	Flanker_UD	UDU	Incongruent	Incongruent	63.995199	64.311871	n	0.548888	Correct	Correct
4	33	Flanker_LR	LLL	Congruent	Incongruent	65.995082	66.311720	f	0.540995	Correct	Correct
4	34	Flanker_UD	UUU	Congruent	Congruent	67.994931	68.311569	j	0.445028	Correct	Correct
4	35	Flanker_LR	LLL	Congruent	Congruent	69.994781	70.311425	f	0.469236	Correct	Correct
4	36	Flanker_UD	DDD	Congruent	Congruent	71.994676	72.311271	n	0.445314	Correct	Correct
4	37	Flanker_LR	LLL	Congruent	Congruent	73.994483	74.311122	f	0.429511	Correct	Correct
4	38	Flanker_UD	UUU	Congruent	Congruent	75.994332	76.310972	j	0.461560	Correct	Correct
4	39	Flanker_LR	LLL	Congruent	Congruent	77.994184	78.310829	f	0.525648	Correct	Correct
4	40	Flanker_UD	UUU	Congruent	Congruent	79.994002	80.310672	j	0.517821	Correct	Correct
4	41	Flanker_LR	RRR	Congruent	Congruent	81.993851	82.310522	g	0.533999	Correct	Correct
4	42	Flanker_UD	UDU	Incongruent	Congruent	83.993733	84.310372	n	0.886019	Correct	Correct
4	43	Flanker_LR	RLR	Incongruent	Incongruent	86.010257	86.310245	f	0.598133	Correct	Correct
4	44	Flanker_UD	DUD	Incongruent	Incongruent	88.010067	88.310073	j	0.582344	Correct	Correct
4	45	Flanker_LR	LRL	Incongruent	Incongruent	90.009946	90.309925	g	0.566450	Correct	Correct
4	46	Flanker_UD	DUD	Incongruent	Incongruent	92.009798	92.309776	j	0.622537	Correct	Correct
4	47	Flanker_LR	LRL	Incongruent	Incongruent	94.009669	94.309648	g	0.542630	Correct	Correct
4	48	Flanker_UD	DUD	Incongruent	Incongruent	96.009500	96.309476	j	0.654804	Correct	Correct
4	49	Flanker_LR	RRR	Congruent	Incongruent	98.009348	98.309325	g	0.566993	Correct	Correct
4	50	Flanker_UD	UDU	Incongruent	Congruent	100.009169	100.309176	n	0.727025	Correct	Correct
4	51	Flanker_LR	LLL	Congruent	Incongruent	102.009077	102.309050	f	0.559146	Correct	Correct
4	52	Flanker_UD	DUD	Incongruent	Congruent	104.008870	104.308876	j	0.671372	Correct	Correct
4	53	Flanker_LR	LLL	Congruent	Incongruent	106.008723	106.308726	f	0.519333	Correct	Correct
4	54	Flanker_UD	DDD	Congruent	Congruent	108.008572	108.308578	n	0.591524	Correct	Correct
4	55	Flanker_LR	RRR	Congruent	Congruent	110.008424	110.308447	g	0.471559	Correct	Correct
4	56	Flanker_UD	DDD	Congruent	Congruent	112.008274	112.308278	n	0.511798	Correct	Correct
4	57	Flanker_LR	RLR	Incongruent	Congruent	114.008123	114.308128	f	0.543876	Correct	Correct
4	58	Flanker_UD	UDU	Incongruent	Incongruent	116.008004	116.307980	n	0.567988	Correct	Correct
4	59	Flanker_LR	RRR	Congruent	Incongruent	118.007848	118.307867	g	0.488141	Correct	Correct
4	60	Flanker_UD	DUD	Incongruent	Congruent	120.007705	120.307679	j	0.576338	Correct	Correct
4	61	Flanker_LR	LRL	Incongruent	Incongruent	122.007554	122.307531	g	0.456292	Correct	Correct
4	62	Flanker_UD	UDU	Incongruent	Incongruent	124.007374	124.307382	n	0.528539	Correct	Correct
4	63	Flanker_LR	RRR	Congruent	Incongruent	126.007245	126.307248	g	0.544624	Correct	Correct
4	64	Flanker_UD	DUD	Incongruent	Congruent	128.007109	128.307082	j	0.528706	Correct	Correct
4	65	Flanker_LR	LRL	Incongruent	Incongruent	130.006958	130.306932	g	0.464795	Correct	Correct
4	66	Flanker_UD	DUD	Incongruent	Incongruent	132.006776	132.306784	j	0.544930	Correct	Correct
4	67	Flanker_LR	LLL	Congruent	Incongruent	134.006647	134.306658	f	0.489080	Correct	Correct
4	68	Flanker_UD	UDU	Incongruent	Congruent	136.006478	136.306485	n	0.489209	Correct	Correct
4	69	Flanker_LR	RRR	Congruent	Incongruent	138.006360	138.306335	g	0.433332	Correct	Correct
4	70	Flanker_UD	UDU	Incongruent	Congruent	140.006211	140.306185	n	0.521403	Correct	Correct
4	71	Flanker_LR	LRL	Incongruent	Incongruent	142.006070	142.306057	g	0.481650	Correct	Correct
4	72	Flanker_UD	DDD	Congruent	Incongruent	144.005912	144.305885	n	0.473691	Correct	Correct
4	73	Flanker_LR	RLR	Incongruent	Congruent	146.005770	146.305737	f	0.537830	Correct	Correct
4	74	Flanker_UD	UUU	Congruent	Incongruent	148.005613	148.305588	j	0.497825	Correct	Correct
4	75	Flanker_LR	RRR	Congruent	Congruent	150.005450	150.305448	g	0.506159	Correct	Correct
4	76	Flanker_UD	DUD	Incongruent	Congruent	152.005281	152.305287	n	0.482122	Error	Correct
4	77	Flanker_LR	LLL	Congruent	Incongruent	154.005161	154.305139	f	0.546299	Correct	Error
4	78	Flanker_UD	UUU	Congruent	Congruent	156.004983	156.304989	j	0.490408	Correct	Correct
4	79	Flanker_LR	LRL	Incongruent	Congruent	158.004892	158.304859	g	0.594585	Correct	Correct
4	80	Flanker_UD	DDD	Congruent	Incongruent	160.004684	160.304689	n	0.515199	Correct	Correct
4	81	Flanker_LR	RRR	Congruent	Congruent	162.004564	162.304539	j	0.538681	Error	Correct
4	82	Flanker_UD	DDD	Congruent	Congruent	164.004423	164.304383	n	0.602846	Correct	Error
4	83	Flanker_LR	RLR	Incongruent	Congruent	166.004275	166.304240	f	0.555136	Correct	Correct
4	84	Flanker_UD	UUU	Congruent	Incongruent	168.004126	168.304089	j	0.491233	Correct	Correct
4	85	Flanker_LR	RRR	Congruent	Congruent	170.003975	170.303939	g	0.539268	Correct	Correct
4	86	Flanker_UD	DUD	Incongruent	Congruent	172.003796	172.303791	j	0.683384	Correct	Correct
4	87	Flanker_LR	LLL	Congruent	Incongruent	174.003669	174.303671	f	0.483482	Correct	Correct
4	88	Flanker_UD	UDU	Incongruent	Congruent	176.003497	176.303492	n	0.643584	Correct	Correct
4	89	Flanker_LR	RLR	Incongruent	Incongruent	178.003348	178.303343	f	0.883642	Correct	Correct
4	90	Flanker_UD	UUU	Congruent	Incongruent	180.003198	180.303187	j	0.571884	Correct	Correct
4	91	Flanker_LR	RLR	Incongruent	Congruent	182.003057	182.303059	f	0.531914	Correct	Correct
4	92	Flanker_UD	UUU	Congruent	Incongruent	184.002930	184.302894	j	0.516039	Correct	Correct
4	93	Flanker_LR	RLR	Incongruent	Congruent	186.002779	186.302744	f	0.540167	Correct	Correct
4	94	Flanker_UD	DDD	Congruent	Incongruent	188.002629	188.302596	n	0.540388	Correct	Correct
4	95	Flanker_LR	LRL	Incongruent	Congruent	190.002488	190.302455	g	0.548456	Correct	Correct
4	96	Flanker_UD	DDD	Congruent	Incongruent	192.002332	192.302295	n	0.508650	Correct	Correct
5	1	Flanker_LR	RLR	Incongruent	None	1.999889	2.299850	f	0.653814	Correct	None
5	2	Flanker_UD	UUU	Congruent	Incongruent	3.999741	4.299702	j	0.517993	Correct	Correct
5	3	Flanker_LR	RLR	Incongruent	Congruent	5.999559	6.299565	f	0.550047	Correct	Correct
5	4	Flanker_UD	UUU	Congruent	Incongruent	7.999441	8.299404	j	0.478206	Correct	Correct
5	5	Flanker_LR	RLR	Incongruent	Congruent	9.999262	10.299247	f	0.518371	Correct	Correct
5	6	Flanker_UD	UDU	Incongruent	Incongruent	11.999112	12.299105	n	0.542582	Correct	Correct
5	7	Flanker_LR	RRR	Congruent	Incongruent	13.998965	14.298973	g	0.486648	Correct	Correct
5	8	Flanker_UD	DUD	Incongruent	Congruent	15.998819	16.298809	j	0.494629	Correct	Correct
5	9	Flanker_LR	LLL	Congruent	Incongruent	17.998694	18.298655	f	0.486868	Correct	Correct
5	10	Flanker_UD	UUU	Congruent	Congruent	19.998545	20.298507	j	0.414880	Correct	Correct
5	11	Flanker_LR	LLL	Congruent	Congruent	21.998401	22.298358	f	0.415088	Correct	Correct
5	12	Flanker_UD	DDD	Congruent	Congruent	23.998215	24.298200	j	0.767207	Error	Correct
5	13	Flanker_LR	RRR	Congruent	Congruent	25.998085	26.298059	g	0.455326	Correct	Error
5	14	Flanker_UD	UDU	Incongruent	Congruent	27.997908	28.297912	n	0.615423	Correct	Correct
5	15	Flanker_LR	LRL	Incongruent	Incongruent	29.997808	30.297765	g	0.623552	Correct	Correct
5	16	Flanker_UD	DUD	Incongruent	Incongruent	31.997610	32.297612	Omission	5000.000000	Omission	Correct
5	17	Flanker_LR	LRL	Incongruent	Incongruent	33.997488	34.297458	g	1.127782	Correct	Omission
5	18	Flanker_UD	DUD	Incongruent	Incongruent	35.997343	36.297312	j	0.639904	Correct	Correct
5	19	Flanker_LR	RLR	Incongruent	Incongruent	37.997193	38.313831	f	0.567333	Correct	Correct
5	20	Flanker_UD	UDU	Incongruent	Incongruent	39.997045	40.313680	n	0.775423	Correct	Correct
5	21	Flanker_LR	LRL	Incongruent	Incongruent	41.996892	42.313538	g	0.839554	Correct	Correct
5	22	Flanker_UD	UDU	Incongruent	Incongruent	43.996745	44.313382	n	0.655649	Correct	Correct
5	23	Flanker_LR	RLR	Incongruent	Incongruent	45.996563	46.313231	f	0.863851	Correct	Correct
5	24	Flanker_UD	DDD	Congruent	Incongruent	47.996446	48.313081	n	0.527925	Correct	Correct
5	25	Flanker_LR	LRL	Incongruent	Congruent	49.996296	50.312934	g	0.584024	Correct	Correct
5	26	Flanker_UD	DDD	Congruent	Incongruent	51.996146	52.312785	n	0.560221	Correct	Correct
5	27	Flanker_LR	LRL	Incongruent	Congruent	53.995997	54.312633	g	0.728325	Correct	Correct
5	28	Flanker_UD	UDU	Incongruent	Incongruent	55.995818	56.312493	n	0.512370	Correct	Correct
5	29	Flanker_LR	RLR	Incongruent	Incongruent	57.995699	58.312333	f	0.536652	Correct	Correct
5	30	Flanker_UD	UUU	Congruent	Incongruent	59.995550	60.312186	j	0.440783	Correct	Correct
5	31	Flanker_LR	RRR	Congruent	Congruent	61.995399	62.312035	g	0.432830	Correct	Correct
5	32	Flanker_UD	UUU	Congruent	Congruent	63.995251	64.311886	j	0.472873	Correct	Correct
5	33	Flanker_LR	LRL	Incongruent	Congruent	65.995101	66.311738	g	0.657076	Correct	Correct
5	34	Flanker_UD	UDU	Incongruent	Incongruent	67.994949	68.311588	n	0.545157	Correct	Correct
5	35	Flanker_LR	RRR	Congruent	Incongruent	69.994770	70.311439	g	0.497224	Correct	Correct
5	36	Flanker_UD	DDD	Congruent	Congruent	71.994621	72.311289	n	0.505337	Correct	Correct
5	37	Flanker_LR	LRL	Incongruent	Congruent	73.994472	74.311175	g	0.553666	Correct	Correct
5	38	Flanker_UD	UDU	Incongruent	Incongruent	75.994323	76.310990	n	0.585643	Correct	Correct
5	39	Flanker_LR	RLR	Incongruent	Incongruent	77.994239	78.310843	f	0.433740	Correct	Correct
5	40	Flanker_UD	DDD	Congruent	Incongruent	79.994024	80.310692	n	0.489891	Correct	Correct
5	41	Flanker_LR	RRR	Congruent	Congruent	81.993904	82.310542	g	0.474002	Correct	Correct
5	42	Flanker_UD	UDU	Incongruent	Congruent	84.010391	84.310393	n	0.674164	Correct	Correct
5	43	Flanker_LR	LLL	Congruent	Incongruent	86.010271	86.310242	f	0.474283	Correct	Correct
5	44	Flanker_UD	UUU	Congruent	Congruent	88.010125	88.310095	n	0.442325	Error	Correct
5	45	Flanker_LR	LLL	Congruent	Congruent	89.993313	90.309943	f	0.570482	Correct	Error
5	46	Flanker_UD	DUD	Incongruent	Congruent	91.993135	92.309789	j	0.634635	Correct	Correct
5	47	Flanker_LR	RRR	Congruent	Incongruent	94.009653	94.309637	g	0.458772	Correct	Correct
5	48	Flanker_UD	DUD	Incongruent	Congruent	96.009532	96.309497	j	0.610758	Correct	Correct
5	49	Flanker_LR	LLL	Congruent	Incongruent	98.009352	98.309343	f	0.450885	Correct	Correct
5	50	Flanker_UD	DUD	Incongruent	Congruent	100.009227	100.309193	j	0.475035	Correct	Correct
5	51	Flanker_LR	LRL	Incongruent	Incongruent	102.009084	102.309047	g	0.483221	Correct	Correct
5	52	Flanker_UD	UDU	Incongruent	Incongruent	104.008938	104.308900	n	0.483275	Correct	Correct
5	53	Flanker_LR	RLR	Incongruent	Incongruent	106.008788	106.308753	f	0.603446	Correct	Correct
5	54	Flanker_UD	DDD	Congruent	Incongruent	108.008627	108.308593	n	0.611500	Correct	Correct
5	55	Flanker_LR	RLR	Incongruent	Congruent	110.008490	110.308451	f	0.899730	Correct	Correct
5	56	Flanker_UD	DDD	Congruent	Incongruent	112.008341	112.308303	n	0.787849	Correct	Correct
5	57	Flanker_LR	RRR	Congruent	Congruent	114.008190	114.308152	g	0.603946	Correct	Correct
5	58	Flanker_UD	DDD	Congruent	Congruent	116.008046	116.308002	n	0.491981	Correct	Correct
5	59	Flanker_LR	RLR	Incongruent	Congruent	118.007859	118.307845	f	0.524094	Correct	Correct
5	60	Flanker_UD	UUU	Congruent	Incongruent	120.007744	120.307707	j	0.588317	Correct	Correct
5	61	Flanker_LR	LLL	Congruent	Congruent	122.007562	122.307555	f	0.484398	Correct	Correct
5	62	Flanker_UD	DDD	Congruent	Congruent	124.007425	124.307401	n	0.548577	Correct	Correct
5	63	Flanker_LR	LRL	Incongruent	Congruent	126.007264	126.307247	g	0.460817	Correct	Correct
5	64	Flanker_UD	UUU	Congruent	Incongruent	128.007118	128.307107	j	0.620800	Correct	Correct
5	65	Flanker_LR	RRR	Congruent	Congruent	130.006998	130.306958	g	0.652860	Correct	Correct
5	66	Flanker_UD	DUD	Incongruent	Congruent	132.006849	132.306825	j	0.629009	Correct	Correct
5	67	Flanker_LR	RLR	Incongruent	Incongruent	134.006667	134.306653	f	0.541067	Correct	Correct
5	68	Flanker_UD	DUD	Incongruent	Incongruent	136.006518	136.306512	j	0.477241	Correct	Correct
5	69	Flanker_LR	RRR	Congruent	Incongruent	138.006399	138.306362	g	0.469364	Correct	Correct
5	70	Flanker_UD	UUU	Congruent	Congruent	140.006222	140.306225	j	0.437421	Correct	Correct
5	71	Flanker_LR	RLR	Incongruent	Congruent	142.006071	142.306056	f	0.501551	Correct	Correct
5	72	Flanker_UD	DUD	Incongruent	Incongruent	144.005924	144.305916	j	0.469696	Correct	Correct
5	73	Flanker_LR	LRL	Incongruent	Incongruent	146.005774	146.305759	g	0.525763	Correct	Correct
5	74	Flanker_UD	DDD	Congruent	Incongruent	148.005634	148.305644	n	0.477980	Correct	Correct
5	75	Flanker_LR	RRR	Congruent	Congruent	150.005505	150.305467	g	0.502119	Correct	Correct
5	76	Flanker_UD	DDD	Congruent	Congruent	152.005355	152.305317	n	0.406139	Correct	Correct
5	77	Flanker_LR	LRL	Incongruent	Congruent	154.005205	154.305167	g	0.774394	Correct	Correct
5	78	Flanker_UD	DUD	Incongruent	Incongruent	156.005054	156.305028	j	0.614509	Correct	Correct
5	79	Flanker_LR	LLL	Congruent	Incongruent	158.004906	158.304866	f	0.502604	Correct	Correct
5	80	Flanker_UD	UUU	Congruent	Congruent	160.004734	160.304769	j	0.494618	Correct	Correct
5	81	Flanker_LR	LLL	Congruent	Congruent	162.004608	162.304571	f	0.534815	Correct	Correct
5	82	Flanker_UD	UUU	Congruent	Congruent	164.004461	164.304431	j	0.486853	Correct	Correct
5	83	Flanker_LR	LRL	Incongruent	Congruent	166.004278	166.304263	g	0.567124	Correct	Correct
5	84	Flanker_UD	UUU	Congruent	Incongruent	168.004170	168.304132	j	0.543162	Correct	Correct
5	85	Flanker_LR	RRR	Congruent	Congruent	170.004011	170.303980	g	0.583222	Correct	Correct
5	86	Flanker_UD	DUD	Incongruent	Congruent	172.003834	172.303820	j	0.575460	Correct	Correct
5	87	Flanker_LR	LLL	Congruent	Incongruent	174.003681	174.303665	f	0.487517	Correct	Correct
5	88	Flanker_UD	DDD	Congruent	Congruent	176.003539	176.303541	n	0.559581	Correct	Correct
5	89	Flanker_LR	LLL	Congruent	Congruent	178.003417	178.303370	f	0.439713	Correct	Correct
5	90	Flanker_UD	DUD	Incongruent	Congruent	180.003237	180.303237	j	0.623875	Correct	Correct
5	91	Flanker_LR	LLL	Congruent	Incongruent	182.003117	182.303076	f	0.456119	Correct	Correct
5	92	Flanker_UD	UDU	Incongruent	Congruent	184.002973	184.302936	n	0.544116	Correct	Correct
5	93	Flanker_LR	LLL	Congruent	Incongruent	186.002790	186.302781	f	0.472215	Correct	Correct
5	94	Flanker_UD	UDU	Incongruent	Congruent	188.002652	188.302637	n	0.624305	Correct	Correct
5	95	Flanker_LR	RRR	Congruent	Incongruent	190.002488	190.302472	g	0.464501	Correct	Correct
5	96	Flanker_UD	UDU	Incongruent	Congruent	192.002371	192.302338	n	0.576506	Correct	Correct
6	1	Flanker_LR	RRR	Congruent	None	1.999895	2.299845	g	0.556361	Correct	None
6	2	Flanker_UD	UDU	Incongruent	Congruent	3.999701	4.299696	n	0.500642	Correct	Correct
6	3	Flanker_LR	LLL	Congruent	Incongruent	5.999579	6.299547	f	0.404590	Correct	Correct
6	4	Flanker_UD	UDU	Incongruent	Congruent	7.999454	8.299401	n	0.580852	Correct	Correct
6	5	Flanker_LR	RRR	Congruent	Incongruent	9.999282	10.299255	g	0.500973	Correct	Correct
6	6	Flanker_UD	DUD	Incongruent	Congruent	11.999134	12.299098	j	0.573040	Correct	Correct
6	7	Flanker_LR	LLL	Congruent	Incongruent	13.998987	14.298949	f	0.445099	Correct	Correct
6	8	Flanker_UD	DUD	Incongruent	Congruent	15.998858	16.298815	j	0.565168	Correct	Correct
6	9	Flanker_LR	RLR	Incongruent	Incongruent	17.998654	18.298642	f	0.493308	Correct	Correct
6	10	Flanker_UD	UDU	Incongruent	Incongruent	19.998507	20.298502	n	0.485509	Correct	Correct
6	11	Flanker_LR	RRR	Congruent	Incongruent	21.998388	22.298352	g	0.517645	Correct	Correct
6	12	Flanker_UD	DDD	Congruent	Congruent	23.998218	24.298215	n	0.557750	Correct	Correct
6	13	Flanker_LR	RLR	Incongruent	Congruent	25.998059	26.298044	f	0.509819	Correct	Correct
6	14	Flanker_UD	UUU	Congruent	Incongruent	27.997940	28.297904	j	0.509928	Correct	Correct
6	15	Flanker_LR	RRR	Congruent	Congruent	29.997794	30.297756	g	0.486140	Correct	Correct
6	16	Flanker_UD	DDD	Congruent	Congruent	31.997653	32.297619	n	0.518217	Correct	Correct
6	17	Flanker_LR	LRL	Incongruent	Congruent	33.997493	34.297454	g	0.646365	Correct	Correct
6	18	Flanker_UD	UUU	Congruent	Incongruent	35.997343	36.297305	j	0.486470	Correct	Correct
6	19	Flanker_LR	RLR	Incongruent	Congruent	37.997194	38.313822	f	0.589875	Correct	Correct
6	20	Flanker_UD	DDD	Congruent	Incongruent	39.997043	40.313673	n	0.589992	Correct	Correct
6	21	Flanker_LR	RRR	Congruent	Congruent	41.996897	42.313523	g	0.486157	Correct	Correct
6	22	Flanker_UD	DUD	Incongruent	Congruent	43.996720	44.313376	j	0.598270	Correct	Correct
6	23	Flanker_LR	LRL	Incongruent	Incongruent	45.996567	46.313237	g	0.558459	Correct	Correct
6	24	Flanker_UD	DDD	Congruent	Incongruent	47.996495	48.313077	n	0.470510	Correct	Correct
6	25	Flanker_LR	LLL	Congruent	Congruent	49.996267	50.312918	f	0.454552	Correct	Correct
6	26	Flanker_UD	DDD	Congruent	Congruent	51.996150	52.312778	n	0.446723	Correct	Correct
6	27	Flanker_LR	LRL	Incongruent	Congruent	53.996001	54.312639	g	0.542822	Correct	Correct
6	28	Flanker_UD	UUU	Congruent	Incongruent	55.995878	56.312481	j	0.646934	Correct	Correct
6	29	Flanker_LR	RLR	Incongruent	Congruent	57.995702	58.312330	f	0.631113	Correct	Correct
6	30	Flanker_UD	DDD	Congruent	Incongruent	59.995554	60.312180	n	0.695206	Correct	Correct
6	31	Flanker_LR	LRL	Incongruent	Congruent	61.995403	62.312041	g	0.591277	Correct	Correct
6	32	Flanker_UD	UUU	Congruent	Incongruent	63.995300	64.311883	j	0.511513	Correct	Correct
6	33	Flanker_LR	RRR	Congruent	Congruent	65.995074	66.311726	g	0.503615	Correct	Correct
6	34	Flanker_UD	DDD	Congruent	Congruent	67.994956	68.311585	n	0.439749	Correct	Correct
6	35	Flanker_LR	RLR	Incongruent	Congruent	69.994807	70.311439	f	0.647768	Correct	Correct
6	36	Flanker_UD	UDU	Incongruent	Incongruent	71.994636	72.311281	n	0.647941	Correct	Correct
6	37	Flanker_LR	RLR	Incongruent	Incongruent	73.994478	74.311128	f	0.560060	Correct	Correct
6	38	Flanker_UD	DUD	Incongruent	Incongruent	75.994360	76.310994	j	0.608341	Correct	Correct
6	39	Flanker_LR	RLR	Incongruent	Incongruent	77.994210	78.310847	f	0.560263	Correct	Correct
6	40	Flanker_UD	UDU	Incongruent	Incongruent	79.994077	80.310690	n	0.528420	Correct	Correct
6	41	Flanker_LR	LRL	Incongruent	Incongruent	81.993912	82.310540	g	0.712548	Correct	Correct
6	42	Flanker_UD	DUD	Incongruent	Incongruent	83.993763	84.310391	j	0.520672	Correct	Correct
6	43	Flanker_LR	LLL	Congruent	Incongruent	85.993615	86.310237	f	0.464793	Correct	Correct
6	44	Flanker_UD	DDD	Congruent	Congruent	87.993463	88.310095	n	0.632917	Correct	Correct
6	45	Flanker_LR	RLR	Incongruent	Congruent	89.993284	90.309936	f	0.521028	Correct	Correct
6	46	Flanker_UD	DUD	Incongruent	Incongruent	91.993135	92.309798	j	0.521182	Correct	Correct
6	47	Flanker_LR	RRR	Congruent	Incongruent	94.009654	94.309644	g	0.513249	Correct	Correct
6	48	Flanker_UD	UDU	Incongruent	Congruent	96.009530	96.309494	n	0.617334	Correct	Correct
6	49	Flanker_LR	LLL	Congruent	Incongruent	98.009354	98.309343	f	0.633510	Correct	Correct
6	50	Flanker_UD	DDD	Congruent	Congruent	100.009232	100.309200	n	0.649615	Correct	Correct
6	51	Flanker_LR	RRR	Congruent	Congruent	102.009100	102.309052	g	0.793684	Correct	Correct
6	52	Flanker_UD	UUU	Congruent	Congruent	104.008936	104.308903	j	0.545975	Correct	Correct
6	53	Flanker_LR	LRL	Incongruent	Congruent	106.008791	106.308753	g	0.610009	Correct	Correct
6	54	Flanker_UD	UUU	Congruent	Incongruent	108.008639	108.308605	j	0.706095	Correct	Correct
6	55	Flanker_LR	LRL	Incongruent	Congruent	110.008526	110.308456	g	0.546176	Correct	Correct
6	56	Flanker_UD	UUU	Congruent	Incongruent	112.008340	112.308307	j	0.962385	Correct	Correct
6	57	Flanker_LR	LRL	Incongruent	Congruent	114.008162	114.308148	g	0.562502	Correct	Correct
6	58	Flanker_UD	UUU	Congruent	Incongruent	116.008014	116.308009	j	0.650619	Correct	Correct
6	59	Flanker_LR	RLR	Incongruent	Congruent	118.007923	118.307867	f	0.570736	Correct	Correct
6	60	Flanker_UD	DUD	Incongruent	Incongruent	120.007745	120.307710	j	0.626865	Correct	Correct
6	61	Flanker_LR	LRL	Incongruent	Incongruent	122.007596	122.307560	g	0.522870	Correct	Correct
6	62	Flanker_UD	DUD	Incongruent	Incongruent	124.007445	124.307410	j	0.635073	Correct	Correct
6	63	Flanker_LR	RLR	Incongruent	Incongruent	126.007326	126.307279	f	0.523199	Correct	Correct
6	64	Flanker_UD	UDU	Incongruent	Incongruent	128.007150	128.307115	n	0.611228	Correct	Correct
6	65	Flanker_LR	RRR	Congruent	Incongruent	130.007000	130.306962	g	0.563436	Correct	Correct
6	66	Flanker_UD	UUU	Congruent	Congruent	132.006852	132.306816	j	0.427605	Correct	Correct
6	67	Flanker_LR	LLL	Congruent	Congruent	134.006738	134.306689	f	0.595649	Correct	Correct
6	68	Flanker_UD	UUU	Congruent	Congruent	136.006553	136.306518	j	0.547741	Correct	Correct
6	69	Flanker_LR	LLL	Congruent	Congruent	138.006374	138.306376	f	0.459993	Correct	Correct
6	70	Flanker_UD	UDU	Incongruent	Congruent	140.006257	140.306223	n	0.595962	Correct	Correct
6	71	Flanker_LR	LLL	Congruent	Incongruent	142.006087	142.306075	f	0.532114	Correct	Correct
6	72	Flanker_UD	UDU	Incongruent	Congruent	144.005926	144.305916	n	0.516219	Correct	Correct
6	73	Flanker_LR	LRL	Incongruent	Incongruent	146.005808	146.305766	f	0.508398	Error	Correct
6	74	Flanker_UD	DUD	Incongruent	Incongruent	148.005647	148.305625	j	0.844478	Correct	Error
6	75	Flanker_LR	LLL	Congruent	Incongruent	150.005513	150.305490	f	0.516683	Correct	Correct
6	76	Flanker_UD	UUU	Congruent	Congruent	152.005353	152.305328	j	0.460732	Correct	Correct
6	77	Flanker_LR	LLL	Congruent	Congruent	154.005202	154.305179	f	0.396804	Correct	Correct
6	78	Flanker_UD	DDD	Congruent	Congruent	156.005026	156.305029	n	0.589099	Correct	Correct
6	79	Flanker_LR	RRR	Congruent	Congruent	158.004906	158.304916	g	0.413108	Correct	Correct
6	80	Flanker_UD	DDD	Congruent	Congruent	160.004755	160.304731	n	0.453286	Correct	Correct
6	81	Flanker_LR	LLL	Congruent	Congruent	162.004577	162.304582	f	0.453306	Correct	Correct
6	82	Flanker_UD	DUD	Incongruent	Congruent	164.004460	164.304432	j	0.533531	Correct	Correct
6	83	Flanker_LR	LRL	Incongruent	Incongruent	166.004298	166.304299	g	0.557723	Correct	Correct
6	84	Flanker_UD	UUU	Congruent	Incongruent	168.004161	168.304135	j	0.517636	Correct	Correct
6	85	Flanker_LR	RRR	Congruent	Congruent	170.003980	170.303987	g	0.557848	Correct	Correct
6	86	Flanker_UD	DUD	Incongruent	Congruent	172.003862	172.303836	j	0.557917	Correct	Correct
6	87	Flanker_LR	LRL	Incongruent	Incongruent	174.003745	174.303705	g	0.646033	Correct	Correct
6	88	Flanker_UD	DUD	Incongruent	Incongruent	176.003565	176.303540	j	0.526195	Correct	Correct
6	89	Flanker_LR	RRR	Congruent	Incongruent	178.003414	178.303391	g	0.494249	Correct	Correct
6	90	Flanker_UD	UDU	Incongruent	Congruent	180.003236	180.303241	n	0.822434	Correct	Correct
6	91	Flanker_LR	RLR	Incongruent	Incongruent	182.003105	182.303103	f	0.622513	Correct	Correct
6	92	Flanker_UD	UDU	Incongruent	Incongruent	184.002967	184.302943	n	0.726690	Correct	Correct
6	93	Flanker_LR	RLR	Incongruent	Incongruent	186.002788	186.302795	f	0.558815	Correct	Correct
6	94	Flanker_UD	DDD	Congruent	Incongruent	188.002639	188.302646	n	0.567041	Correct	Correct
6	95	Flanker_LR	LLL	Congruent	Congruent	190.002532	190.302502	f	0.494994	Correct	Correct
6	96	Flanker_UD	UDU	Incongruent	Congruent	192.002374	192.302346	n	0.815121	Correct	Correct
7	1	Flanker_LR	LLL	Congruent	None	1.999822	2.299821	f	0.327942	Correct	None
7	2	Flanker_UD	UUU	Congruent	Congruent	3.999701	4.299671	j	0.496089	Correct	Correct
7	3	Flanker_LR	LLL	Congruent	Congruent	5.999572	6.299525	f	0.440183	Correct	Correct
7	4	Flanker_UD	DUD	Incongruent	Congruent	7.999374	8.299375	j	0.536359	Correct	Correct
7	5	Flanker_LR	LLL	Congruent	Incongruent	9.999222	10.299217	f	0.408440	Correct	Correct
7	6	Flanker_UD	DUD	Incongruent	Congruent	11.999106	12.299077	j	0.448676	Correct	Correct
7	7	Flanker_LR	RRR	Congruent	Incongruent	13.998972	14.298929	g	0.472726	Correct	Correct
7	8	Flanker_UD	UUU	Congruent	Congruent	15.998776	16.298779	j	0.472835	Correct	Correct
7	9	Flanker_LR	LRL	Incongruent	Congruent	17.998659	18.298633	g	0.608916	Correct	Correct
7	10	Flanker_UD	DDD	Congruent	Incongruent	19.998509	20.298481	n	0.569056	Correct	Correct
7	11	Flanker_LR	LLL	Congruent	Congruent	21.998376	22.298332	f	0.441200	Correct	Correct
7	12	Flanker_UD	DUD	Incongruent	Congruent	23.998211	24.298183	j	0.505305	Correct	Correct
7	13	Flanker_LR	RLR	Incongruent	Incongruent	25.998061	26.298034	f	0.505317	Correct	Correct
7	14	Flanker_UD	UDU	Incongruent	Incongruent	27.997913	28.297885	n	0.769544	Correct	Correct
7	15	Flanker_LR	RLR	Incongruent	Incongruent	29.997771	30.297735	f	0.553674	Correct	Correct
7	16	Flanker_UD	UUU	Congruent	Incongruent	31.997610	32.297586	j	0.473775	Correct	Correct
7	17	Flanker_LR	LRL	Incongruent	Congruent	33.997435	34.297437	g	0.545821	Correct	Correct
7	18	Flanker_UD	UUU	Congruent	Incongruent	35.997316	36.297298	j	0.473999	Correct	Correct
7	19	Flanker_LR	RLR	Incongruent	Congruent	37.997168	38.313804	f	0.497447	Correct	Correct
7	20	Flanker_UD	DDD	Congruent	Incongruent	39.996987	40.313656	n	0.497569	Correct	Correct
7	21	Flanker_LR	RRR	Congruent	Congruent	41.996870	42.313539	g	0.401637	Correct	Correct
7	22	Flanker_UD	DUD	Incongruent	Congruent	43.996722	44.313359	j	0.513770	Correct	Correct
7	23	Flanker_LR	RLR	Incongruent	Incongruent	45.996560	46.313209	f	0.553987	Correct	Correct
7	24	Flanker_UD	DDD	Congruent	Incongruent	47.996424	48.313061	n	0.794048	Correct	Correct
7	25	Flanker_LR	LLL	Congruent	Congruent	49.996274	50.312958	f	0.602232	Correct	Correct
7	26	Flanker_UD	DUD	Incongruent	Congruent	51.996129	52.312763	j	0.794422	Correct	Correct
7	27	Flanker_LR	LLL	Congruent	Incongruent	53.995986	54.312612	f	0.490420	Correct	Correct
7	28	Flanker_UD	UUU	Congruent	Congruent	55.995828	56.312465	j	0.490534	Correct	Correct
7	29	Flanker_LR	LRL	Incongruent	Congruent	57.995647	58.312345	g	0.570591	Correct	Correct
7	30	Flanker_UD	UDU	Incongruent	Incongruent	59.995500	60.312167	n	0.530839	Correct	Correct
7	31	Flanker_LR	LRL	Incongruent	Incongruent	61.995384	62.312019	j	0.530732	Error	Correct
7	32	Flanker_UD	UDU	Incongruent	Incongruent	63.995224	64.311870	n	0.818900	Correct	Error
7	33	Flanker_LR	RLR	Incongruent	Incongruent	65.995061	66.311738	f	0.651136	Correct	Correct
7	34	Flanker_UD	DUD	Incongruent	Incongruent	67.994911	68.311575	j	0.507207	Correct	Correct
7	35	Flanker_LR	LRL	Incongruent	Incongruent	69.994772	70.311411	g	0.547452	Correct	Correct
7	36	Flanker_UD	UDU	Incongruent	Incongruent	71.994615	72.311276	n	0.563493	Correct	Correct
7	37	Flanker_LR	RLR	Incongruent	Incongruent	73.994502	74.311125	f	0.579582	Correct	Correct
7	38	Flanker_UD	DDD	Congruent	Incongruent	75.994348	76.310974	n	0.427695	Correct	Correct
7	39	Flanker_LR	LRL	Incongruent	Congruent	77.994198	78.310824	g	0.443878	Correct	Correct
7	40	Flanker_UD	DDD	Congruent	Incongruent	79.994018	80.310672	n	0.387967	Correct	Correct
7	41	Flanker_LR	LLL	Congruent	Congruent	81.993902	82.310540	f	0.484228	Correct	Correct
7	42	Flanker_UD	UUU	Congruent	Congruent	83.993721	84.310380	j	0.452232	Correct	Correct
7	43	Flanker_LR	RLR	Incongruent	Congruent	85.993607	86.310230	f	0.572329	Correct	Correct
7	44	Flanker_UD	UUU	Congruent	Incongruent	87.993424	88.310081	j	0.564438	Correct	Correct
7	45	Flanker_LR	RRR	Congruent	Congruent	89.993308	90.309957	g	0.516529	Correct	Correct
7	46	Flanker_UD	DUD	Incongruent	Congruent	91.993126	92.309779	j	0.588719	Correct	Correct
7	47	Flanker_LR	RLR	Incongruent	Incongruent	94.009670	94.309634	f	0.540825	Correct	Correct
7	48	Flanker_UD	DDD	Congruent	Incongruent	96.009522	96.309488	n	0.580958	Correct	Correct
7	49	Flanker_LR	LLL	Congruent	Congruent	98.009375	98.309337	f	0.509018	Correct	Correct
7	50	Flanker_UD	UUU	Congruent	Congruent	100.009198	100.309184	j	0.589093	Correct	Correct
7	51	Flanker_LR	RRR	Congruent	Congruent	102.009076	102.309039	g	0.461299	Correct	Correct
7	52	Flanker_UD	UDU	Incongruent	Congruent	104.008928	104.308926	n	0.533511	Correct	Correct
7	53	Flanker_LR	LRL	Incongruent	Incongruent	106.008781	106.308761	g	0.885473	Correct	Correct
7	54	Flanker_UD	DUD	Incongruent	Incongruent	108.008648	108.308594	j	0.589694	Correct	Correct
7	55	Flanker_LR	LRL	Incongruent	Incongruent	110.008452	110.308436	g	0.549798	Correct	Correct
7	56	Flanker_UD	DDD	Congruent	Incongruent	112.008303	112.308297	n	0.493893	Correct	Correct
7	57	Flanker_LR	LRL	Incongruent	Congruent	114.008157	114.308147	g	0.542035	Correct	Correct
7	58	Flanker_UD	DDD	Congruent	Incongruent	116.008007	116.307994	n	0.462211	Correct	Correct
7	59	Flanker_LR	RLR	Incongruent	Congruent	118.007889	118.307848	f	0.454217	Correct	Correct
7	60	Flanker_UD	UDU	Incongruent	Incongruent	120.007710	120.307702	n	0.502389	Correct	Correct
7	61	Flanker_LR	RRR	Congruent	Incongruent	122.007590	122.307552	g	0.502457	Correct	Correct
7	62	Flanker_UD	DDD	Congruent	Congruent	124.007423	124.307406	n	0.446578	Correct	Correct
7	63	Flanker_LR	LLL	Congruent	Congruent	126.007263	126.307246	f	0.574710	Correct	Correct
7	64	Flanker_UD	DUD	Incongruent	Congruent	128.007114	128.307100	j	0.734790	Correct	Correct
7	65	Flanker_LR	LLL	Congruent	Incongruent	130.006997	130.306951	f	0.551004	Correct	Correct
7	66	Flanker_UD	UUU	Congruent	Congruent	132.006835	132.306803	j	0.575099	Correct	Correct
7	67	Flanker_LR	RRR	Congruent	Congruent	134.006696	134.306660	g	0.487161	Correct	Correct
7	68	Flanker_UD	UUU	Congruent	Congruent	136.006547	136.306511	j	0.423368	Correct	Correct
7	69	Flanker_LR	RRR	Congruent	Congruent	138.006401	138.306362	g	0.439425	Correct	Correct
7	70	Flanker_UD	UDU	Incongruent	Congruent	140.006259	140.306213	n	0.559560	Correct	Correct
7	71	Flanker_LR	RRR	Congruent	Incongruent	142.006079	142.306055	g	0.384397	Correct	Correct
7	72	Flanker_UD	UDU	Incongruent	Congruent	144.005955	144.305917	n	0.591774	Correct	Correct
7	73	Flanker_LR	RRR	Congruent	Incongruent	146.005805	146.305763	g	0.439965	Correct	Correct
7	74	Flanker_UD	DUD	Incongruent	Congruent	148.005656	148.305618	j	0.536142	Correct	Correct
7	75	Flanker_LR	RRR	Congruent	Incongruent	150.005509	150.305468	g	0.512241	Correct	Correct
7	76	Flanker_UD	DDD	Congruent	Congruent	152.005328	152.305315	n	1.096238	Correct	Correct
7	77	Flanker_LR	LRL	Incongruent	Congruent	154.005180	154.305171	g	0.680404	Correct	Correct
7	78	Flanker_UD	UDU	Incongruent	Incongruent	156.005039	156.305025	n	0.768522	Correct	Correct
7	79	Flanker_LR	LRL	Incongruent	Incongruent	158.004912	158.304874	g	0.544643	Correct	Correct
7	80	Flanker_UD	UUU	Congruent	Incongruent	160.004736	160.304726	j	0.448776	Correct	Correct
7	81	Flanker_LR	RLR	Incongruent	Congruent	162.004615	162.304583	f	0.576845	Correct	Correct
7	82	Flanker_UD	UDU	Incongruent	Incongruent	164.004439	164.304422	n	0.609001	Correct	Correct
7	83	Flanker_LR	RLR	Incongruent	Incongruent	166.004286	166.304270	f	0.601091	Correct	Correct
7	84	Flanker_UD	DUD	Incongruent	Incongruent	168.004169	168.304129	j	0.593211	Correct	Correct
7	85	Flanker_LR	RRR	Congruent	Incongruent	170.004020	170.303982	g	0.505302	Correct	Correct
7	86	Flanker_UD	UUU	Congruent	Congruent	172.003882	172.303857	j	0.481415	Correct	Correct
7	87	Flanker_LR	RLR	Incongruent	Congruent	174.003690	174.303674	f	0.721640	Correct	Correct
7	88	Flanker_UD	DUD	Incongruent	Incongruent	176.003543	176.303529	j	0.641684	Correct	Correct
7	89	Flanker_LR	RRR	Congruent	Incongruent	178.003397	178.303381	g	0.537854	Correct	Correct
7	90	Flanker_UD	DDD	Congruent	Congruent	180.003247	180.303255	n	0.769984	Correct	Correct
7	91	Flanker_LR	LRL	Incongruent	Congruent	182.003095	182.303090	g	0.602236	Correct	Correct
7	92	Flanker_UD	UDU	Incongruent	Incongruent	184.002948	184.302940	n	0.594334	Correct	Correct
7	93	Flanker_LR	LLL	Congruent	Incongruent	186.002829	186.302792	f	0.466380	Correct	Correct
7	94	Flanker_UD	UDU	Incongruent	Congruent	188.002690	188.302644	n	0.618499	Correct	Correct
7	95	Flanker_LR	LLL	Congruent	Incongruent	190.002532	190.302492	f	0.474502	Correct	Correct
7	96	Flanker_UD	DDD	Congruent	Congruent	192.002383	192.302345	n	0.562696	Correct	Correct
8	1	Flanker_LR	LRL	Incongruent	None	1.999923	2.299852	g	0.611041	Correct	None
8	2	Flanker_UD	UUU	Congruent	Incongruent	3.999717	4.299712	j	0.475155	Correct	Correct
8	3	Flanker_LR	RRR	Congruent	Congruent	5.999580	6.299558	g	0.427385	Correct	Correct
8	4	Flanker_UD	UDU	Incongruent	Congruent	7.999450	8.299415	n	0.555470	Correct	Correct
8	5	Flanker_LR	RRR	Congruent	Incongruent	9.999270	10.299257	g	0.411637	Correct	Correct
8	6	Flanker_UD	DUD	Incongruent	Congruent	11.999149	12.299117	j	0.651693	Correct	Correct
8	7	Flanker_LR	RLR	Incongruent	Incongruent	13.999036	14.298968	f	0.515771	Correct	Correct
8	8	Flanker_UD	DDD	Congruent	Incongruent	15.998823	16.298820	n	0.499893	Correct	Correct
8	9	Flanker_LR	RLR	Incongruent	Congruent	17.998705	18.298667	f	0.500061	Correct	Correct
8	10	Flanker_UD	UDU	Incongruent	Incongruent	19.998528	20.298520	n	0.532207	Correct	Correct
8	11	Flanker_LR	LRL	Incongruent	Incongruent	21.998455	22.298390	g	0.572339	Correct	Correct
8	12	Flanker_UD	UUU	Congruent	Incongruent	23.998260	24.298222	j	0.452366	Correct	Correct
8	13	Flanker_LR	LLL	Congruent	Congruent	25.998109	26.298073	f	0.396517	Correct	Correct
8	14	Flanker_UD	UDU	Incongruent	Congruent	27.997959	28.297925	n	0.524591	Correct	Correct
8	15	Flanker_LR	RLR	Incongruent	Incongruent	29.997814	30.297813	f	0.524720	Correct	Correct
8	16	Flanker_UD	DDD	Congruent	Incongruent	31.997658	32.297631	n	0.468904	Correct	Correct
8	17	Flanker_LR	RLR	Incongruent	Congruent	33.997516	34.297476	f	0.573017	Correct	Correct
8	18	Flanker_UD	DDD	Congruent	Incongruent	35.997336	36.297329	n	0.613106	Correct	Correct
8	19	Flanker_LR	RLR	Incongruent	Congruent	37.997250	38.313848	f	0.501303	Correct	Correct
8	20	Flanker_UD	UUU	Congruent	Incongruent	39.997069	40.313697	j	0.476732	Correct	Correct
8	21	Flanker_LR	RLR	Incongruent	Congruent	41.996918	42.313548	f	0.524779	Correct	Correct
8	22	Flanker_UD	DUD	Incongruent	Incongruent	43.996772	44.313403	j	0.596961	Correct	Correct
8	23	Flanker_LR	LLL	Congruent	Incongruent	45.996664	46.313253	f	0.444988	Correct	Correct
8	24	Flanker_UD	DDD	Congruent	Congruent	47.996473	48.313103	n	0.549170	Correct	Correct
8	25	Flanker_LR	RRR	Congruent	Congruent	49.996293	50.312955	g	0.477221	Correct	Correct
8	26	Flanker_UD	DUD	Incongruent	Congruent	51.996177	52.312806	j	0.645465	Correct	Correct
8	27	Flanker_LR	RLR	Incongruent	Incongruent	53.996061	54.312657	f	0.469480	Correct	Correct
8	28	Flanker_UD	DUD	Incongruent	Incongruent	55.995847	56.312512	j	0.501584	Correct	Correct
8	29	Flanker_LR	RLR	Incongruent	Incongruent	57.995701	58.312352	f	0.477691	Correct	Correct
8	30	Flanker_UD	DDD	Congruent	Incongruent	59.995581	60.312220	n	0.501984	Correct	Correct
8	31	Flanker_LR	RLR	Incongruent	Congruent	61.995461	62.312063	f	0.534024	Correct	Correct
8	32	Flanker_UD	UDU	Incongruent	Incongruent	63.995284	64.311915	n	0.582125	Correct	Correct
8	33	Flanker_LR	RRR	Congruent	Incongruent	65.995136	66.311764	g	0.478191	Correct	Correct
8	34	Flanker_UD	UDU	Incongruent	Congruent	67.994987	68.311626	n	0.478409	Correct	Correct
8	35	Flanker_LR	RRR	Congruent	Incongruent	69.994842	70.311467	g	0.470516	Correct	Correct
8	36	Flanker_UD	UUU	Congruent	Congruent	71.994689	72.311318	j	0.502639	Correct	Correct
8	37	Flanker_LR	LLL	Congruent	Congruent	73.994537	74.311168	f	0.398679	Correct	Correct
8	38	Flanker_UD	UDU	Incongruent	Congruent	75.994393	76.311035	n	0.494810	Correct	Correct
8	39	Flanker_LR	LRL	Incongruent	Incongruent	77.994222	78.310867	g	0.566994	Correct	Correct
8	40	Flanker_UD	DUD	Incongruent	Incongruent	79.994063	80.310727	j	0.615156	Correct	Correct
8	41	Flanker_LR	LLL	Congruent	Incongruent	81.993947	82.310573	f	0.383204	Correct	Correct
8	42	Flanker_UD	DDD	Congruent	Congruent	83.993798	84.310431	n	0.455327	Correct	Correct
8	43	Flanker_LR	LLL	Congruent	Congruent	85.993646	86.310280	f	0.407367	Correct	Correct
8	44	Flanker_UD	UUU	Congruent	Congruent	87.993500	88.310131	j	0.471506	Correct	Correct
8	45	Flanker_LR	LRL	Incongruent	Congruent	89.993350	90.309978	g	0.575644	Correct	Correct
8	46	Flanker_UD	UUU	Congruent	Incongruent	91.993201	92.309833	j	0.623835	Correct	Correct
8	47	Flanker_LR	RRR	Congruent	Congruent	94.009687	94.309684	g	0.503921	Correct	Correct
8	48	Flanker_UD	UDU	Incongruent	Congruent	96.009568	96.309535	n	0.568013	Correct	Correct
8	49	Flanker_LR	RRR	Congruent	Incongruent	98.009390	98.309377	g	0.496226	Correct	Correct
8	50	Flanker_UD	UUU	Congruent	Congruent	100.009253	100.309248	j	0.480259	Correct	Correct
8	51	Flanker_LR	RLR	Incongruent	Congruent	102.009092	102.309089	f	0.520423	Correct	Correct
8	52	Flanker_UD	DUD	Incongruent	Incongruent	104.008942	104.308932	j	0.696478	Correct	Correct
8	53	Flanker_LR	RLR	Incongruent	Incongruent	106.008795	106.308782	f	0.640632	Correct	Correct
8	54	Flanker_UD	DUD	Incongruent	Incongruent	108.008664	108.308668	j	0.584838	Correct	Correct
8	55	Flanker_LR	LRL	Incongruent	Incongruent	110.008531	110.308495	g	0.488901	Correct	Correct
8	56	Flanker_UD	UDU	Incongruent	Incongruent	112.008381	112.308347	n	0.537008	Correct	Correct
8	57	Flanker_LR	RRR	Congruent	Incongruent	114.008232	114.308196	g	0.481146	Correct	Correct
8	58	Flanker_UD	UUU	Congruent	Congruent	116.008097	116.308077	j	0.465188	Correct	Correct
8	59	Flanker_LR	RLR	Incongruent	Congruent	118.007935	118.307899	f	0.585391	Correct	Correct
8	60	Flanker_UD	DUD	Incongruent	Incongruent	120.007755	120.307746	j	0.617490	Correct	Correct
8	61	Flanker_LR	LRL	Incongruent	Incongruent	122.007607	122.307603	g	0.513483	Correct	Correct
8	62	Flanker_UD	UDU	Incongruent	Incongruent	124.007487	124.307468	n	0.617651	Correct	Correct
8	63	Flanker_LR	LLL	Congruent	Incongruent	126.007310	126.307301	f	0.593790	Correct	Correct
8	64	Flanker_UD	DDD	Congruent	Congruent	128.007192	128.307157	n	0.658031	Correct	Correct
8	65	Flanker_LR	LLL	Congruent	Congruent	130.007014	130.306999	f	0.530113	Correct	Correct
8	66	Flanker_UD	UUU	Congruent	Congruent	132.006942	132.306885	j	0.434144	Correct	Correct
8	67	Flanker_LR	LRL	Incongruent	Congruent	134.006716	134.306711	g	0.538299	Correct	Correct
8	68	Flanker_UD	UUU	Congruent	Incongruent	136.006567	136.306558	j	0.570412	Correct	Correct
8	69	Flanker_LR	LRL	Incongruent	Congruent	138.006449	138.306413	g	0.626502	Correct	Correct
8	70	Flanker_UD	DUD	Incongruent	Incongruent	140.006322	140.306295	j	0.666634	Correct	Correct
8	71	Flanker_LR	LRL	Incongruent	Incongruent	142.006152	142.306115	g	0.666866	Correct	Correct
8	72	Flanker_UD	UUU	Congruent	Incongruent	144.005973	144.305963	j	0.666913	Correct	Correct
8	73	Flanker_LR	LRL	Incongruent	Congruent	146.005824	146.305819	g	0.587239	Correct	Correct
8	74	Flanker_UD	DDD	Congruent	Incongruent	148.005684	148.305680	n	0.579137	Correct	Correct
8	75	Flanker_LR	RRR	Congruent	Congruent	150.005528	150.305516	g	0.483259	Correct	Correct
8	76	Flanker_UD	UDU	Incongruent	Congruent	152.005377	152.305368	n	0.627392	Correct	Correct
8	77	Flanker_LR	LRL	Incongruent	Incongruent	154.005229	154.305223	g	0.627580	Correct	Correct
8	78	Flanker_UD	DDD	Congruent	Incongruent	156.005168	156.305089	n	0.635574	Correct	Correct
8	79	Flanker_LR	LLL	Congruent	Congruent	158.004966	158.304924	g	0.611757	Error	Correct
8	80	Flanker_UD	DUD	Incongruent	Congruent	160.004800	160.304781	j	0.691938	Correct	Error
8	81	Flanker_LR	LLL	Congruent	Incongruent	162.004659	162.304631	f	0.579938	Correct	Correct
8	82	Flanker_UD	DDD	Congruent	Congruent	164.004505	164.304488	n	0.676113	Correct	Correct
8	83	Flanker_LR	RRR	Congruent	Congruent	166.004329	166.304333	g	0.756237	Correct	Correct
8	84	Flanker_UD	UDU	Incongruent	Congruent	168.004209	168.304189	n	0.676447	Correct	Correct
8	85	Flanker_LR	LRL	Incongruent	Incongruent	170.004035	170.304044	g	0.676491	Correct	Correct
8	86	Flanker_UD	DUD	Incongruent	Incongruent	172.003889	172.303935	j	0.588579	Correct	Correct
8	87	Flanker_LR	RRR	Congruent	Incongruent	174.003735	174.303739	g	0.580746	Correct	Correct
8	88	Flanker_UD	UDU	Incongruent	Congruent	176.003585	176.303594	n	0.636871	Correct	Correct
8	89	Flanker_LR	LLL	Congruent	Incongruent	178.003446	178.303446	f	0.556962	Correct	Correct
8	90	Flanker_UD	DUD	Incongruent	Congruent	180.003343	180.303314	j	0.533028	Correct	Correct
8	91	Flanker_LR	RRR	Congruent	Incongruent	182.003171	182.303144	g	0.461173	Correct	Correct
8	92	Flanker_UD	DDD	Congruent	Congruent	184.003022	184.303004	n	0.509299	Correct	Correct
8	93	Flanker_LR	LLL	Congruent	Congruent	186.002874	186.302851	f	0.469402	Correct	Correct
8	94	Flanker_UD	UUU	Congruent	Congruent	188.002736	188.302684	j	0.421716	Correct	Correct
8	95	Flanker_LR	LLL	Congruent	Congruent	190.002544	190.302550	f	0.629829	Correct	Correct
8	96	Flanker_UD	DDD	Congruent	Congruent	192.002426	192.302413	n	0.533731	Correct	Correct
