# Supplementary material for: Congruency Sequence Effects without Feature Integration or Contingency Learning Confounds
Source: PLoS One. 2014 Jul 14;9(7):e102337. doi: 10.1371/journal.pone.0102337 (PMC4096924; doi:10.1371/journal.pone.0102337)
Supplement: Raw Data S1 — The raw data collected from each participant in Experiments 1 and 2. (ZIP) [file pone.0102337.s001.zip › RAW DATA/Experiment2/Prime_Word_Flanker_3D_Subject_4_log.txt]

Experiment ID	Prime_Word_Flanker_Paradigm
Subject	4
Run Time	25-Apr-2013 15:16:18
Run Number	Trial Number	Task	Stimulus	Current Trial Type	Previous Trial Type	StimulusOnsetTime	StimulusOffsetTime	Response	RT	Accuracy	PreviousAccuracy
practice	1	Flanker_LR	LLL	Congruent	None	1.999840	2.299815	f	0.451517	Correct	None
practice	2	Flanker_UD	UDU	Incongruent	Congruent	3.999695	4.299671	n	0.427634	Correct	Correct
practice	3	Flanker_LR	LLL	Congruent	Incongruent	5.999553	6.299528	g	0.419824	Error	Correct
practice	4	Flanker_UD	DDD	Congruent	Congruent	7.999417	8.299391	n	0.459850	Correct	Error
practice	5	Flanker_LR	LLL	Congruent	Congruent	9.999247	10.299234	f	0.436208	Correct	Correct
practice	6	Flanker_UD	DUD	Incongruent	Congruent	11.999103	12.299102	j	0.516173	Correct	Correct
practice	7	Flanker_LR	RRR	Congruent	Incongruent	13.998962	14.298954	n	0.668214	Error	Correct
practice	8	Flanker_UD	UDU	Incongruent	Congruent	15.998839	16.298817	n	0.676301	Correct	Error
practice	9	Flanker_LR	LRL	Incongruent	Incongruent	17.998685	18.298685	g	0.708578	Correct	Correct
practice	10	Flanker_UD	DUD	Incongruent	Incongruent	19.998562	20.298533	j	0.556633	Correct	Correct
practice	11	Flanker_LR	LRL	Incongruent	Incongruent	21.998383	22.298389	g	0.620648	Correct	Correct
practice	12	Flanker_UD	DDD	Congruent	Incongruent	23.998275	24.298248	n	0.460890	Correct	Correct
practice	13	Flanker_LR	RRR	Congruent	Congruent	25.998134	26.298104	g	0.549074	Correct	Correct
practice	14	Flanker_UD	UUU	Congruent	Congruent	27.997989	28.297963	j	0.461196	Correct	Correct
practice	15	Flanker_LR	RLR	Incongruent	Congruent	29.997845	30.297820	f	0.653146	Correct	Correct
practice	16	Flanker_UD	UUU	Congruent	Incongruent	31.997669	32.297677	j	0.493560	Correct	Correct
practice	17	Flanker_LR	RRR	Congruent	Congruent	33.997571	34.297532	g	0.469534	Correct	Correct
practice	18	Flanker_UD	DDD	Congruent	Congruent	35.997384	36.297389	n	0.437780	Correct	Correct
practice	19	Flanker_LR	RLR	Incongruent	Congruent	37.997241	38.297247	f	0.541646	Correct	Correct
practice	20	Flanker_UD	UDU	Incongruent	Incongruent	39.997122	40.313785	n	0.493037	Correct	Correct
practice	21	Flanker_LR	LRL	Incongruent	Incongruent	41.996980	42.313627	g	0.701126	Correct	Correct
practice	22	Flanker_UD	UUU	Congruent	Incongruent	43.996843	44.313484	j	0.485464	Correct	Correct
practice	23	Flanker_LR	RLR	Incongruent	Congruent	45.996698	46.313339	f	0.565288	Correct	Correct
practice	24	Flanker_UD	DUD	Incongruent	Incongruent	47.996556	48.313196	j	0.797476	Correct	Correct
1	1	Flanker_LR	RLR	Incongruent	None	1.999818	2.299824	f	0.612254	Correct	None
1	2	Flanker_UD	DDD	Congruent	Incongruent	3.999707	4.299678	n	0.428175	Correct	Correct
1	3	Flanker_LR	RLR	Incongruent	Congruent	5.999530	6.299590	f	0.460489	Correct	Correct
1	4	Flanker_UD	UUU	Congruent	Incongruent	7.999384	8.299389	j	0.452425	Correct	Correct
1	5	Flanker_LR	RLR	Incongruent	Congruent	9.999277	10.299243	f	0.540610	Correct	Correct
1	6	Flanker_UD	UDU	Incongruent	Incongruent	11.999126	12.299099	n	0.372776	Correct	Correct
1	7	Flanker_LR	LLL	Congruent	Incongruent	13.999008	14.298961	f	0.532996	Correct	Correct
1	8	Flanker_UD	UDU	Incongruent	Congruent	15.998808	16.298809	n	0.476885	Correct	Correct
1	9	Flanker_LR	LRL	Incongruent	Incongruent	17.998691	18.298663	g	0.669185	Correct	Correct
1	10	Flanker_UD	UUU	Congruent	Incongruent	19.998545	20.298518	j	0.389166	Correct	Correct
1	11	Flanker_LR	RLR	Incongruent	Congruent	21.998389	22.298409	f	0.389435	Correct	Correct
1	12	Flanker_UD	DUD	Incongruent	Incongruent	23.998255	24.298227	n	0.389418	Error	Correct
1	13	Flanker_LR	LRL	Incongruent	Incongruent	25.998115	26.298080	g	1.093502	Correct	Error
1	14	Flanker_UD	DUD	Incongruent	Incongruent	27.997972	28.297935	j	0.477629	Correct	Correct
1	15	Flanker_LR	RRR	Congruent	Incongruent	29.997833	30.297797	g	0.613766	Correct	Correct
1	16	Flanker_UD	DUD	Incongruent	Congruent	31.997649	32.297643	n	0.398039	Error	Correct
1	17	Flanker_LR	LLL	Congruent	Incongruent	33.997526	34.297499	f	0.973978	Correct	Error
1	18	Flanker_UD	UDU	Incongruent	Congruent	35.997379	36.297351	n	0.630110	Correct	Correct
1	19	Flanker_LR	LRL	Incongruent	Incongruent	37.997229	38.313873	g	0.614555	Correct	Correct
1	20	Flanker_UD	UUU	Congruent	Incongruent	39.997059	40.313725	j	0.413572	Correct	Correct
1	21	Flanker_LR	LRL	Incongruent	Congruent	41.996945	42.313633	g	0.677684	Correct	Correct
1	22	Flanker_UD	DUD	Incongruent	Incongruent	43.996798	44.313435	j	0.565986	Correct	Correct
1	23	Flanker_LR	LLL	Congruent	Incongruent	45.996655	46.313289	f	0.526160	Correct	Correct
1	24	Flanker_UD	UUU	Congruent	Congruent	47.996504	48.313142	j	0.454038	Correct	Correct
1	25	Flanker_LR	LRL	Incongruent	Congruent	49.996358	50.312995	g	0.942168	Correct	Correct
1	26	Flanker_UD	DUD	Incongruent	Incongruent	51.996208	52.312864	j	0.542289	Correct	Correct
1	27	Flanker_LR	LRL	Incongruent	Incongruent	53.996035	54.312704	g	0.534438	Correct	Correct
1	28	Flanker_UD	DDD	Congruent	Incongruent	55.995889	56.312558	n	0.446601	Correct	Correct
1	29	Flanker_LR	RRR	Congruent	Congruent	57.995769	58.312483	g	0.574700	Correct	Correct
1	30	Flanker_UD	DUD	Incongruent	Congruent	59.995597	60.312301	j	0.439063	Correct	Correct
1	31	Flanker_LR	LRL	Incongruent	Incongruent	61.995481	62.312119	g	0.414948	Correct	Correct
1	32	Flanker_UD	UUU	Congruent	Incongruent	63.995337	64.311972	j	0.335215	Correct	Correct
1	33	Flanker_LR	LRL	Incongruent	Congruent	65.995183	66.311824	g	0.519100	Correct	Correct
1	34	Flanker_UD	DUD	Incongruent	Incongruent	67.995042	68.311691	j	0.599226	Correct	Correct
1	35	Flanker_LR	LRL	Incongruent	Incongruent	69.994864	70.311532	g	0.871397	Correct	Correct
1	36	Flanker_UD	DDD	Congruent	Incongruent	71.994748	72.311386	n	0.703536	Correct	Correct
1	37	Flanker_LR	RRR	Congruent	Congruent	73.994598	74.311241	g	0.559839	Correct	Correct
1	38	Flanker_UD	DDD	Congruent	Congruent	75.994451	76.311102	n	0.463782	Correct	Correct
1	39	Flanker_LR	RRR	Congruent	Congruent	77.994277	78.310945	g	0.423874	Correct	Correct
1	40	Flanker_UD	DDD	Congruent	Congruent	79.994172	80.310800	n	0.424179	Correct	Correct
1	41	Flanker_LR	RLR	Incongruent	Congruent	81.994016	82.310651	f	0.560272	Correct	Correct
1	42	Flanker_UD	UUU	Congruent	Incongruent	83.993839	84.310546	j	0.552219	Correct	Correct
1	43	Flanker_LR	LLL	Congruent	Congruent	85.993724	86.310358	f	0.600374	Correct	Correct
1	44	Flanker_UD	UDU	Incongruent	Congruent	87.993592	88.310212	n	0.776678	Correct	Correct
1	45	Flanker_LR	LRL	Incongruent	Incongruent	90.010091	90.310064	g	0.800586	Correct	Correct
1	46	Flanker_UD	DDD	Congruent	Incongruent	92.009952	92.309964	n	0.544895	Correct	Correct
1	47	Flanker_LR	RLR	Incongruent	Congruent	94.009795	94.309770	f	0.520822	Correct	Correct
1	48	Flanker_UD	UDU	Incongruent	Incongruent	96.009650	96.309625	n	0.545089	Correct	Correct
1	49	Flanker_LR	RLR	Incongruent	Incongruent	98.009474	98.309469	f	0.905059	Correct	Correct
1	50	Flanker_UD	DDD	Congruent	Incongruent	100.009325	100.309330	n	0.577205	Correct	Correct
1	51	Flanker_LR	RRR	Congruent	Congruent	102.009208	102.309183	g	0.513286	Correct	Correct
1	52	Flanker_UD	UUU	Congruent	Congruent	104.009033	104.309037	j	0.577424	Correct	Correct
1	53	Flanker_LR	LLL	Congruent	Congruent	106.008920	106.308889	f	0.625658	Correct	Correct
1	54	Flanker_UD	UUU	Congruent	Congruent	108.008767	108.308746	j	0.497605	Correct	Correct
1	55	Flanker_LR	RRR	Congruent	Congruent	110.008594	110.308594	g	0.529767	Correct	Correct
1	56	Flanker_UD	UDU	Incongruent	Congruent	112.008474	112.308447	n	0.569881	Correct	Correct
1	57	Flanker_LR	LLL	Congruent	Incongruent	114.008327	114.308300	f	0.482020	Correct	Correct
1	58	Flanker_UD	UUU	Congruent	Congruent	116.008180	116.308154	j	0.386112	Correct	Correct
1	59	Flanker_LR	RLR	Incongruent	Congruent	118.008031	118.308006	f	0.674493	Correct	Correct
1	60	Flanker_UD	UUU	Congruent	Incongruent	120.007887	120.307859	j	0.354347	Correct	Correct
1	61	Flanker_LR	RRR	Congruent	Congruent	122.007707	122.307711	f	0.762616	Error	Correct
1	62	Flanker_UD	UDU	Incongruent	Congruent	124.007588	124.307563	n	0.586579	Correct	Error
1	63	Flanker_LR	LRL	Incongruent	Incongruent	126.007414	126.307416	g	0.698698	Correct	Correct
1	64	Flanker_UD	DDD	Congruent	Incongruent	128.007266	128.307269	n	0.482873	Correct	Correct
1	65	Flanker_LR	RLR	Incongruent	Congruent	130.007119	130.307123	f	0.682893	Correct	Correct
1	66	Flanker_UD	DUD	Incongruent	Incongruent	132.007003	132.306984	j	0.803167	Correct	Correct
1	67	Flanker_LR	RLR	Incongruent	Incongruent	134.006853	134.306826	f	0.835275	Correct	Correct
1	68	Flanker_UD	DUD	Incongruent	Incongruent	136.006706	136.306678	n	0.515435	Error	Correct
1	69	Flanker_LR	RLR	Incongruent	Incongruent	138.006565	138.306530	g	0.987531	Error	Error
1	70	Flanker_UD	DUD	Incongruent	Incongruent	140.006412	140.306383	j	0.659416	Correct	Error
1	71	Flanker_LR	RRR	Congruent	Incongruent	142.006253	142.306235	g	0.915711	Correct	Correct
1	72	Flanker_UD	UDU	Incongruent	Congruent	144.006119	144.306089	n	0.891979	Correct	Correct
1	73	Flanker_LR	RLR	Incongruent	Incongruent	146.005938	146.305942	f	0.668177	Correct	Correct
1	74	Flanker_UD	UDU	Incongruent	Incongruent	148.005791	148.305793	n	0.612195	Correct	Correct
1	75	Flanker_LR	RRR	Congruent	Incongruent	150.005644	150.305665	f	0.956130	Error	Correct
1	76	Flanker_UD	UDU	Incongruent	Congruent	152.005524	152.305497	n	0.796192	Correct	Error
1	77	Flanker_LR	LLL	Congruent	Incongruent	154.005379	154.305350	f	0.916398	Correct	Correct
1	78	Flanker_UD	DDD	Congruent	Congruent	156.005232	156.305204	n	0.476457	Correct	Correct
1	79	Flanker_LR	LLL	Congruent	Congruent	158.005088	158.305069	f	0.852708	Correct	Correct
1	80	Flanker_UD	DUD	Incongruent	Congruent	160.004934	160.304908	j	0.581089	Correct	Correct
1	81	Flanker_LR	RRR	Congruent	Incongruent	162.004787	162.304760	g	0.668886	Correct	Correct
1	82	Flanker_UD	DDD	Congruent	Congruent	164.004645	164.304612	n	0.541087	Correct	Correct
1	83	Flanker_LR	RRR	Congruent	Congruent	166.004461	166.304472	g	0.925102	Correct	Correct
1	84	Flanker_UD	UDU	Incongruent	Congruent	168.004313	168.304317	n	0.781140	Correct	Correct
1	85	Flanker_LR	LLL	Congruent	Incongruent	170.004167	170.304170	g	0.709354	Error	Correct
1	86	Flanker_UD	UUU	Congruent	Congruent	172.004055	172.304020	j	0.437477	Correct	Error
1	87	Flanker_LR	LRL	Incongruent	Congruent	174.003880	174.303870	g	1.285695	Correct	Correct
1	88	Flanker_UD	DUD	Incongruent	Incongruent	176.003764	176.303724	j	0.909774	Correct	Correct
1	89	Flanker_LR	LLL	Congruent	Incongruent	178.003619	178.303576	f	0.757840	Correct	Correct
1	90	Flanker_UD	UUU	Congruent	Congruent	180.003468	180.303431	j	0.838130	Correct	Correct
1	91	Flanker_LR	LLL	Congruent	Congruent	182.003346	182.303280	f	1.182148	Correct	Correct
1	92	Flanker_UD	UDU	Incongruent	Congruent	184.003171	184.303134	n	0.782285	Correct	Correct
1	93	Flanker_LR	LLL	Congruent	Incongruent	186.002994	186.302982	f	1.246416	Correct	Correct
1	94	Flanker_UD	DDD	Congruent	Congruent	188.002845	188.302833	n	0.966485	Correct	Correct
1	95	Flanker_LR	RRR	Congruent	Congruent	190.002705	190.302687	g	0.806529	Correct	Correct
1	96	Flanker_UD	DDD	Congruent	Congruent	192.002581	192.302565	n	0.838539	Correct	Correct
2	1	Flanker_LR	LRL	Incongruent	None	1.999851	2.299813	g	0.707727	Correct	None
2	2	Flanker_UD	DUD	Incongruent	Incongruent	3.999702	4.299661	j	0.620162	Correct	Correct
2	3	Flanker_LR	LRL	Incongruent	Incongruent	5.999550	6.299515	g	0.595986	Correct	Correct
2	4	Flanker_UD	DUD	Incongruent	Incongruent	7.999377	8.299369	j	0.892242	Correct	Correct
2	5	Flanker_LR	RRR	Congruent	Incongruent	9.999261	10.299222	g	0.548334	Correct	Correct
2	6	Flanker_UD	DUD	Incongruent	Congruent	11.999085	12.299053	j	0.580463	Correct	Correct
2	7	Flanker_LR	RLR	Incongruent	Incongruent	13.998958	14.298921	f	0.740573	Correct	Correct
2	8	Flanker_UD	UUU	Congruent	Incongruent	15.998777	16.298782	j	0.404867	Correct	Correct
2	9	Flanker_LR	LLL	Congruent	Congruent	17.998662	18.298623	f	0.492818	Correct	Correct
2	10	Flanker_UD	UUU	Congruent	Congruent	19.998481	20.298472	j	0.540902	Correct	Correct
2	11	Flanker_LR	RLR	Incongruent	Congruent	21.998336	22.298340	f	0.685035	Correct	Correct
2	12	Flanker_UD	DUD	Incongruent	Incongruent	23.998186	24.298180	j	0.949143	Correct	Correct
2	13	Flanker_LR	LLL	Congruent	Incongruent	25.998039	26.298024	f	0.853339	Correct	Correct
2	14	Flanker_UD	UDU	Incongruent	Congruent	27.997897	28.297886	n	0.701400	Correct	Correct
2	15	Flanker_LR	RRR	Congruent	Incongruent	29.997775	30.297737	g	0.573407	Correct	Correct
2	16	Flanker_UD	UUU	Congruent	Congruent	31.997624	32.297589	j	0.349711	Correct	Correct
2	17	Flanker_LR	LLL	Congruent	Congruent	33.997477	34.297439	f	0.653776	Correct	Correct
2	18	Flanker_UD	UUU	Congruent	Congruent	35.997349	36.297311	j	0.509884	Correct	Correct
2	19	Flanker_LR	LRL	Incongruent	Congruent	37.997180	38.313809	g	0.653434	Correct	Correct
2	20	Flanker_UD	DDD	Congruent	Incongruent	39.997000	40.313656	n	0.837480	Correct	Correct
2	21	Flanker_LR	LLL	Congruent	Congruent	41.996878	42.313503	f	0.813505	Correct	Correct
2	22	Flanker_UD	UDU	Incongruent	Congruent	43.996718	44.313366	j	0.469667	Error	Correct
2	23	Flanker_LR	LRL	Incongruent	Incongruent	45.996573	46.313218	g	0.981761	Correct	Error
2	24	Flanker_UD	DDD	Congruent	Incongruent	47.996399	48.313071	n	0.437928	Correct	Correct
2	25	Flanker_LR	LRL	Incongruent	Congruent	49.996252	50.312938	g	0.806190	Correct	Correct
2	26	Flanker_UD	DDD	Congruent	Incongruent	51.996171	52.312775	n	0.582150	Correct	Correct
2	27	Flanker_LR	RLR	Incongruent	Congruent	53.995986	54.312626	f	0.726309	Correct	Correct
2	28	Flanker_UD	UDU	Incongruent	Incongruent	55.995838	56.312478	n	0.638321	Correct	Correct
2	29	Flanker_LR	LLL	Congruent	Incongruent	57.995690	58.312340	f	1.094472	Correct	Correct
2	30	Flanker_UD	UUU	Congruent	Congruent	59.995570	60.312182	j	0.438652	Correct	Correct
2	31	Flanker_LR	LRL	Incongruent	Congruent	61.995363	62.312033	g	1.191043	Correct	Correct
2	32	Flanker_UD	UDU	Incongruent	Incongruent	63.995214	64.311885	n	0.678871	Correct	Correct
2	33	Flanker_LR	RRR	Congruent	Incongruent	65.995067	66.311754	g	1.190997	Correct	Correct
2	34	Flanker_UD	UUU	Congruent	Congruent	67.994988	68.311590	j	0.591257	Correct	Correct
2	35	Flanker_LR	LLL	Congruent	Congruent	69.994771	70.311440	f	0.775239	Correct	Correct
2	36	Flanker_UD	DUD	Incongruent	Congruent	71.994622	72.311294	Omission	5000.000000	Omission	Correct
2	37	Flanker_LR	LRL	Incongruent	Incongruent	73.994502	74.311146	Omission	5000.000000	Omission	Omission
2	38	Flanker_UD	DUD	Incongruent	Incongruent	75.994392	76.310990	j	1.047596	Correct	Omission
2	39	Flanker_LR	LLL	Congruent	Incongruent	77.994219	78.310847	g	1.087730	Error	Correct
2	40	Flanker_UD	UUU	Congruent	Congruent	79.994058	80.310700	j	0.504003	Correct	Error
2	41	Flanker_LR	RLR	Incongruent	Congruent	81.993881	82.310550	f	0.848100	Correct	Correct
2	42	Flanker_UD	DDD	Congruent	Incongruent	83.993742	84.310404	n	0.552170	Correct	Correct
2	43	Flanker_LR	RRR	Congruent	Congruent	85.993585	86.310256	g	0.712123	Correct	Correct
2	44	Flanker_UD	UUU	Congruent	Congruent	88.010102	88.310108	j	0.440737	Correct	Correct
2	45	Flanker_LR	LRL	Incongruent	Congruent	90.009954	90.309968	g	0.992344	Correct	Correct
2	46	Flanker_UD	DDD	Congruent	Incongruent	92.009837	92.309813	n	0.432547	Correct	Correct
2	47	Flanker_LR	LLL	Congruent	Congruent	94.009656	94.309666	f	0.760919	Correct	Correct
2	48	Flanker_UD	DUD	Incongruent	Congruent	96.009540	96.309516	j	0.824766	Correct	Correct
2	49	Flanker_LR	RLR	Incongruent	Incongruent	98.009426	98.309369	f	0.744889	Correct	Correct
2	50	Flanker_UD	UDU	Incongruent	Incongruent	100.009243	100.309220	n	0.625134	Correct	Correct
2	51	Flanker_LR	LLL	Congruent	Incongruent	102.009095	102.309073	f	0.657070	Correct	Correct
2	52	Flanker_UD	UDU	Incongruent	Congruent	104.008948	104.308924	n	1.305178	Correct	Correct
2	53	Flanker_LR	RLR	Incongruent	Incongruent	106.008780	106.308789	f	1.073371	Correct	Correct
2	54	Flanker_UD	DUD	Incongruent	Incongruent	108.008623	108.308629	j	0.593608	Correct	Correct
2	55	Flanker_LR	RRR	Congruent	Incongruent	110.008475	110.308480	g	0.825781	Correct	Correct
2	56	Flanker_UD	DUD	Incongruent	Congruent	112.008356	112.308331	j	0.961863	Correct	Correct
2	57	Flanker_LR	RRR	Congruent	Incongruent	114.008189	114.308208	g	0.881819	Correct	Correct
2	58	Flanker_UD	UDU	Incongruent	Congruent	116.008030	116.308035	n	0.857959	Correct	Correct
2	59	Flanker_LR	LRL	Incongruent	Incongruent	118.007914	118.307887	g	1.394031	Correct	Correct
2	60	Flanker_UD	UUU	Congruent	Incongruent	120.007734	120.307739	j	1.098198	Correct	Correct
2	61	Flanker_LR	RRR	Congruent	Congruent	122.007616	122.307615	g	0.562199	Correct	Correct
2	62	Flanker_UD	DDD	Congruent	Congruent	124.007468	124.307443	n	0.538432	Correct	Correct
2	63	Flanker_LR	RRR	Congruent	Congruent	126.007322	126.307295	g	0.634585	Correct	Correct
2	64	Flanker_UD	DDD	Congruent	Congruent	128.007172	128.307147	n	0.546827	Correct	Correct
2	65	Flanker_LR	LRL	Incongruent	Congruent	130.007071	130.307030	g	0.739043	Correct	Correct
2	66	Flanker_UD	UUU	Congruent	Incongruent	132.006876	132.306851	j	0.579182	Correct	Correct
2	67	Flanker_LR	RLR	Incongruent	Congruent	134.006697	134.306703	f	0.955051	Correct	Correct
2	68	Flanker_UD	UDU	Incongruent	Incongruent	136.006549	136.306555	n	0.723372	Correct	Correct
2	69	Flanker_LR	RLR	Incongruent	Incongruent	138.006401	138.306434	f	0.851296	Correct	Correct
2	70	Flanker_UD	DUD	Incongruent	Incongruent	140.006253	140.306258	j	0.747569	Correct	Correct
2	71	Flanker_LR	LLL	Congruent	Incongruent	142.006136	142.306111	f	1.019526	Correct	Correct
2	72	Flanker_UD	UDU	Incongruent	Congruent	144.005988	144.305962	n	0.803612	Correct	Correct
2	73	Flanker_LR	LRL	Incongruent	Incongruent	146.005878	146.305862	g	1.075769	Correct	Correct
2	74	Flanker_UD	DUD	Incongruent	Incongruent	148.005691	148.305666	j	0.731905	Correct	Correct
2	75	Flanker_LR	RLR	Incongruent	Incongruent	150.005511	150.305517	f	0.555956	Correct	Correct
2	76	Flanker_UD	UDU	Incongruent	Incongruent	152.005395	152.305370	n	0.764031	Correct	Correct
2	77	Flanker_LR	LRL	Incongruent	Incongruent	154.005225	154.305244	g	0.740269	Correct	Correct
2	78	Flanker_UD	UUU	Congruent	Incongruent	156.005069	156.305074	j	0.452478	Correct	Correct
2	79	Flanker_LR	LLL	Congruent	Congruent	158.004925	158.304945	f	0.668548	Correct	Correct
2	80	Flanker_UD	UDU	Incongruent	Congruent	160.004773	160.304778	j	0.524705	Error	Correct
2	81	Flanker_LR	LLL	Congruent	Incongruent	162.004684	162.304676	f	1.012713	Correct	Error
2	82	Flanker_UD	DUD	Incongruent	Congruent	164.004511	164.304535	j	0.700969	Correct	Correct
2	83	Flanker_LR	RRR	Congruent	Incongruent	166.004359	166.304334	g	0.661082	Correct	Correct
2	84	Flanker_UD	UDU	Incongruent	Congruent	168.004211	168.304185	n	0.869027	Correct	Correct
2	85	Flanker_LR	RLR	Incongruent	Incongruent	170.004083	170.304053	f	0.909127	Correct	Correct
2	86	Flanker_UD	DDD	Congruent	Incongruent	172.003916	172.303889	f	0.541277	Error	Correct
2	87	Flanker_LR	RLR	Incongruent	Congruent	174.003771	174.303741	f	0.965408	Correct	Error
2	88	Flanker_UD	UUU	Congruent	Incongruent	176.003595	176.303587	j	0.589448	Correct	Correct
2	89	Flanker_LR	RRR	Congruent	Congruent	178.003448	178.303480	g	0.701696	Correct	Correct
2	90	Flanker_UD	DDD	Congruent	Congruent	180.003300	180.303290	n	0.533917	Correct	Correct
2	91	Flanker_LR	RRR	Congruent	Congruent	182.003185	182.303144	g	0.757935	Correct	Correct
2	92	Flanker_UD	DDD	Congruent	Congruent	184.003009	184.303072	n	0.693927	Correct	Correct
2	93	Flanker_LR	RLR	Incongruent	Congruent	186.002887	186.302848	g	0.758102	Error	Correct
2	94	Flanker_UD	DDD	Congruent	Incongruent	188.002727	188.302704	n	0.518404	Correct	Error
2	95	Flanker_LR	RRR	Congruent	Congruent	190.002584	190.302557	g	0.902556	Correct	Correct
2	96	Flanker_UD	DDD	Congruent	Congruent	192.002434	192.302410	n	0.518673	Correct	Correct
3	1	Flanker_LR	LLL	Congruent	None	1.999884	2.299826	f	0.600591	Correct	None
3	2	Flanker_UD	DUD	Incongruent	Congruent	3.999704	4.299683	j	0.800803	Correct	Correct
3	3	Flanker_LR	LRL	Incongruent	Incongruent	5.999524	6.299554	g	0.768565	Correct	Correct
3	4	Flanker_UD	UDU	Incongruent	Incongruent	7.999438	8.299375	n	0.584794	Correct	Correct
3	5	Flanker_LR	LRL	Incongruent	Incongruent	9.999242	10.299232	g	0.680942	Correct	Correct
3	6	Flanker_UD	DUD	Incongruent	Incongruent	11.999084	12.299083	j	0.673099	Correct	Correct
3	7	Flanker_LR	LLL	Congruent	Incongruent	13.998934	14.298939	f	0.569262	Correct	Correct
3	8	Flanker_UD	DDD	Congruent	Congruent	15.998790	16.298791	n	0.713172	Correct	Correct
3	9	Flanker_LR	LLL	Congruent	Congruent	17.998668	18.298638	f	0.673347	Correct	Correct
3	10	Flanker_UD	UUU	Congruent	Congruent	19.998517	20.298491	j	0.441524	Correct	Correct
3	11	Flanker_LR	LRL	Incongruent	Congruent	21.998370	22.298342	g	0.785827	Correct	Correct
3	12	Flanker_UD	UDU	Incongruent	Incongruent	23.998221	24.298194	n	1.129921	Correct	Correct
3	13	Flanker_LR	RRR	Congruent	Incongruent	25.998067	26.298062	g	0.769853	Correct	Correct
3	14	Flanker_UD	DDD	Congruent	Congruent	27.997895	28.297898	n	0.418000	Correct	Correct
3	15	Flanker_LR	LLL	Congruent	Congruent	29.997780	30.297750	f	0.538237	Correct	Correct
3	16	Flanker_UD	UDU	Incongruent	Congruent	31.997598	32.297603	n	0.706434	Correct	Correct
3	17	Flanker_LR	RRR	Congruent	Incongruent	33.997482	34.297495	g	0.642276	Correct	Correct
3	18	Flanker_UD	UDU	Incongruent	Congruent	35.997304	36.313986	n	0.866649	Correct	Correct
3	19	Flanker_LR	RRR	Congruent	Incongruent	37.997185	38.313827	g	0.729881	Correct	Correct
3	20	Flanker_UD	UDU	Incongruent	Congruent	39.997006	40.313692	n	0.490082	Correct	Correct
3	21	Flanker_LR	RLR	Incongruent	Incongruent	41.996913	42.313531	f	0.642343	Correct	Correct
3	22	Flanker_UD	UUU	Congruent	Incongruent	43.996750	44.313385	j	0.674257	Correct	Correct
3	23	Flanker_LR	RRR	Congruent	Congruent	45.996569	46.313275	g	1.130211	Correct	Correct
3	24	Flanker_UD	UUU	Congruent	Congruent	47.996446	48.313085	j	0.674676	Correct	Correct
3	25	Flanker_LR	LLL	Congruent	Congruent	49.996273	50.312937	f	0.914800	Correct	Correct
3	26	Flanker_UD	UUU	Congruent	Congruent	51.996149	52.312789	j	0.874879	Correct	Correct
3	27	Flanker_LR	RRR	Congruent	Congruent	53.995968	54.312617	g	0.570994	Correct	Correct
3	28	Flanker_UD	DUD	Incongruent	Congruent	55.995821	56.312507	n	1.403141	Error	Correct
3	29	Flanker_LR	LLL	Congruent	Incongruent	57.995729	58.312345	g	0.923160	Error	Error
3	30	Flanker_UD	DUD	Incongruent	Congruent	59.995554	60.312196	j	0.707254	Correct	Error
3	31	Flanker_LR	LRL	Incongruent	Incongruent	61.995408	62.312047	g	0.667349	Correct	Correct
3	32	Flanker_UD	UDU	Incongruent	Incongruent	63.995260	64.311903	n	0.531443	Correct	Correct
3	33	Flanker_LR	LRL	Incongruent	Incongruent	65.995112	66.311775	g	0.867597	Correct	Correct
3	34	Flanker_UD	DUD	Incongruent	Incongruent	67.994976	68.311619	j	1.035629	Correct	Correct
3	35	Flanker_LR	RLR	Incongruent	Incongruent	69.994784	70.311460	f	1.211785	Correct	Correct
3	36	Flanker_UD	UDU	Incongruent	Incongruent	71.994672	72.311313	n	0.787938	Correct	Correct
3	37	Flanker_LR	RRR	Congruent	Incongruent	73.994518	74.311161	g	0.692120	Correct	Correct
3	38	Flanker_UD	DUD	Incongruent	Congruent	75.994343	76.311023	j	0.804379	Correct	Correct
3	39	Flanker_LR	LRL	Incongruent	Incongruent	77.994193	78.310856	g	0.716598	Correct	Correct
3	40	Flanker_UD	UDU	Incongruent	Incongruent	79.994045	80.310715	n	0.780413	Correct	Correct
3	41	Flanker_LR	LRL	Incongruent	Incongruent	81.993944	82.310575	f	1.244550	Error	Correct
3	42	Flanker_UD	UUU	Congruent	Incongruent	83.993776	84.310420	j	0.548619	Correct	Error
3	43	Flanker_LR	RLR	Incongruent	Congruent	86.010303	86.310273	f	0.860827	Correct	Correct
3	44	Flanker_UD	DUD	Incongruent	Incongruent	88.010134	88.310123	j	0.941098	Correct	Correct
3	45	Flanker_LR	RLR	Incongruent	Incongruent	90.009999	90.309975	f	1.460932	Correct	Correct
3	46	Flanker_UD	UDU	Incongruent	Incongruent	92.009852	92.309833	n	0.813538	Correct	Correct
3	47	Flanker_LR	RRR	Congruent	Incongruent	94.009672	94.309680	g	0.749354	Correct	Correct
3	48	Flanker_UD	DUD	Incongruent	Congruent	96.009547	96.309558	Omission	5000.000000	Omission	Correct
3	49	Flanker_LR	RLR	Incongruent	Incongruent	98.009414	98.309374	f	0.893629	Correct	Omission
3	50	Flanker_UD	DDD	Congruent	Incongruent	100.009240	100.309234	n	0.717573	Correct	Correct
3	51	Flanker_LR	RLR	Incongruent	Congruent	102.009121	102.309087	f	0.677721	Correct	Correct
3	52	Flanker_UD	DDD	Congruent	Incongruent	104.009014	104.308968	n	0.517804	Correct	Correct
3	53	Flanker_LR	LLL	Congruent	Congruent	106.008827	106.308788	f	0.813997	Correct	Correct
3	54	Flanker_UD	UDU	Incongruent	Congruent	108.008681	108.308646	n	0.870094	Correct	Correct
3	55	Flanker_LR	RLR	Incongruent	Incongruent	110.008531	110.308499	f	0.670240	Correct	Correct
3	56	Flanker_UD	UUU	Congruent	Incongruent	112.008410	112.308366	j	0.574296	Correct	Correct
3	57	Flanker_LR	LRL	Incongruent	Congruent	114.008235	114.308199	j	1.254476	Error	Correct
3	58	Flanker_UD	UUU	Congruent	Incongruent	116.008076	116.308059	j	0.462722	Correct	Error
3	59	Flanker_LR	RRR	Congruent	Congruent	118.007901	118.307910	g	0.670844	Correct	Correct
3	60	Flanker_UD	DDD	Congruent	Congruent	120.007767	120.307781	n	0.662845	Correct	Correct
3	61	Flanker_LR	LLL	Congruent	Congruent	122.007635	122.307608	f	0.878947	Correct	Correct
3	62	Flanker_UD	DDD	Congruent	Congruent	124.007455	124.307466	j	0.479073	Error	Correct
3	63	Flanker_LR	RRR	Congruent	Congruent	126.007334	126.307317	g	0.807344	Correct	Error
3	64	Flanker_UD	UUU	Congruent	Congruent	128.007166	128.307162	j	0.519212	Correct	Correct
3	65	Flanker_LR	RRR	Congruent	Congruent	130.007014	130.307017	g	0.911562	Correct	Correct
3	66	Flanker_UD	DUD	Incongruent	Congruent	132.006893	132.306867	j	1.319661	Correct	Correct
3	67	Flanker_LR	LRL	Incongruent	Incongruent	134.006747	134.306721	g	0.927675	Correct	Correct
3	68	Flanker_UD	UUU	Congruent	Incongruent	136.006609	136.306610	j	0.479920	Correct	Correct
3	69	Flanker_LR	LLL	Congruent	Congruent	138.006422	138.306424	f	0.759893	Correct	Correct
3	70	Flanker_UD	DDD	Congruent	Congruent	140.006302	140.306279	Omission	5000.000000	Omission	Correct
3	71	Flanker_LR	RLR	Incongruent	Congruent	142.006160	142.306120	f	0.728090	Correct	Omission
3	72	Flanker_UD	DDD	Congruent	Incongruent	144.005986	144.305986	n	0.520407	Correct	Correct
3	73	Flanker_LR	RLR	Incongruent	Congruent	146.005868	146.305838	f	0.728496	Correct	Correct
3	74	Flanker_UD	DDD	Congruent	Incongruent	148.005720	148.305681	n	0.600560	Correct	Correct
3	75	Flanker_LR	LRL	Incongruent	Congruent	150.005572	150.305542	g	0.768527	Correct	Correct
3	76	Flanker_UD	UDU	Incongruent	Incongruent	152.005455	152.305366	n	0.800692	Correct	Correct
3	77	Flanker_LR	RRR	Congruent	Incongruent	154.005276	154.305240	g	0.848824	Correct	Correct
3	78	Flanker_UD	DUD	Incongruent	Congruent	156.005128	156.305097	j	0.881141	Correct	Correct
3	79	Flanker_LR	LLL	Congruent	Incongruent	158.004980	158.304942	f	0.617026	Correct	Correct
3	80	Flanker_UD	UUU	Congruent	Congruent	160.004832	160.304819	j	0.513348	Correct	Correct
3	81	Flanker_LR	LRL	Incongruent	Congruent	162.004683	162.304648	g	1.385282	Correct	Correct
3	82	Flanker_UD	DUD	Incongruent	Incongruent	164.004505	164.304498	j	0.529573	Correct	Correct
3	83	Flanker_LR	LLL	Congruent	Incongruent	166.004358	166.304357	f	0.761571	Correct	Correct
3	84	Flanker_UD	UDU	Incongruent	Congruent	168.004240	168.304179	n	0.617804	Correct	Correct
3	85	Flanker_LR	RRR	Congruent	Incongruent	170.004092	170.304056	g	0.561796	Correct	Correct
3	86	Flanker_UD	UUU	Congruent	Congruent	172.003914	172.303904	j	0.465926	Correct	Correct
3	87	Flanker_LR	LRL	Incongruent	Congruent	174.003797	174.303759	g	0.866212	Correct	Correct
3	88	Flanker_UD	DUD	Incongruent	Incongruent	176.003649	176.303618	j	0.810528	Correct	Correct
3	89	Flanker_LR	LLL	Congruent	Incongruent	178.003518	178.303439	f	0.746244	Correct	Correct
3	90	Flanker_UD	UUU	Congruent	Congruent	180.003354	180.303318	j	0.530476	Correct	Correct
3	91	Flanker_LR	RLR	Incongruent	Congruent	182.003206	182.303168	f	0.818631	Correct	Correct
3	92	Flanker_UD	DDD	Congruent	Incongruent	184.003051	184.303019	n	1.162712	Correct	Correct
3	93	Flanker_LR	RLR	Incongruent	Congruent	186.002922	186.302880	f	1.322727	Correct	Correct
3	94	Flanker_UD	DDD	Congruent	Incongruent	188.002765	188.302722	n	0.482846	Correct	Correct
3	95	Flanker_LR	RLR	Incongruent	Congruent	190.002590	190.302573	f	0.730929	Correct	Correct
3	96	Flanker_UD	DDD	Congruent	Incongruent	192.002467	192.302430	n	0.619036	Correct	Correct
4	1	Flanker_LR	LRL	Incongruent	None	1.999898	2.299861	g	0.770001	Correct	None
4	2	Flanker_UD	DDD	Congruent	Incongruent	3.999720	4.299708	n	0.394101	Correct	Correct
4	3	Flanker_LR	RRR	Congruent	Congruent	5.999632	6.299594	g	0.514174	Correct	Correct
4	4	Flanker_UD	DUD	Incongruent	Congruent	7.999452	8.299418	j	0.634353	Correct	Correct
4	5	Flanker_LR	LLL	Congruent	Incongruent	9.999304	10.299269	f	0.618405	Correct	Correct
4	6	Flanker_UD	UDU	Incongruent	Congruent	11.999166	12.299121	n	0.538628	Correct	Correct
4	7	Flanker_LR	LLL	Congruent	Incongruent	13.999040	14.298996	f	0.954822	Correct	Correct
4	8	Flanker_UD	UDU	Incongruent	Congruent	15.998854	16.298827	n	0.618972	Correct	Correct
4	9	Flanker_LR	LRL	Incongruent	Incongruent	17.998715	18.298676	g	0.746879	Correct	Correct
4	10	Flanker_UD	UDU	Incongruent	Incongruent	19.998544	20.298538	n	0.747024	Correct	Correct
4	11	Flanker_LR	RRR	Congruent	Incongruent	21.998403	22.298423	g	0.619423	Correct	Correct
4	12	Flanker_UD	DDD	Congruent	Congruent	23.998237	24.298233	n	0.739289	Correct	Correct
4	13	Flanker_LR	LRL	Incongruent	Congruent	25.998121	26.298086	f	0.555673	Error	Correct
4	14	Flanker_UD	UDU	Incongruent	Incongruent	27.997962	28.297940	Omission	5000.000000	Omission	Error
4	15	Flanker_LR	RRR	Congruent	Incongruent	29.997814	30.297838	g	0.491586	Correct	Omission
4	16	Flanker_UD	UDU	Incongruent	Congruent	31.997648	32.297648	n	0.627915	Correct	Correct
4	17	Flanker_LR	RLR	Incongruent	Incongruent	33.997492	34.297488	f	0.867882	Correct	Correct
4	18	Flanker_UD	DUD	Incongruent	Incongruent	35.997378	36.297347	j	0.707936	Correct	Correct
4	19	Flanker_LR	RLR	Incongruent	Incongruent	37.997230	38.313865	Omission	5000.000000	Omission	Correct
4	20	Flanker_UD	DUD	Incongruent	Incongruent	39.997075	40.313716	j	0.779609	Correct	Omission
4	21	Flanker_LR	LLL	Congruent	Incongruent	41.996939	42.313569	f	0.779679	Correct	Correct
4	22	Flanker_UD	DDD	Congruent	Congruent	43.996759	44.313449	n	0.427761	Correct	Correct
4	23	Flanker_LR	LRL	Incongruent	Congruent	45.996612	46.313265	g	0.756082	Correct	Correct
4	24	Flanker_UD	UUU	Congruent	Incongruent	47.996494	48.313126	j	0.484214	Correct	Correct
4	25	Flanker_LR	LLL	Congruent	Congruent	49.996344	50.312979	f	1.204161	Correct	Correct
4	26	Flanker_UD	DUD	Incongruent	Congruent	51.996169	52.312845	j	0.796516	Correct	Correct
4	27	Flanker_LR	RRR	Congruent	Incongruent	53.996052	54.312681	Omission	5000.000000	Omission	Correct
4	28	Flanker_UD	DUD	Incongruent	Congruent	55.995889	56.312535	j	0.644575	Correct	Omission
4	29	Flanker_LR	LLL	Congruent	Incongruent	57.995738	58.312386	f	0.876794	Correct	Correct
4	30	Flanker_UD	UDU	Incongruent	Congruent	59.995595	60.312259	n	0.724759	Correct	Correct
4	31	Flanker_LR	LRL	Incongruent	Incongruent	61.995463	62.312091	g	0.516907	Correct	Correct
4	32	Flanker_UD	UUU	Congruent	Incongruent	63.995303	64.311943	j	0.589043	Correct	Correct
4	33	Flanker_LR	LLL	Congruent	Congruent	65.995126	66.311796	f	0.573090	Correct	Correct
4	34	Flanker_UD	DUD	Incongruent	Congruent	67.994975	68.311675	Omission	5000.000000	Omission	Correct
4	35	Flanker_LR	RRR	Congruent	Incongruent	69.994858	70.311500	g	0.605511	Correct	Omission
4	36	Flanker_UD	UDU	Incongruent	Congruent	71.994713	72.311351	n	0.613629	Correct	Correct
4	37	Flanker_LR	LRL	Incongruent	Incongruent	73.994565	74.311204	g	1.077636	Correct	Correct
4	38	Flanker_UD	UUU	Congruent	Incongruent	75.994417	76.311054	j	0.901727	Correct	Correct
4	39	Flanker_LR	LRL	Incongruent	Congruent	77.994238	78.310901	g	1.221815	Correct	Correct
4	40	Flanker_UD	DUD	Incongruent	Incongruent	79.994093	80.310760	j	0.974010	Correct	Correct
4	41	Flanker_LR	LRL	Incongruent	Incongruent	81.993943	82.310613	g	1.078085	Correct	Correct
4	42	Flanker_UD	UDU	Incongruent	Incongruent	84.010464	84.310509	n	0.982171	Correct	Correct
4	43	Flanker_LR	RLR	Incongruent	Incongruent	86.010340	86.310333	f	1.006308	Correct	Correct
4	44	Flanker_UD	UUU	Congruent	Incongruent	88.010205	88.310169	j	0.574428	Correct	Correct
4	45	Flanker_LR	RLR	Incongruent	Congruent	90.010045	90.310020	f	0.718566	Correct	Correct
4	46	Flanker_UD	DUD	Incongruent	Incongruent	92.009906	92.309907	j	0.606805	Correct	Correct
4	47	Flanker_LR	RLR	Incongruent	Incongruent	94.009721	94.309718	Omission	5000.000000	Omission	Correct
4	48	Flanker_UD	DUD	Incongruent	Incongruent	96.009609	96.309579	j	0.703022	Correct	Omission
4	49	Flanker_LR	RLR	Incongruent	Incongruent	98.009442	98.309431	f	0.783002	Correct	Correct
4	50	Flanker_UD	UDU	Incongruent	Incongruent	100.009318	100.309325	n	0.583168	Correct	Correct
4	51	Flanker_LR	RRR	Congruent	Incongruent	102.009139	102.309136	g	0.623261	Correct	Correct
4	52	Flanker_UD	DUD	Incongruent	Congruent	104.009019	104.308983	j	0.639315	Correct	Correct
4	53	Flanker_LR	LLL	Congruent	Incongruent	106.008876	106.308845	g	1.055437	Error	Correct
4	54	Flanker_UD	UUU	Congruent	Congruent	108.008713	108.308712	j	0.335627	Correct	Error
4	55	Flanker_LR	RRR	Congruent	Congruent	110.008564	110.308543	g	0.759751	Correct	Correct
4	56	Flanker_UD	UUU	Congruent	Congruent	112.008391	112.308395	j	0.639854	Correct	Correct
4	57	Flanker_LR	LRL	Incongruent	Congruent	114.008280	114.308259	g	0.871998	Correct	Correct
4	58	Flanker_UD	DDD	Congruent	Incongruent	116.008125	116.308100	n	0.792091	Correct	Correct
4	59	Flanker_LR	RLR	Incongruent	Congruent	118.007977	118.307952	f	0.928363	Correct	Correct
4	60	Flanker_UD	UDU	Incongruent	Incongruent	120.007804	120.307806	n	0.776352	Correct	Correct
4	61	Flanker_LR	RLR	Incongruent	Incongruent	122.007689	122.307661	Omission	5000.000000	Omission	Correct
4	62	Flanker_UD	UDU	Incongruent	Incongruent	124.007543	124.307496	n	0.664548	Correct	Omission
4	63	Flanker_LR	RRR	Congruent	Incongruent	126.007386	126.307363	g	0.592614	Correct	Correct
4	64	Flanker_UD	DDD	Congruent	Congruent	128.007238	128.307216	n	0.696782	Correct	Correct
4	65	Flanker_LR	RLR	Incongruent	Congruent	130.007089	130.307069	f	0.680907	Correct	Correct
4	66	Flanker_UD	DDD	Congruent	Incongruent	132.006913	132.306919	n	0.577073	Correct	Correct
4	67	Flanker_LR	LLL	Congruent	Congruent	134.006811	134.306771	f	1.017330	Correct	Correct
4	68	Flanker_UD	DDD	Congruent	Congruent	136.006616	136.306622	n	0.689441	Correct	Correct
4	69	Flanker_LR	RLR	Incongruent	Congruent	138.006500	138.306474	f	0.697463	Correct	Correct
4	70	Flanker_UD	UUU	Congruent	Incongruent	140.006323	140.306326	j	0.425743	Correct	Correct
4	71	Flanker_LR	LRL	Incongruent	Congruent	142.006204	142.306179	g	0.721654	Correct	Correct
4	72	Flanker_UD	DDD	Congruent	Incongruent	144.006057	144.306031	n	0.409738	Correct	Correct
4	73	Flanker_LR	RRR	Congruent	Congruent	146.005917	146.305883	g	0.737895	Correct	Correct
4	74	Flanker_UD	DDD	Congruent	Congruent	148.005764	148.305749	n	0.737895	Correct	Correct
4	75	Flanker_LR	LLL	Congruent	Congruent	150.005611	150.305587	f	0.506328	Correct	Correct
4	76	Flanker_UD	UDU	Incongruent	Congruent	152.005467	152.305441	n	0.922136	Correct	Correct
4	77	Flanker_LR	LRL	Incongruent	Incongruent	154.005323	154.305287	g	0.602569	Correct	Correct
4	78	Flanker_UD	DDD	Congruent	Incongruent	156.005170	156.305144	n	0.346630	Correct	Correct
4	79	Flanker_LR	LRL	Incongruent	Congruent	158.004989	158.304996	g	0.538747	Correct	Correct
4	80	Flanker_UD	UUU	Congruent	Incongruent	160.004844	160.304849	g	0.578755	Error	Correct
4	81	Flanker_LR	RRR	Congruent	Congruent	162.004736	162.304738	g	0.554752	Correct	Error
4	82	Flanker_UD	DUD	Incongruent	Congruent	164.004556	164.304549	j	0.794911	Correct	Correct
4	83	Flanker_LR	RLR	Incongruent	Incongruent	166.004444	166.304422	f	0.579095	Correct	Correct
4	84	Flanker_UD	DUD	Incongruent	Incongruent	168.004293	168.304276	j	0.659109	Correct	Correct
4	85	Flanker_LR	RRR	Congruent	Incongruent	170.004138	170.304110	g	1.227313	Correct	Correct
4	86	Flanker_UD	DDD	Congruent	Congruent	172.003996	172.303961	n	0.499418	Correct	Correct
4	87	Flanker_LR	LLL	Congruent	Congruent	174.003855	174.303825	f	0.771720	Correct	Correct
4	88	Flanker_UD	DDD	Congruent	Congruent	176.003700	176.303665	n	0.379540	Correct	Correct
4	89	Flanker_LR	RRR	Congruent	Congruent	178.003553	178.303518	g	0.444044	Correct	Correct
4	90	Flanker_UD	UUU	Congruent	Congruent	180.003406	180.303361	j	0.763843	Correct	Correct
4	91	Flanker_LR	RLR	Incongruent	Congruent	182.003253	182.303224	Omission	5000.000000	Omission	Correct
4	92	Flanker_UD	UUU	Congruent	Incongruent	184.003097	184.303075	Omission	5000.000000	Omission	Omission
4	93	Flanker_LR	LLL	Congruent	Congruent	186.002950	186.302927	f	0.900253	Correct	Omission
4	94	Flanker_UD	UUU	Congruent	Congruent	188.002805	188.302780	j	0.556360	Correct	Correct
4	95	Flanker_LR	LLL	Congruent	Congruent	190.002637	190.302631	g	1.332467	Error	Correct
4	96	Flanker_UD	UUU	Congruent	Congruent	192.002516	192.302478	j	0.364571	Correct	Error
5	1	Flanker_LR	RRR	Congruent	None	1.999898	2.299851	g	0.775721	Correct	None
5	2	Flanker_UD	DDD	Congruent	Congruent	3.999717	4.299712	n	0.392052	Correct	Correct
5	3	Flanker_LR	LRL	Incongruent	Congruent	5.999605	6.299580	g	0.680169	Correct	Correct
5	4	Flanker_UD	DDD	Congruent	Incongruent	7.999423	8.299411	n	0.368105	Correct	Correct
5	5	Flanker_LR	LRL	Incongruent	Congruent	9.999306	10.299272	g	0.976501	Correct	Correct
5	6	Flanker_UD	UUU	Congruent	Incongruent	11.999127	12.299115	j	0.424630	Correct	Correct
5	7	Flanker_LR	RLR	Incongruent	Congruent	13.999013	14.298948	f	0.680340	Correct	Correct
5	8	Flanker_UD	DDD	Congruent	Incongruent	15.998834	16.298824	n	0.352546	Correct	Correct
5	9	Flanker_LR	LLL	Congruent	Congruent	17.998714	18.298677	f	0.688692	Correct	Correct
5	10	Flanker_UD	UUU	Congruent	Congruent	19.998567	20.298529	n	0.392822	Error	Correct
5	11	Flanker_LR	RLR	Incongruent	Congruent	21.998471	22.298393	f	0.744893	Correct	Error
5	12	Flanker_UD	DUD	Incongruent	Incongruent	23.998263	24.298235	j	0.568972	Correct	Correct
5	13	Flanker_LR	RLR	Incongruent	Incongruent	25.998084	26.298098	f	0.665151	Correct	Correct
5	14	Flanker_UD	UDU	Incongruent	Incongruent	27.997968	28.297940	n	0.681224	Correct	Correct
5	15	Flanker_LR	LLL	Congruent	Incongruent	29.997788	30.297801	f	0.593374	Correct	Correct
5	16	Flanker_UD	UDU	Incongruent	Congruent	31.997673	32.297644	n	0.969483	Correct	Correct
5	17	Flanker_LR	RRR	Congruent	Incongruent	33.997525	34.297510	g	0.585751	Correct	Correct
5	18	Flanker_UD	DDD	Congruent	Congruent	35.997356	36.297349	n	0.553731	Correct	Correct
5	19	Flanker_LR	RLR	Incongruent	Congruent	37.997245	38.313866	f	0.769839	Correct	Correct
5	20	Flanker_UD	UUU	Congruent	Incongruent	39.997080	40.313721	j	0.385284	Correct	Correct
5	21	Flanker_LR	LRL	Incongruent	Congruent	41.996936	42.313571	g	0.985684	Correct	Correct
5	22	Flanker_UD	DDD	Congruent	Incongruent	43.996755	44.313424	n	0.481733	Correct	Correct
5	23	Flanker_LR	RLR	Incongruent	Congruent	45.996607	46.313276	f	0.761936	Correct	Correct
5	24	Flanker_UD	DUD	Incongruent	Incongruent	47.996492	48.313129	n	0.473727	Error	Correct
5	25	Flanker_LR	LLL	Congruent	Incongruent	49.996340	50.312980	f	0.697854	Correct	Error
5	26	Flanker_UD	UUU	Congruent	Congruent	51.996195	52.312833	j	0.425938	Correct	Correct
5	27	Flanker_LR	RLR	Incongruent	Congruent	53.996060	54.312685	f	0.898137	Correct	Correct
5	28	Flanker_UD	UUU	Congruent	Incongruent	55.995900	56.312537	j	0.634288	Correct	Correct
5	29	Flanker_LR	RRR	Congruent	Congruent	57.995752	58.312391	n	0.682379	Error	Correct
5	30	Flanker_UD	UUU	Congruent	Congruent	59.995600	60.312249	Omission	5000.000000	Omission	Error
5	31	Flanker_LR	RRR	Congruent	Congruent	61.995461	62.312094	g	0.674609	Correct	Omission
5	32	Flanker_UD	DDD	Congruent	Congruent	63.995311	64.311949	n	0.562777	Correct	Correct
5	33	Flanker_LR	RLR	Incongruent	Congruent	65.995164	66.311800	f	0.618879	Correct	Correct
5	34	Flanker_UD	UDU	Incongruent	Incongruent	67.994983	68.311652	n	0.723082	Correct	Correct
5	35	Flanker_LR	LRL	Incongruent	Incongruent	69.994868	70.311504	g	0.883098	Correct	Correct
5	36	Flanker_UD	UUU	Congruent	Incongruent	71.994721	72.311358	j	0.491355	Correct	Correct
5	37	Flanker_LR	RRR	Congruent	Congruent	73.994541	74.311206	g	0.747482	Correct	Correct
5	38	Flanker_UD	UDU	Incongruent	Congruent	75.994424	76.311072	n	0.603397	Correct	Correct
5	39	Flanker_LR	LLL	Congruent	Incongruent	77.994286	78.310913	f	0.499797	Correct	Correct
5	40	Flanker_UD	UUU	Congruent	Congruent	79.994131	80.310766	j	1.251535	Correct	Correct
5	41	Flanker_LR	LRL	Incongruent	Congruent	81.993951	82.310619	g	0.979805	Correct	Correct
5	42	Flanker_UD	DUD	Incongruent	Incongruent	83.993832	84.310482	j	0.500194	Correct	Correct
5	43	Flanker_LR	RRR	Congruent	Incongruent	86.010351	86.310323	g	0.595973	Correct	Correct
5	44	Flanker_UD	DUD	Incongruent	Congruent	88.010203	88.310176	n	0.468130	Error	Correct
5	45	Flanker_LR	LLL	Congruent	Incongruent	90.010053	90.310023	j	0.732408	Error	Error
5	46	Flanker_UD	UDU	Incongruent	Congruent	91.993248	92.309890	n	0.676323	Correct	Error
5	47	Flanker_LR	LRL	Incongruent	Incongruent	94.009771	94.309733	f	0.476518	Error	Correct
5	48	Flanker_UD	DDD	Congruent	Incongruent	96.009611	96.309587	n	0.444636	Correct	Error
5	49	Flanker_LR	LRL	Incongruent	Congruent	98.009464	98.309437	g	0.540977	Correct	Correct
5	50	Flanker_UD	DUD	Incongruent	Incongruent	100.009337	100.309293	j	0.692862	Correct	Correct
5	51	Flanker_LR	LLL	Congruent	Incongruent	102.009167	102.309144	f	0.724968	Correct	Correct
5	52	Flanker_UD	UUU	Congruent	Congruent	104.009021	104.308995	j	0.373310	Correct	Correct
5	53	Flanker_LR	RRR	Congruent	Congruent	106.008875	106.308849	g	0.437483	Correct	Correct
5	54	Flanker_UD	DDD	Congruent	Congruent	108.008747	108.308713	n	0.453297	Correct	Correct
5	55	Flanker_LR	RLR	Incongruent	Congruent	110.008579	110.308553	f	0.717497	Correct	Correct
5	56	Flanker_UD	UDU	Incongruent	Incongruent	112.008433	112.308406	n	0.965437	Correct	Correct
5	57	Flanker_LR	RRR	Congruent	Incongruent	114.008253	114.308257	g	0.589849	Correct	Correct
5	58	Flanker_UD	DUD	Incongruent	Congruent	116.008151	116.308130	j	0.621731	Correct	Correct
5	59	Flanker_LR	LLL	Congruent	Incongruent	118.007990	118.307963	j	0.589923	Error	Correct
5	60	Flanker_UD	UDU	Incongruent	Congruent	120.007941	120.307815	n	0.582281	Correct	Error
5	61	Flanker_LR	LLL	Congruent	Incongruent	122.007663	122.307668	Omission	5000.000000	Omission	Correct
5	62	Flanker_UD	UUU	Congruent	Congruent	124.007549	124.307544	j	0.614534	Correct	Omission
5	63	Flanker_LR	RRR	Congruent	Congruent	126.007408	126.307366	g	0.518443	Correct	Correct
5	64	Flanker_UD	UDU	Incongruent	Congruent	128.007261	128.307222	n	0.582719	Correct	Correct
5	65	Flanker_LR	LLL	Congruent	Incongruent	130.007082	130.307069	f	0.639016	Correct	Correct
5	66	Flanker_UD	DUD	Incongruent	Congruent	132.006991	132.306942	j	0.847031	Correct	Correct
5	67	Flanker_LR	LRL	Incongruent	Incongruent	134.006787	134.306774	g	0.615357	Correct	Correct
5	68	Flanker_UD	DDD	Congruent	Incongruent	136.006668	136.306633	n	0.695194	Correct	Correct
5	69	Flanker_LR	LLL	Congruent	Congruent	138.006492	138.306485	f	1.039355	Correct	Correct
5	70	Flanker_UD	DDD	Congruent	Congruent	140.006407	140.306364	n	1.111513	Correct	Correct
5	71	Flanker_LR	RRR	Congruent	Congruent	142.006232	142.306192	g	1.279537	Correct	Correct
5	72	Flanker_UD	UDU	Incongruent	Congruent	144.006079	144.306049	n	0.679468	Correct	Correct
5	73	Flanker_LR	LRL	Incongruent	Incongruent	146.005942	146.305895	g	0.807715	Correct	Correct
5	74	Flanker_UD	DUD	Incongruent	Incongruent	148.005772	148.305749	j	0.711759	Correct	Correct
5	75	Flanker_LR	RLR	Incongruent	Incongruent	150.005638	150.305600	f	0.824038	Correct	Correct
5	76	Flanker_UD	DUD	Incongruent	Incongruent	152.005458	152.305447	j	0.776420	Correct	Correct
5	77	Flanker_LR	LRL	Incongruent	Incongruent	154.005311	154.305296	f	0.848412	Error	Correct
5	78	Flanker_UD	UDU	Incongruent	Incongruent	156.005204	156.305205	j	0.656326	Error	Error
5	79	Flanker_LR	LRL	Incongruent	Incongruent	158.005034	158.305011	g	0.720562	Correct	Error
5	80	Flanker_UD	UUU	Congruent	Incongruent	160.004859	160.304863	j	0.496345	Correct	Correct
5	81	Flanker_LR	RRR	Congruent	Congruent	162.004743	162.304715	Omission	5000.000000	Omission	Correct
5	82	Flanker_UD	DDD	Congruent	Congruent	164.004623	164.304582	n	0.440615	Correct	Omission
5	83	Flanker_LR	RRR	Congruent	Congruent	166.004458	166.304419	g	0.768904	Correct	Correct
5	84	Flanker_UD	UDU	Incongruent	Congruent	168.004311	168.304274	n	0.680832	Correct	Correct
5	85	Flanker_LR	RLR	Incongruent	Incongruent	170.004162	170.304125	f	0.656942	Correct	Correct
5	86	Flanker_UD	UUU	Congruent	Incongruent	172.004018	172.303977	j	0.489125	Correct	Correct
5	87	Flanker_LR	LLL	Congruent	Congruent	174.003835	174.303820	f	0.729717	Correct	Correct
5	88	Flanker_UD	DUD	Incongruent	Congruent	176.003720	176.303682	j	0.889597	Correct	Correct
5	89	Flanker_LR	LRL	Incongruent	Incongruent	178.003590	178.303551	g	0.793662	Correct	Correct
5	90	Flanker_UD	UDU	Incongruent	Incongruent	180.003399	180.303417	n	0.529924	Correct	Correct
5	91	Flanker_LR	RLR	Incongruent	Incongruent	182.003247	182.303250	f	1.233694	Correct	Correct
5	92	Flanker_UD	DDD	Congruent	Incongruent	184.003105	184.303094	n	0.665826	Correct	Correct
5	93	Flanker_LR	LLL	Congruent	Congruent	186.002951	186.302910	f	0.930183	Correct	Correct
5	94	Flanker_UD	DUD	Incongruent	Congruent	188.002833	188.302767	j	0.666101	Correct	Correct
5	95	Flanker_LR	RLR	Incongruent	Incongruent	190.002687	190.302649	f	1.314186	Correct	Correct
5	96	Flanker_UD	DUD	Incongruent	Incongruent	192.002531	192.302502	j	0.522350	Correct	Correct
6	1	Flanker_LR	RLR	Incongruent	None	1.999904	2.299852	f	0.787641	Correct	None
6	2	Flanker_UD	DDD	Congruent	Incongruent	3.999734	4.299734	n	0.467475	Correct	Correct
6	3	Flanker_LR	RLR	Incongruent	Congruent	5.999570	6.299566	f	0.611560	Correct	Correct
6	4	Flanker_UD	DDD	Congruent	Incongruent	7.999421	8.299411	n	0.523708	Correct	Correct
6	5	Flanker_LR	RRR	Congruent	Congruent	9.999272	10.299264	g	0.811814	Correct	Correct
6	6	Flanker_UD	UUU	Congruent	Congruent	11.999182	12.299135	j	0.396164	Correct	Correct
6	7	Flanker_LR	LLL	Congruent	Congruent	13.999009	14.298975	f	0.756015	Correct	Correct
6	8	Flanker_UD	UUU	Congruent	Congruent	15.998857	16.298822	j	0.372214	Correct	Correct
6	9	Flanker_LR	RLR	Incongruent	Congruent	17.998685	18.298670	f	0.724330	Correct	Correct
6	10	Flanker_UD	UDU	Incongruent	Incongruent	19.998609	20.298551	n	0.580581	Correct	Correct
6	11	Flanker_LR	RRR	Congruent	Incongruent	21.998420	22.298384	g	0.396769	Correct	Correct
6	12	Flanker_UD	UUU	Congruent	Congruent	23.998271	24.298236	j	0.708684	Correct	Correct
6	13	Flanker_LR	RRR	Congruent	Congruent	25.998124	26.298081	g	0.532764	Correct	Correct
6	14	Flanker_UD	UUU	Congruent	Congruent	27.998017	28.297946	j	0.365138	Correct	Correct
6	15	Flanker_LR	LLL	Congruent	Congruent	29.997797	30.297788	g	1.380968	Error	Correct
6	16	Flanker_UD	DDD	Congruent	Congruent	31.997670	32.297647	n	0.373333	Correct	Error
6	17	Flanker_LR	LRL	Incongruent	Congruent	33.997493	34.297499	g	0.557313	Correct	Correct
6	18	Flanker_UD	DUD	Incongruent	Incongruent	35.997377	36.297376	j	0.565268	Correct	Correct
6	19	Flanker_LR	LRL	Incongruent	Incongruent	37.997230	38.297203	g	0.989484	Correct	Correct
6	20	Flanker_UD	UUU	Congruent	Incongruent	39.997082	40.313722	j	0.500925	Correct	Correct
6	21	Flanker_LR	LLL	Congruent	Congruent	41.996935	42.313580	f	0.709352	Correct	Correct
6	22	Flanker_UD	DDD	Congruent	Congruent	43.996788	44.313428	n	0.381192	Correct	Correct
6	23	Flanker_LR	RLR	Incongruent	Congruent	45.996613	46.313271	f	0.781289	Correct	Correct
6	24	Flanker_UD	UDU	Incongruent	Incongruent	47.996491	48.313131	n	0.549407	Correct	Correct
6	25	Flanker_LR	LRL	Incongruent	Incongruent	49.996344	50.313006	g	0.661579	Correct	Correct
6	26	Flanker_UD	UUU	Congruent	Incongruent	51.996198	52.312838	j	0.501657	Correct	Correct
6	27	Flanker_LR	LLL	Congruent	Congruent	53.996017	54.312680	f	0.437786	Correct	Correct
6	28	Flanker_UD	DDD	Congruent	Congruent	55.995869	56.312541	n	0.429851	Correct	Correct
6	29	Flanker_LR	LRL	Incongruent	Congruent	57.995748	58.312422	g	0.678027	Correct	Correct
6	30	Flanker_UD	DUD	Incongruent	Incongruent	59.995574	60.312250	j	0.662439	Correct	Correct
6	31	Flanker_LR	RRR	Congruent	Incongruent	61.995431	62.312105	g	0.622368	Correct	Correct
6	32	Flanker_UD	UUU	Congruent	Congruent	63.995315	64.311952	j	0.614354	Correct	Correct
6	33	Flanker_LR	RRR	Congruent	Congruent	65.995167	66.311828	g	0.470422	Correct	Correct
6	34	Flanker_UD	DUD	Incongruent	Congruent	67.995024	68.311673	j	0.566688	Correct	Correct
6	35	Flanker_LR	RLR	Incongruent	Incongruent	69.994836	70.311510	Omission	5000.000000	Omission	Correct
6	36	Flanker_UD	UDU	Incongruent	Incongruent	71.994718	72.311360	g	0.902815	Error	Omission
6	37	Flanker_LR	LRL	Incongruent	Incongruent	73.994581	74.311222	g	0.759311	Correct	Error
6	38	Flanker_UD	UUU	Congruent	Incongruent	75.994436	76.311066	j	0.535078	Correct	Correct
6	39	Flanker_LR	LLL	Congruent	Congruent	77.994298	78.310917	f	0.423229	Correct	Correct
6	40	Flanker_UD	DDD	Congruent	Congruent	79.994108	80.310750	n	0.399336	Correct	Correct
6	41	Flanker_LR	LRL	Incongruent	Congruent	81.993963	82.310610	g	0.559426	Correct	Correct
6	42	Flanker_UD	DDD	Congruent	Incongruent	83.993829	84.310482	n	0.431567	Correct	Correct
6	43	Flanker_LR	RRR	Congruent	Congruent	85.993697	86.310330	g	0.416018	Correct	Correct
6	44	Flanker_UD	DDD	Congruent	Congruent	87.993555	88.310180	n	0.455751	Correct	Correct
6	45	Flanker_LR	RLR	Incongruent	Congruent	89.993402	90.310050	f	0.847917	Correct	Correct
6	46	Flanker_UD	UDU	Incongruent	Incongruent	91.993254	92.309888	n	0.792255	Correct	Correct
6	47	Flanker_LR	LLL	Congruent	Incongruent	94.009771	94.309737	f	0.744126	Correct	Correct
6	48	Flanker_UD	DUD	Incongruent	Congruent	96.009591	96.309591	n	0.688445	Error	Correct
6	49	Flanker_LR	RLR	Incongruent	Incongruent	98.009478	98.309449	f	1.136359	Correct	Error
6	50	Flanker_UD	UDU	Incongruent	Incongruent	100.009316	100.309366	n	0.800410	Correct	Correct
6	51	Flanker_LR	LLL	Congruent	Incongruent	102.009143	102.309150	g	0.680926	Error	Correct
6	52	Flanker_UD	UDU	Incongruent	Congruent	104.009024	104.309003	n	0.744930	Correct	Error
6	53	Flanker_LR	LRL	Incongruent	Incongruent	106.008879	106.308861	g	0.664785	Correct	Correct
6	54	Flanker_UD	UUU	Congruent	Incongruent	108.008734	108.308794	j	0.705035	Correct	Correct
6	55	Flanker_LR	RRR	Congruent	Congruent	110.008581	110.308553	g	0.625323	Correct	Correct
6	56	Flanker_UD	DDD	Congruent	Congruent	112.008435	112.308412	n	0.449483	Correct	Correct
6	57	Flanker_LR	LRL	Incongruent	Congruent	114.008264	114.308265	n	0.561300	Error	Correct
6	58	Flanker_UD	DDD	Congruent	Incongruent	116.008147	116.308116	g	0.953672	Error	Error
6	59	Flanker_LR	LLL	Congruent	Congruent	118.007991	118.307970	f	0.689590	Correct	Error
6	60	Flanker_UD	UUU	Congruent	Congruent	120.007840	120.307822	j	0.425658	Correct	Correct
6	61	Flanker_LR	LLL	Congruent	Congruent	122.007698	122.307675	f	0.833844	Correct	Correct
6	62	Flanker_UD	DUD	Incongruent	Congruent	124.007550	124.307528	j	0.721921	Correct	Correct
6	63	Flanker_LR	RRR	Congruent	Incongruent	126.007404	126.307381	g	0.578304	Correct	Correct
6	64	Flanker_UD	UDU	Incongruent	Congruent	128.007256	128.307232	n	0.530196	Correct	Correct
6	65	Flanker_LR	LLL	Congruent	Incongruent	130.007102	130.307093	f	0.586274	Correct	Correct
6	66	Flanker_UD	UDU	Incongruent	Congruent	132.006962	132.306937	n	0.562462	Correct	Correct
6	67	Flanker_LR	LRL	Incongruent	Incongruent	134.006814	134.306790	g	0.666659	Correct	Correct
6	68	Flanker_UD	DDD	Congruent	Incongruent	136.006667	136.306643	f	1.282789	Error	Correct
6	69	Flanker_LR	LRL	Incongruent	Congruent	138.006517	138.306521	f	0.642949	Error	Error
6	70	Flanker_UD	UUU	Congruent	Incongruent	140.006395	140.306342	j	0.371080	Correct	Error
6	71	Flanker_LR	LRL	Incongruent	Congruent	142.006203	142.306186	g	0.763189	Correct	Correct
6	72	Flanker_UD	DDD	Congruent	Incongruent	144.006061	144.306051	n	0.419103	Correct	Correct
6	73	Flanker_LR	LRL	Incongruent	Congruent	146.005938	146.305916	g	0.755160	Correct	Correct
6	74	Flanker_UD	UUU	Congruent	Incongruent	148.005797	148.305755	j	0.475335	Correct	Correct
6	75	Flanker_LR	RLR	Incongruent	Congruent	150.005639	150.305600	f	0.683480	Correct	Correct
6	76	Flanker_UD	UDU	Incongruent	Incongruent	152.005497	152.305462	n	0.675699	Correct	Correct
6	77	Flanker_LR	LLL	Congruent	Incongruent	154.005350	154.305314	f	1.099760	Correct	Correct
6	78	Flanker_UD	DUD	Incongruent	Congruent	156.005180	156.305161	j	0.835819	Correct	Correct
6	79	Flanker_LR	RRR	Congruent	Incongruent	158.005054	158.305019	f	1.115867	Error	Correct
6	80	Flanker_UD	DUD	Incongruent	Congruent	160.004892	160.304872	j	0.780024	Correct	Error
6	81	Flanker_LR	RRR	Congruent	Incongruent	162.004722	162.304725	g	0.620168	Correct	Correct
6	82	Flanker_UD	DUD	Incongruent	Congruent	164.004603	164.304587	j	0.644229	Correct	Correct
6	83	Flanker_LR	RLR	Incongruent	Incongruent	166.004424	166.304430	f	0.716394	Correct	Correct
6	84	Flanker_UD	DUD	Incongruent	Incongruent	168.004276	168.304283	j	0.836537	Correct	Correct
6	85	Flanker_LR	RRR	Congruent	Incongruent	170.004158	170.304135	g	0.588602	Correct	Correct
6	86	Flanker_UD	DUD	Incongruent	Congruent	172.004028	172.304001	j	0.668688	Correct	Correct
6	87	Flanker_LR	LLL	Congruent	Incongruent	174.003865	174.303840	f	0.572917	Correct	Correct
6	88	Flanker_UD	DUD	Incongruent	Congruent	176.003716	176.303693	j	0.533233	Correct	Correct
6	89	Flanker_LR	RLR	Incongruent	Incongruent	178.003570	178.303547	f	0.701137	Correct	Correct
6	90	Flanker_UD	UDU	Incongruent	Incongruent	180.003396	180.303402	j	0.381493	Error	Correct
6	91	Flanker_LR	RLR	Incongruent	Incongruent	182.003273	182.303252	f	0.765338	Correct	Error
6	92	Flanker_UD	UDU	Incongruent	Incongruent	184.003128	184.303105	n	0.541498	Correct	Correct
6	93	Flanker_LR	RLR	Incongruent	Incongruent	186.002982	186.302956	f	0.941810	Correct	Correct
6	94	Flanker_UD	DUD	Incongruent	Incongruent	188.002853	188.302809	j	0.509688	Correct	Correct
6	95	Flanker_LR	RRR	Congruent	Incongruent	190.002679	190.302661	n	1.093764	Error	Correct
6	96	Flanker_UD	UDU	Incongruent	Congruent	192.002546	192.302513	n	0.677938	Correct	Error
7	1	Flanker_LR	LRL	Incongruent	None	1.999908	2.299871	f	1.043418	Error	None
7	2	Flanker_UD	UDU	Incongruent	Incongruent	3.999735	4.299710	n	0.787474	Correct	Error
7	3	Flanker_LR	LRL	Incongruent	Incongruent	5.999593	6.299562	d	0.763351	Error	Correct
7	4	Flanker_UD	DUD	Incongruent	Incongruent	7.999440	8.299416	j	0.715479	Correct	Error
7	5	Flanker_LR	LLL	Congruent	Incongruent	9.999289	10.299299	f	0.787765	Correct	Correct
7	6	Flanker_UD	UUU	Congruent	Congruent	11.999148	12.299120	j	0.467857	Correct	Correct
7	7	Flanker_LR	LRL	Incongruent	Congruent	13.999001	14.298972	g	0.708078	Correct	Correct
7	8	Flanker_UD	UUU	Congruent	Incongruent	15.998820	16.298825	j	0.531922	Correct	Correct
7	9	Flanker_LR	RLR	Incongruent	Congruent	17.998683	18.298704	f	0.652074	Correct	Correct
7	10	Flanker_UD	DDD	Congruent	Incongruent	19.998526	20.298531	n	0.484428	Correct	Correct
7	11	Flanker_LR	LRL	Incongruent	Congruent	21.998410	22.298385	g	1.204450	Correct	Correct
7	12	Flanker_UD	UDU	Incongruent	Incongruent	23.998241	24.298236	n	0.604377	Correct	Correct
7	13	Flanker_LR	LLL	Congruent	Incongruent	25.998116	26.298093	f	0.796812	Correct	Correct
7	14	Flanker_UD	UDU	Incongruent	Congruent	27.997970	28.297941	n	0.780600	Correct	Correct
7	15	Flanker_LR	LRL	Incongruent	Incongruent	29.997816	30.297795	g	0.660750	Correct	Correct
7	16	Flanker_UD	DUD	Incongruent	Incongruent	31.997673	32.297648	j	0.580878	Correct	Correct
7	17	Flanker_LR	LLL	Congruent	Incongruent	33.997556	34.297542	f	0.669253	Correct	Correct
7	18	Flanker_UD	UUU	Congruent	Congruent	35.997348	36.297351	j	0.509116	Correct	Correct
7	19	Flanker_LR	LRL	Incongruent	Congruent	37.997232	38.297203	g	0.748838	Correct	Correct
7	20	Flanker_UD	UUU	Congruent	Incongruent	39.997059	40.313724	j	0.412894	Correct	Correct
7	21	Flanker_LR	RRR	Congruent	Congruent	41.996905	42.313576	g	0.580854	Correct	Correct
7	22	Flanker_UD	UDU	Incongruent	Congruent	43.996789	44.313427	n	0.868874	Correct	Correct
7	23	Flanker_LR	LRL	Incongruent	Incongruent	45.996642	46.313279	g	0.661057	Correct	Correct
7	24	Flanker_UD	UDU	Incongruent	Incongruent	47.996494	48.313132	n	0.837099	Correct	Correct
7	25	Flanker_LR	LRL	Incongruent	Incongruent	49.996319	50.312985	g	0.541298	Correct	Correct
7	26	Flanker_UD	DDD	Congruent	Incongruent	51.996202	52.312836	n	0.381406	Correct	Correct
7	27	Flanker_LR	RRR	Congruent	Congruent	53.996022	54.312690	g	0.453530	Correct	Correct
7	28	Flanker_UD	DDD	Congruent	Congruent	55.995906	56.312569	f	0.637700	Error	Correct
7	29	Flanker_LR	RLR	Incongruent	Congruent	57.995764	58.312384	f	1.294075	Correct	Error
7	30	Flanker_UD	DUD	Incongruent	Incongruent	59.995614	60.312240	j	0.517995	Correct	Correct
7	31	Flanker_LR	LRL	Incongruent	Incongruent	61.995478	62.312100	g	0.622328	Correct	Correct
7	32	Flanker_UD	DUD	Incongruent	Incongruent	63.995325	64.311984	j	0.646371	Correct	Correct
7	33	Flanker_LR	RLR	Incongruent	Incongruent	65.995179	66.311804	f	0.670254	Correct	Correct
7	34	Flanker_UD	UUU	Congruent	Incongruent	67.995030	68.311656	j	0.486394	Correct	Correct
7	35	Flanker_LR	RRR	Congruent	Congruent	69.994856	70.311503	g	1.214454	Correct	Correct
7	36	Flanker_UD	DUD	Incongruent	Congruent	71.994734	72.311389	j	1.110616	Correct	Correct
7	37	Flanker_LR	LLL	Congruent	Incongruent	73.994587	74.311214	f	0.934762	Correct	Correct
7	38	Flanker_UD	UUU	Congruent	Congruent	75.994408	76.311061	j	0.406734	Correct	Correct
7	39	Flanker_LR	RLR	Incongruent	Congruent	77.994293	78.310920	f	0.703078	Correct	Correct
7	40	Flanker_UD	UUU	Congruent	Incongruent	79.994113	80.310793	j	0.391050	Correct	Correct
7	41	Flanker_LR	LLL	Congruent	Congruent	81.993966	82.310616	f	0.711240	Correct	Correct
7	42	Flanker_UD	UUU	Congruent	Congruent	83.993818	84.310478	j	0.359253	Correct	Correct
7	43	Flanker_LR	RLR	Incongruent	Congruent	85.993671	86.310324	f	0.607658	Correct	Correct
7	44	Flanker_UD	DDD	Congruent	Incongruent	87.993524	88.310233	n	0.543542	Correct	Correct
7	45	Flanker_LR	RRR	Congruent	Congruent	89.993380	90.310026	g	0.543596	Correct	Correct
7	46	Flanker_UD	DDD	Congruent	Congruent	91.993261	92.309889	n	0.431730	Correct	Correct
7	47	Flanker_LR	RLR	Incongruent	Congruent	94.009775	94.309741	f	1.120060	Correct	Correct
7	48	Flanker_UD	DDD	Congruent	Incongruent	96.009637	96.309626	n	0.360020	Correct	Correct
7	49	Flanker_LR	RRR	Congruent	Congruent	98.009481	98.309446	g	0.448367	Correct	Correct
7	50	Flanker_UD	DDD	Congruent	Congruent	100.009326	100.309299	n	0.384497	Correct	Correct
7	51	Flanker_LR	LLL	Congruent	Congruent	102.009157	102.309146	f	0.608388	Correct	Correct
7	52	Flanker_UD	UUU	Congruent	Congruent	104.009008	104.309027	j	0.528771	Correct	Correct
7	53	Flanker_LR	LRL	Incongruent	Congruent	106.008892	106.308857	g	0.896573	Correct	Correct
7	54	Flanker_UD	UDU	Incongruent	Incongruent	108.008745	108.308711	j	0.344695	Error	Correct
7	55	Flanker_LR	LRL	Incongruent	Incongruent	110.008585	110.308563	g	0.793068	Correct	Error
7	56	Flanker_UD	DUD	Incongruent	Incongruent	112.008442	112.308415	j	0.625205	Correct	Correct
7	57	Flanker_LR	RLR	Incongruent	Incongruent	114.008297	114.308269	f	0.825117	Correct	Correct
7	58	Flanker_UD	DDD	Congruent	Incongruent	116.008147	116.308121	n	0.769069	Correct	Correct
7	59	Flanker_LR	LRL	Incongruent	Congruent	118.008000	118.307974	g	0.561304	Correct	Correct
7	60	Flanker_UD	DUD	Incongruent	Incongruent	120.007823	120.307826	j	0.545455	Correct	Correct
7	61	Flanker_LR	RLR	Incongruent	Incongruent	122.007703	122.307678	f	0.961470	Correct	Correct
7	62	Flanker_UD	UDU	Incongruent	Incongruent	124.007558	124.307531	n	0.737732	Correct	Correct
7	63	Flanker_LR	LLL	Congruent	Incongruent	126.007380	126.307378	g	0.930048	Error	Correct
7	64	Flanker_UD	DDD	Congruent	Congruent	128.007260	128.307237	n	0.777893	Correct	Error
7	65	Flanker_LR	RRR	Congruent	Congruent	130.007109	130.307089	g	0.874007	Correct	Correct
7	66	Flanker_UD	UDU	Incongruent	Congruent	132.006937	132.306942	n	0.722253	Correct	Correct
7	67	Flanker_LR	LLL	Congruent	Incongruent	134.006820	134.306799	f	0.786189	Correct	Correct
7	68	Flanker_UD	DDD	Congruent	Congruent	136.006673	136.306647	n	0.634403	Correct	Correct
7	69	Flanker_LR	RLR	Incongruent	Congruent	138.006544	138.306500	f	1.002778	Correct	Correct
7	70	Flanker_UD	DDD	Congruent	Incongruent	140.006350	140.306353	n	0.442652	Correct	Correct
7	71	Flanker_LR	RRR	Congruent	Congruent	142.006233	142.306205	g	0.562742	Correct	Correct
7	72	Flanker_UD	UDU	Incongruent	Congruent	144.006085	144.306059	n	0.843066	Correct	Correct
7	73	Flanker_LR	RLR	Incongruent	Incongruent	146.005945	146.305909	f	0.946986	Correct	Correct
7	74	Flanker_UD	UUU	Congruent	Incongruent	148.005757	148.305764	j	0.435179	Correct	Correct
7	75	Flanker_LR	LLL	Congruent	Congruent	150.005642	150.305617	g	0.731207	Error	Correct
7	76	Flanker_UD	DUD	Incongruent	Congruent	152.005501	152.305468	j	0.739315	Correct	Error
7	77	Flanker_LR	RRR	Congruent	Incongruent	154.005334	154.305314	g	0.683446	Correct	Correct
7	78	Flanker_UD	UUU	Congruent	Congruent	156.005210	156.305173	n	1.259832	Error	Correct
7	79	Flanker_LR	RRR	Congruent	Congruent	158.005051	158.305027	g	0.499949	Correct	Error
7	80	Flanker_UD	DUD	Incongruent	Congruent	160.004905	160.304879	j	0.532062	Correct	Correct
7	81	Flanker_LR	LLL	Congruent	Incongruent	162.004758	162.304755	f	0.779924	Correct	Correct
7	82	Flanker_UD	UUU	Congruent	Congruent	164.004616	164.304585	j	1.124031	Correct	Correct
7	83	Flanker_LR	RRR	Congruent	Congruent	166.004432	166.304437	g	1.092172	Correct	Correct
7	84	Flanker_UD	UDU	Incongruent	Congruent	168.004317	168.304319	n	0.668429	Correct	Correct
7	85	Flanker_LR	RRR	Congruent	Incongruent	170.004139	170.304152	g	0.484518	Correct	Correct
7	86	Flanker_UD	DUD	Incongruent	Congruent	172.004022	172.303996	j	0.588711	Correct	Correct
7	87	Flanker_LR	LLL	Congruent	Incongruent	174.003875	174.303848	f	0.820620	Correct	Correct
7	88	Flanker_UD	UDU	Incongruent	Congruent	176.003696	176.303700	n	0.820791	Correct	Correct
7	89	Flanker_LR	RRR	Congruent	Incongruent	178.003592	178.303553	g	0.645039	Correct	Correct
7	90	Flanker_UD	DUD	Incongruent	Congruent	180.003403	180.303407	j	1.052995	Correct	Correct
7	91	Flanker_LR	LLL	Congruent	Incongruent	182.003285	182.303257	Omission	5000.000000	Omission	Correct
7	92	Flanker_UD	UDU	Incongruent	Congruent	184.003135	184.303111	n	1.085195	Correct	Omission
7	93	Flanker_LR	RLR	Incongruent	Incongruent	186.003018	186.302939	f	0.981391	Correct	Correct
7	94	Flanker_UD	DUD	Incongruent	Incongruent	188.002844	188.302817	j	0.477603	Correct	Correct
7	95	Flanker_LR	RLR	Incongruent	Incongruent	190.002697	190.302669	f	1.005588	Correct	Correct
7	96	Flanker_UD	DDD	Congruent	Incongruent	192.002549	192.302522	n	0.813618	Correct	Correct
8	1	Flanker_LR	LRL	Incongruent	None	1.999897	2.299851	g	0.769166	Correct	None
8	2	Flanker_UD	UUU	Congruent	Incongruent	3.999762	4.299716	k	0.985218	Error	Correct
8	3	Flanker_LR	RRR	Congruent	Congruent	5.999589	6.299567	f	1.289521	Error	Error
8	4	Flanker_UD	UUU	Congruent	Congruent	7.999442	8.299420	j	0.489654	Correct	Error
8	5	Flanker_LR	RLR	Incongruent	Congruent	9.999298	10.299272	f	0.729834	Correct	Correct
8	6	Flanker_UD	UUU	Congruent	Incongruent	11.999178	12.299142	j	0.393719	Correct	Correct
8	7	Flanker_LR	LRL	Incongruent	Congruent	13.999002	14.298977	g	0.849979	Correct	Correct
8	8	Flanker_UD	DDD	Congruent	Incongruent	15.998858	16.298831	n	0.426175	Correct	Correct
8	9	Flanker_LR	LRL	Incongruent	Congruent	17.998677	18.298676	g	0.754073	Correct	Correct
8	10	Flanker_UD	DUD	Incongruent	Incongruent	19.998599	20.298538	j	0.858185	Correct	Correct
8	11	Flanker_LR	LLL	Congruent	Incongruent	21.998414	22.298389	f	1.002527	Correct	Correct
8	12	Flanker_UD	UUU	Congruent	Congruent	23.998237	24.298241	j	0.714479	Correct	Correct
8	13	Flanker_LR	LRL	Incongruent	Congruent	25.998092	26.298094	g	0.770656	Correct	Correct
8	14	Flanker_UD	DDD	Congruent	Incongruent	27.997952	28.297962	n	0.578682	Correct	Correct
8	15	Flanker_LR	RLR	Incongruent	Congruent	29.997824	30.297800	f	0.915055	Correct	Correct
8	16	Flanker_UD	UDU	Incongruent	Incongruent	31.997647	32.297653	n	0.786941	Correct	Correct
8	17	Flanker_LR	RLR	Incongruent	Incongruent	33.997530	34.297504	f	0.819037	Correct	Correct
8	18	Flanker_UD	UUU	Congruent	Incongruent	35.997391	36.297379	j	0.763139	Correct	Correct
8	19	Flanker_LR	LRL	Incongruent	Congruent	37.997236	38.313876	g	0.698596	Correct	Correct
8	20	Flanker_UD	DUD	Incongruent	Incongruent	39.997097	40.313730	j	0.770835	Correct	Correct
8	21	Flanker_LR	RLR	Incongruent	Incongruent	41.996941	42.313597	f	0.594808	Correct	Correct
8	22	Flanker_UD	UDU	Incongruent	Incongruent	43.996779	44.313438	n	0.619203	Correct	Correct
8	23	Flanker_LR	LRL	Incongruent	Incongruent	45.996647	46.313293	g	0.667101	Correct	Correct
8	24	Flanker_UD	UDU	Incongruent	Incongruent	47.996499	48.313139	n	0.579213	Correct	Correct
8	25	Flanker_LR	RLR	Incongruent	Incongruent	49.996351	50.312992	f	0.539592	Correct	Correct
8	26	Flanker_UD	UUU	Congruent	Incongruent	51.996243	52.312844	j	0.483688	Correct	Correct
8	27	Flanker_LR	RRR	Congruent	Congruent	53.996056	54.312696	g	0.611555	Correct	Correct
8	28	Flanker_UD	UUU	Congruent	Congruent	55.995911	56.312550	j	0.347719	Correct	Correct
8	29	Flanker_LR	LLL	Congruent	Congruent	57.995761	58.312402	f	0.451893	Correct	Correct
8	30	Flanker_UD	UDU	Incongruent	Congruent	59.995638	60.312265	n	0.883902	Correct	Correct
8	31	Flanker_LR	RRR	Congruent	Incongruent	61.995501	62.312115	g	0.372062	Correct	Correct
8	32	Flanker_UD	DDD	Congruent	Congruent	63.995294	64.311960	n	0.348639	Correct	Correct
8	33	Flanker_LR	RRR	Congruent	Congruent	65.995149	66.311831	g	0.844268	Correct	Correct
8	34	Flanker_UD	UUU	Congruent	Congruent	67.995005	68.311672	j	0.604298	Correct	Correct
8	35	Flanker_LR	LRL	Incongruent	Congruent	69.994846	70.311519	g	0.884491	Correct	Correct
8	36	Flanker_UD	DDD	Congruent	Incongruent	71.994731	72.311370	n	0.444619	Correct	Correct
8	37	Flanker_LR	LLL	Congruent	Congruent	73.994585	74.311224	g	0.852617	Error	Correct
8	38	Flanker_UD	DDD	Congruent	Congruent	75.994464	76.311076	n	0.412813	Correct	Error
8	39	Flanker_LR	LLL	Congruent	Congruent	77.994300	78.310926	f	0.821149	Correct	Correct
8	40	Flanker_UD	DUD	Incongruent	Congruent	79.994151	80.310780	j	0.781083	Correct	Correct
8	41	Flanker_LR	LLL	Congruent	Incongruent	81.994008	82.310634	Omission	5000.000000	Omission	Correct
8	42	Flanker_UD	DUD	Incongruent	Congruent	83.993841	84.310488	j	0.597323	Correct	Omission
8	43	Flanker_LR	LRL	Incongruent	Incongruent	85.993699	86.310339	g	0.789448	Correct	Correct
8	44	Flanker_UD	UUU	Congruent	Incongruent	88.010183	88.310191	j	0.637816	Correct	Correct
8	45	Flanker_LR	RLR	Incongruent	Congruent	90.010049	90.310071	f	1.181668	Correct	Correct
8	46	Flanker_UD	UDU	Incongruent	Incongruent	92.009920	92.309898	n	0.749908	Correct	Correct
8	47	Flanker_LR	RRR	Congruent	Incongruent	94.009778	94.309751	g	0.549884	Correct	Correct
8	48	Flanker_UD	DUD	Incongruent	Congruent	96.009751	96.309605	Omission	5000.000000	Omission	Correct
8	49	Flanker_LR	RRR	Congruent	Incongruent	98.009526	98.309497	g	0.534181	Correct	Omission
8	50	Flanker_UD	UDU	Incongruent	Congruent	100.009336	100.309311	n	0.526311	Correct	Correct
8	51	Flanker_LR	LLL	Congruent	Incongruent	102.009179	102.309162	f	0.470425	Correct	Correct
8	52	Flanker_UD	DDD	Congruent	Congruent	104.009043	104.309014	n	0.678515	Correct	Correct
8	53	Flanker_LR	LRL	Incongruent	Congruent	106.008896	106.308888	n	1.158654	Error	Correct
8	54	Flanker_UD	DDD	Congruent	Incongruent	108.008755	108.308720	n	0.398688	Correct	Error
8	55	Flanker_LR	LLL	Congruent	Congruent	110.008599	110.308574	f	1.094787	Correct	Correct
8	56	Flanker_UD	DDD	Congruent	Congruent	112.008463	112.308434	n	0.711180	Correct	Correct
8	57	Flanker_LR	LLL	Congruent	Congruent	114.008291	114.308275	f	0.631107	Correct	Correct
8	58	Flanker_UD	DDD	Congruent	Congruent	116.008144	116.308130	n	0.391265	Correct	Correct
8	59	Flanker_LR	RLR	Incongruent	Congruent	118.007987	118.307978	f	0.767326	Correct	Correct
8	60	Flanker_UD	DUD	Incongruent	Incongruent	120.007873	120.307835	j	0.559481	Correct	Correct
8	61	Flanker_LR	RLR	Incongruent	Incongruent	122.007723	122.307735	g	0.615570	Error	Correct
8	62	Flanker_UD	UDU	Incongruent	Incongruent	124.007564	124.307541	n	0.879633	Correct	Error
8	63	Flanker_LR	RRR	Congruent	Incongruent	126.007419	126.307394	g	0.536219	Correct	Correct
8	64	Flanker_UD	UDU	Incongruent	Congruent	128.007343	128.307246	n	1.240151	Correct	Correct
8	65	Flanker_LR	LLL	Congruent	Incongruent	130.007141	130.307134	f	0.728068	Correct	Correct
8	66	Flanker_UD	DUD	Incongruent	Congruent	132.006945	132.306952	j	0.680311	Correct	Correct
8	67	Flanker_LR	RRR	Congruent	Incongruent	134.006830	134.306802	g	1.304371	Correct	Correct
8	68	Flanker_UD	DUD	Incongruent	Congruent	136.006684	136.306657	j	0.632482	Correct	Correct
8	69	Flanker_LR	RRR	Congruent	Incongruent	138.006504	138.306555	g	0.656566	Correct	Correct
8	70	Flanker_UD	UDU	Incongruent	Congruent	140.006388	140.306364	j	0.752744	Error	Correct
8	71	Flanker_LR	LLL	Congruent	Incongruent	142.006239	142.306217	f	0.528749	Correct	Error
8	72	Flanker_UD	UUU	Congruent	Congruent	144.006093	144.306139	j	0.536968	Correct	Correct
8	73	Flanker_LR	RRR	Congruent	Congruent	146.005945	146.305897	g	0.521295	Correct	Correct
8	74	Flanker_UD	UUU	Congruent	Congruent	148.005780	148.305774	j	0.417122	Correct	Correct
8	75	Flanker_LR	LRL	Incongruent	Congruent	150.005636	150.305637	g	1.081175	Correct	Correct
8	76	Flanker_UD	DDD	Congruent	Incongruent	152.005474	152.305473	j	0.569353	Error	Correct
8	77	Flanker_LR	RLR	Incongruent	Congruent	154.005363	154.305320	f	0.761460	Correct	Error
8	78	Flanker_UD	UUU	Congruent	Incongruent	156.005219	156.305185	j	0.649894	Correct	Correct
8	79	Flanker_LR	RRR	Congruent	Congruent	158.005041	158.305025	g	0.833699	Correct	Correct
8	80	Flanker_UD	DDD	Congruent	Congruent	160.004926	160.304889	n	0.521806	Correct	Correct
8	81	Flanker_LR	RRR	Congruent	Congruent	162.004774	162.304739	g	0.546103	Correct	Correct
8	82	Flanker_UD	UDU	Incongruent	Congruent	164.004646	164.304594	j	1.114032	Error	Correct
8	83	Flanker_LR	LLL	Congruent	Incongruent	166.004471	166.304448	f	1.002243	Correct	Error
8	84	Flanker_UD	DUD	Incongruent	Congruent	168.004324	168.304300	j	0.562197	Correct	Correct
8	85	Flanker_LR	LRL	Incongruent	Incongruent	170.004174	170.304152	g	0.674397	Correct	Correct
8	86	Flanker_UD	DDD	Congruent	Incongruent	172.004071	172.304008	n	0.698398	Correct	Correct
8	87	Flanker_LR	LLL	Congruent	Congruent	174.003885	174.303859	f	0.618832	Correct	Correct
8	88	Flanker_UD	UDU	Incongruent	Congruent	176.003707	176.303712	n	0.802793	Correct	Correct
8	89	Flanker_LR	LRL	Incongruent	Incongruent	178.003588	178.303564	g	1.051101	Correct	Correct
8	90	Flanker_UD	DUD	Incongruent	Incongruent	180.003450	180.303415	j	0.459319	Correct	Correct
8	91	Flanker_LR	RLR	Incongruent	Incongruent	182.003264	182.303271	f	0.659401	Correct	Correct
8	92	Flanker_UD	DUD	Incongruent	Incongruent	184.003116	184.303122	j	0.539272	Correct	Correct
8	93	Flanker_LR	RLR	Incongruent	Incongruent	186.003003	186.302976	f	0.779291	Correct	Correct
8	94	Flanker_UD	DUD	Incongruent	Incongruent	188.002862	188.302836	j	0.659890	Correct	Correct
8	95	Flanker_LR	RLR	Incongruent	Incongruent	190.002705	190.302681	f	0.915538	Correct	Correct
8	96	Flanker_UD	UDU	Incongruent	Incongruent	192.002559	192.302520	n	0.883692	Correct	Correct
