# Supplementary material for: Congruency Sequence Effects without Feature Integration or Contingency Learning Confounds
Source: PLoS One. 2014 Jul 14;9(7):e102337. doi: 10.1371/journal.pone.0102337 (PMC4096924; doi:10.1371/journal.pone.0102337)
Supplement: Raw Data S1 — The raw data collected from each participant in Experiments 1 and 2. (ZIP) [file pone.0102337.s001.zip › RAW DATA/Experiment2/Prime_Word_Flanker_3D_Subject_5_log.txt]

Experiment ID	Prime_Word_Flanker_Paradigm
Subject	5
Run Time	02-May-2013 14:11:38
Run Number	Trial Number	Task	Stimulus	Current Trial Type	Previous Trial Type	StimulusOnsetTime	StimulusOffsetTime	Response	RT	Accuracy	PreviousAccuracy
practice	1	Flanker_LR	LLL	Congruent	None	1.999829	2.299823	f	1.098536	Correct	None
practice	2	Flanker_UD	UUU	Congruent	Congruent	3.999651	4.299634	j	0.458694	Correct	Correct
practice	3	Flanker_LR	LRL	Incongruent	Congruent	5.999468	6.299459	g	0.626838	Correct	Correct
practice	4	Flanker_UD	DUD	Incongruent	Incongruent	7.999317	8.299287	j	0.642884	Correct	Correct
practice	5	Flanker_LR	LLL	Congruent	Incongruent	9.999149	10.299122	f	0.395023	Correct	Correct
practice	6	Flanker_UD	DUD	Incongruent	Congruent	11.998997	12.298958	j	0.435193	Correct	Correct
practice	7	Flanker_LR	RRR	Congruent	Incongruent	13.998809	14.298782	g	0.603342	Correct	Correct
practice	8	Flanker_UD	UUU	Congruent	Congruent	15.998643	16.298611	j	0.451492	Correct	Correct
practice	9	Flanker_LR	LLL	Congruent	Congruent	17.998465	18.298464	f	0.427570	Correct	Correct
practice	10	Flanker_UD	UDU	Incongruent	Congruent	19.998274	20.298274	n	0.715692	Correct	Correct
practice	11	Flanker_LR	RLR	Incongruent	Incongruent	21.998137	22.298106	f	0.459820	Correct	Correct
practice	12	Flanker_UD	DDD	Congruent	Incongruent	23.997959	24.297938	n	0.548040	Correct	Correct
practice	13	Flanker_LR	RRR	Congruent	Congruent	25.997769	26.297785	g	0.476100	Correct	Correct
practice	14	Flanker_UD	DDD	Congruent	Congruent	27.997604	28.297596	f	0.428787	Error	Correct
practice	15	Flanker_LR	LRL	Incongruent	Congruent	29.997455	30.314099	g	0.652343	Correct	Error
practice	16	Flanker_UD	UDU	Incongruent	Incongruent	31.997315	32.314018	n	0.483782	Correct	Correct
practice	17	Flanker_LR	LRL	Incongruent	Incongruent	33.997091	34.313784	g	0.651913	Correct	Correct
practice	18	Flanker_UD	UUU	Congruent	Incongruent	35.996923	36.313684	j	0.452101	Correct	Correct
practice	19	Flanker_LR	RLR	Incongruent	Congruent	37.996755	38.313418	f	0.420277	Correct	Correct
practice	20	Flanker_UD	DUD	Incongruent	Incongruent	39.996624	40.313308	j	0.444258	Correct	Correct
practice	21	Flanker_LR	RRR	Congruent	Incongruent	41.996447	42.313104	g	0.492487	Correct	Correct
practice	22	Flanker_UD	UDU	Incongruent	Congruent	43.996278	44.312910	n	0.652579	Correct	Correct
practice	23	Flanker_LR	RLR	Incongruent	Incongruent	45.996095	46.312742	f	0.476671	Correct	Correct
practice	24	Flanker_UD	DDD	Congruent	Incongruent	47.995907	48.312595	n	0.540902	Correct	Correct
1	1	Flanker_LR	LLL	Congruent	None	1.999871	2.299831	f	0.416703	Correct	None
1	2	Flanker_UD	DUD	Incongruent	Congruent	3.999701	4.299677	j	0.416291	Correct	Correct
1	3	Flanker_LR	LLL	Congruent	Incongruent	5.999540	6.299515	f	0.376445	Correct	Correct
1	4	Flanker_UD	UDU	Incongruent	Congruent	7.999368	8.299316	n	0.392903	Correct	Correct
1	5	Flanker_LR	RRR	Congruent	Incongruent	9.999193	10.299157	g	0.400733	Correct	Correct
1	6	Flanker_UD	DUD	Incongruent	Congruent	11.999028	12.298986	j	0.416908	Correct	Correct
1	7	Flanker_LR	LRL	Incongruent	Incongruent	13.998877	14.298826	f	0.369009	Error	Correct
1	8	Flanker_UD	DUD	Incongruent	Incongruent	15.998715	16.298647	j	0.441169	Correct	Error
1	9	Flanker_LR	RLR	Incongruent	Incongruent	17.998513	18.298480	f	0.449319	Correct	Correct
1	10	Flanker_UD	UDU	Incongruent	Incongruent	19.998343	20.298316	n	0.505327	Correct	Correct
1	11	Flanker_LR	RRR	Congruent	Incongruent	21.998175	22.298156	g	0.441445	Correct	Correct
1	12	Flanker_UD	UUU	Congruent	Congruent	23.998026	24.297974	j	0.409750	Correct	Correct
1	13	Flanker_LR	LRL	Incongruent	Congruent	25.997839	26.297819	g	0.449724	Correct	Correct
1	14	Flanker_UD	DDD	Congruent	Incongruent	27.997644	28.297643	n	0.553905	Correct	Correct
1	15	Flanker_LR	RRR	Congruent	Congruent	29.997505	30.297480	g	0.385997	Correct	Correct
1	16	Flanker_UD	DUD	Incongruent	Congruent	31.997318	32.314015	j	0.426159	Correct	Correct
1	17	Flanker_LR	RLR	Incongruent	Incongruent	33.997140	34.313912	f	0.465566	Correct	Correct
1	18	Flanker_UD	UDU	Incongruent	Incongruent	35.997002	36.313633	n	0.441751	Correct	Correct
1	19	Flanker_LR	RRR	Congruent	Incongruent	37.996799	38.313459	g	0.393795	Correct	Correct
1	20	Flanker_UD	UUU	Congruent	Congruent	39.996653	40.313288	j	0.457999	Correct	Correct
1	21	Flanker_LR	RRR	Congruent	Congruent	41.996494	42.313129	g	0.554088	Correct	Correct
1	22	Flanker_UD	DUD	Incongruent	Congruent	43.996294	44.312953	j	0.434184	Correct	Correct
1	23	Flanker_LR	LLL	Congruent	Incongruent	45.996154	46.312811	f	0.370318	Correct	Correct
1	24	Flanker_UD	UDU	Incongruent	Congruent	47.995976	48.312615	n	0.490473	Correct	Correct
1	25	Flanker_LR	RLR	Incongruent	Incongruent	49.995799	50.312480	f	0.498578	Correct	Correct
1	26	Flanker_UD	DDD	Congruent	Incongruent	51.995633	52.312279	n	0.514888	Correct	Correct
1	27	Flanker_LR	RRR	Congruent	Congruent	53.995470	54.312110	g	0.442868	Correct	Correct
1	28	Flanker_UD	DDD	Congruent	Congruent	55.995302	56.311942	n	0.515025	Correct	Correct
1	29	Flanker_LR	LLL	Congruent	Congruent	57.995134	58.311777	f	0.419150	Correct	Correct
1	30	Flanker_UD	UUU	Congruent	Congruent	59.994965	60.311607	j	0.379286	Correct	Correct
1	31	Flanker_LR	RLR	Incongruent	Congruent	61.994774	62.311437	f	0.467492	Correct	Correct
1	32	Flanker_UD	UUU	Congruent	Incongruent	63.994638	64.311268	j	0.419562	Correct	Correct
1	33	Flanker_LR	LLL	Congruent	Congruent	65.994470	66.311105	f	0.379660	Correct	Correct
1	34	Flanker_UD	DUD	Incongruent	Congruent	67.994306	68.310934	j	0.427875	Correct	Correct
1	35	Flanker_LR	LLL	Congruent	Incongruent	69.994126	70.310763	f	0.387902	Correct	Correct
1	36	Flanker_UD	DDD	Congruent	Congruent	71.993963	72.310596	n	0.524069	Correct	Correct
1	37	Flanker_LR	RLR	Incongruent	Congruent	73.993794	74.310437	f	0.452128	Correct	Correct
1	38	Flanker_UD	UUU	Congruent	Incongruent	76.010290	76.310257	j	0.412280	Correct	Correct
1	39	Flanker_LR	LRL	Incongruent	Congruent	78.010120	78.310091	g	0.556406	Correct	Correct
1	40	Flanker_UD	DUD	Incongruent	Incongruent	80.009953	80.309922	j	0.404527	Correct	Correct
1	41	Flanker_LR	LRL	Incongruent	Incongruent	82.009778	82.309764	g	0.588700	Correct	Correct
1	42	Flanker_UD	DDD	Congruent	Incongruent	84.009614	84.309587	f	0.428810	Error	Correct
1	43	Flanker_LR	RLR	Incongruent	Congruent	86.009447	86.309418	f	0.460983	Correct	Error
1	44	Flanker_UD	DDD	Congruent	Incongruent	88.009256	88.309263	n	0.509492	Correct	Correct
1	45	Flanker_LR	LRL	Incongruent	Congruent	90.009117	90.309081	g	0.485217	Correct	Correct
1	46	Flanker_UD	UDU	Incongruent	Incongruent	92.008941	92.308931	n	0.581296	Correct	Correct
1	47	Flanker_LR	LRL	Incongruent	Incongruent	94.008797	94.308760	g	0.541364	Correct	Correct
1	48	Flanker_UD	UUU	Congruent	Incongruent	96.008638	96.308591	j	0.485620	Correct	Correct
1	49	Flanker_LR	RLR	Incongruent	Congruent	98.008485	98.308423	f	0.453688	Correct	Correct
1	50	Flanker_UD	UUU	Congruent	Incongruent	100.008263	100.308250	j	0.413770	Correct	Correct
1	51	Flanker_LR	LLL	Congruent	Congruent	102.008112	102.308085	f	0.389912	Correct	Correct
1	52	Flanker_UD	DDD	Congruent	Congruent	104.007944	104.307921	n	0.422107	Correct	Correct
1	53	Flanker_LR	RRR	Congruent	Congruent	106.007792	106.307783	n	0.518146	Error	Correct
1	54	Flanker_UD	DDD	Congruent	Congruent	108.007613	108.307606	n	0.566219	Correct	Error
1	55	Flanker_LR	RRR	Congruent	Congruent	110.007430	110.307420	g	0.694345	Correct	Correct
1	56	Flanker_UD	UUU	Congruent	Congruent	112.007261	112.307269	j	0.406524	Correct	Correct
1	57	Flanker_LR	RLR	Incongruent	Congruent	114.007124	114.307073	f	0.486728	Correct	Correct
1	58	Flanker_UD	UUU	Congruent	Incongruent	116.006952	116.306904	j	0.430836	Correct	Correct
1	59	Flanker_LR	LRL	Incongruent	Congruent	118.006779	118.306737	g	0.510924	Correct	Correct
1	60	Flanker_UD	UDU	Incongruent	Incongruent	120.006618	120.306612	n	0.567147	Correct	Correct
1	61	Flanker_LR	LRL	Incongruent	Incongruent	122.006440	122.306399	g	0.479158	Correct	Correct
1	62	Flanker_UD	DDD	Congruent	Incongruent	124.006296	124.306230	n	0.527307	Correct	Correct
1	63	Flanker_LR	LLL	Congruent	Congruent	126.006104	126.306058	f	0.367453	Correct	Correct
1	64	Flanker_UD	UUU	Congruent	Congruent	128.005959	128.305942	j	0.415664	Correct	Correct
1	65	Flanker_LR	LRL	Incongruent	Congruent	130.005771	130.305724	g	0.663744	Correct	Correct
1	66	Flanker_UD	UDU	Incongruent	Incongruent	132.005600	132.305555	n	0.671779	Correct	Correct
1	67	Flanker_LR	RRR	Congruent	Incongruent	134.005489	134.305394	g	0.408007	Correct	Correct
1	68	Flanker_UD	UDU	Incongruent	Congruent	136.005300	136.305255	n	0.656034	Correct	Correct
1	69	Flanker_LR	RLR	Incongruent	Incongruent	138.005098	138.305054	f	0.432311	Correct	Correct
1	70	Flanker_UD	DUD	Incongruent	Incongruent	140.004929	140.304887	j	0.432351	Correct	Correct
1	71	Flanker_LR	LRL	Incongruent	Incongruent	142.004773	142.304744	g	0.472517	Correct	Correct
1	72	Flanker_UD	UUU	Congruent	Incongruent	144.004576	144.304594	j	0.408527	Correct	Correct
1	73	Flanker_LR	LLL	Congruent	Congruent	146.004426	146.304388	f	0.424691	Correct	Correct
1	74	Flanker_UD	UDU	Incongruent	Congruent	148.004260	148.304219	n	0.560917	Correct	Correct
1	75	Flanker_LR	RLR	Incongruent	Incongruent	150.004102	150.304053	f	0.504941	Correct	Correct
1	76	Flanker_UD	DDD	Congruent	Incongruent	152.003925	152.303902	n	0.513063	Correct	Correct
1	77	Flanker_LR	RRR	Congruent	Congruent	154.003729	154.303724	g	0.401239	Correct	Correct
1	78	Flanker_UD	UUU	Congruent	Congruent	156.003601	156.303573	j	0.425278	Correct	Correct
1	79	Flanker_LR	RRR	Congruent	Congruent	158.003438	158.303384	g	0.369458	Correct	Correct
1	80	Flanker_UD	DDD	Congruent	Congruent	160.003292	160.303216	n	0.401636	Correct	Correct
1	81	Flanker_LR	RLR	Incongruent	Congruent	162.003086	162.303033	f	0.457566	Correct	Correct
1	82	Flanker_UD	UDU	Incongruent	Incongruent	164.002919	164.302874	n	0.681865	Correct	Correct
1	83	Flanker_LR	RLR	Incongruent	Incongruent	166.002744	166.302710	f	0.546065	Correct	Correct
1	84	Flanker_UD	UDU	Incongruent	Incongruent	168.002578	168.302557	n	0.554076	Correct	Correct
1	85	Flanker_LR	LRL	Incongruent	Incongruent	170.002433	170.302375	g	0.546304	Correct	Correct
1	86	Flanker_UD	DUD	Incongruent	Incongruent	172.002301	172.302223	j	0.466383	Correct	Correct
1	87	Flanker_LR	LLL	Congruent	Incongruent	174.002073	174.302052	f	0.362507	Correct	Correct
1	88	Flanker_UD	DUD	Incongruent	Congruent	176.001920	176.301883	j	0.442606	Correct	Correct
1	89	Flanker_LR	LLL	Congruent	Incongruent	178.001741	178.301703	f	0.370739	Correct	Correct
1	90	Flanker_UD	UDU	Incongruent	Congruent	180.001572	180.301546	n	0.434866	Correct	Correct
1	91	Flanker_LR	LLL	Congruent	Incongruent	182.001454	182.301371	f	0.370959	Correct	Correct
1	92	Flanker_UD	DDD	Congruent	Congruent	184.001239	184.301194	n	0.515099	Correct	Correct
1	93	Flanker_LR	LRL	Incongruent	Congruent	186.001078	186.301036	g	0.483210	Correct	Correct
1	94	Flanker_UD	DUD	Incongruent	Incongruent	188.000916	188.300868	j	0.451341	Correct	Correct
1	95	Flanker_LR	RRR	Congruent	Incongruent	190.000743	190.300706	g	0.379513	Correct	Correct
1	96	Flanker_UD	DUD	Incongruent	Congruent	192.000589	192.300544	j	0.443726	Correct	Correct
2	1	Flanker_LR	RLR	Incongruent	None	1.999852	2.299812	f	0.521267	Correct	None
2	2	Flanker_UD	UUU	Congruent	Incongruent	3.999689	4.299671	j	0.417379	Correct	Correct
2	3	Flanker_LR	RLR	Incongruent	Congruent	5.999522	6.299482	f	0.465482	Correct	Correct
2	4	Flanker_UD	UUU	Congruent	Incongruent	7.999346	8.299305	j	0.409708	Correct	Correct
2	5	Flanker_LR	RRR	Congruent	Congruent	9.999190	10.299160	g	0.857775	Correct	Correct
2	6	Flanker_UD	DUD	Incongruent	Congruent	11.999024	12.299027	j	0.449969	Correct	Correct
2	7	Flanker_LR	RRR	Congruent	Incongruent	13.998833	14.298812	g	0.466011	Correct	Correct
2	8	Flanker_UD	UDU	Incongruent	Congruent	15.998704	16.298645	n	0.578120	Correct	Correct
2	9	Flanker_LR	LLL	Congruent	Incongruent	17.998487	18.298481	f	0.378278	Correct	Correct
2	10	Flanker_UD	DUD	Incongruent	Congruent	19.998372	20.298304	j	0.410472	Correct	Correct
2	11	Flanker_LR	LRL	Incongruent	Incongruent	21.998180	22.298149	g	0.538532	Correct	Correct
2	12	Flanker_UD	DDD	Congruent	Incongruent	23.998019	24.297973	f	0.434635	Error	Correct
2	13	Flanker_LR	LLL	Congruent	Congruent	25.997839	26.297818	f	0.474775	Correct	Error
2	14	Flanker_UD	DDD	Congruent	Congruent	27.997683	28.297643	n	0.530945	Correct	Correct
2	15	Flanker_LR	LLL	Congruent	Congruent	29.997503	30.297471	f	0.523027	Correct	Correct
2	16	Flanker_UD	UUU	Congruent	Congruent	31.997331	32.297305	j	0.379168	Correct	Correct
2	17	Flanker_LR	LLL	Congruent	Congruent	33.997192	34.313821	f	0.386583	Correct	Correct
2	18	Flanker_UD	UDU	Incongruent	Congruent	35.997020	36.313667	n	0.530741	Correct	Correct
2	19	Flanker_LR	RRR	Congruent	Incongruent	37.996830	38.313492	g	0.418892	Correct	Correct
2	20	Flanker_UD	DUD	Incongruent	Congruent	39.996675	40.313335	j	0.467045	Correct	Correct
2	21	Flanker_LR	LLL	Congruent	Incongruent	41.996501	42.313165	f	0.379090	Correct	Correct
2	22	Flanker_UD	DUD	Incongruent	Congruent	43.996334	44.312979	j	0.411277	Correct	Correct
2	23	Flanker_LR	LLL	Congruent	Incongruent	45.996173	46.312835	f	0.427395	Correct	Correct
2	24	Flanker_UD	UDU	Incongruent	Congruent	47.996007	48.312645	n	0.571481	Correct	Correct
2	25	Flanker_LR	LRL	Incongruent	Incongruent	49.995841	50.312473	g	0.507603	Correct	Correct
2	26	Flanker_UD	DDD	Congruent	Incongruent	51.995670	52.312305	n	0.507820	Correct	Correct
2	27	Flanker_LR	LLL	Congruent	Congruent	53.995503	54.312144	f	0.395908	Correct	Correct
2	28	Flanker_UD	DUD	Incongruent	Congruent	55.995335	56.311998	j	0.524028	Correct	Correct
2	29	Flanker_LR	RLR	Incongruent	Incongruent	57.995179	58.311807	Omission	5000.000000	Omission	Correct
2	30	Flanker_UD	UUU	Congruent	Incongruent	59.995005	60.311658	j	0.604226	Correct	Omission
2	31	Flanker_LR	LRL	Incongruent	Congruent	61.994839	62.311482	g	0.452788	Correct	Correct
2	32	Flanker_UD	UUU	Congruent	Incongruent	63.994670	64.311308	j	0.412501	Correct	Correct
2	33	Flanker_LR	LRL	Incongruent	Congruent	65.994515	66.311149	g	0.572549	Correct	Correct
2	34	Flanker_UD	DUD	Incongruent	Incongruent	67.994306	68.310971	j	0.436761	Correct	Correct
2	35	Flanker_LR	RRR	Congruent	Incongruent	69.994170	70.310826	g	0.436868	Correct	Correct
2	36	Flanker_UD	DUD	Incongruent	Congruent	71.993985	72.310654	j	0.429047	Correct	Correct
2	37	Flanker_LR	RLR	Incongruent	Incongruent	74.010517	74.310493	f	0.453123	Correct	Correct
2	38	Flanker_UD	DUD	Incongruent	Incongruent	76.010356	76.310366	j	0.373279	Correct	Correct
2	39	Flanker_LR	RLR	Incongruent	Incongruent	78.010192	78.310184	f	0.461502	Correct	Correct
2	40	Flanker_UD	UDU	Incongruent	Incongruent	80.010036	80.310007	n	0.453534	Correct	Correct
2	41	Flanker_LR	LLL	Congruent	Incongruent	82.009854	82.309814	f	0.390194	Correct	Correct
2	42	Flanker_UD	DDD	Congruent	Congruent	84.009643	84.309643	n	0.509715	Correct	Correct
2	43	Flanker_LR	LLL	Congruent	Congruent	86.009503	86.309476	f	0.437992	Correct	Correct
2	44	Flanker_UD	UDU	Incongruent	Congruent	88.009350	88.309331	n	0.550018	Correct	Correct
2	45	Flanker_LR	RLR	Incongruent	Incongruent	90.009175	90.309145	f	0.510079	Correct	Correct
2	46	Flanker_UD	DUD	Incongruent	Incongruent	92.009007	92.308981	j	0.454331	Correct	Correct
2	47	Flanker_LR	LLL	Congruent	Incongruent	94.008877	94.308904	f	0.494334	Correct	Correct
2	48	Flanker_UD	UDU	Incongruent	Congruent	96.008678	96.308663	n	0.518584	Correct	Correct
2	49	Flanker_LR	LLL	Congruent	Incongruent	98.008504	98.308511	f	0.542600	Correct	Correct
2	50	Flanker_UD	UUU	Congruent	Congruent	100.008339	100.308312	j	0.542884	Correct	Correct
2	51	Flanker_LR	RRR	Congruent	Congruent	102.008173	102.308146	g	0.502929	Correct	Correct
2	52	Flanker_UD	UDU	Incongruent	Congruent	104.008013	104.307978	n	0.455043	Correct	Correct
2	53	Flanker_LR	RRR	Congruent	Incongruent	106.007854	106.307797	g	0.543201	Correct	Correct
2	54	Flanker_UD	DDD	Congruent	Congruent	108.007652	108.307646	n	0.503275	Correct	Correct
2	55	Flanker_LR	RRR	Congruent	Congruent	110.007517	110.307519	g	0.759598	Correct	Correct
2	56	Flanker_UD	UUU	Congruent	Congruent	112.007351	112.307328	j	0.551474	Correct	Correct
2	57	Flanker_LR	RRR	Congruent	Congruent	114.007192	114.307155	n	1.047685	Error	Correct
2	58	Flanker_UD	DDD	Congruent	Congruent	116.007027	116.306984	n	0.463698	Correct	Error
2	59	Flanker_LR	RLR	Incongruent	Congruent	118.006836	118.306831	f	0.479868	Correct	Correct
2	60	Flanker_UD	DUD	Incongruent	Incongruent	120.006705	120.306659	j	0.527988	Correct	Correct
2	61	Flanker_LR	RLR	Incongruent	Incongruent	122.006536	122.306536	f	0.488166	Correct	Correct
2	62	Flanker_UD	UDU	Incongruent	Incongruent	124.006362	124.306321	n	0.520301	Correct	Correct
2	63	Flanker_LR	RRR	Congruent	Incongruent	126.006207	126.306163	g	0.648370	Correct	Correct
2	64	Flanker_UD	UUU	Congruent	Congruent	128.006054	128.305990	j	0.408592	Correct	Correct
2	65	Flanker_LR	RRR	Congruent	Congruent	130.005859	130.305827	g	0.960596	Correct	Correct
2	66	Flanker_UD	DDD	Congruent	Congruent	132.005705	132.305658	n	0.504752	Correct	Correct
2	67	Flanker_LR	LRL	Incongruent	Congruent	134.005559	134.305507	g	0.536910	Correct	Correct
2	68	Flanker_UD	UUU	Congruent	Incongruent	136.005447	136.305336	j	0.369071	Correct	Correct
2	69	Flanker_LR	RLR	Incongruent	Congruent	138.005202	138.305169	f	0.465123	Correct	Correct
2	70	Flanker_UD	UDU	Incongruent	Incongruent	140.005039	140.305009	n	0.465216	Correct	Correct
2	71	Flanker_LR	LRL	Incongruent	Incongruent	142.004950	142.304843	f	0.305378	Error	Correct
2	72	Flanker_UD	UDU	Incongruent	Incongruent	144.004692	144.304675	n	0.521529	Correct	Error
2	73	Flanker_LR	LRL	Incongruent	Incongruent	146.004527	146.304510	g	0.481609	Correct	Correct
2	74	Flanker_UD	UDU	Incongruent	Incongruent	148.004372	148.304345	n	0.441707	Correct	Correct
2	75	Flanker_LR	LRL	Incongruent	Incongruent	150.004181	150.304200	g	0.473903	Correct	Correct
2	76	Flanker_UD	DUD	Incongruent	Incongruent	152.004039	152.304022	j	0.433977	Correct	Correct
2	77	Flanker_LR	LRL	Incongruent	Incongruent	154.003942	154.303844	g	0.522172	Correct	Correct
2	78	Flanker_UD	UUU	Congruent	Incongruent	156.003701	156.303679	j	0.450462	Correct	Correct
2	79	Flanker_LR	RRR	Congruent	Congruent	158.003518	158.303517	g	0.458303	Correct	Correct
2	80	Flanker_UD	DDD	Congruent	Congruent	160.003379	160.303347	n	0.378543	Correct	Correct
2	81	Flanker_LR	LRL	Incongruent	Congruent	162.003213	162.303173	g	0.466610	Correct	Correct
2	82	Flanker_UD	DDD	Congruent	Incongruent	164.003040	164.303034	n	0.562713	Correct	Correct
2	83	Flanker_LR	RLR	Incongruent	Congruent	166.002875	166.302843	f	0.442863	Correct	Correct
2	84	Flanker_UD	DUD	Incongruent	Incongruent	168.002708	168.302680	j	0.410985	Correct	Correct
2	85	Flanker_LR	LLL	Congruent	Incongruent	170.002543	170.302510	f	0.363168	Correct	Correct
2	86	Flanker_UD	UUU	Congruent	Congruent	172.002393	172.302349	j	0.419245	Correct	Correct
2	87	Flanker_LR	RRR	Congruent	Congruent	174.002232	174.302193	g	0.499387	Correct	Correct
2	88	Flanker_UD	DDD	Congruent	Congruent	176.002032	176.302010	n	0.403575	Correct	Correct
2	89	Flanker_LR	RLR	Incongruent	Congruent	178.001881	178.301852	f	0.539712	Correct	Correct
2	90	Flanker_UD	DDD	Congruent	Incongruent	180.001703	180.301685	n	0.547749	Correct	Correct
2	91	Flanker_LR	LRL	Incongruent	Congruent	182.001654	182.301512	g	0.699945	Correct	Correct
2	92	Flanker_UD	UDU	Incongruent	Incongruent	184.001376	184.301333	n	0.539983	Correct	Correct
2	93	Flanker_LR	LRL	Incongruent	Incongruent	186.001220	186.301184	g	0.524106	Correct	Correct
2	94	Flanker_UD	UUU	Congruent	Incongruent	188.001040	188.301014	j	0.548249	Correct	Correct
2	95	Flanker_LR	RLR	Incongruent	Congruent	190.000898	190.300886	f	0.444435	Correct	Correct
2	96	Flanker_UD	DDD	Congruent	Incongruent	192.000711	192.300687	n	0.484504	Correct	Correct
3	1	Flanker_LR	RLR	Incongruent	None	1.999843	2.299810	f	0.517748	Correct	None
3	2	Flanker_UD	UDU	Incongruent	Incongruent	3.999716	4.299659	n	0.429861	Correct	Correct
3	3	Flanker_LR	RRR	Congruent	Incongruent	5.999481	6.299485	g	0.486066	Correct	Correct
3	4	Flanker_UD	DUD	Incongruent	Congruent	7.999348	8.299314	j	0.510137	Correct	Correct
3	5	Flanker_LR	LLL	Congruent	Incongruent	9.999180	10.299148	f	0.374221	Correct	Correct
3	6	Flanker_UD	UUU	Congruent	Congruent	11.999039	12.298974	j	0.414290	Correct	Correct
3	7	Flanker_LR	LLL	Congruent	Congruent	13.998850	14.298817	f	0.358802	Correct	Correct
3	8	Flanker_UD	DDD	Congruent	Congruent	15.998682	16.298654	n	0.358585	Correct	Correct
3	9	Flanker_LR	LLL	Congruent	Congruent	17.998520	18.298488	f	0.342775	Correct	Correct
3	10	Flanker_UD	UDU	Incongruent	Congruent	19.998395	20.298326	n	0.422861	Correct	Correct
3	11	Flanker_LR	LRL	Incongruent	Incongruent	21.998188	22.298155	g	0.503015	Correct	Correct
3	12	Flanker_UD	UDU	Incongruent	Incongruent	23.998023	24.297988	n	0.439121	Correct	Correct
3	13	Flanker_LR	RRR	Congruent	Incongruent	25.997856	26.297826	g	0.391369	Correct	Correct
3	14	Flanker_UD	DUD	Incongruent	Congruent	27.997712	28.297668	j	0.439407	Correct	Correct
3	15	Flanker_LR	RLR	Incongruent	Incongruent	29.997524	30.297493	f	0.463519	Correct	Correct
3	16	Flanker_UD	UDU	Incongruent	Incongruent	31.997359	32.297327	n	0.431646	Correct	Correct
3	17	Flanker_LR	LLL	Congruent	Incongruent	33.997195	34.313842	f	0.423106	Correct	Correct
3	18	Flanker_UD	UUU	Congruent	Congruent	35.997051	36.313664	j	0.423265	Correct	Correct
3	19	Flanker_LR	RLR	Incongruent	Congruent	37.996861	38.313496	f	0.455241	Correct	Correct
3	20	Flanker_UD	UUU	Congruent	Incongruent	39.996704	40.313363	j	0.367451	Correct	Correct
3	21	Flanker_LR	RRR	Congruent	Congruent	41.996541	42.313179	g	0.423506	Correct	Correct
3	22	Flanker_UD	DUD	Incongruent	Congruent	43.996400	44.313004	j	0.383746	Correct	Correct
3	23	Flanker_LR	LRL	Incongruent	Incongruent	45.996207	46.312868	g	0.439849	Correct	Correct
3	24	Flanker_UD	DUD	Incongruent	Incongruent	47.996042	48.312690	j	0.471883	Correct	Correct
3	25	Flanker_LR	RLR	Incongruent	Incongruent	49.995889	50.312521	f	0.448094	Correct	Correct
3	26	Flanker_UD	DDD	Congruent	Incongruent	51.995705	52.312348	n	0.592306	Correct	Correct
3	27	Flanker_LR	RRR	Congruent	Congruent	53.995559	54.312188	g	0.416274	Correct	Correct
3	28	Flanker_UD	DUD	Incongruent	Congruent	55.995380	56.312023	j	0.408415	Correct	Correct
3	29	Flanker_LR	LLL	Congruent	Incongruent	57.995218	58.311847	f	0.392529	Correct	Correct
3	30	Flanker_UD	UDU	Incongruent	Congruent	59.995048	60.311690	n	0.480646	Correct	Correct
3	31	Flanker_LR	RLR	Incongruent	Incongruent	61.994883	62.311517	f	0.416783	Correct	Correct
3	32	Flanker_UD	DUD	Incongruent	Incongruent	63.994717	64.311378	j	0.456943	Correct	Correct
3	33	Flanker_LR	LRL	Incongruent	Incongruent	65.994553	66.311191	g	0.505009	Correct	Correct
3	34	Flanker_UD	UDU	Incongruent	Incongruent	67.994385	68.311017	n	0.489121	Correct	Correct
3	35	Flanker_LR	RLR	Incongruent	Incongruent	69.994220	70.310872	f	0.401302	Correct	Correct
3	36	Flanker_UD	DDD	Congruent	Incongruent	71.994055	72.310728	n	0.401376	Correct	Correct
3	37	Flanker_LR	RRR	Congruent	Congruent	74.010561	74.310533	g	0.521554	Correct	Correct
3	38	Flanker_UD	DUD	Incongruent	Congruent	76.010395	76.310386	j	0.449962	Correct	Correct
3	39	Flanker_LR	RLR	Incongruent	Incongruent	78.010225	78.310197	f	0.433727	Correct	Correct
3	40	Flanker_UD	DDD	Congruent	Incongruent	80.010089	80.310088	n	0.393865	Correct	Correct
3	41	Flanker_LR	LRL	Incongruent	Congruent	82.009934	82.309867	g	0.514083	Correct	Correct
3	42	Flanker_UD	UUU	Congruent	Incongruent	84.009739	84.309719	j	0.426174	Correct	Correct
3	43	Flanker_LR	LRL	Incongruent	Congruent	86.009573	86.309536	g	0.490275	Correct	Correct
3	44	Flanker_UD	UDU	Incongruent	Incongruent	88.009409	88.309398	n	0.594360	Correct	Correct
3	45	Flanker_LR	RRR	Congruent	Incongruent	90.009268	90.309205	g	0.522560	Correct	Correct
3	46	Flanker_UD	UUU	Congruent	Congruent	92.009065	92.309044	j	0.410717	Correct	Correct
3	47	Flanker_LR	RRR	Congruent	Congruent	94.008919	94.308878	g	0.482857	Correct	Correct
3	48	Flanker_UD	DDD	Congruent	Congruent	96.008747	96.308755	n	0.434898	Correct	Correct
3	49	Flanker_LR	RRR	Congruent	Congruent	98.008596	98.308538	g	0.443044	Correct	Correct
3	50	Flanker_UD	UDU	Incongruent	Congruent	100.008378	100.308374	n	0.547382	Correct	Correct
3	51	Flanker_LR	LLL	Congruent	Incongruent	102.008244	102.308214	f	0.363322	Correct	Correct
3	52	Flanker_UD	DUD	Incongruent	Congruent	104.008110	104.308073	j	0.539439	Correct	Correct
3	53	Flanker_LR	LRL	Incongruent	Incongruent	106.007940	106.307922	g	0.499619	Correct	Correct
3	54	Flanker_UD	UDU	Incongruent	Incongruent	108.007744	108.307712	n	0.419684	Correct	Correct
3	55	Flanker_LR	LLL	Congruent	Incongruent	110.007584	110.307548	f	0.419758	Correct	Correct
3	56	Flanker_UD	UDU	Incongruent	Congruent	112.007465	112.307406	n	0.491816	Correct	Correct
3	57	Flanker_LR	LLL	Congruent	Incongruent	114.007252	114.307223	f	0.443978	Correct	Correct
3	58	Flanker_UD	DUD	Incongruent	Congruent	116.007115	116.307062	j	0.436213	Correct	Correct
3	59	Flanker_LR	RRR	Congruent	Incongruent	118.006926	118.306902	g	0.468242	Correct	Correct
3	60	Flanker_UD	UUU	Congruent	Congruent	120.006758	120.306723	j	0.420342	Correct	Correct
3	61	Flanker_LR	RRR	Congruent	Congruent	122.006571	122.306617	g	0.628656	Correct	Correct
3	62	Flanker_UD	DUD	Incongruent	Congruent	124.006443	124.306422	j	0.516534	Correct	Correct
3	63	Flanker_LR	LLL	Congruent	Incongruent	126.006277	126.306246	f	0.404750	Correct	Correct
3	64	Flanker_UD	UUU	Congruent	Congruent	128.006111	128.306064	j	0.444953	Correct	Correct
3	65	Flanker_LR	LRL	Incongruent	Congruent	130.005929	130.305904	g	0.509023	Correct	Correct
3	66	Flanker_UD	DDD	Congruent	Incongruent	132.005771	132.305739	n	0.461168	Correct	Correct
3	67	Flanker_LR	RLR	Incongruent	Congruent	134.005599	134.305570	f	0.453302	Correct	Correct
3	68	Flanker_UD	DDD	Congruent	Incongruent	136.005465	136.305412	n	0.549364	Correct	Correct
3	69	Flanker_LR	LRL	Incongruent	Congruent	138.005266	138.305246	g	0.781467	Correct	Correct
3	70	Flanker_UD	DDD	Congruent	Incongruent	140.005108	140.305108	n	0.629571	Correct	Correct
3	71	Flanker_LR	LRL	Incongruent	Congruent	142.004944	142.304907	g	0.557783	Correct	Correct
3	72	Flanker_UD	DUD	Incongruent	Incongruent	144.004803	144.304804	j	0.429907	Correct	Correct
3	73	Flanker_LR	LRL	Incongruent	Incongruent	146.004612	146.304584	g	0.526024	Correct	Correct
3	74	Flanker_UD	UDU	Incongruent	Incongruent	148.004444	148.304411	n	0.438171	Correct	Correct
3	75	Flanker_LR	LLL	Congruent	Incongruent	150.004279	150.304249	f	0.478244	Correct	Correct
3	76	Flanker_UD	UUU	Congruent	Congruent	152.004115	152.304088	j	0.518407	Correct	Correct
3	77	Flanker_LR	RRR	Congruent	Congruent	154.003949	154.303924	g	0.534532	Correct	Correct
3	78	Flanker_UD	DDD	Congruent	Congruent	156.003790	156.303752	n	0.566603	Correct	Correct
3	79	Flanker_LR	LLL	Congruent	Congruent	158.003618	158.303592	f	0.518770	Correct	Correct
3	80	Flanker_UD	UUU	Congruent	Congruent	160.003454	160.303432	j	0.438882	Correct	Correct
3	81	Flanker_LR	RLR	Incongruent	Congruent	162.003308	162.303256	f	0.559008	Correct	Correct
3	82	Flanker_UD	DDD	Congruent	Incongruent	164.003126	164.303091	n	0.447278	Correct	Correct
3	83	Flanker_LR	LRL	Incongruent	Congruent	166.002961	166.302931	g	0.559265	Correct	Correct
3	84	Flanker_UD	UDU	Incongruent	Incongruent	168.002795	168.302771	n	0.447463	Correct	Correct
3	85	Flanker_LR	RLR	Incongruent	Incongruent	170.002628	170.302613	f	0.431527	Correct	Correct
3	86	Flanker_UD	DDD	Congruent	Incongruent	172.002471	172.302433	n	0.447716	Correct	Correct
3	87	Flanker_LR	RLR	Incongruent	Congruent	174.002301	174.302289	f	0.455772	Correct	Correct
3	88	Flanker_UD	DUD	Incongruent	Incongruent	176.002133	176.302105	j	0.511897	Correct	Correct
3	89	Flanker_LR	LRL	Incongruent	Incongruent	178.001971	178.301943	f	0.360010	Error	Correct
3	90	Flanker_UD	UUU	Congruent	Incongruent	180.001808	180.301777	j	0.424148	Correct	Error
3	91	Flanker_LR	LLL	Congruent	Congruent	182.001651	182.301618	f	0.440254	Correct	Correct
3	92	Flanker_UD	UUU	Congruent	Congruent	184.001493	184.301427	j	0.504475	Correct	Correct
3	93	Flanker_LR	RRR	Congruent	Congruent	186.001320	186.301288	g	0.480562	Correct	Correct
3	94	Flanker_UD	UUU	Congruent	Congruent	188.001147	188.301113	j	0.400621	Correct	Correct
3	95	Flanker_LR	RLR	Incongruent	Congruent	190.000992	190.300946	f	0.448682	Correct	Correct
3	96	Flanker_UD	DDD	Congruent	Incongruent	192.000825	192.300787	n	0.376813	Correct	Correct
4	1	Flanker_LR	LRL	Incongruent	None	1.999890	2.299812	g	0.507912	Correct	None
4	2	Flanker_UD	UDU	Incongruent	Incongruent	3.999679	4.299635	n	0.412018	Correct	Correct
4	3	Flanker_LR	LLL	Congruent	Incongruent	5.999517	6.299484	f	0.540235	Correct	Correct
4	4	Flanker_UD	UDU	Incongruent	Congruent	7.999356	8.299318	n	0.404276	Correct	Correct
4	5	Flanker_LR	RRR	Congruent	Incongruent	9.999191	10.299153	g	0.428701	Correct	Correct
4	6	Flanker_UD	DDD	Congruent	Congruent	11.999018	12.298977	n	0.460610	Correct	Correct
4	7	Flanker_LR	RLR	Incongruent	Congruent	13.998853	14.298814	f	0.476696	Correct	Correct
4	8	Flanker_UD	DUD	Incongruent	Incongruent	15.998709	16.298649	j	0.436836	Correct	Correct
4	9	Flanker_LR	RRR	Congruent	Incongruent	17.998525	18.298508	g	0.429315	Correct	Correct
4	10	Flanker_UD	UDU	Incongruent	Congruent	19.998361	20.298325	n	0.437040	Correct	Correct
4	11	Flanker_LR	RLR	Incongruent	Incongruent	21.998196	22.298167	f	0.461200	Correct	Correct
4	12	Flanker_UD	UDU	Incongruent	Incongruent	23.998030	24.298001	n	0.469248	Correct	Correct
4	13	Flanker_LR	RRR	Congruent	Incongruent	25.997890	26.297840	g	0.453417	Correct	Correct
4	14	Flanker_UD	DDD	Congruent	Congruent	27.997702	28.297659	n	0.509802	Correct	Correct
4	15	Flanker_LR	RLR	Incongruent	Congruent	29.997516	30.297500	f	0.421699	Correct	Correct
4	16	Flanker_UD	DDD	Congruent	Incongruent	31.997376	32.314007	n	0.397844	Correct	Correct
4	17	Flanker_LR	RRR	Congruent	Congruent	33.997231	34.313849	g	0.421246	Correct	Correct
4	18	Flanker_UD	DUD	Incongruent	Congruent	35.997049	36.313675	j	0.437341	Correct	Correct
4	19	Flanker_LR	RLR	Incongruent	Incongruent	37.996853	38.313524	f	0.437615	Correct	Correct
4	20	Flanker_UD	UDU	Incongruent	Incongruent	39.996689	40.313382	n	0.573674	Correct	Correct
4	21	Flanker_LR	LRL	Incongruent	Incongruent	41.996557	42.313235	g	0.501709	Correct	Correct
4	22	Flanker_UD	UUU	Congruent	Incongruent	43.996385	44.313002	j	0.437896	Correct	Correct
4	23	Flanker_LR	LLL	Congruent	Congruent	45.996208	46.312879	f	0.381986	Correct	Correct
4	24	Flanker_UD	UUU	Congruent	Congruent	47.996031	48.312693	j	0.382134	Correct	Correct
4	25	Flanker_LR	LLL	Congruent	Congruent	49.995882	50.312524	f	0.262142	Correct	Correct
4	26	Flanker_UD	UDU	Incongruent	Congruent	51.995752	52.312352	j	0.270348	Error	Correct
4	27	Flanker_LR	RLR	Incongruent	Incongruent	53.995552	54.312204	f	0.478451	Correct	Error
4	28	Flanker_UD	UUU	Congruent	Incongruent	55.995393	56.312038	j	0.470568	Correct	Correct
4	29	Flanker_LR	RLR	Incongruent	Congruent	57.995211	58.311873	f	0.398828	Correct	Correct
4	30	Flanker_UD	DDD	Congruent	Incongruent	59.995060	60.311702	n	0.390813	Correct	Correct
4	31	Flanker_LR	LRL	Incongruent	Congruent	61.994900	62.311536	g	0.503210	Correct	Correct
4	32	Flanker_UD	UUU	Congruent	Incongruent	63.994734	64.311370	j	0.391089	Correct	Correct
4	33	Flanker_LR	LRL	Incongruent	Congruent	65.994571	66.311207	g	0.487417	Correct	Correct
4	34	Flanker_UD	UUU	Congruent	Incongruent	67.994375	68.311042	j	0.367337	Correct	Correct
4	35	Flanker_LR	LRL	Incongruent	Congruent	69.994242	70.310885	g	0.479463	Correct	Correct
4	36	Flanker_UD	DUD	Incongruent	Incongruent	71.994070	72.310713	j	0.487587	Correct	Correct
4	37	Flanker_LR	LLL	Congruent	Incongruent	73.993911	74.310548	f	0.391690	Correct	Correct
4	38	Flanker_UD	DUD	Incongruent	Congruent	75.993747	76.310383	j	0.551870	Correct	Correct
4	39	Flanker_LR	LLL	Congruent	Incongruent	78.010248	78.310239	f	0.464044	Correct	Correct
4	40	Flanker_UD	DDD	Congruent	Congruent	80.010083	80.310058	n	0.352037	Correct	Correct
4	41	Flanker_LR	LRL	Incongruent	Congruent	82.009919	82.309891	g	0.800244	Correct	Correct
4	42	Flanker_UD	DDD	Congruent	Incongruent	84.009755	84.309727	n	0.400398	Correct	Correct
4	43	Flanker_LR	RLR	Incongruent	Congruent	86.009588	86.309571	f	0.432494	Correct	Correct
4	44	Flanker_UD	UUU	Congruent	Incongruent	88.009425	88.309398	j	0.480600	Correct	Correct
4	45	Flanker_LR	RLR	Incongruent	Congruent	90.009262	90.309236	f	1.072727	Correct	Correct
4	46	Flanker_UD	DUD	Incongruent	Incongruent	92.009095	92.309070	j	0.769491	Correct	Correct
4	47	Flanker_LR	LRL	Incongruent	Incongruent	94.008937	94.308905	g	0.504973	Correct	Correct
4	48	Flanker_UD	UUU	Congruent	Incongruent	96.008770	96.308742	j	0.409063	Correct	Correct
4	49	Flanker_LR	LRL	Incongruent	Congruent	98.008579	98.308576	g	0.465229	Correct	Correct
4	50	Flanker_UD	DUD	Incongruent	Incongruent	100.008443	100.308413	j	0.425396	Correct	Correct
4	51	Flanker_LR	RRR	Congruent	Incongruent	102.008276	102.308266	g	0.393481	Correct	Correct
4	52	Flanker_UD	DDD	Congruent	Congruent	104.008113	104.308083	n	0.361529	Correct	Correct
4	53	Flanker_LR	LRL	Incongruent	Congruent	106.007949	106.307919	g	0.545726	Correct	Correct
4	54	Flanker_UD	DUD	Incongruent	Incongruent	108.007786	108.307756	j	0.449824	Correct	Correct
4	55	Flanker_LR	LLL	Congruent	Incongruent	110.007619	110.307592	f	0.394005	Correct	Correct
4	56	Flanker_UD	DDD	Congruent	Congruent	112.007424	112.307427	n	0.466021	Correct	Correct
4	57	Flanker_LR	LLL	Congruent	Congruent	114.007291	114.307263	f	0.418176	Correct	Correct
4	58	Flanker_UD	UUU	Congruent	Congruent	116.007128	116.307098	j	0.434232	Correct	Correct
4	59	Flanker_LR	RRR	Congruent	Congruent	118.006971	118.306952	g	0.442504	Correct	Correct
4	60	Flanker_UD	UUU	Congruent	Congruent	120.006795	120.306770	j	0.370506	Correct	Correct
4	61	Flanker_LR	RRR	Congruent	Congruent	122.006626	122.306596	g	0.402649	Correct	Correct
4	62	Flanker_UD	DDD	Congruent	Congruent	124.006471	124.306441	n	0.322954	Correct	Correct
4	63	Flanker_LR	LLL	Congruent	Congruent	126.006335	126.306314	f	0.418909	Correct	Correct
4	64	Flanker_UD	UDU	Incongruent	Congruent	128.006147	128.306115	n	0.515065	Correct	Correct
4	65	Flanker_LR	LLL	Congruent	Incongruent	130.005976	130.305947	f	0.379210	Correct	Correct
4	66	Flanker_UD	DUD	Incongruent	Congruent	132.005811	132.305783	j	0.627313	Correct	Correct
4	67	Flanker_LR	RRR	Congruent	Incongruent	134.005620	134.305661	g	0.523412	Correct	Correct
4	68	Flanker_UD	DDD	Congruent	Congruent	136.005485	136.305455	n	0.371575	Correct	Correct
4	69	Flanker_LR	RRR	Congruent	Congruent	138.005313	138.305291	g	0.395615	Correct	Correct
4	70	Flanker_UD	DUD	Incongruent	Congruent	140.005154	140.305127	j	0.635735	Correct	Correct
4	71	Flanker_LR	RLR	Incongruent	Incongruent	142.005007	142.305012	f	0.467863	Correct	Correct
4	72	Flanker_UD	UDU	Incongruent	Incongruent	144.004826	144.304799	n	0.468120	Correct	Correct
4	73	Flanker_LR	LRL	Incongruent	Incongruent	146.004664	146.304634	g	0.468216	Correct	Correct
4	74	Flanker_UD	DUD	Incongruent	Incongruent	148.004498	148.304471	j	0.364301	Correct	Correct
4	75	Flanker_LR	RRR	Congruent	Incongruent	150.004343	150.304330	g	0.364453	Correct	Correct
4	76	Flanker_UD	DDD	Congruent	Congruent	152.004171	152.304142	n	0.372523	Correct	Correct
4	77	Flanker_LR	LLL	Congruent	Congruent	154.004006	154.303977	f	0.348643	Correct	Correct
4	78	Flanker_UD	DDD	Congruent	Congruent	156.003842	156.303814	n	0.484805	Correct	Correct
4	79	Flanker_LR	LLL	Congruent	Congruent	158.003677	158.303650	f	0.356883	Correct	Correct
4	80	Flanker_UD	DUD	Incongruent	Congruent	160.003514	160.303485	j	0.380973	Correct	Correct
4	81	Flanker_LR	RLR	Incongruent	Incongruent	162.003318	162.303321	f	0.461245	Correct	Correct
4	82	Flanker_UD	UUU	Congruent	Incongruent	164.003186	164.303157	j	0.357316	Correct	Correct
4	83	Flanker_LR	RRR	Congruent	Congruent	166.003031	166.302998	g	0.453424	Correct	Correct
4	84	Flanker_UD	UDU	Incongruent	Congruent	168.002857	168.302829	n	0.533552	Correct	Correct
4	85	Flanker_LR	RRR	Congruent	Incongruent	170.002695	170.302663	g	0.493679	Correct	Correct
4	86	Flanker_UD	UDU	Incongruent	Congruent	172.002534	172.302491	n	0.485706	Correct	Correct
4	87	Flanker_LR	LRL	Incongruent	Incongruent	174.002399	174.302357	g	0.526120	Correct	Correct
4	88	Flanker_UD	DUD	Incongruent	Incongruent	176.002201	176.302172	j	0.509991	Correct	Correct
4	89	Flanker_LR	RLR	Incongruent	Incongruent	178.002038	178.302008	f	0.542200	Correct	Correct
4	90	Flanker_UD	UDU	Incongruent	Incongruent	180.001871	180.301844	n	0.438286	Correct	Correct
4	91	Flanker_LR	LRL	Incongruent	Incongruent	182.001750	182.301702	g	0.470836	Correct	Correct
4	92	Flanker_UD	UUU	Congruent	Incongruent	184.001544	184.301516	j	0.430531	Correct	Correct
4	93	Flanker_LR	LLL	Congruent	Congruent	186.001378	186.301352	f	0.294678	Correct	Correct
4	94	Flanker_UD	UDU	Incongruent	Congruent	188.001215	188.301187	n	0.422752	Correct	Correct
4	95	Flanker_LR	RLR	Incongruent	Incongruent	190.001100	190.301058	f	0.526909	Correct	Correct
4	96	Flanker_UD	UUU	Congruent	Incongruent	192.000886	192.300863	j	0.359047	Correct	Correct
5	1	Flanker_LR	RRR	Congruent	None	1.999862	2.299827	g	0.450035	Correct	None
5	2	Flanker_UD	UUU	Congruent	Congruent	3.999640	4.299637	j	0.370142	Correct	Correct
5	3	Flanker_LR	LRL	Incongruent	Congruent	5.999504	6.299475	g	0.490214	Correct	Correct
5	4	Flanker_UD	DUD	Incongruent	Incongruent	7.999347	8.299310	j	0.410394	Correct	Correct
5	5	Flanker_LR	LRL	Incongruent	Incongruent	9.999162	10.299149	g	0.450459	Correct	Correct
5	6	Flanker_UD	DUD	Incongruent	Incongruent	11.998981	12.299000	j	0.434752	Correct	Correct
5	7	Flanker_LR	RRR	Congruent	Incongruent	13.998850	14.298817	g	0.642698	Correct	Correct
5	8	Flanker_UD	DUD	Incongruent	Congruent	15.998684	16.298654	j	0.850883	Correct	Correct
5	9	Flanker_LR	LRL	Incongruent	Incongruent	17.998531	18.298489	g	0.419044	Correct	Correct
5	10	Flanker_UD	DDD	Congruent	Incongruent	19.998356	20.298325	n	0.419062	Correct	Correct
5	11	Flanker_LR	LRL	Incongruent	Congruent	21.998191	22.298162	g	0.451220	Correct	Correct
5	12	Flanker_UD	UUU	Congruent	Incongruent	23.998031	24.297998	j	0.387387	Correct	Correct
5	13	Flanker_LR	LLL	Congruent	Congruent	25.997883	26.297834	f	0.371478	Correct	Correct
5	14	Flanker_UD	UDU	Incongruent	Congruent	27.997699	28.297669	n	0.411662	Correct	Correct
5	15	Flanker_LR	RRR	Congruent	Incongruent	29.997538	30.297503	g	0.403807	Correct	Correct
5	16	Flanker_UD	UDU	Incongruent	Congruent	31.997374	32.297340	n	0.483878	Correct	Correct
5	17	Flanker_LR	RLR	Incongruent	Incongruent	33.997224	34.313842	f	0.459286	Correct	Correct
5	18	Flanker_UD	UDU	Incongruent	Incongruent	35.997045	36.313679	n	0.475425	Correct	Correct
5	19	Flanker_LR	LRL	Incongruent	Incongruent	37.996880	38.313513	g	0.467578	Correct	Correct
5	20	Flanker_UD	DUD	Incongruent	Incongruent	39.996687	40.313350	j	0.443733	Correct	Correct
5	21	Flanker_LR	LRL	Incongruent	Incongruent	41.996525	42.313186	g	0.467847	Correct	Correct
5	22	Flanker_UD	UUU	Congruent	Incongruent	43.996386	44.313020	j	0.443972	Correct	Correct
5	23	Flanker_LR	LLL	Congruent	Congruent	45.996224	46.312858	f	0.508028	Correct	Correct
5	24	Flanker_UD	UDU	Incongruent	Congruent	47.996062	48.312694	n	0.460240	Correct	Correct
5	25	Flanker_LR	RRR	Congruent	Incongruent	49.995910	50.312611	g	0.404188	Correct	Correct
5	26	Flanker_UD	UUU	Congruent	Congruent	51.995699	52.312365	j	0.316379	Correct	Correct
5	27	Flanker_LR	LLL	Congruent	Congruent	53.995569	54.312202	f	0.348592	Correct	Correct
5	28	Flanker_UD	DUD	Incongruent	Congruent	55.995397	56.312037	j	0.556690	Correct	Correct
5	29	Flanker_LR	RLR	Incongruent	Incongruent	57.995206	58.311873	f	0.420745	Correct	Correct
5	30	Flanker_UD	DUD	Incongruent	Incongruent	59.995073	60.311708	j	0.420904	Correct	Correct
5	31	Flanker_LR	RRR	Congruent	Incongruent	61.994881	62.311545	g	0.405112	Correct	Correct
5	32	Flanker_UD	UUU	Congruent	Congruent	63.994746	64.311382	j	0.341149	Correct	Correct
5	33	Flanker_LR	LRL	Incongruent	Congruent	65.994553	66.311217	g	0.509270	Correct	Correct
5	34	Flanker_UD	DUD	Incongruent	Incongruent	67.994414	68.311051	j	0.469248	Correct	Correct
5	35	Flanker_LR	RLR	Incongruent	Incongruent	69.994259	70.310890	f	0.397507	Correct	Correct
5	36	Flanker_UD	UUU	Congruent	Incongruent	71.994091	72.310726	j	0.381615	Correct	Correct
5	37	Flanker_LR	LLL	Congruent	Congruent	73.993927	74.310561	f	0.421769	Correct	Correct
5	38	Flanker_UD	UDU	Incongruent	Congruent	76.010427	76.310396	n	0.485815	Correct	Correct
5	39	Flanker_LR	RLR	Incongruent	Incongruent	78.010263	78.310234	f	0.421964	Correct	Correct
5	40	Flanker_UD	UDU	Incongruent	Incongruent	80.010100	80.310069	n	0.438205	Correct	Correct
5	41	Flanker_LR	RRR	Congruent	Incongruent	82.009933	82.309904	g	0.430312	Correct	Correct
5	42	Flanker_UD	UDU	Incongruent	Congruent	84.009776	84.309741	n	0.598359	Correct	Correct
5	43	Flanker_LR	LLL	Congruent	Incongruent	86.009607	86.309577	f	0.398481	Correct	Correct
5	44	Flanker_UD	UDU	Incongruent	Congruent	88.009442	88.309417	n	0.558667	Correct	Correct
5	45	Flanker_LR	RRR	Congruent	Incongruent	90.009279	90.309248	g	0.406731	Correct	Correct
5	46	Flanker_UD	UUU	Congruent	Congruent	92.009117	92.309085	j	0.422823	Correct	Correct
5	47	Flanker_LR	RRR	Congruent	Congruent	94.008959	94.308940	g	0.367558	Correct	Correct
5	48	Flanker_UD	DUD	Incongruent	Congruent	96.008761	96.308757	j	0.463144	Correct	Correct
5	49	Flanker_LR	RLR	Incongruent	Incongruent	98.008624	98.308593	f	0.559304	Correct	Correct
5	50	Flanker_UD	DDD	Congruent	Incongruent	100.008461	100.308429	n	0.495395	Correct	Correct
5	51	Flanker_LR	LLL	Congruent	Congruent	102.008300	102.308275	f	0.391466	Correct	Correct
5	52	Flanker_UD	UUU	Congruent	Congruent	104.008132	104.308101	j	0.335603	Correct	Correct
5	53	Flanker_LR	LRL	Incongruent	Congruent	106.007964	106.307939	g	0.511741	Correct	Correct
5	54	Flanker_UD	UDU	Incongruent	Incongruent	108.007805	108.307774	n	0.447827	Correct	Correct
5	55	Flanker_LR	RRR	Congruent	Incongruent	110.007643	110.307622	g	0.447930	Correct	Correct
5	56	Flanker_UD	DDD	Congruent	Congruent	112.007477	112.307450	n	0.432161	Correct	Correct
5	57	Flanker_LR	LLL	Congruent	Congruent	114.007312	114.307282	f	0.312237	Correct	Correct
5	58	Flanker_UD	UDU	Incongruent	Congruent	116.007153	116.307117	n	0.448317	Correct	Correct
5	59	Flanker_LR	LRL	Incongruent	Incongruent	118.006990	118.306956	g	0.585095	Correct	Correct
5	60	Flanker_UD	DDD	Congruent	Incongruent	120.006822	120.306790	n	0.488600	Correct	Correct
5	61	Flanker_LR	RRR	Congruent	Congruent	122.006658	122.306626	g	0.392721	Correct	Correct
5	62	Flanker_UD	UDU	Incongruent	Congruent	124.006496	124.306489	n	0.504801	Correct	Correct
5	63	Flanker_LR	LLL	Congruent	Incongruent	126.006345	126.306331	f	0.312912	Correct	Correct
5	64	Flanker_UD	DDD	Congruent	Congruent	128.006229	128.306140	n	0.449132	Correct	Correct
5	65	Flanker_LR	RLR	Incongruent	Congruent	130.006007	130.305976	f	0.377192	Correct	Correct
5	66	Flanker_UD	UUU	Congruent	Incongruent	132.005839	132.305805	j	0.369299	Correct	Correct
5	67	Flanker_LR	RLR	Incongruent	Congruent	134.005672	134.305668	f	0.433483	Correct	Correct
5	68	Flanker_UD	DUD	Incongruent	Incongruent	136.005518	136.305483	j	0.481537	Correct	Correct
5	69	Flanker_LR	RLR	Incongruent	Incongruent	138.005348	138.305314	f	0.489755	Correct	Correct
5	70	Flanker_UD	UUU	Congruent	Incongruent	140.005183	140.305151	j	0.417811	Correct	Correct
5	71	Flanker_LR	LRL	Incongruent	Congruent	142.005027	142.304992	g	0.458028	Correct	Correct
5	72	Flanker_UD	DUD	Incongruent	Incongruent	144.004887	144.304829	j	0.394023	Correct	Correct
5	73	Flanker_LR	RRR	Congruent	Incongruent	146.004693	146.304657	g	0.466185	Correct	Correct
5	74	Flanker_UD	DUD	Incongruent	Congruent	148.004497	148.304494	j	0.434265	Correct	Correct
5	75	Flanker_LR	RRR	Congruent	Incongruent	150.004361	150.304336	g	0.370438	Correct	Correct
5	76	Flanker_UD	DDD	Congruent	Congruent	152.004202	152.304159	n	0.394671	Correct	Correct
5	77	Flanker_LR	LLL	Congruent	Congruent	154.004007	154.304003	f	0.394711	Correct	Correct
5	78	Flanker_UD	UUU	Congruent	Congruent	156.003841	156.303838	j	0.314787	Correct	Correct
5	79	Flanker_LR	RLR	Incongruent	Congruent	158.003705	158.303679	f	0.418992	Correct	Correct
5	80	Flanker_UD	DDD	Congruent	Incongruent	160.003598	160.303520	n	0.379111	Correct	Correct
5	81	Flanker_LR	LRL	Incongruent	Congruent	162.003378	162.303345	g	0.499185	Correct	Correct
5	82	Flanker_UD	UDU	Incongruent	Incongruent	164.003244	164.303182	n	0.499348	Correct	Correct
5	83	Flanker_LR	LLL	Congruent	Incongruent	166.003049	166.303027	f	0.355483	Correct	Correct
5	84	Flanker_UD	DDD	Congruent	Congruent	168.002892	168.302890	n	0.419716	Correct	Correct
5	85	Flanker_LR	RLR	Incongruent	Congruent	170.002692	170.302689	f	0.459706	Correct	Correct
5	86	Flanker_UD	DDD	Congruent	Incongruent	172.002552	172.302525	n	0.427862	Correct	Correct
5	87	Flanker_LR	LLL	Congruent	Congruent	174.002422	174.302380	f	0.411982	Correct	Correct
5	88	Flanker_UD	DDD	Congruent	Congruent	176.002236	176.302192	n	0.532028	Correct	Correct
5	89	Flanker_LR	LLL	Congruent	Congruent	178.002067	178.302033	f	0.324153	Correct	Correct
5	90	Flanker_UD	UUU	Congruent	Congruent	180.001901	180.301869	j	0.444300	Correct	Correct
5	91	Flanker_LR	RLR	Incongruent	Congruent	182.001754	182.301718	f	0.468349	Correct	Correct
5	92	Flanker_UD	DUD	Incongruent	Incongruent	184.001607	184.301542	j	0.468486	Correct	Correct
5	93	Flanker_LR	LRL	Incongruent	Incongruent	186.001410	186.301378	g	0.516637	Correct	Correct
5	94	Flanker_UD	DDD	Congruent	Incongruent	188.001239	188.301213	n	0.460768	Correct	Correct
5	95	Flanker_LR	RLR	Incongruent	Congruent	190.001124	190.301075	f	0.484965	Correct	Correct
5	96	Flanker_UD	DDD	Congruent	Incongruent	192.000956	192.300885	n	0.460984	Correct	Correct
6	1	Flanker_LR	RRR	Congruent	None	1.999850	2.299812	g	0.479797	Correct	None
6	2	Flanker_UD	DDD	Congruent	Congruent	3.999682	4.299648	n	0.343843	Correct	Correct
6	3	Flanker_LR	RRR	Congruent	Congruent	5.999524	6.299488	g	0.407970	Correct	Correct
6	4	Flanker_UD	UDU	Incongruent	Congruent	7.999358	8.299318	n	0.432196	Correct	Correct
6	5	Flanker_LR	LRL	Incongruent	Incongruent	9.999196	10.299156	g	0.672282	Correct	Correct
6	6	Flanker_UD	DDD	Congruent	Incongruent	11.999030	12.298991	n	0.352437	Correct	Correct
6	7	Flanker_LR	RLR	Incongruent	Congruent	13.998867	14.298837	f	0.408450	Correct	Correct
6	8	Flanker_UD	UDU	Incongruent	Incongruent	15.998703	16.298662	n	0.424708	Correct	Correct
6	9	Flanker_LR	RLR	Incongruent	Incongruent	17.998537	18.298497	f	0.384710	Correct	Correct
6	10	Flanker_UD	UUU	Congruent	Incongruent	19.998374	20.298334	j	0.336850	Correct	Correct
6	11	Flanker_LR	RRR	Congruent	Congruent	21.998207	22.298185	g	0.377080	Correct	Correct
6	12	Flanker_UD	UUU	Congruent	Congruent	23.998044	24.298005	j	0.313118	Correct	Correct
6	13	Flanker_LR	LRL	Incongruent	Congruent	25.997882	26.297842	f	0.289284	Error	Correct
6	14	Flanker_UD	UUU	Congruent	Incongruent	27.997725	28.297677	j	0.297315	Correct	Error
6	15	Flanker_LR	RRR	Congruent	Congruent	29.997540	30.297513	g	0.417551	Correct	Correct
6	16	Flanker_UD	DUD	Incongruent	Congruent	31.997375	32.297348	j	0.433575	Correct	Correct
6	17	Flanker_LR	LRL	Incongruent	Incongruent	33.997214	34.313891	g	0.441173	Correct	Correct
6	18	Flanker_UD	DDD	Congruent	Incongruent	35.997043	36.313686	n	0.385177	Correct	Correct
6	19	Flanker_LR	LLL	Congruent	Congruent	37.996857	38.313522	f	0.393271	Correct	Correct
6	20	Flanker_UD	UUU	Congruent	Congruent	39.996716	40.313357	j	0.281475	Correct	Correct
6	21	Flanker_LR	RLR	Incongruent	Congruent	41.996557	42.313217	f	0.449595	Correct	Correct
6	22	Flanker_UD	DDD	Congruent	Incongruent	43.996389	44.313029	n	0.353722	Correct	Correct
6	23	Flanker_LR	LLL	Congruent	Congruent	45.996230	46.312865	f	0.369797	Correct	Correct
6	24	Flanker_UD	UDU	Incongruent	Congruent	47.996034	48.312701	n	0.441905	Correct	Correct
6	25	Flanker_LR	LLL	Congruent	Incongruent	49.995904	50.312546	f	0.458023	Correct	Correct
6	26	Flanker_UD	DUD	Incongruent	Congruent	51.995728	52.312372	j	0.410186	Correct	Correct
6	27	Flanker_LR	RLR	Incongruent	Incongruent	53.995575	54.312207	f	0.402336	Correct	Correct
6	28	Flanker_UD	UUU	Congruent	Incongruent	55.995377	56.312063	j	0.410443	Correct	Correct
6	29	Flanker_LR	RRR	Congruent	Congruent	57.995238	58.311927	g	0.458883	Correct	Correct
6	30	Flanker_UD	DUD	Incongruent	Congruent	59.995080	60.311716	j	0.546761	Correct	Correct
6	31	Flanker_LR	LRL	Incongruent	Incongruent	61.994921	62.311579	g	0.515019	Correct	Correct
6	32	Flanker_UD	DUD	Incongruent	Incongruent	63.994747	64.311387	j	0.434941	Correct	Correct
6	33	Flanker_LR	LRL	Incongruent	Incongruent	65.994583	66.311265	g	0.451196	Correct	Correct
6	34	Flanker_UD	DDD	Congruent	Incongruent	67.994425	68.311059	n	0.507148	Correct	Correct
6	35	Flanker_LR	LRL	Incongruent	Congruent	69.994258	70.310896	f	0.323264	Error	Correct
6	36	Flanker_UD	UUU	Congruent	Incongruent	71.994091	72.310732	j	0.371397	Correct	Error
6	37	Flanker_LR	RRR	Congruent	Congruent	73.993930	74.310616	g	0.403481	Correct	Correct
6	38	Flanker_UD	UUU	Congruent	Congruent	76.010432	76.310404	j	0.379592	Correct	Correct
6	39	Flanker_LR	RLR	Incongruent	Congruent	78.010259	78.310239	f	0.483796	Correct	Correct
6	40	Flanker_UD	DUD	Incongruent	Incongruent	80.010104	80.310074	j	0.436017	Correct	Correct
6	41	Flanker_LR	RLR	Incongruent	Incongruent	82.009938	82.309929	f	0.452046	Correct	Correct
6	42	Flanker_UD	UDU	Incongruent	Incongruent	84.009774	84.309746	n	0.452202	Correct	Correct
6	43	Flanker_LR	LLL	Congruent	Incongruent	86.009605	86.309583	f	0.348318	Correct	Correct
6	44	Flanker_UD	UDU	Incongruent	Congruent	88.009446	88.309421	n	0.452343	Correct	Correct
6	45	Flanker_LR	LLL	Congruent	Incongruent	90.009272	90.309259	f	0.372519	Correct	Correct
6	46	Flanker_UD	DUD	Incongruent	Congruent	92.009112	92.309091	j	0.500630	Correct	Correct
6	47	Flanker_LR	LRL	Incongruent	Incongruent	94.008954	94.308927	g	0.492766	Correct	Correct
6	48	Flanker_UD	UDU	Incongruent	Incongruent	96.008791	96.309262	n	0.436825	Correct	Correct
6	49	Flanker_LR	LLL	Congruent	Incongruent	98.008644	98.308632	f	0.349040	Correct	Correct
6	50	Flanker_UD	DDD	Congruent	Congruent	100.008465	100.308493	n	0.389082	Correct	Correct
6	51	Flanker_LR	LRL	Incongruent	Congruent	102.008300	102.308317	g	0.445294	Correct	Correct
6	52	Flanker_UD	UDU	Incongruent	Incongruent	104.008137	104.308165	n	0.501435	Correct	Correct
6	53	Flanker_LR	LRL	Incongruent	Incongruent	106.008007	106.307993	g	0.581494	Correct	Correct
6	54	Flanker_UD	UDU	Incongruent	Incongruent	108.007776	108.307796	n	0.405633	Correct	Correct
6	55	Flanker_LR	RLR	Incongruent	Incongruent	110.007648	110.307670	f	0.437821	Correct	Correct
6	56	Flanker_UD	DUD	Incongruent	Incongruent	112.007478	112.307453	j	0.413872	Correct	Correct
6	57	Flanker_LR	RLR	Incongruent	Incongruent	114.007358	114.307317	f	0.469958	Correct	Correct
6	58	Flanker_UD	DDD	Congruent	Incongruent	116.007152	116.307125	n	0.446145	Correct	Correct
6	59	Flanker_LR	RLR	Incongruent	Congruent	118.006988	118.306959	f	0.422224	Correct	Correct
6	60	Flanker_UD	UUU	Congruent	Incongruent	120.006826	120.306797	j	0.406377	Correct	Correct
6	61	Flanker_LR	LLL	Congruent	Congruent	122.006663	122.306636	f	0.358519	Correct	Correct
6	62	Flanker_UD	DUD	Incongruent	Congruent	124.006497	124.306468	j	0.366607	Correct	Correct
6	63	Flanker_LR	RRR	Congruent	Incongruent	126.006332	126.306304	g	0.486691	Correct	Correct
6	64	Flanker_UD	UUU	Congruent	Congruent	128.006168	128.306140	j	0.350878	Correct	Correct
6	65	Flanker_LR	RLR	Incongruent	Congruent	130.006052	130.305992	f	0.462956	Correct	Correct
6	66	Flanker_UD	DDD	Congruent	Incongruent	132.005845	132.305811	j	0.375046	Error	Correct
6	67	Flanker_LR	RRR	Congruent	Congruent	134.005681	134.305647	g	0.471210	Correct	Error
6	68	Flanker_UD	DDD	Congruent	Congruent	136.005519	136.305482	n	0.407406	Correct	Correct
6	69	Flanker_LR	RRR	Congruent	Congruent	138.005358	138.305345	g	0.399408	Correct	Correct
6	70	Flanker_UD	UUU	Congruent	Congruent	140.005193	140.305154	j	0.319673	Correct	Correct
6	71	Flanker_LR	LRL	Incongruent	Congruent	142.005030	142.304990	g	0.503689	Correct	Correct
6	72	Flanker_UD	UUU	Congruent	Incongruent	144.004834	144.304827	j	0.367861	Correct	Correct
6	73	Flanker_LR	LLL	Congruent	Congruent	146.004718	146.304676	f	0.360030	Correct	Correct
6	74	Flanker_UD	DDD	Congruent	Congruent	148.004538	148.304497	n	0.368121	Correct	Correct
6	75	Flanker_LR	RRR	Congruent	Congruent	150.004375	150.304335	g	0.376253	Correct	Correct
6	76	Flanker_UD	DUD	Incongruent	Congruent	152.004210	152.304171	j	0.504334	Correct	Correct
6	77	Flanker_LR	LLL	Congruent	Incongruent	154.004046	154.304028	f	0.320411	Correct	Correct
6	78	Flanker_UD	DUD	Incongruent	Congruent	156.003881	156.303842	j	0.488602	Correct	Correct
6	79	Flanker_LR	RLR	Incongruent	Incongruent	158.003717	158.303679	f	0.448778	Correct	Correct
6	80	Flanker_UD	DUD	Incongruent	Incongruent	160.003551	160.303515	j	0.432827	Correct	Correct
6	81	Flanker_LR	RRR	Congruent	Incongruent	162.003410	162.303366	g	0.480879	Correct	Correct
6	82	Flanker_UD	DDD	Congruent	Congruent	164.003227	164.303185	j	0.448997	Error	Correct
6	83	Flanker_LR	LRL	Incongruent	Congruent	166.003050	166.303024	g	0.513195	Correct	Error
6	84	Flanker_UD	DUD	Incongruent	Incongruent	168.002885	168.302861	j	0.473330	Correct	Correct
6	85	Flanker_LR	LLL	Congruent	Incongruent	170.002747	170.302697	f	0.433439	Correct	Correct
6	86	Flanker_UD	UDU	Incongruent	Congruent	172.002560	172.302538	n	0.497609	Correct	Correct
6	87	Flanker_LR	RRR	Congruent	Incongruent	174.002392	174.302367	g	0.513707	Correct	Correct
6	88	Flanker_UD	DDD	Congruent	Congruent	176.002235	176.302204	n	0.425846	Correct	Correct
6	89	Flanker_LR	RLR	Incongruent	Congruent	178.002100	178.302045	f	0.441909	Correct	Correct
6	90	Flanker_UD	UDU	Incongruent	Incongruent	180.001909	180.301877	n	0.474112	Correct	Correct
6	91	Flanker_LR	LLL	Congruent	Incongruent	182.001741	182.301713	f	0.426201	Correct	Correct
6	92	Flanker_UD	UDU	Incongruent	Congruent	184.001578	184.301550	n	0.530323	Correct	Correct
6	93	Flanker_LR	LLL	Congruent	Incongruent	186.001388	186.301385	f	0.426460	Correct	Correct
6	94	Flanker_UD	UUU	Congruent	Congruent	188.001253	188.301222	j	0.482536	Correct	Correct
6	95	Flanker_LR	LRL	Incongruent	Congruent	190.001078	190.301057	g	0.506726	Correct	Correct
6	96	Flanker_UD	UDU	Incongruent	Incongruent	192.000921	192.300894	n	0.482758	Correct	Correct
7	1	Flanker_LR	LRL	Incongruent	None	1.999834	2.299805	g	0.444156	Correct	None
7	2	Flanker_UD	UDU	Incongruent	Incongruent	3.999640	4.299640	n	0.404246	Correct	Correct
7	3	Flanker_LR	LLL	Congruent	Incongruent	5.999513	6.299478	f	0.476305	Correct	Correct
7	4	Flanker_UD	UDU	Incongruent	Congruent	7.999341	8.299312	n	0.500525	Correct	Correct
7	5	Flanker_LR	RRR	Congruent	Incongruent	9.999182	10.299149	g	0.372550	Correct	Correct
7	6	Flanker_UD	UUU	Congruent	Congruent	11.999014	12.298984	j	0.468695	Correct	Correct
7	7	Flanker_LR	LRL	Incongruent	Congruent	13.998849	14.298821	f	0.436742	Error	Correct
7	8	Flanker_UD	UUU	Congruent	Incongruent	15.998691	16.298656	j	0.396942	Correct	Error
7	9	Flanker_LR	LLL	Congruent	Congruent	17.998532	18.298493	f	0.397055	Correct	Correct
7	10	Flanker_UD	UUU	Congruent	Congruent	19.998376	20.298349	j	0.421164	Correct	Correct
7	11	Flanker_LR	LLL	Congruent	Congruent	21.998173	22.298164	f	0.397295	Correct	Correct
7	12	Flanker_UD	DUD	Incongruent	Congruent	23.998039	24.298000	j	0.733467	Correct	Correct
7	13	Flanker_LR	LRL	Incongruent	Incongruent	25.997876	26.297837	g	0.429511	Correct	Correct
7	14	Flanker_UD	DDD	Congruent	Incongruent	27.997713	28.297680	n	0.429596	Correct	Correct
7	15	Flanker_LR	LLL	Congruent	Congruent	29.997553	30.297508	f	0.413748	Correct	Correct
7	16	Flanker_UD	DUD	Incongruent	Congruent	31.997385	32.297342	j	0.413959	Correct	Correct
7	17	Flanker_LR	RRR	Congruent	Incongruent	33.997222	34.313847	g	0.381375	Correct	Correct
7	18	Flanker_UD	UDU	Incongruent	Congruent	35.997062	36.313682	n	0.453521	Correct	Correct
7	19	Flanker_LR	LRL	Incongruent	Incongruent	37.996894	38.313516	g	0.605662	Correct	Correct
7	20	Flanker_UD	DUD	Incongruent	Incongruent	39.996725	40.313354	j	0.453631	Correct	Correct
7	21	Flanker_LR	LRL	Incongruent	Incongruent	41.996565	42.313199	g	0.485850	Correct	Correct
7	22	Flanker_UD	UUU	Congruent	Incongruent	43.996404	44.313026	j	0.357997	Correct	Correct
7	23	Flanker_LR	LRL	Incongruent	Congruent	45.996240	46.312863	g	0.454111	Correct	Correct
7	24	Flanker_UD	DUD	Incongruent	Incongruent	47.996074	48.312708	j	0.486223	Correct	Correct
7	25	Flanker_LR	RLR	Incongruent	Incongruent	49.995910	50.312534	f	0.502326	Correct	Correct
7	26	Flanker_UD	DUD	Incongruent	Incongruent	51.995755	52.312373	j	0.430446	Correct	Correct
7	27	Flanker_LR	RLR	Incongruent	Incongruent	53.995584	54.312208	f	0.494620	Correct	Correct
7	28	Flanker_UD	DDD	Congruent	Incongruent	55.995418	56.312048	j	0.414705	Error	Correct
7	29	Flanker_LR	RLR	Incongruent	Congruent	57.995243	58.311881	f	0.454903	Correct	Error
7	30	Flanker_UD	UDU	Incongruent	Incongruent	59.995082	60.311718	n	0.543023	Correct	Correct
7	31	Flanker_LR	LLL	Congruent	Incongruent	61.994917	62.311551	f	0.431163	Correct	Correct
7	32	Flanker_UD	DDD	Congruent	Congruent	63.994756	64.311389	n	0.447242	Correct	Correct
7	33	Flanker_LR	RLR	Incongruent	Congruent	65.994590	66.311227	f	0.431476	Correct	Correct
7	34	Flanker_UD	DDD	Congruent	Incongruent	67.994394	68.311049	n	0.479476	Correct	Correct
7	35	Flanker_LR	RLR	Incongruent	Congruent	69.994260	70.310897	f	0.503577	Correct	Correct
7	36	Flanker_UD	DUD	Incongruent	Incongruent	71.994098	72.310735	j	0.471667	Correct	Correct
7	37	Flanker_LR	RLR	Incongruent	Incongruent	73.993937	74.310578	f	0.463827	Correct	Correct
7	38	Flanker_UD	DUD	Incongruent	Incongruent	76.010435	76.310406	j	0.471882	Correct	Correct
7	39	Flanker_LR	RRR	Congruent	Incongruent	77.993607	78.310248	g	0.416075	Correct	Correct
7	40	Flanker_UD	DDD	Congruent	Congruent	80.010076	80.310078	n	0.376215	Correct	Correct
7	41	Flanker_LR	RLR	Incongruent	Congruent	82.009976	82.309914	g	0.336316	Error	Correct
7	42	Flanker_UD	UDU	Incongruent	Incongruent	84.009777	84.309752	n	0.496531	Correct	Error
7	43	Flanker_LR	LRL	Incongruent	Incongruent	86.009615	86.309588	g	0.512595	Correct	Correct
7	44	Flanker_UD	UDU	Incongruent	Incongruent	88.009423	88.309423	n	0.424782	Correct	Correct
7	45	Flanker_LR	RLR	Incongruent	Incongruent	90.009305	90.309261	f	0.464775	Correct	Correct
7	46	Flanker_UD	DUD	Incongruent	Incongruent	92.009096	92.309100	j	0.656943	Correct	Correct
7	47	Flanker_LR	LLL	Congruent	Incongruent	94.008934	94.308933	f	0.417023	Correct	Correct
7	48	Flanker_UD	UDU	Incongruent	Congruent	96.008798	96.308771	n	0.425204	Correct	Correct
7	49	Flanker_LR	LRL	Incongruent	Incongruent	98.008634	98.308605	g	0.481233	Correct	Correct
7	50	Flanker_UD	UUU	Congruent	Incongruent	100.008476	100.308441	j	0.369424	Correct	Correct
7	51	Flanker_LR	RLR	Incongruent	Congruent	102.008308	102.308279	f	0.553544	Correct	Correct
7	52	Flanker_UD	UDU	Incongruent	Incongruent	104.008117	104.308114	n	0.433689	Correct	Correct
7	53	Flanker_LR	RRR	Congruent	Incongruent	106.008002	106.307951	g	0.457797	Correct	Correct
7	54	Flanker_UD	DUD	Incongruent	Congruent	108.007815	108.307791	j	0.497833	Correct	Correct
7	55	Flanker_LR	RRR	Congruent	Incongruent	110.007665	110.307621	g	0.530082	Correct	Correct
7	56	Flanker_UD	UUU	Congruent	Congruent	112.007459	112.307459	j	0.394145	Correct	Correct
7	57	Flanker_LR	LLL	Congruent	Congruent	114.007307	114.307304	f	0.362312	Correct	Correct
7	58	Flanker_UD	UUU	Congruent	Congruent	116.007158	116.307135	j	0.386375	Correct	Correct
7	59	Flanker_LR	RRR	Congruent	Congruent	118.006999	118.306968	g	0.554546	Correct	Correct
7	60	Flanker_UD	UDU	Incongruent	Congruent	120.006839	120.306803	n	0.546669	Correct	Correct
7	61	Flanker_LR	LLL	Congruent	Incongruent	122.006679	122.306640	f	0.274737	Correct	Correct
7	62	Flanker_UD	UUU	Congruent	Congruent	124.006507	124.306478	j	0.362878	Correct	Correct
7	63	Flanker_LR	RRR	Congruent	Congruent	126.006342	126.306312	g	0.370972	Correct	Correct
7	64	Flanker_UD	UDU	Incongruent	Congruent	128.006178	128.306147	j	0.339152	Error	Correct
7	65	Flanker_LR	RRR	Congruent	Incongruent	130.006025	130.305985	g	0.443510	Correct	Error
7	66	Flanker_UD	DUD	Incongruent	Congruent	132.005859	132.305818	j	0.499371	Correct	Correct
7	67	Flanker_LR	LRL	Incongruent	Incongruent	134.005665	134.305656	g	0.499423	Correct	Correct
7	68	Flanker_UD	UDU	Incongruent	Incongruent	136.005534	136.305492	n	0.491574	Correct	Correct
7	69	Flanker_LR	RRR	Congruent	Incongruent	138.005369	138.305327	g	0.403703	Correct	Correct
7	70	Flanker_UD	UDU	Incongruent	Congruent	140.005174	140.305163	n	0.531908	Correct	Correct
7	71	Flanker_LR	LRL	Incongruent	Incongruent	142.005011	142.305001	g	0.508028	Correct	Correct
7	72	Flanker_UD	UUU	Congruent	Incongruent	144.004877	144.304836	j	0.420112	Correct	Correct
7	73	Flanker_LR	LLL	Congruent	Congruent	146.004716	146.304690	f	0.396251	Correct	Correct
7	74	Flanker_UD	DDD	Congruent	Congruent	148.004550	148.304508	n	0.404321	Correct	Correct
7	75	Flanker_LR	RLR	Incongruent	Congruent	150.004384	150.304344	f	0.524474	Correct	Correct
7	76	Flanker_UD	DDD	Congruent	Incongruent	152.004222	152.304180	n	0.452590	Correct	Correct
7	77	Flanker_LR	LRL	Incongruent	Congruent	154.004069	154.304034	g	0.540643	Correct	Correct
7	78	Flanker_UD	DDD	Congruent	Incongruent	156.003863	156.303853	n	0.420826	Correct	Correct
7	79	Flanker_LR	RRR	Congruent	Congruent	158.003731	158.303690	g	0.492973	Correct	Correct
7	80	Flanker_UD	DUD	Incongruent	Congruent	160.003569	160.303527	j	0.485046	Correct	Correct
7	81	Flanker_LR	LLL	Congruent	Incongruent	162.003406	162.303380	f	0.357199	Correct	Correct
7	82	Flanker_UD	UUU	Congruent	Congruent	164.003239	164.303198	j	0.397375	Correct	Correct
7	83	Flanker_LR	RRR	Congruent	Congruent	166.003077	166.303035	g	0.445413	Correct	Correct
7	84	Flanker_UD	DDD	Congruent	Congruent	168.002912	168.302872	n	0.357606	Correct	Correct
7	85	Flanker_LR	RLR	Incongruent	Congruent	170.002724	170.302717	f	0.453771	Correct	Correct
7	86	Flanker_UD	DDD	Congruent	Incongruent	172.002585	172.302543	n	0.445797	Correct	Correct
7	87	Flanker_LR	LLL	Congruent	Congruent	174.002414	174.302380	f	0.405985	Correct	Correct
7	88	Flanker_UD	DDD	Congruent	Congruent	176.002258	176.302215	n	0.430078	Correct	Correct
7	89	Flanker_LR	RLR	Incongruent	Congruent	178.002104	178.302052	f	0.422222	Correct	Correct
7	90	Flanker_UD	DDD	Congruent	Incongruent	180.001929	180.301888	n	0.430370	Correct	Correct
7	91	Flanker_LR	LLL	Congruent	Congruent	182.001766	182.301725	f	0.438431	Correct	Correct
7	92	Flanker_UD	UUU	Congruent	Congruent	184.001603	184.301562	j	0.518563	Correct	Correct
7	93	Flanker_LR	RRR	Congruent	Congruent	186.001448	186.301397	g	0.750758	Correct	Correct
7	94	Flanker_UD	DUD	Incongruent	Congruent	188.001243	188.301232	j	0.542890	Correct	Correct
7	95	Flanker_LR	LRL	Incongruent	Incongruent	190.001115	190.301070	g	0.542863	Correct	Correct
7	96	Flanker_UD	UUU	Congruent	Incongruent	192.000947	192.300906	j	0.359164	Correct	Correct
8	1	Flanker_LR	LLL	Congruent	None	1.999859	2.299813	f	0.460988	Correct	None
8	2	Flanker_UD	DDD	Congruent	Congruent	3.999685	4.299647	n	0.469165	Correct	Correct
8	3	Flanker_LR	LRL	Incongruent	Congruent	5.999533	6.299484	g	0.381307	Correct	Correct
8	4	Flanker_UD	DUD	Incongruent	Incongruent	7.999329	8.299319	j	0.453485	Correct	Correct
8	5	Flanker_LR	RRR	Congruent	Incongruent	9.999196	10.299156	g	0.389468	Correct	Correct
8	6	Flanker_UD	UUU	Congruent	Congruent	11.999045	12.299022	j	0.349754	Correct	Correct
8	7	Flanker_LR	LLL	Congruent	Congruent	13.998884	14.298828	f	0.325745	Correct	Correct
8	8	Flanker_UD	UDU	Incongruent	Congruent	15.998705	16.298664	n	0.469939	Correct	Correct
8	9	Flanker_LR	RLR	Incongruent	Incongruent	17.998540	18.298500	f	0.461955	Correct	Correct
8	10	Flanker_UD	DDD	Congruent	Incongruent	19.998377	20.298337	n	0.414149	Correct	Correct
8	11	Flanker_LR	LRL	Incongruent	Congruent	21.998212	22.298174	g	0.486238	Correct	Correct
8	12	Flanker_UD	DUD	Incongruent	Incongruent	23.998048	24.298008	j	0.454329	Correct	Correct
8	13	Flanker_LR	RRR	Congruent	Incongruent	25.997881	26.297847	g	0.366642	Correct	Correct
8	14	Flanker_UD	UUU	Congruent	Congruent	27.997721	28.297683	j	0.374641	Correct	Correct
8	15	Flanker_LR	LLL	Congruent	Congruent	29.997577	30.297518	f	0.366755	Correct	Correct
8	16	Flanker_UD	DUD	Incongruent	Congruent	31.997394	32.297351	j	0.478848	Correct	Correct
8	17	Flanker_LR	RRR	Congruent	Incongruent	33.997197	34.313919	g	0.366303	Correct	Correct
8	18	Flanker_UD	DDD	Congruent	Congruent	35.997035	36.313692	n	0.398395	Correct	Correct
8	19	Flanker_LR	LLL	Congruent	Congruent	37.996871	38.313528	f	0.350573	Correct	Correct
8	20	Flanker_UD	UUU	Congruent	Congruent	39.996732	40.313363	j	0.406660	Correct	Correct
8	21	Flanker_LR	LRL	Incongruent	Congruent	41.996570	42.313214	g	0.638796	Correct	Correct
8	22	Flanker_UD	DUD	Incongruent	Incongruent	43.996411	44.313035	j	0.454900	Correct	Correct
8	23	Flanker_LR	LRL	Incongruent	Incongruent	45.996256	46.312888	g	0.447078	Correct	Correct
8	24	Flanker_UD	UDU	Incongruent	Incongruent	47.996083	48.312710	n	0.463151	Correct	Correct
8	25	Flanker_LR	RLR	Incongruent	Incongruent	49.995920	50.312550	f	0.455344	Correct	Correct
8	26	Flanker_UD	DDD	Congruent	Incongruent	51.995761	52.312383	n	0.407485	Correct	Correct
8	27	Flanker_LR	RLR	Incongruent	Congruent	53.995585	54.312218	f	0.407525	Correct	Correct
8	28	Flanker_UD	DDD	Congruent	Incongruent	55.995430	56.312054	n	0.479648	Correct	Correct
8	29	Flanker_LR	RRR	Congruent	Congruent	57.995264	58.311907	g	0.447811	Correct	Correct
8	30	Flanker_UD	DDD	Congruent	Congruent	59.995068	60.311728	n	0.375960	Correct	Correct
8	31	Flanker_LR	LRL	Incongruent	Congruent	61.994937	62.311563	g	0.488083	Correct	Correct
8	32	Flanker_UD	DUD	Incongruent	Incongruent	63.994772	64.311398	j	0.360136	Correct	Correct
8	33	Flanker_LR	RRR	Congruent	Incongruent	65.994609	66.311258	g	0.376277	Correct	Correct
8	34	Flanker_UD	UUU	Congruent	Congruent	67.994445	68.311070	j	0.400463	Correct	Correct
8	35	Flanker_LR	LRL	Incongruent	Congruent	69.994279	70.310919	g	0.528461	Correct	Correct
8	36	Flanker_UD	UUU	Congruent	Incongruent	71.994117	72.310743	j	0.352637	Correct	Correct
8	37	Flanker_LR	RLR	Incongruent	Congruent	73.993955	74.310611	f	0.528757	Correct	Correct
8	38	Flanker_UD	UDU	Incongruent	Incongruent	75.993790	76.310416	n	0.616950	Correct	Correct
8	39	Flanker_LR	LLL	Congruent	Incongruent	77.993624	78.310253	f	0.384988	Correct	Correct
8	40	Flanker_UD	UUU	Congruent	Congruent	79.993431	80.310086	j	0.313064	Correct	Correct
8	41	Flanker_LR	LRL	Incongruent	Congruent	81.993297	82.309926	g	0.465341	Correct	Correct
8	42	Flanker_UD	UDU	Incongruent	Incongruent	83.993132	84.309763	n	0.489340	Correct	Correct
8	43	Flanker_LR	LRL	Incongruent	Incongruent	86.009604	86.309597	g	0.449553	Correct	Correct
8	44	Flanker_UD	DDD	Congruent	Incongruent	88.009471	88.309432	n	0.393562	Correct	Correct
8	45	Flanker_LR	RLR	Incongruent	Congruent	90.009314	90.309295	f	0.457788	Correct	Correct
8	46	Flanker_UD	UUU	Congruent	Incongruent	92.009144	92.309107	j	0.393903	Correct	Correct
8	47	Flanker_LR	LRL	Incongruent	Congruent	94.008979	94.308943	g	0.449957	Correct	Correct
8	48	Flanker_UD	DUD	Incongruent	Incongruent	96.008813	96.308778	j	0.506170	Correct	Correct
8	49	Flanker_LR	LLL	Congruent	Incongruent	98.008665	98.308638	f	0.346226	Correct	Correct
8	50	Flanker_UD	UUU	Congruent	Congruent	100.008490	100.308452	j	0.322328	Correct	Correct
8	51	Flanker_LR	RLR	Incongruent	Congruent	102.008329	102.308289	f	0.538470	Correct	Correct
8	52	Flanker_UD	DDD	Congruent	Incongruent	104.008156	104.308124	n	0.418587	Correct	Correct
8	53	Flanker_LR	RRR	Congruent	Congruent	106.008020	106.307970	g	0.418747	Correct	Correct
8	54	Flanker_UD	UDU	Incongruent	Congruent	108.007805	108.307797	n	0.450912	Correct	Correct
8	55	Flanker_LR	RRR	Congruent	Incongruent	110.007672	110.307639	g	0.402942	Correct	Correct
8	56	Flanker_UD	DUD	Incongruent	Congruent	112.007508	112.307469	j	0.483119	Correct	Correct
8	57	Flanker_LR	RLR	Incongruent	Incongruent	114.007356	114.307319	f	0.403381	Correct	Correct
8	58	Flanker_UD	UDU	Incongruent	Incongruent	116.007182	116.307142	n	0.411302	Correct	Correct
8	59	Flanker_LR	LRL	Incongruent	Incongruent	118.007016	118.306979	g	0.443608	Correct	Correct
8	60	Flanker_UD	DUD	Incongruent	Incongruent	120.006855	120.306817	j	0.419606	Correct	Correct
8	61	Flanker_LR	LLL	Congruent	Incongruent	122.006704	122.306657	f	0.427774	Correct	Correct
8	62	Flanker_UD	DUD	Incongruent	Congruent	124.006527	124.306488	j	0.411842	Correct	Correct
8	63	Flanker_LR	RRR	Congruent	Incongruent	126.006362	126.306324	g	0.428019	Correct	Correct
8	64	Flanker_UD	UDU	Incongruent	Congruent	128.006217	128.306158	n	0.420077	Correct	Correct
8	65	Flanker_LR	RLR	Incongruent	Incongruent	130.006006	130.305996	f	0.412343	Correct	Correct
8	66	Flanker_UD	DUD	Incongruent	Incongruent	132.005843	132.305833	j	0.428340	Correct	Correct
8	67	Flanker_LR	LLL	Congruent	Incongruent	134.005677	134.305669	f	0.396422	Correct	Correct
8	68	Flanker_UD	UUU	Congruent	Congruent	136.005544	136.305504	j	0.460551	Correct	Correct
8	69	Flanker_LR	RLR	Incongruent	Congruent	138.005404	138.305345	f	0.460751	Correct	Correct
8	70	Flanker_UD	UDU	Incongruent	Incongruent	140.005216	140.305178	n	0.468981	Correct	Correct
8	71	Flanker_LR	LRL	Incongruent	Incongruent	142.005053	142.305014	g	0.444986	Correct	Correct
8	72	Flanker_UD	DDD	Congruent	Incongruent	144.004885	144.304850	n	0.389141	Correct	Correct
8	73	Flanker_LR	RRR	Congruent	Congruent	146.004702	146.304694	g	0.437223	Correct	Correct
8	74	Flanker_UD	UUU	Congruent	Congruent	148.004559	148.304523	j	0.413323	Correct	Correct
8	75	Flanker_LR	LLL	Congruent	Congruent	150.004404	150.304361	f	0.413401	Correct	Correct
8	76	Flanker_UD	DDD	Congruent	Congruent	152.004236	152.304196	n	0.357651	Correct	Correct
8	77	Flanker_LR	LLL	Congruent	Congruent	154.004100	154.304043	f	0.333736	Correct	Correct
8	78	Flanker_UD	UDU	Incongruent	Congruent	156.003911	156.303870	n	0.493778	Correct	Correct
8	79	Flanker_LR	LLL	Congruent	Incongruent	158.003737	158.303705	f	0.350027	Correct	Correct
8	80	Flanker_UD	UDU	Incongruent	Congruent	160.003587	160.303543	n	0.430106	Correct	Correct
8	81	Flanker_LR	RLR	Incongruent	Incongruent	162.003435	162.303389	f	0.454181	Correct	Correct
8	82	Flanker_UD	DDD	Congruent	Incongruent	164.003223	164.303215	n	0.398353	Correct	Correct
8	83	Flanker_LR	RRR	Congruent	Congruent	166.003083	166.303050	g	0.374433	Correct	Correct
8	84	Flanker_UD	DUD	Incongruent	Congruent	168.002907	168.302889	j	0.438465	Correct	Correct
8	85	Flanker_LR	LRL	Incongruent	Incongruent	170.002768	170.302721	g	0.470696	Correct	Correct
8	86	Flanker_UD	UUU	Congruent	Incongruent	172.002570	172.302560	j	0.414848	Correct	Correct
8	87	Flanker_LR	RRR	Congruent	Congruent	174.002434	174.302396	g	0.430876	Correct	Correct
8	88	Flanker_UD	DUD	Incongruent	Congruent	176.002264	176.302235	j	0.519086	Correct	Correct
8	89	Flanker_LR	RLR	Incongruent	Incongruent	178.002080	178.302070	f	0.423187	Correct	Correct
8	90	Flanker_UD	DDD	Congruent	Incongruent	180.001914	180.301905	n	0.447323	Correct	Correct
8	91	Flanker_LR	RRR	Congruent	Congruent	182.001747	182.301742	g	0.455357	Correct	Correct
8	92	Flanker_UD	UDU	Incongruent	Congruent	184.001616	184.301586	n	0.519508	Correct	Correct
8	93	Flanker_LR	RLR	Incongruent	Incongruent	186.001468	186.301426	f	0.447637	Correct	Correct
8	94	Flanker_UD	UUU	Congruent	Incongruent	188.001292	188.301251	j	0.367780	Correct	Correct
8	95	Flanker_LR	LLL	Congruent	Congruent	190.001125	190.301086	f	0.375891	Correct	Correct
8	96	Flanker_UD	UDU	Incongruent	Congruent	192.000968	192.300914	n	0.471983	Correct	Correct
