# Supplementary material for: Congruency Sequence Effects without Feature Integration or Contingency Learning Confounds
Source: PLoS One. 2014 Jul 14;9(7):e102337. doi: 10.1371/journal.pone.0102337 (PMC4096924; doi:10.1371/journal.pone.0102337)
Supplement: Raw Data S1 — The raw data collected from each participant in Experiments 1 and 2. (ZIP) [file pone.0102337.s001.zip › RAW DATA/Experiment2/Prime_Word_Flanker_3D_Subject_6_log.txt]

Experiment ID	Prime_Word_Flanker_Paradigm
Subject	6
Run Time	06-May-2013 13:09:27
Run Number	Trial Number	Task	Stimulus	Current Trial Type	Previous Trial Type	StimulusOnsetTime	StimulusOffsetTime	Response	RT	Accuracy	PreviousAccuracy
practice	1	Flanker_LR	LLL	Congruent	None	1.999825	2.299767	f	0.931994	Correct	None
practice	2	Flanker_UD	UUU	Congruent	Congruent	3.999707	4.299643	j	0.924173	Correct	Correct
practice	3	Flanker_LR	LRL	Incongruent	Congruent	5.999552	6.299427	g	1.044174	Correct	Correct
practice	4	Flanker_UD	DUD	Incongruent	Incongruent	7.999282	8.299259	j	1.140410	Correct	Correct
practice	5	Flanker_LR	LLL	Congruent	Incongruent	9.999195	10.299091	f	1.076520	Correct	Correct
practice	6	Flanker_UD	DUD	Incongruent	Congruent	11.998938	12.298891	j	1.164558	Correct	Correct
practice	7	Flanker_LR	RRR	Congruent	Incongruent	13.998770	14.298696	g	1.012282	Correct	Correct
practice	8	Flanker_UD	UUU	Congruent	Congruent	15.998624	16.298543	j	1.036935	Correct	Correct
practice	9	Flanker_LR	LLL	Congruent	Congruent	17.998438	18.298377	f	0.805294	Correct	Correct
practice	10	Flanker_UD	UDU	Incongruent	Congruent	19.998235	20.298156	n	0.845140	Correct	Correct
practice	11	Flanker_LR	RLR	Incongruent	Incongruent	21.998067	22.298041	f	0.957230	Correct	Correct
practice	12	Flanker_UD	DDD	Congruent	Incongruent	23.997846	24.297788	n	0.893402	Correct	Correct
practice	13	Flanker_LR	RRR	Congruent	Congruent	25.997667	26.297610	g	0.813500	Correct	Correct
practice	14	Flanker_UD	DDD	Congruent	Congruent	27.997483	28.314195	n	0.870040	Correct	Correct
practice	15	Flanker_LR	LRL	Incongruent	Congruent	29.997368	30.313998	g	0.989043	Correct	Correct
practice	16	Flanker_UD	UDU	Incongruent	Incongruent	31.997169	32.313829	n	0.773198	Correct	Correct
practice	17	Flanker_LR	LRL	Incongruent	Incongruent	33.996921	34.313654	g	0.821239	Correct	Correct
practice	18	Flanker_UD	UUU	Congruent	Incongruent	35.996788	36.313439	j	0.773432	Correct	Correct
practice	19	Flanker_LR	RLR	Incongruent	Congruent	37.996572	38.313309	f	0.709563	Correct	Correct
practice	20	Flanker_UD	DUD	Incongruent	Incongruent	39.996370	40.313009	j	0.685775	Correct	Correct
practice	21	Flanker_LR	RRR	Congruent	Incongruent	41.996224	42.312848	g	0.773893	Correct	Correct
practice	22	Flanker_UD	UDU	Incongruent	Congruent	43.996040	44.312676	n	0.869967	Correct	Correct
practice	23	Flanker_LR	RLR	Incongruent	Incongruent	45.995856	46.312492	f	0.726216	Correct	Correct
practice	24	Flanker_UD	DDD	Congruent	Incongruent	47.995672	48.312311	n	0.590297	Correct	Correct
1	1	Flanker_LR	LLL	Congruent	None	1.999816	2.299778	f	0.648991	Correct	None
1	2	Flanker_UD	DUD	Incongruent	Congruent	3.999646	4.299604	j	0.625222	Correct	Correct
1	3	Flanker_LR	LLL	Congruent	Incongruent	5.999446	6.299418	f	0.529234	Correct	Correct
1	4	Flanker_UD	UDU	Incongruent	Congruent	7.999272	8.299228	n	0.585894	Correct	Correct
1	5	Flanker_LR	RRR	Congruent	Incongruent	9.999096	10.299056	g	0.569480	Correct	Correct
1	6	Flanker_UD	DUD	Incongruent	Congruent	11.998922	12.298876	j	0.633644	Correct	Correct
1	7	Flanker_LR	LRL	Incongruent	Incongruent	13.998729	14.298697	g	0.649836	Correct	Correct
1	8	Flanker_UD	DUD	Incongruent	Incongruent	15.998547	16.298515	j	0.554066	Correct	Correct
1	9	Flanker_LR	RLR	Incongruent	Incongruent	17.998369	18.298334	f	0.626097	Correct	Correct
1	10	Flanker_UD	UDU	Incongruent	Incongruent	19.998187	20.298173	n	0.490124	Correct	Correct
1	11	Flanker_LR	RRR	Congruent	Incongruent	21.998007	22.297975	g	0.626402	Correct	Correct
1	12	Flanker_UD	UUU	Congruent	Congruent	23.997826	24.297793	j	0.514513	Correct	Correct
1	13	Flanker_LR	LRL	Incongruent	Congruent	25.997650	26.297626	g	0.602646	Correct	Correct
1	14	Flanker_UD	DDD	Congruent	Incongruent	27.997462	28.297487	n	0.450724	Correct	Correct
1	15	Flanker_LR	RRR	Congruent	Congruent	29.997285	30.313965	g	0.658135	Correct	Correct
1	16	Flanker_UD	DUD	Incongruent	Congruent	31.997095	32.313774	j	0.538261	Correct	Correct
1	17	Flanker_LR	RLR	Incongruent	Incongruent	33.996927	34.313560	f	0.594452	Correct	Correct
1	18	Flanker_UD	UDU	Incongruent	Incongruent	35.996740	36.313412	n	0.530665	Correct	Correct
1	19	Flanker_LR	RRR	Congruent	Incongruent	37.996575	38.313202	g	0.594720	Correct	Correct
1	20	Flanker_UD	UUU	Congruent	Congruent	39.996382	40.313027	j	0.658791	Correct	Correct
1	21	Flanker_LR	RRR	Congruent	Congruent	41.996204	42.312836	g	0.667036	Correct	Correct
1	22	Flanker_UD	DUD	Incongruent	Congruent	43.996040	44.312654	j	0.515095	Correct	Correct
1	23	Flanker_LR	LLL	Congruent	Incongruent	45.995851	46.312489	f	0.403212	Correct	Correct
1	24	Flanker_UD	UDU	Incongruent	Congruent	47.995667	48.312322	n	0.531280	Correct	Correct
1	25	Flanker_LR	RLR	Incongruent	Incongruent	49.995478	50.312091	f	0.507456	Correct	Correct
1	26	Flanker_UD	DDD	Congruent	Incongruent	51.995300	52.311934	n	0.475546	Correct	Correct
1	27	Flanker_LR	RRR	Congruent	Congruent	53.995117	54.311761	g	0.572199	Correct	Correct
1	28	Flanker_UD	DDD	Congruent	Congruent	55.994941	56.311579	n	0.627907	Correct	Correct
1	29	Flanker_LR	LLL	Congruent	Congruent	57.994759	58.311399	f	0.452152	Correct	Correct
1	30	Flanker_UD	UUU	Congruent	Congruent	59.994580	60.311212	j	0.396124	Correct	Correct
1	31	Flanker_LR	RLR	Incongruent	Congruent	61.994401	62.311033	f	0.636173	Correct	Correct
1	32	Flanker_UD	UUU	Congruent	Incongruent	63.994223	64.310860	j	0.644359	Correct	Correct
1	33	Flanker_LR	LLL	Congruent	Congruent	65.994040	66.310673	f	0.660460	Correct	Correct
1	34	Flanker_UD	DUD	Incongruent	Congruent	68.010519	68.310492	j	0.668531	Correct	Correct
1	35	Flanker_LR	LLL	Congruent	Incongruent	70.010342	70.310319	f	0.564692	Correct	Correct
1	36	Flanker_UD	DDD	Congruent	Congruent	72.010173	72.310146	n	0.492865	Correct	Correct
1	37	Flanker_LR	RLR	Incongruent	Congruent	74.009983	74.309954	f	0.501003	Correct	Correct
1	38	Flanker_UD	UUU	Congruent	Incongruent	76.009808	76.309778	j	0.405117	Correct	Correct
1	39	Flanker_LR	LRL	Incongruent	Congruent	78.009622	78.309593	g	0.749239	Correct	Correct
1	40	Flanker_UD	DUD	Incongruent	Incongruent	80.009444	80.309412	j	0.637310	Correct	Correct
1	41	Flanker_LR	LRL	Incongruent	Incongruent	82.009262	82.309235	g	0.725455	Correct	Correct
1	42	Flanker_UD	DDD	Congruent	Incongruent	84.009083	84.309059	n	0.421558	Correct	Correct
1	43	Flanker_LR	RLR	Incongruent	Congruent	86.008901	86.308840	f	0.557766	Correct	Correct
1	44	Flanker_UD	DDD	Congruent	Incongruent	88.008725	88.308693	n	0.389906	Correct	Correct
1	45	Flanker_LR	LRL	Incongruent	Congruent	90.008546	90.308515	g	0.686018	Correct	Correct
1	46	Flanker_UD	UDU	Incongruent	Incongruent	92.008359	92.308334	n	0.606082	Correct	Correct
1	47	Flanker_LR	LRL	Incongruent	Incongruent	94.008186	94.308159	g	0.702328	Correct	Correct
1	48	Flanker_UD	UUU	Congruent	Incongruent	96.008005	96.307966	j	0.718307	Correct	Correct
1	49	Flanker_LR	RLR	Incongruent	Congruent	98.007822	98.307795	f	0.655118	Correct	Correct
1	50	Flanker_UD	UUU	Congruent	Incongruent	100.007649	100.307614	j	0.462655	Correct	Correct
1	51	Flanker_LR	LLL	Congruent	Congruent	102.007467	102.307450	f	0.470771	Correct	Correct
1	52	Flanker_UD	DDD	Congruent	Congruent	104.007273	104.307263	n	0.438850	Correct	Correct
1	53	Flanker_LR	RRR	Congruent	Congruent	106.007109	106.307075	g	0.718973	Correct	Correct
1	54	Flanker_UD	DDD	Congruent	Congruent	108.006896	108.306901	n	0.687070	Correct	Correct
1	55	Flanker_LR	RRR	Congruent	Congruent	110.006767	110.306741	g	0.623573	Correct	Correct
1	56	Flanker_UD	UUU	Congruent	Congruent	112.006575	112.306550	j	0.503376	Correct	Correct
1	57	Flanker_LR	RLR	Incongruent	Congruent	114.006395	114.306362	f	0.471635	Correct	Correct
1	58	Flanker_UD	UUU	Congruent	Incongruent	116.006236	116.306188	j	0.391612	Correct	Correct
1	59	Flanker_LR	LRL	Incongruent	Congruent	118.006045	118.306001	g	0.535774	Correct	Correct
1	60	Flanker_UD	UDU	Incongruent	Incongruent	120.005864	120.305839	n	0.463866	Correct	Correct
1	61	Flanker_LR	LRL	Incongruent	Incongruent	122.005676	122.305646	g	0.616079	Correct	Correct
1	62	Flanker_UD	DDD	Congruent	Incongruent	124.005504	124.305455	n	0.512243	Correct	Correct
1	63	Flanker_LR	LLL	Congruent	Congruent	126.005325	126.305298	f	0.472274	Correct	Correct
1	64	Flanker_UD	UUU	Congruent	Congruent	128.005159	128.305110	j	0.384379	Correct	Correct
1	65	Flanker_LR	LRL	Incongruent	Congruent	130.004968	130.304931	g	0.552530	Correct	Correct
1	66	Flanker_UD	UDU	Incongruent	Incongruent	132.004771	132.304760	n	0.520670	Correct	Correct
1	67	Flanker_LR	RRR	Congruent	Incongruent	134.004611	134.304615	g	0.584829	Correct	Correct
1	68	Flanker_UD	UDU	Incongruent	Congruent	136.004429	136.304412	n	0.497091	Correct	Correct
1	69	Flanker_LR	RLR	Incongruent	Incongruent	138.004249	138.304226	f	0.497019	Correct	Correct
1	70	Flanker_UD	DUD	Incongruent	Incongruent	140.004038	140.304035	j	0.553177	Correct	Correct
1	71	Flanker_LR	LRL	Incongruent	Incongruent	142.003895	142.303868	g	0.537254	Correct	Correct
1	72	Flanker_UD	UUU	Congruent	Incongruent	144.003706	144.303678	j	0.601344	Correct	Correct
1	73	Flanker_LR	LLL	Congruent	Congruent	146.003521	146.303491	f	0.529544	Correct	Correct
1	74	Flanker_UD	UDU	Incongruent	Congruent	148.003376	148.303317	n	0.473709	Correct	Correct
1	75	Flanker_LR	RLR	Incongruent	Incongruent	150.003182	150.303139	f	0.538363	Correct	Correct
1	76	Flanker_UD	DDD	Congruent	Incongruent	152.002993	152.302954	n	0.401905	Correct	Correct
1	77	Flanker_LR	RRR	Congruent	Congruent	154.002799	154.302780	g	0.546006	Correct	Correct
1	78	Flanker_UD	UUU	Congruent	Congruent	156.002626	156.302613	j	0.498139	Correct	Correct
1	79	Flanker_LR	RRR	Congruent	Congruent	158.002446	158.302443	g	0.562395	Correct	Correct
1	80	Flanker_UD	DDD	Congruent	Congruent	160.002271	160.302233	n	0.458456	Correct	Correct
1	81	Flanker_LR	RLR	Incongruent	Congruent	162.002092	162.302065	f	0.538590	Correct	Correct
1	82	Flanker_UD	UDU	Incongruent	Incongruent	164.001913	164.301873	n	0.602928	Correct	Correct
1	83	Flanker_LR	RLR	Incongruent	Incongruent	166.001736	166.301698	f	0.506787	Correct	Correct
1	84	Flanker_UD	UDU	Incongruent	Incongruent	168.001556	168.301523	n	0.499088	Correct	Correct
1	85	Flanker_LR	LRL	Incongruent	Incongruent	170.001372	170.301342	g	0.619046	Correct	Correct
1	86	Flanker_UD	DUD	Incongruent	Incongruent	172.001197	172.301176	j	0.635191	Correct	Correct
1	87	Flanker_LR	LLL	Congruent	Incongruent	174.001018	174.300992	f	0.443424	Correct	Correct
1	88	Flanker_UD	DUD	Incongruent	Congruent	176.000843	176.300799	j	0.483487	Correct	Correct
1	89	Flanker_LR	LLL	Congruent	Incongruent	178.000655	178.300626	f	0.467498	Correct	Correct
1	90	Flanker_UD	UDU	Incongruent	Congruent	180.000474	180.300442	n	0.539729	Correct	Correct
1	91	Flanker_LR	LLL	Congruent	Incongruent	182.000297	182.300264	f	0.499834	Correct	Correct
1	92	Flanker_UD	DDD	Congruent	Congruent	184.000124	184.300085	n	0.435894	Correct	Correct
1	93	Flanker_LR	LRL	Incongruent	Congruent	185.999944	186.299884	g	0.564518	Correct	Correct
1	94	Flanker_UD	DUD	Incongruent	Incongruent	187.999760	188.299762	j	0.620283	Correct	Correct
1	95	Flanker_LR	RRR	Congruent	Incongruent	189.999585	190.299545	g	0.484365	Correct	Correct
1	96	Flanker_UD	DUD	Incongruent	Congruent	191.999403	192.299341	j	0.524362	Correct	Correct
2	1	Flanker_LR	RLR	Incongruent	None	1.999816	2.299774	f	0.551587	Correct	None
2	2	Flanker_UD	UUU	Congruent	Incongruent	3.999645	4.299604	j	0.496124	Correct	Correct
2	3	Flanker_LR	RLR	Incongruent	Congruent	5.999456	6.299414	f	0.631862	Correct	Correct
2	4	Flanker_UD	UUU	Congruent	Incongruent	7.999297	8.299228	j	0.400031	Correct	Correct
2	5	Flanker_LR	RRR	Congruent	Congruent	9.999116	10.299074	g	0.544479	Correct	Correct
2	6	Flanker_UD	DUD	Incongruent	Congruent	11.998928	12.298882	j	0.536275	Correct	Correct
2	7	Flanker_LR	RRR	Congruent	Incongruent	13.998740	14.298708	g	0.640364	Correct	Correct
2	8	Flanker_UD	UDU	Incongruent	Congruent	15.998568	16.298520	n	0.584538	Correct	Correct
2	9	Flanker_LR	LLL	Congruent	Incongruent	17.998386	18.298343	f	0.416663	Correct	Correct
2	10	Flanker_UD	DUD	Incongruent	Congruent	19.998210	20.298161	j	0.488788	Correct	Correct
2	11	Flanker_LR	LRL	Incongruent	Incongruent	21.998017	22.297971	g	0.552870	Correct	Correct
2	12	Flanker_UD	DDD	Congruent	Incongruent	23.997901	24.297842	n	0.401111	Correct	Correct
2	13	Flanker_LR	LLL	Congruent	Congruent	25.997669	26.297627	f	0.345120	Correct	Correct
2	14	Flanker_UD	DDD	Congruent	Congruent	27.997503	28.297452	n	0.361315	Correct	Correct
2	15	Flanker_LR	LLL	Congruent	Congruent	29.997308	30.313948	f	0.385341	Correct	Correct
2	16	Flanker_UD	UUU	Congruent	Congruent	31.997136	32.313827	j	0.392834	Correct	Correct
2	17	Flanker_LR	LLL	Congruent	Congruent	33.996961	34.313572	f	0.384991	Correct	Correct
2	18	Flanker_UD	UDU	Incongruent	Congruent	35.996775	36.313405	n	0.481189	Correct	Correct
2	19	Flanker_LR	RRR	Congruent	Incongruent	37.996605	38.313285	g	0.657261	Correct	Correct
2	20	Flanker_UD	DUD	Incongruent	Congruent	39.996411	40.313074	j	0.521395	Correct	Correct
2	21	Flanker_LR	LLL	Congruent	Incongruent	41.996248	42.312895	f	0.474143	Correct	Correct
2	22	Flanker_UD	DUD	Incongruent	Congruent	43.996069	44.312724	j	0.489779	Correct	Correct
2	23	Flanker_LR	LLL	Congruent	Incongruent	45.995891	46.312537	f	0.425712	Correct	Correct
2	24	Flanker_UD	UDU	Incongruent	Congruent	47.995731	48.312374	n	0.465767	Correct	Correct
2	25	Flanker_LR	LRL	Incongruent	Incongruent	49.995536	50.312156	g	0.586096	Correct	Correct
2	26	Flanker_UD	DDD	Congruent	Incongruent	51.995349	52.311975	n	0.514139	Correct	Correct
2	27	Flanker_LR	LLL	Congruent	Congruent	53.995176	54.311814	f	0.394234	Correct	Correct
2	28	Flanker_UD	DUD	Incongruent	Congruent	55.994995	56.311624	j	0.562305	Correct	Correct
2	29	Flanker_LR	RLR	Incongruent	Incongruent	57.994819	58.311440	g	0.434542	Error	Correct
2	30	Flanker_UD	UUU	Congruent	Incongruent	59.994626	60.311265	j	0.930576	Correct	Error
2	31	Flanker_LR	LRL	Incongruent	Congruent	61.994456	62.311083	g	0.618720	Correct	Correct
2	32	Flanker_UD	UUU	Congruent	Incongruent	63.994303	64.310905	j	0.426883	Correct	Correct
2	33	Flanker_LR	LRL	Incongruent	Congruent	65.994092	66.310727	g	0.747037	Correct	Correct
2	34	Flanker_UD	DUD	Incongruent	Incongruent	67.993915	68.310562	j	0.971044	Correct	Correct
2	35	Flanker_LR	RRR	Congruent	Incongruent	69.993735	70.310372	g	0.667281	Correct	Correct
2	36	Flanker_UD	DUD	Incongruent	Congruent	72.010221	72.310188	j	0.539332	Correct	Correct
2	37	Flanker_LR	RLR	Incongruent	Incongruent	74.010051	74.310034	f	0.579455	Correct	Correct
2	38	Flanker_UD	DUD	Incongruent	Incongruent	76.009883	76.309860	j	0.468013	Correct	Correct
2	39	Flanker_LR	RLR	Incongruent	Incongruent	78.009715	78.309661	f	0.571802	Correct	Correct
2	40	Flanker_UD	UDU	Incongruent	Incongruent	80.009514	80.309487	n	0.651930	Correct	Correct
2	41	Flanker_LR	LLL	Congruent	Incongruent	82.009350	82.309322	f	0.388032	Correct	Correct
2	42	Flanker_UD	DDD	Congruent	Congruent	84.009160	84.309127	n	0.660102	Correct	Correct
2	43	Flanker_LR	LLL	Congruent	Congruent	86.008980	86.308951	f	0.484267	Correct	Correct
2	44	Flanker_UD	UDU	Incongruent	Congruent	88.008809	88.308773	n	0.500418	Correct	Correct
2	45	Flanker_LR	RLR	Incongruent	Incongruent	90.008626	90.308597	f	0.444524	Correct	Correct
2	46	Flanker_UD	DUD	Incongruent	Incongruent	92.008445	92.308433	j	0.500598	Correct	Correct
2	47	Flanker_LR	LLL	Congruent	Incongruent	94.008268	94.308241	f	0.492778	Correct	Correct
2	48	Flanker_UD	UDU	Incongruent	Congruent	96.008094	96.308064	n	0.516828	Correct	Correct
2	49	Flanker_LR	LLL	Congruent	Incongruent	98.007915	98.307885	f	0.549441	Correct	Correct
2	50	Flanker_UD	UUU	Congruent	Congruent	100.007751	100.307733	j	0.485136	Correct	Correct
2	51	Flanker_LR	RRR	Congruent	Congruent	102.007557	102.307528	g	0.621231	Correct	Correct
2	52	Flanker_UD	UDU	Incongruent	Congruent	104.007388	104.307386	n	0.589604	Correct	Correct
2	53	Flanker_LR	RRR	Congruent	Incongruent	106.007232	106.307178	g	0.429503	Correct	Correct
2	54	Flanker_UD	DDD	Congruent	Congruent	108.007030	108.307048	n	0.445640	Correct	Correct
2	55	Flanker_LR	RRR	Congruent	Congruent	110.006858	110.306853	g	0.717667	Correct	Correct
2	56	Flanker_UD	UUU	Congruent	Congruent	112.006674	112.306646	j	0.509960	Correct	Correct
2	57	Flanker_LR	RRR	Congruent	Congruent	114.006509	114.306475	g	0.549917	Correct	Correct
2	58	Flanker_UD	DDD	Congruent	Congruent	116.006362	116.306354	n	0.558218	Correct	Correct
2	59	Flanker_LR	RLR	Incongruent	Congruent	118.006134	118.306114	f	0.614248	Correct	Correct
2	60	Flanker_UD	DUD	Incongruent	Incongruent	120.005963	120.305928	j	0.798367	Correct	Correct
2	61	Flanker_LR	RLR	Incongruent	Incongruent	122.005783	122.305749	f	0.774518	Correct	Correct
2	62	Flanker_UD	UDU	Incongruent	Incongruent	124.005657	124.305610	n	0.702563	Correct	Correct
2	63	Flanker_LR	RRR	Congruent	Incongruent	126.005429	126.305404	g	0.606744	Correct	Correct
2	64	Flanker_UD	UUU	Congruent	Congruent	128.005253	128.305219	j	0.486922	Correct	Correct
2	65	Flanker_LR	RRR	Congruent	Congruent	130.005073	130.305046	g	0.567022	Correct	Correct
2	66	Flanker_UD	DDD	Congruent	Congruent	132.004898	132.304898	n	0.543186	Correct	Correct
2	67	Flanker_LR	LRL	Incongruent	Congruent	134.004718	134.304685	g	0.823289	Correct	Correct
2	68	Flanker_UD	UUU	Congruent	Incongruent	136.004539	136.304505	j	0.471359	Correct	Correct
2	69	Flanker_LR	RLR	Incongruent	Congruent	138.004369	138.304344	f	0.591430	Correct	Correct
2	70	Flanker_UD	UDU	Incongruent	Incongruent	140.004236	140.304222	n	0.543487	Correct	Correct
2	71	Flanker_LR	LRL	Incongruent	Incongruent	142.004004	142.303970	g	0.631733	Correct	Correct
2	72	Flanker_UD	UDU	Incongruent	Incongruent	144.003826	144.303798	n	0.496296	Correct	Correct
2	73	Flanker_LR	LRL	Incongruent	Incongruent	146.003653	146.303600	g	0.680064	Correct	Correct
2	74	Flanker_UD	UDU	Incongruent	Incongruent	148.003504	148.303449	n	0.504833	Correct	Correct
2	75	Flanker_LR	LRL	Incongruent	Incongruent	150.003265	150.303262	g	0.584260	Correct	Correct
2	76	Flanker_UD	DUD	Incongruent	Incongruent	152.003119	152.303093	j	0.640352	Correct	Correct
2	77	Flanker_LR	LRL	Incongruent	Incongruent	154.002952	154.302930	g	0.688545	Correct	Correct
2	78	Flanker_UD	UUU	Congruent	Incongruent	156.002802	156.302758	j	0.432636	Correct	Correct
2	79	Flanker_LR	RRR	Congruent	Congruent	158.002601	158.302576	g	0.456699	Correct	Correct
2	80	Flanker_UD	DDD	Congruent	Congruent	160.002428	160.302414	n	0.440837	Correct	Correct
2	81	Flanker_LR	LRL	Incongruent	Congruent	162.002233	162.302212	g	0.585023	Correct	Correct
2	82	Flanker_UD	DDD	Congruent	Incongruent	164.002079	164.302021	n	0.425175	Correct	Correct
2	83	Flanker_LR	RLR	Incongruent	Congruent	166.001882	166.301847	f	0.585195	Correct	Correct
2	84	Flanker_UD	DUD	Incongruent	Incongruent	168.001695	168.301667	j	0.545306	Correct	Correct
2	85	Flanker_LR	LLL	Congruent	Incongruent	170.001530	170.301495	f	0.457470	Correct	Correct
2	86	Flanker_UD	UUU	Congruent	Congruent	172.001362	172.301309	j	0.465700	Correct	Correct
2	87	Flanker_LR	RRR	Congruent	Congruent	174.001163	174.301162	g	0.529675	Correct	Correct
2	88	Flanker_UD	DDD	Congruent	Congruent	176.000958	176.300964	n	0.481885	Correct	Correct
2	89	Flanker_LR	RLR	Incongruent	Congruent	178.000820	178.300779	f	0.537934	Correct	Correct
2	90	Flanker_UD	DDD	Congruent	Incongruent	180.000634	180.300621	n	0.370161	Correct	Correct
2	91	Flanker_LR	LRL	Incongruent	Congruent	182.000455	182.300427	g	0.634280	Correct	Correct
2	92	Flanker_UD	UDU	Incongruent	Incongruent	184.000280	184.300245	j	0.634380	Error	Correct
2	93	Flanker_LR	LRL	Incongruent	Incongruent	186.000097	186.300068	g	0.826512	Correct	Error
2	94	Flanker_UD	UUU	Congruent	Incongruent	187.999925	188.299908	j	0.482565	Correct	Correct
2	95	Flanker_LR	RLR	Incongruent	Congruent	189.999747	190.299714	f	0.514788	Correct	Correct
2	96	Flanker_UD	DDD	Congruent	Incongruent	191.999572	192.299538	n	0.530887	Correct	Correct
3	1	Flanker_LR	RLR	Incongruent	None	1.999830	2.299781	f	0.547684	Correct	None
3	2	Flanker_UD	UDU	Incongruent	Incongruent	3.999650	4.299603	n	0.548423	Correct	Correct
3	3	Flanker_LR	RRR	Congruent	Incongruent	5.999474	6.299430	g	0.603842	Correct	Correct
3	4	Flanker_UD	DUD	Incongruent	Congruent	7.999319	8.299261	j	0.667945	Correct	Correct
3	5	Flanker_LR	LLL	Congruent	Incongruent	9.999116	10.299068	f	0.356181	Correct	Correct
3	6	Flanker_UD	UUU	Congruent	Congruent	11.998940	12.298894	j	0.476207	Correct	Correct
3	7	Flanker_LR	LLL	Congruent	Congruent	13.998763	14.298701	f	0.444365	Correct	Correct
3	8	Flanker_UD	DDD	Congruent	Congruent	15.998589	16.298560	n	0.300572	Correct	Correct
3	9	Flanker_LR	LLL	Congruent	Congruent	17.998438	18.298356	f	0.292651	Correct	Correct
3	10	Flanker_UD	UDU	Incongruent	Congruent	19.998231	20.298188	n	0.532901	Correct	Correct
3	11	Flanker_LR	LRL	Incongruent	Incongruent	21.998053	22.298012	g	0.572894	Correct	Correct
3	12	Flanker_UD	UDU	Incongruent	Incongruent	23.997900	24.297847	n	0.565040	Correct	Correct
3	13	Flanker_LR	RRR	Congruent	Incongruent	25.997713	26.297654	g	0.549123	Correct	Correct
3	14	Flanker_UD	DUD	Incongruent	Congruent	27.997523	28.297475	j	0.485208	Correct	Correct
3	15	Flanker_LR	RLR	Incongruent	Incongruent	29.997344	30.297298	f	0.597439	Correct	Correct
3	16	Flanker_UD	UDU	Incongruent	Incongruent	31.997176	32.313791	n	0.476807	Correct	Correct
3	17	Flanker_LR	LLL	Congruent	Incongruent	33.996990	34.313613	f	0.380921	Correct	Correct
3	18	Flanker_UD	UUU	Congruent	Congruent	35.996815	36.313425	j	0.413109	Correct	Correct
3	19	Flanker_LR	RLR	Incongruent	Congruent	37.996636	38.313232	f	0.613232	Correct	Correct
3	20	Flanker_UD	UUU	Congruent	Incongruent	39.996469	40.313081	j	0.429380	Correct	Correct
3	21	Flanker_LR	RRR	Congruent	Congruent	41.996286	42.312903	g	0.453490	Correct	Correct
3	22	Flanker_UD	DUD	Incongruent	Congruent	43.996108	44.312733	j	0.637581	Correct	Correct
3	23	Flanker_LR	LRL	Incongruent	Incongruent	45.995929	46.312551	g	0.573869	Correct	Correct
3	24	Flanker_UD	DUD	Incongruent	Incongruent	47.995762	48.312377	j	0.517838	Correct	Correct
3	25	Flanker_LR	RLR	Incongruent	Incongruent	49.995574	50.312194	f	0.718022	Correct	Correct
3	26	Flanker_UD	DDD	Congruent	Incongruent	51.995397	52.312016	n	0.534078	Correct	Correct
3	27	Flanker_LR	RRR	Congruent	Congruent	53.995222	54.311851	g	0.470399	Correct	Correct
3	28	Flanker_UD	DUD	Incongruent	Congruent	55.995043	56.311663	j	0.486891	Correct	Correct
3	29	Flanker_LR	LLL	Congruent	Incongruent	57.994858	58.311489	f	0.398498	Correct	Correct
3	30	Flanker_UD	UDU	Incongruent	Congruent	59.994687	60.311352	n	0.494613	Correct	Correct
3	31	Flanker_LR	RLR	Incongruent	Incongruent	61.994495	62.311136	f	0.446738	Correct	Correct
3	32	Flanker_UD	DUD	Incongruent	Incongruent	63.994313	64.310959	j	0.598883	Correct	Correct
3	33	Flanker_LR	LRL	Incongruent	Incongruent	65.994157	66.310780	f	0.326938	Error	Correct
3	34	Flanker_UD	UDU	Incongruent	Incongruent	67.993959	68.310586	n	0.599160	Correct	Error
3	35	Flanker_LR	RLR	Incongruent	Incongruent	69.993795	70.310427	f	0.663353	Correct	Correct
3	36	Flanker_UD	DDD	Congruent	Incongruent	72.010282	72.310249	n	0.607315	Correct	Correct
3	37	Flanker_LR	RRR	Congruent	Congruent	74.010101	74.310069	g	0.831415	Correct	Correct
3	38	Flanker_UD	DUD	Incongruent	Congruent	76.009921	76.309917	j	0.479534	Correct	Correct
3	39	Flanker_LR	RLR	Incongruent	Incongruent	78.009747	78.309718	f	0.511772	Correct	Correct
3	40	Flanker_UD	DDD	Congruent	Incongruent	80.009558	80.309540	n	0.463869	Correct	Correct
3	41	Flanker_LR	LRL	Incongruent	Congruent	82.009397	82.309367	g	0.631981	Correct	Correct
3	42	Flanker_UD	UUU	Congruent	Incongruent	84.009209	84.309213	j	0.424127	Correct	Correct
3	43	Flanker_LR	LRL	Incongruent	Congruent	86.009049	86.309008	g	0.592243	Correct	Correct
3	44	Flanker_UD	UDU	Incongruent	Incongruent	88.008869	88.308832	n	0.552394	Correct	Correct
3	45	Flanker_LR	RRR	Congruent	Incongruent	90.008690	90.308654	g	0.777121	Correct	Correct
3	46	Flanker_UD	UUU	Congruent	Congruent	92.008533	92.308518	j	0.456542	Correct	Correct
3	47	Flanker_LR	RRR	Congruent	Congruent	94.008340	94.308307	g	0.512710	Correct	Correct
3	48	Flanker_UD	DDD	Congruent	Congruent	96.008159	96.308117	n	0.440896	Correct	Correct
3	49	Flanker_LR	RRR	Congruent	Congruent	98.007984	98.307953	g	0.561379	Correct	Correct
3	50	Flanker_UD	UDU	Incongruent	Congruent	100.007806	100.307822	n	0.577054	Correct	Correct
3	51	Flanker_LR	LLL	Congruent	Incongruent	102.007628	102.307598	f	0.489150	Correct	Correct
3	52	Flanker_UD	DUD	Incongruent	Congruent	104.007455	104.307418	j	0.849323	Correct	Correct
3	53	Flanker_LR	LRL	Incongruent	Incongruent	106.007276	106.307241	g	0.793416	Correct	Correct
3	54	Flanker_UD	UDU	Incongruent	Incongruent	108.007081	108.307078	n	0.521629	Correct	Correct
3	55	Flanker_LR	LLL	Congruent	Incongruent	110.006914	110.306901	f	0.537673	Correct	Correct
3	56	Flanker_UD	UDU	Incongruent	Congruent	112.006739	112.306712	n	0.513922	Correct	Correct
3	57	Flanker_LR	LLL	Congruent	Incongruent	114.006563	114.306533	f	0.498059	Correct	Correct
3	58	Flanker_UD	DUD	Incongruent	Congruent	116.006421	116.306384	j	0.610048	Correct	Correct
3	59	Flanker_LR	RRR	Congruent	Incongruent	118.006216	118.306179	g	0.602166	Correct	Correct
3	60	Flanker_UD	UUU	Congruent	Congruent	120.006035	120.306001	j	0.482372	Correct	Correct
3	61	Flanker_LR	RRR	Congruent	Congruent	122.005860	122.305840	g	0.466450	Correct	Correct
3	62	Flanker_UD	DUD	Incongruent	Congruent	124.005719	124.305662	j	0.626592	Correct	Correct
3	63	Flanker_LR	LLL	Congruent	Incongruent	126.005499	126.305474	f	0.394755	Correct	Correct
3	64	Flanker_UD	UUU	Congruent	Congruent	128.005330	128.305294	j	0.482879	Correct	Correct
3	65	Flanker_LR	LRL	Incongruent	Congruent	130.005151	130.305115	g	0.602985	Correct	Correct
3	66	Flanker_UD	DDD	Congruent	Incongruent	132.004998	132.304964	n	0.427066	Correct	Correct
3	67	Flanker_LR	RLR	Incongruent	Congruent	134.004800	134.304766	f	0.475603	Correct	Correct
3	68	Flanker_UD	DDD	Congruent	Incongruent	136.004621	136.304588	n	0.515371	Correct	Correct
3	69	Flanker_LR	LRL	Incongruent	Congruent	138.004445	138.304407	g	0.619437	Correct	Correct
3	70	Flanker_UD	DDD	Congruent	Incongruent	140.004284	140.304235	n	0.603518	Correct	Correct
3	71	Flanker_LR	LRL	Incongruent	Congruent	142.004087	142.304056	g	0.739676	Correct	Correct
3	72	Flanker_UD	DUD	Incongruent	Incongruent	144.003914	144.303876	j	0.483780	Correct	Correct
3	73	Flanker_LR	LRL	Incongruent	Incongruent	146.003739	146.303704	g	0.540015	Correct	Correct
3	74	Flanker_UD	UDU	Incongruent	Incongruent	148.003578	148.303524	n	0.500215	Correct	Correct
3	75	Flanker_LR	LLL	Congruent	Incongruent	150.003385	150.303340	f	0.500172	Correct	Correct
3	76	Flanker_UD	UUU	Congruent	Congruent	152.003208	152.303175	j	0.628345	Correct	Correct
3	77	Flanker_LR	RRR	Congruent	Congruent	154.003030	154.302998	g	0.492463	Correct	Correct
3	78	Flanker_UD	DDD	Congruent	Congruent	156.002887	156.302829	n	0.452502	Correct	Correct
3	79	Flanker_LR	LLL	Congruent	Congruent	158.002677	158.302644	f	0.405213	Correct	Correct
3	80	Flanker_UD	UUU	Congruent	Congruent	160.002502	160.302465	j	0.477222	Correct	Correct
3	81	Flanker_LR	RLR	Incongruent	Congruent	162.002325	162.302294	f	0.628959	Correct	Correct
3	82	Flanker_UD	DDD	Congruent	Incongruent	164.002126	164.302121	n	0.373059	Correct	Correct
3	83	Flanker_LR	LRL	Incongruent	Congruent	166.001966	166.301937	g	0.629237	Correct	Correct
3	84	Flanker_UD	UDU	Incongruent	Incongruent	168.001797	168.301752	n	0.501277	Correct	Correct
3	85	Flanker_LR	RLR	Incongruent	Incongruent	170.001608	170.301589	f	0.557456	Correct	Correct
3	86	Flanker_UD	DDD	Congruent	Incongruent	172.001460	172.301419	n	0.605559	Correct	Correct
3	87	Flanker_LR	RLR	Incongruent	Congruent	174.001265	174.301230	f	0.469624	Correct	Correct
3	88	Flanker_UD	DUD	Incongruent	Incongruent	176.001087	176.301059	j	0.573812	Correct	Correct
3	89	Flanker_LR	LRL	Incongruent	Incongruent	178.000911	178.300877	g	0.710013	Correct	Correct
3	90	Flanker_UD	UUU	Congruent	Incongruent	180.000750	180.300730	j	0.446036	Correct	Correct
3	91	Flanker_LR	LLL	Congruent	Congruent	182.000556	182.300525	f	0.454270	Correct	Correct
3	92	Flanker_UD	UUU	Congruent	Congruent	184.000379	184.300344	j	0.470340	Correct	Correct
3	93	Flanker_LR	RRR	Congruent	Congruent	186.000210	186.300168	g	0.550395	Correct	Correct
3	94	Flanker_UD	UUU	Congruent	Congruent	188.000068	188.300004	j	0.630640	Correct	Correct
3	95	Flanker_LR	RLR	Incongruent	Congruent	189.999898	190.299815	f	0.598689	Correct	Correct
3	96	Flanker_UD	DDD	Congruent	Incongruent	191.999673	192.299638	n	0.462804	Correct	Correct
4	1	Flanker_LR	LRL	Incongruent	None	1.999827	2.299796	g	0.634845	Correct	None
4	2	Flanker_UD	UDU	Incongruent	Incongruent	3.999643	4.299617	n	0.442897	Correct	Correct
4	3	Flanker_LR	LLL	Congruent	Incongruent	5.999484	6.299450	f	0.491069	Correct	Correct
4	4	Flanker_UD	UDU	Incongruent	Congruent	7.999295	8.299256	n	0.459326	Correct	Correct
4	5	Flanker_LR	RRR	Congruent	Incongruent	9.999116	10.299067	g	0.531324	Correct	Correct
4	6	Flanker_UD	DDD	Congruent	Congruent	11.998947	12.298908	n	0.387460	Correct	Correct
4	7	Flanker_LR	RLR	Incongruent	Congruent	13.998782	14.298730	f	0.595609	Correct	Correct
4	8	Flanker_UD	DUD	Incongruent	Incongruent	15.998587	16.298557	j	0.475722	Correct	Correct
4	9	Flanker_LR	RRR	Congruent	Incongruent	17.998415	18.298380	g	0.563825	Correct	Correct
4	10	Flanker_UD	UDU	Incongruent	Congruent	19.998231	20.298204	n	0.524015	Correct	Correct
4	11	Flanker_LR	RLR	Incongruent	Incongruent	21.998085	22.298027	f	0.572107	Correct	Correct
4	12	Flanker_UD	UDU	Incongruent	Incongruent	23.997883	24.297852	n	0.420198	Correct	Correct
4	13	Flanker_LR	RRR	Congruent	Incongruent	25.997707	26.297674	g	0.540276	Correct	Correct
4	14	Flanker_UD	DDD	Congruent	Congruent	27.997530	28.297497	n	0.420441	Correct	Correct
4	15	Flanker_LR	RLR	Incongruent	Congruent	29.997364	30.313989	f	0.572631	Correct	Correct
4	16	Flanker_UD	DDD	Congruent	Incongruent	31.997177	32.313809	n	0.492170	Correct	Correct
4	17	Flanker_LR	RRR	Congruent	Congruent	33.997000	34.313634	g	0.572207	Correct	Correct
4	18	Flanker_UD	DUD	Incongruent	Congruent	35.996824	36.313453	j	0.476264	Correct	Correct
4	19	Flanker_LR	RLR	Incongruent	Incongruent	37.996685	38.313269	f	0.572531	Correct	Correct
4	20	Flanker_UD	UDU	Incongruent	Incongruent	39.996470	40.313101	n	0.468448	Correct	Correct
4	21	Flanker_LR	LRL	Incongruent	Incongruent	41.996292	42.312928	g	0.556656	Correct	Correct
4	22	Flanker_UD	UUU	Congruent	Incongruent	43.996126	44.312741	j	0.444803	Correct	Correct
4	23	Flanker_LR	LLL	Congruent	Congruent	45.995943	46.312577	f	0.404866	Correct	Correct
4	24	Flanker_UD	UUU	Congruent	Congruent	47.995757	48.312404	j	0.405019	Correct	Correct
4	25	Flanker_LR	LLL	Congruent	Congruent	49.995589	50.312285	f	0.365093	Correct	Correct
4	26	Flanker_UD	UDU	Incongruent	Congruent	51.995387	52.312114	n	0.477243	Correct	Correct
4	27	Flanker_LR	RLR	Incongruent	Incongruent	53.995234	54.311911	f	0.493348	Correct	Correct
4	28	Flanker_UD	UUU	Congruent	Incongruent	55.995056	56.311695	j	0.365469	Correct	Correct
4	29	Flanker_LR	RLR	Incongruent	Congruent	57.994882	58.311520	f	0.573688	Correct	Correct
4	30	Flanker_UD	DDD	Congruent	Incongruent	59.994705	60.311350	n	0.445862	Correct	Correct
4	31	Flanker_LR	LRL	Incongruent	Congruent	61.994526	62.311150	g	0.565845	Correct	Correct
4	32	Flanker_UD	UUU	Congruent	Incongruent	63.994342	64.310983	j	0.430060	Correct	Correct
4	33	Flanker_LR	LRL	Incongruent	Congruent	65.994173	66.310837	g	0.630216	Correct	Correct
4	34	Flanker_UD	UUU	Congruent	Incongruent	67.993998	68.310629	j	0.438242	Correct	Correct
4	35	Flanker_LR	LRL	Incongruent	Congruent	70.010485	70.310453	g	0.590543	Correct	Correct
4	36	Flanker_UD	DUD	Incongruent	Incongruent	72.010307	72.310279	j	0.486474	Correct	Correct
4	37	Flanker_LR	LLL	Congruent	Incongruent	74.010132	74.310113	f	0.390646	Correct	Correct
4	38	Flanker_UD	DUD	Incongruent	Congruent	76.009953	76.309926	j	0.542762	Correct	Correct
4	39	Flanker_LR	LLL	Congruent	Incongruent	78.009779	78.309756	f	0.406922	Correct	Correct
4	40	Flanker_UD	DDD	Congruent	Congruent	80.009602	80.309577	n	0.374968	Correct	Correct
4	41	Flanker_LR	LRL	Incongruent	Congruent	82.009436	82.309421	g	0.519066	Correct	Correct
4	42	Flanker_UD	DDD	Congruent	Incongruent	84.009247	84.309224	n	0.431207	Correct	Correct
4	43	Flanker_LR	RLR	Incongruent	Congruent	86.009073	86.309042	f	0.495385	Correct	Correct
4	44	Flanker_UD	UUU	Congruent	Incongruent	88.008899	88.308865	j	0.431597	Correct	Correct
4	45	Flanker_LR	RLR	Incongruent	Congruent	90.008744	90.308743	f	0.487576	Correct	Correct
4	46	Flanker_UD	DUD	Incongruent	Incongruent	92.008549	92.308514	j	0.535712	Correct	Correct
4	47	Flanker_LR	LRL	Incongruent	Incongruent	94.008369	94.308347	g	0.615886	Correct	Correct
4	48	Flanker_UD	UUU	Congruent	Incongruent	96.008191	96.308166	j	0.376023	Correct	Correct
4	49	Flanker_LR	LRL	Incongruent	Congruent	98.008022	98.307992	g	0.584135	Correct	Correct
4	50	Flanker_UD	DUD	Incongruent	Incongruent	100.007841	100.307810	j	0.440301	Correct	Correct
4	51	Flanker_LR	RRR	Congruent	Incongruent	102.007669	102.307632	g	0.440399	Correct	Correct
4	52	Flanker_UD	DDD	Congruent	Congruent	104.007483	104.307458	n	0.408446	Correct	Correct
4	53	Flanker_LR	LRL	Incongruent	Congruent	106.007345	106.307296	g	0.576636	Correct	Correct
4	54	Flanker_UD	DUD	Incongruent	Incongruent	108.007133	108.307102	j	0.520728	Correct	Correct
4	55	Flanker_LR	LLL	Congruent	Incongruent	110.006957	110.306927	f	0.432917	Correct	Correct
4	56	Flanker_UD	DDD	Congruent	Congruent	112.006801	112.306751	n	0.425070	Correct	Correct
4	57	Flanker_LR	LLL	Congruent	Congruent	114.006631	114.306601	f	0.545143	Correct	Correct
4	58	Flanker_UD	UUU	Congruent	Congruent	116.006428	116.306397	j	0.385320	Correct	Correct
4	59	Flanker_LR	RRR	Congruent	Congruent	118.006254	118.306223	g	0.497478	Correct	Correct
4	60	Flanker_UD	UUU	Congruent	Congruent	120.006069	120.306044	j	0.385482	Correct	Correct
4	61	Flanker_LR	RRR	Congruent	Congruent	122.005941	122.305890	g	0.417675	Correct	Correct
4	62	Flanker_UD	DDD	Congruent	Congruent	124.005723	124.305693	n	0.361746	Correct	Correct
4	63	Flanker_LR	LLL	Congruent	Congruent	126.005548	126.305510	f	0.386010	Correct	Correct
4	64	Flanker_UD	UDU	Incongruent	Congruent	128.005373	128.305341	n	0.697982	Correct	Correct
4	65	Flanker_LR	LLL	Congruent	Incongruent	130.005189	130.305218	f	0.362153	Correct	Correct
4	66	Flanker_UD	DUD	Incongruent	Congruent	132.005017	132.304987	j	0.578276	Correct	Correct
4	67	Flanker_LR	RRR	Congruent	Incongruent	134.004841	134.304811	g	0.506322	Correct	Correct
4	68	Flanker_UD	DDD	Congruent	Congruent	136.004666	136.304635	n	0.410488	Correct	Correct
4	69	Flanker_LR	RRR	Congruent	Congruent	138.004487	138.304460	g	0.482645	Correct	Correct
4	70	Flanker_UD	DUD	Incongruent	Congruent	140.004310	140.304271	j	0.562710	Correct	Correct
4	71	Flanker_LR	RLR	Incongruent	Incongruent	142.004137	142.304106	f	0.570855	Correct	Correct
4	72	Flanker_UD	UDU	Incongruent	Incongruent	144.003959	144.303923	n	0.466963	Correct	Correct
4	73	Flanker_LR	LRL	Incongruent	Incongruent	146.003798	146.303764	g	0.491048	Correct	Correct
4	74	Flanker_UD	DUD	Incongruent	Incongruent	148.003606	148.303577	j	0.427194	Correct	Correct
4	75	Flanker_LR	RRR	Congruent	Incongruent	150.003429	150.303403	g	0.467313	Correct	Correct
4	76	Flanker_UD	DDD	Congruent	Congruent	152.003256	152.303230	n	0.539425	Correct	Correct
4	77	Flanker_LR	LLL	Congruent	Congruent	154.003103	154.303068	f	0.515572	Correct	Correct
4	78	Flanker_UD	DDD	Congruent	Congruent	156.002902	156.302877	n	0.395755	Correct	Correct
4	79	Flanker_LR	LLL	Congruent	Congruent	158.002728	158.302693	f	0.627855	Correct	Correct
4	80	Flanker_UD	DUD	Incongruent	Congruent	160.002546	160.302519	j	0.523941	Correct	Correct
4	81	Flanker_LR	RLR	Incongruent	Incongruent	162.002395	162.302344	f	0.604044	Correct	Correct
4	82	Flanker_UD	UUU	Congruent	Incongruent	164.002195	164.302155	j	0.460151	Correct	Correct
4	83	Flanker_LR	RRR	Congruent	Congruent	166.002020	166.301991	g	0.436381	Correct	Correct
4	84	Flanker_UD	UDU	Incongruent	Congruent	168.001846	168.301823	n	0.460497	Correct	Correct
4	85	Flanker_LR	RRR	Congruent	Incongruent	170.001695	170.301649	g	0.468552	Correct	Correct
4	86	Flanker_UD	UDU	Incongruent	Congruent	172.001491	172.301460	n	0.828741	Correct	Correct
4	87	Flanker_LR	LRL	Incongruent	Incongruent	174.001308	174.301287	g	0.556786	Correct	Correct
4	88	Flanker_UD	DUD	Incongruent	Incongruent	176.001140	176.301108	j	0.532930	Correct	Correct
4	89	Flanker_LR	RLR	Incongruent	Incongruent	178.000967	178.300933	f	0.581095	Correct	Correct
4	90	Flanker_UD	UDU	Incongruent	Incongruent	180.000785	180.300748	n	0.461206	Correct	Correct
4	91	Flanker_LR	LRL	Incongruent	Incongruent	182.000608	182.300579	g	0.565335	Correct	Correct
4	92	Flanker_UD	UUU	Congruent	Incongruent	184.000434	184.300401	j	0.437388	Correct	Correct
4	93	Flanker_LR	LLL	Congruent	Congruent	186.000256	186.300237	f	0.373745	Correct	Correct
4	94	Flanker_UD	UDU	Incongruent	Congruent	188.000083	188.300050	n	0.509622	Correct	Correct
4	95	Flanker_LR	RLR	Incongruent	Incongruent	189.999906	190.299875	f	0.549757	Correct	Correct
4	96	Flanker_UD	UUU	Congruent	Incongruent	191.999729	192.299683	j	0.445902	Correct	Correct
5	1	Flanker_LR	RRR	Congruent	None	1.999886	2.299843	g	0.670628	Correct	None
5	2	Flanker_UD	UUU	Congruent	Congruent	3.999694	4.299652	j	0.390763	Correct	Correct
5	3	Flanker_LR	LRL	Incongruent	Congruent	5.999518	6.299469	g	0.526809	Correct	Correct
5	4	Flanker_UD	DUD	Incongruent	Incongruent	7.999343	8.299298	j	0.503011	Correct	Correct
5	5	Flanker_LR	LRL	Incongruent	Incongruent	9.999193	10.299125	g	0.551188	Correct	Correct
5	6	Flanker_UD	DUD	Incongruent	Incongruent	11.998990	12.298945	j	0.479786	Correct	Correct
5	7	Flanker_LR	RRR	Congruent	Incongruent	13.998807	14.298769	g	0.487404	Correct	Correct
5	8	Flanker_UD	DUD	Incongruent	Congruent	15.998655	16.298588	j	0.463507	Correct	Correct
5	9	Flanker_LR	LRL	Incongruent	Incongruent	17.998496	18.298441	g	0.455621	Correct	Correct
5	10	Flanker_UD	DDD	Congruent	Incongruent	19.998286	20.298244	n	0.575700	Correct	Correct
5	11	Flanker_LR	LRL	Incongruent	Congruent	21.998090	22.298066	g	0.535920	Correct	Correct
5	12	Flanker_UD	UUU	Congruent	Incongruent	23.997934	24.297881	j	0.415976	Correct	Correct
5	13	Flanker_LR	LLL	Congruent	Congruent	25.997803	26.297747	f	0.592091	Correct	Correct
5	14	Flanker_UD	UDU	Incongruent	Congruent	27.997577	28.297536	n	0.496280	Correct	Correct
5	15	Flanker_LR	RRR	Congruent	Incongruent	29.997405	30.297360	g	0.816344	Correct	Correct
5	16	Flanker_UD	UDU	Incongruent	Congruent	31.997229	32.313862	n	0.519834	Correct	Correct
5	17	Flanker_LR	RLR	Incongruent	Incongruent	33.997070	34.313670	f	0.599881	Correct	Correct
5	18	Flanker_UD	UDU	Incongruent	Incongruent	35.996876	36.313498	n	0.448112	Correct	Correct
5	19	Flanker_LR	LRL	Incongruent	Incongruent	37.996700	38.313311	g	0.664251	Correct	Correct
5	20	Flanker_UD	DUD	Incongruent	Incongruent	39.996524	40.313147	j	0.432290	Correct	Correct
5	21	Flanker_LR	LRL	Incongruent	Incongruent	41.996373	42.312969	g	0.456420	Correct	Correct
5	22	Flanker_UD	UUU	Congruent	Incongruent	43.996162	44.312792	j	0.424579	Correct	Correct
5	23	Flanker_LR	LLL	Congruent	Congruent	45.995994	46.312614	f	0.480627	Correct	Correct
5	24	Flanker_UD	UDU	Incongruent	Congruent	47.995827	48.312437	n	0.520819	Correct	Correct
5	25	Flanker_LR	RRR	Congruent	Incongruent	49.995661	50.312263	g	0.544893	Correct	Correct
5	26	Flanker_UD	UUU	Congruent	Congruent	51.995472	52.312085	j	0.441048	Correct	Correct
5	27	Flanker_LR	LLL	Congruent	Congruent	53.995285	54.311911	f	0.425312	Correct	Correct
5	28	Flanker_UD	DUD	Incongruent	Congruent	55.995114	56.311732	j	0.457285	Correct	Correct
5	29	Flanker_LR	RLR	Incongruent	Incongruent	57.994960	58.311559	f	0.577381	Correct	Correct
5	30	Flanker_UD	DUD	Incongruent	Incongruent	59.994763	60.311382	j	0.449519	Correct	Correct
5	31	Flanker_LR	RRR	Congruent	Incongruent	61.994584	62.311206	g	0.505677	Correct	Correct
5	32	Flanker_UD	UUU	Congruent	Congruent	63.994406	64.311035	j	0.417718	Correct	Correct
5	33	Flanker_LR	LRL	Incongruent	Congruent	65.994262	66.310852	g	0.529880	Correct	Correct
5	34	Flanker_UD	DUD	Incongruent	Incongruent	67.994053	68.310702	j	0.474702	Correct	Correct
5	35	Flanker_LR	RLR	Incongruent	Incongruent	69.993874	70.310519	f	0.530196	Correct	Correct
5	36	Flanker_UD	UUU	Congruent	Incongruent	71.993704	72.310325	j	0.402828	Correct	Correct
5	37	Flanker_LR	LLL	Congruent	Congruent	73.993541	74.310150	f	0.450421	Correct	Correct
5	38	Flanker_UD	UDU	Incongruent	Congruent	75.993352	76.309970	n	0.490597	Correct	Correct
5	39	Flanker_LR	RLR	Incongruent	Incongruent	78.009839	78.309805	f	0.642618	Correct	Correct
5	40	Flanker_UD	UDU	Incongruent	Incongruent	80.009680	80.309620	n	0.426789	Correct	Correct
5	41	Flanker_LR	RRR	Congruent	Incongruent	82.009486	82.309446	g	0.450880	Correct	Correct
5	42	Flanker_UD	UDU	Incongruent	Congruent	84.009311	84.309270	n	0.443039	Correct	Correct
5	43	Flanker_LR	LLL	Congruent	Incongruent	86.009137	86.309103	f	0.419248	Correct	Correct
5	44	Flanker_UD	UDU	Incongruent	Congruent	88.008977	88.308915	n	0.475229	Correct	Correct
5	45	Flanker_LR	RRR	Congruent	Incongruent	90.008808	90.308773	g	0.483377	Correct	Correct
5	46	Flanker_UD	UUU	Congruent	Congruent	92.008610	92.308569	j	0.371390	Correct	Correct
5	47	Flanker_LR	RRR	Congruent	Congruent	94.008434	94.308376	g	0.523610	Correct	Correct
5	48	Flanker_UD	DUD	Incongruent	Congruent	96.008257	96.308212	j	0.547714	Correct	Correct
5	49	Flanker_LR	RLR	Incongruent	Incongruent	98.008075	98.308102	f	0.595874	Correct	Correct
5	50	Flanker_UD	DDD	Congruent	Incongruent	100.007904	100.307861	n	0.412021	Correct	Correct
5	51	Flanker_LR	LLL	Congruent	Congruent	102.007730	102.307723	f	0.364149	Correct	Correct
5	52	Flanker_UD	UUU	Congruent	Congruent	104.007562	104.307508	j	0.412275	Correct	Correct
5	53	Flanker_LR	LRL	Incongruent	Congruent	106.007375	106.307346	g	0.604383	Correct	Correct
5	54	Flanker_UD	UDU	Incongruent	Incongruent	108.007202	108.307155	n	0.476457	Correct	Correct
5	55	Flanker_LR	RRR	Congruent	Incongruent	110.007026	110.307015	g	0.596670	Correct	Correct
5	56	Flanker_UD	DDD	Congruent	Congruent	112.006847	112.306802	n	0.372750	Correct	Correct
5	57	Flanker_LR	LLL	Congruent	Congruent	114.006673	114.306630	f	0.364802	Correct	Correct
5	58	Flanker_UD	UDU	Incongruent	Congruent	116.006573	116.306454	n	0.436995	Correct	Correct
5	59	Flanker_LR	LRL	Incongruent	Incongruent	118.006326	118.306284	g	0.557185	Correct	Correct
5	60	Flanker_UD	DDD	Congruent	Incongruent	120.006166	120.306098	n	0.349266	Correct	Correct
5	61	Flanker_LR	RRR	Congruent	Congruent	122.005986	122.305924	g	0.461351	Correct	Correct
5	62	Flanker_UD	UDU	Incongruent	Congruent	124.005803	124.305748	n	0.525405	Correct	Correct
5	63	Flanker_LR	LLL	Congruent	Incongruent	126.005615	126.305571	f	0.357558	Correct	Correct
5	64	Flanker_UD	DDD	Congruent	Congruent	128.005440	128.305395	n	0.437753	Correct	Correct
5	65	Flanker_LR	RLR	Incongruent	Congruent	130.005265	130.305221	f	0.613874	Correct	Correct
5	66	Flanker_UD	UUU	Congruent	Incongruent	132.005088	132.305046	j	0.606078	Correct	Correct
5	67	Flanker_LR	RLR	Incongruent	Congruent	134.004911	134.304878	f	0.630659	Correct	Correct
5	68	Flanker_UD	DUD	Incongruent	Incongruent	136.004736	136.304690	j	0.526227	Correct	Correct
5	69	Flanker_LR	RLR	Incongruent	Incongruent	138.004563	138.304515	f	0.606286	Correct	Correct
5	70	Flanker_UD	UUU	Congruent	Incongruent	140.004447	140.304347	j	0.382487	Correct	Correct
5	71	Flanker_LR	LRL	Incongruent	Congruent	142.004228	142.304160	g	0.542682	Correct	Correct
5	72	Flanker_UD	DUD	Incongruent	Incongruent	144.004032	144.303972	j	0.494662	Correct	Correct
5	73	Flanker_LR	RRR	Congruent	Incongruent	146.003858	146.303811	g	0.495355	Correct	Correct
5	74	Flanker_UD	DUD	Incongruent	Congruent	148.003682	148.303635	j	0.471015	Correct	Correct
5	75	Flanker_LR	RRR	Congruent	Incongruent	150.003521	150.303485	g	0.439040	Correct	Correct
5	76	Flanker_UD	DDD	Congruent	Congruent	152.003323	152.303284	n	0.399265	Correct	Correct
5	77	Flanker_LR	LLL	Congruent	Congruent	154.003155	154.303112	f	0.399325	Correct	Correct
5	78	Flanker_UD	UUU	Congruent	Congruent	156.002973	156.302934	j	0.399488	Correct	Correct
5	79	Flanker_LR	RLR	Incongruent	Congruent	158.002801	158.302752	f	0.503624	Correct	Correct
5	80	Flanker_UD	DDD	Congruent	Incongruent	160.002634	160.302580	n	0.343713	Correct	Correct
5	81	Flanker_LR	LRL	Incongruent	Congruent	162.002438	162.302404	g	0.615805	Correct	Correct
5	82	Flanker_UD	UDU	Incongruent	Incongruent	164.002244	164.302223	n	0.448537	Correct	Correct
5	83	Flanker_LR	LLL	Congruent	Incongruent	166.002096	166.302076	f	0.440057	Correct	Correct
5	84	Flanker_UD	DDD	Congruent	Congruent	168.001920	168.301874	n	0.368237	Correct	Correct
5	85	Flanker_LR	RLR	Incongruent	Congruent	170.001744	170.301701	f	0.648269	Correct	Correct
5	86	Flanker_UD	DDD	Congruent	Incongruent	172.001565	172.301526	n	0.344401	Correct	Correct
5	87	Flanker_LR	LLL	Congruent	Congruent	174.001420	174.301369	f	0.408639	Correct	Correct
5	88	Flanker_UD	DDD	Congruent	Congruent	176.001215	176.301171	n	0.336780	Correct	Correct
5	89	Flanker_LR	LLL	Congruent	Congruent	178.001040	178.300999	f	0.448797	Correct	Correct
5	90	Flanker_UD	UUU	Congruent	Congruent	180.000866	180.300821	j	0.368950	Correct	Correct
5	91	Flanker_LR	RLR	Incongruent	Congruent	182.000720	182.300659	f	0.513055	Correct	Correct
5	92	Flanker_UD	DUD	Incongruent	Incongruent	184.000512	184.300458	j	0.537186	Correct	Correct
5	93	Flanker_LR	LRL	Incongruent	Incongruent	186.000337	186.300307	g	0.553240	Correct	Correct
5	94	Flanker_UD	DDD	Congruent	Incongruent	188.000155	188.300120	n	0.561499	Correct	Correct
5	95	Flanker_LR	RLR	Incongruent	Congruent	190.000035	190.299967	f	0.457581	Correct	Correct
5	96	Flanker_UD	DDD	Congruent	Incongruent	191.999808	192.299762	n	0.369631	Correct	Correct
6	1	Flanker_LR	RRR	Congruent	None	1.999842	2.299798	g	0.706897	Correct	None
6	2	Flanker_UD	DDD	Congruent	Congruent	3.999661	4.299623	n	0.451023	Correct	Correct
6	3	Flanker_LR	RRR	Congruent	Congruent	5.999480	6.299441	g	0.491167	Correct	Correct
6	4	Flanker_UD	UDU	Incongruent	Congruent	7.999309	8.299257	n	0.555302	Correct	Correct
6	5	Flanker_LR	LRL	Incongruent	Incongruent	9.999137	10.299091	g	0.539478	Correct	Correct
6	6	Flanker_UD	DDD	Congruent	Incongruent	11.998960	12.298920	n	0.443526	Correct	Correct
6	7	Flanker_LR	RLR	Incongruent	Congruent	13.998782	14.298754	f	0.628137	Correct	Correct
6	8	Flanker_UD	UDU	Incongruent	Incongruent	15.998602	16.298563	n	0.475788	Correct	Correct
6	9	Flanker_LR	RLR	Incongruent	Incongruent	17.998442	18.298386	f	0.484683	Correct	Correct
6	10	Flanker_UD	UUU	Congruent	Incongruent	19.998237	20.298222	j	0.475980	Correct	Correct
6	11	Flanker_LR	RRR	Congruent	Congruent	21.998085	22.298078	g	0.580211	Correct	Correct
6	12	Flanker_UD	UUU	Congruent	Congruent	23.997906	24.297854	j	0.452256	Correct	Correct
6	13	Flanker_LR	LRL	Incongruent	Congruent	25.997726	26.297683	g	0.580386	Correct	Correct
6	14	Flanker_UD	UUU	Congruent	Incongruent	27.997557	28.297506	j	0.460697	Correct	Correct
6	15	Flanker_LR	RRR	Congruent	Congruent	29.997378	30.297348	g	0.388065	Correct	Correct
6	16	Flanker_UD	DUD	Incongruent	Congruent	31.997201	32.313821	j	0.620102	Correct	Correct
6	17	Flanker_LR	LRL	Incongruent	Incongruent	33.997019	34.313658	g	0.564261	Correct	Correct
6	18	Flanker_UD	DDD	Congruent	Incongruent	35.996846	36.313495	n	0.524282	Correct	Correct
6	19	Flanker_LR	LLL	Congruent	Congruent	37.996683	38.313309	f	0.476601	Correct	Correct
6	20	Flanker_UD	UUU	Congruent	Congruent	39.996526	40.313146	j	0.420599	Correct	Correct
6	21	Flanker_LR	RLR	Incongruent	Congruent	41.996362	42.313070	f	0.532697	Correct	Correct
6	22	Flanker_UD	DDD	Congruent	Incongruent	43.996139	44.312763	n	0.364862	Correct	Correct
6	23	Flanker_LR	LLL	Congruent	Congruent	45.995972	46.312589	f	0.317779	Correct	Correct
6	24	Flanker_UD	UDU	Incongruent	Congruent	47.995796	48.312412	n	0.501110	Correct	Correct
6	25	Flanker_LR	LLL	Congruent	Incongruent	49.995617	50.312249	f	0.397371	Correct	Correct
6	26	Flanker_UD	DUD	Incongruent	Congruent	51.995442	52.312064	j	0.557519	Correct	Correct
6	27	Flanker_LR	RLR	Incongruent	Incongruent	53.995267	54.311887	f	0.581498	Correct	Correct
6	28	Flanker_UD	UUU	Congruent	Incongruent	55.995088	56.311716	j	0.469587	Correct	Correct
6	29	Flanker_LR	RRR	Congruent	Congruent	57.994911	58.311578	g	0.509693	Correct	Correct
6	30	Flanker_UD	DUD	Incongruent	Congruent	59.994736	60.311358	j	0.645811	Correct	Correct
6	31	Flanker_LR	LRL	Incongruent	Incongruent	61.994560	62.311181	g	0.557923	Correct	Correct
6	32	Flanker_UD	DUD	Incongruent	Incongruent	63.994384	64.310991	j	0.502079	Correct	Correct
6	33	Flanker_LR	LRL	Incongruent	Incongruent	65.994209	66.310838	g	0.566299	Correct	Correct
6	34	Flanker_UD	DDD	Congruent	Incongruent	67.994016	68.310654	n	0.406283	Correct	Correct
6	35	Flanker_LR	LRL	Incongruent	Congruent	69.993904	70.310478	g	0.502401	Correct	Correct
6	36	Flanker_UD	UUU	Congruent	Incongruent	71.993684	72.310299	j	0.390558	Correct	Correct
6	37	Flanker_LR	RRR	Congruent	Congruent	73.993506	74.310159	g	0.430730	Correct	Correct
6	38	Flanker_UD	UUU	Congruent	Congruent	75.993324	76.309951	j	0.438767	Correct	Correct
6	39	Flanker_LR	RLR	Incongruent	Congruent	77.993152	78.309776	f	0.502917	Correct	Correct
6	40	Flanker_UD	DUD	Incongruent	Incongruent	80.009710	80.309632	j	0.551049	Correct	Correct
6	41	Flanker_LR	RLR	Incongruent	Incongruent	82.009509	82.309533	f	0.527397	Correct	Correct
6	42	Flanker_UD	UDU	Incongruent	Incongruent	84.009290	84.309248	n	0.679354	Correct	Correct
6	43	Flanker_LR	LLL	Congruent	Incongruent	86.009118	86.309080	f	0.391405	Correct	Correct
6	44	Flanker_UD	UDU	Incongruent	Congruent	88.008936	88.308907	n	0.447503	Correct	Correct
6	45	Flanker_LR	LLL	Congruent	Incongruent	90.008823	90.308712	f	0.487701	Correct	Correct
6	46	Flanker_UD	DUD	Incongruent	Congruent	92.008583	92.308539	j	0.503795	Correct	Correct
6	47	Flanker_LR	LRL	Incongruent	Incongruent	94.008423	94.308372	g	0.599844	Correct	Correct
6	48	Flanker_UD	UDU	Incongruent	Incongruent	96.008251	96.308206	n	0.432126	Correct	Correct
6	49	Flanker_LR	LLL	Congruent	Incongruent	98.008082	98.308016	f	0.408111	Correct	Correct
6	50	Flanker_UD	DDD	Congruent	Congruent	100.007887	100.307849	n	0.416330	Correct	Correct
6	51	Flanker_LR	LRL	Incongruent	Congruent	102.007712	102.307670	g	0.712451	Correct	Correct
6	52	Flanker_UD	UDU	Incongruent	Incongruent	104.007534	104.307497	n	0.440595	Correct	Correct
6	53	Flanker_LR	LRL	Incongruent	Incongruent	106.007406	106.307356	g	0.585068	Correct	Correct
6	54	Flanker_UD	UDU	Incongruent	Incongruent	108.007186	108.307147	n	0.600767	Correct	Correct
6	55	Flanker_LR	RLR	Incongruent	Incongruent	110.007010	110.306966	f	0.569432	Correct	Correct
6	56	Flanker_UD	DUD	Incongruent	Incongruent	112.006833	112.306793	j	0.473080	Correct	Correct
6	57	Flanker_LR	RLR	Incongruent	Incongruent	114.006660	114.306655	f	0.521176	Correct	Correct
6	58	Flanker_UD	DDD	Congruent	Incongruent	116.006484	116.306437	n	0.497325	Correct	Correct
6	59	Flanker_LR	RLR	Incongruent	Congruent	118.006306	118.306265	f	0.497391	Correct	Correct
6	60	Flanker_UD	UUU	Congruent	Incongruent	120.006133	120.306088	j	0.593546	Correct	Correct
6	61	Flanker_LR	LLL	Congruent	Congruent	122.005983	122.305906	f	0.417679	Correct	Correct
6	62	Flanker_UD	DUD	Incongruent	Congruent	124.005785	124.305738	j	0.713857	Correct	Correct
6	63	Flanker_LR	RRR	Congruent	Incongruent	126.005659	126.305619	g	0.633856	Correct	Correct
6	64	Flanker_UD	UUU	Congruent	Congruent	128.005423	128.305383	j	0.450049	Correct	Correct
6	65	Flanker_LR	RLR	Incongruent	Congruent	130.005258	130.305226	f	0.570100	Correct	Correct
6	66	Flanker_UD	DDD	Congruent	Incongruent	132.005087	132.305051	n	0.386274	Correct	Correct
6	67	Flanker_LR	RRR	Congruent	Congruent	134.004884	134.304843	g	0.466380	Correct	Correct
6	68	Flanker_UD	DDD	Congruent	Congruent	136.004732	136.304683	n	0.434531	Correct	Correct
6	69	Flanker_LR	RRR	Congruent	Congruent	138.004557	138.304526	g	0.418620	Correct	Correct
6	70	Flanker_UD	UUU	Congruent	Congruent	140.004378	140.304326	j	0.474737	Correct	Correct
6	71	Flanker_LR	LRL	Incongruent	Congruent	142.004196	142.304162	g	0.610860	Correct	Correct
6	72	Flanker_UD	UUU	Congruent	Incongruent	144.004030	144.303994	j	0.331007	Correct	Correct
6	73	Flanker_LR	LLL	Congruent	Congruent	146.003879	146.303820	f	0.379114	Correct	Correct
6	74	Flanker_UD	DDD	Congruent	Congruent	148.003684	148.303628	n	0.363285	Correct	Correct
6	75	Flanker_LR	RRR	Congruent	Congruent	150.003497	150.303455	g	0.411400	Correct	Correct
6	76	Flanker_UD	DUD	Incongruent	Congruent	152.003402	152.303280	j	0.579568	Correct	Correct
6	77	Flanker_LR	LLL	Congruent	Incongruent	154.003146	154.303120	f	0.347577	Correct	Correct
6	78	Flanker_UD	DUD	Incongruent	Congruent	156.002969	156.302917	j	0.563796	Correct	Correct
6	79	Flanker_LR	RLR	Incongruent	Incongruent	158.002819	158.302759	f	0.547890	Correct	Correct
6	80	Flanker_UD	DUD	Incongruent	Incongruent	160.002648	160.302576	j	0.507968	Correct	Correct
6	81	Flanker_LR	RRR	Congruent	Incongruent	162.002473	162.302454	g	0.500094	Correct	Correct
6	82	Flanker_UD	DDD	Congruent	Congruent	164.002265	164.302236	n	0.412239	Correct	Correct
6	83	Flanker_LR	LRL	Incongruent	Congruent	166.002092	166.302058	g	0.628394	Correct	Correct
6	84	Flanker_UD	DUD	Incongruent	Incongruent	168.001913	168.301869	j	0.604770	Correct	Correct
6	85	Flanker_LR	LLL	Congruent	Incongruent	170.001778	170.301700	f	0.404650	Correct	Correct
6	86	Flanker_UD	UDU	Incongruent	Congruent	172.001573	172.301525	n	0.572700	Correct	Correct
6	87	Flanker_LR	RRR	Congruent	Incongruent	174.001407	174.301346	g	0.524853	Correct	Correct
6	88	Flanker_UD	DDD	Congruent	Congruent	176.001213	176.301175	n	0.429600	Correct	Correct
6	89	Flanker_LR	RLR	Incongruent	Congruent	178.001058	178.300998	f	0.469126	Correct	Correct
6	90	Flanker_UD	UDU	Incongruent	Incongruent	180.000873	180.300828	n	0.485233	Correct	Correct
6	91	Flanker_LR	LLL	Congruent	Incongruent	182.000691	182.300648	f	0.453434	Correct	Correct
6	92	Flanker_UD	UDU	Incongruent	Congruent	184.000560	184.300473	n	0.501416	Correct	Correct
6	93	Flanker_LR	LLL	Congruent	Incongruent	186.000390	186.300297	f	0.429837	Correct	Correct
6	94	Flanker_UD	UUU	Congruent	Congruent	188.000164	188.300135	j	0.517750	Correct	Correct
6	95	Flanker_LR	LRL	Incongruent	Congruent	190.000002	190.299975	g	0.565768	Correct	Correct
6	96	Flanker_UD	UDU	Incongruent	Incongruent	191.999824	192.299771	n	0.541895	Correct	Correct
7	1	Flanker_LR	LRL	Incongruent	None	1.999823	2.299795	g	0.464900	Correct	None
7	2	Flanker_UD	UDU	Incongruent	Incongruent	3.999670	4.299617	n	0.481080	Correct	Correct
7	3	Flanker_LR	LLL	Congruent	Incongruent	5.999511	6.299445	f	0.409115	Correct	Correct
7	4	Flanker_UD	UDU	Incongruent	Congruent	7.999313	8.299263	n	0.417295	Correct	Correct
7	5	Flanker_LR	RRR	Congruent	Incongruent	9.999135	10.299102	g	0.513978	Correct	Correct
7	6	Flanker_UD	UUU	Congruent	Congruent	11.998962	12.298918	n	0.465490	Error	Correct
7	7	Flanker_LR	LRL	Incongruent	Congruent	13.998771	14.298768	g	0.577598	Correct	Error
7	8	Flanker_UD	UUU	Congruent	Incongruent	15.998566	16.298566	j	0.441667	Correct	Correct
7	9	Flanker_LR	LLL	Congruent	Congruent	17.998425	18.298391	f	0.457841	Correct	Correct
7	10	Flanker_UD	UUU	Congruent	Congruent	19.998231	20.298217	j	0.369990	Correct	Correct
7	11	Flanker_LR	LLL	Congruent	Congruent	21.998076	22.298046	f	0.370060	Correct	Correct
7	12	Flanker_UD	DUD	Incongruent	Congruent	23.997898	24.297857	j	0.690159	Correct	Correct
7	13	Flanker_LR	LRL	Incongruent	Incongruent	25.997723	26.297690	g	0.650388	Correct	Correct
7	14	Flanker_UD	DDD	Congruent	Incongruent	27.997550	28.297503	n	0.410417	Correct	Correct
7	15	Flanker_LR	LLL	Congruent	Congruent	29.997381	30.314004	f	0.674546	Correct	Correct
7	16	Flanker_UD	DUD	Incongruent	Congruent	31.997198	32.313828	j	0.586150	Correct	Correct
7	17	Flanker_LR	RRR	Congruent	Incongruent	33.997021	34.313653	g	0.682186	Correct	Correct
7	18	Flanker_UD	UDU	Incongruent	Congruent	35.996847	36.313487	n	0.554323	Correct	Correct
7	19	Flanker_LR	LRL	Incongruent	Incongruent	37.996674	38.313306	g	0.578489	Correct	Correct
7	20	Flanker_UD	DUD	Incongruent	Incongruent	39.996496	40.313140	j	0.706495	Correct	Correct
7	21	Flanker_LR	LRL	Incongruent	Incongruent	41.996322	42.312965	g	0.570640	Correct	Correct
7	22	Flanker_UD	UUU	Congruent	Incongruent	43.996148	44.312796	j	0.578759	Correct	Correct
7	23	Flanker_LR	LRL	Incongruent	Congruent	45.995981	46.312604	g	0.658832	Correct	Correct
7	24	Flanker_UD	DUD	Incongruent	Incongruent	47.995787	48.312430	j	0.627020	Correct	Correct
7	25	Flanker_LR	RLR	Incongruent	Incongruent	49.995610	50.312277	f	0.619099	Correct	Correct
7	26	Flanker_UD	DUD	Incongruent	Incongruent	51.995450	52.312088	j	0.515205	Correct	Correct
7	27	Flanker_LR	RLR	Incongruent	Incongruent	53.995271	54.311905	f	0.555364	Correct	Correct
7	28	Flanker_UD	DDD	Congruent	Incongruent	55.995095	56.311737	n	0.499485	Correct	Correct
7	29	Flanker_LR	RLR	Incongruent	Congruent	57.994915	58.311558	f	0.555605	Correct	Correct
7	30	Flanker_UD	UDU	Incongruent	Incongruent	59.994743	60.311409	n	0.523738	Correct	Correct
7	31	Flanker_LR	LLL	Congruent	Incongruent	61.994545	62.311205	f	0.435811	Correct	Correct
7	32	Flanker_UD	DDD	Congruent	Congruent	63.994396	64.311060	n	0.404004	Correct	Correct
7	33	Flanker_LR	RLR	Incongruent	Congruent	65.994220	66.310867	f	0.636254	Correct	Correct
7	34	Flanker_UD	DDD	Congruent	Incongruent	67.994043	68.310691	n	0.492265	Correct	Correct
7	35	Flanker_LR	RLR	Incongruent	Congruent	70.010540	70.310534	f	0.500329	Correct	Correct
7	36	Flanker_UD	DUD	Incongruent	Incongruent	72.010362	72.310321	j	0.484443	Correct	Correct
7	37	Flanker_LR	RLR	Incongruent	Incongruent	74.010181	74.310149	f	0.556546	Correct	Correct
7	38	Flanker_UD	DUD	Incongruent	Incongruent	76.010020	76.309995	j	0.532732	Correct	Correct
7	39	Flanker_LR	RRR	Congruent	Incongruent	78.009831	78.309890	g	0.628838	Correct	Correct
7	40	Flanker_UD	DDD	Congruent	Congruent	80.009651	80.309622	n	0.405023	Correct	Correct
7	41	Flanker_LR	RLR	Incongruent	Congruent	82.009489	82.309448	f	0.509119	Correct	Correct
7	42	Flanker_UD	UDU	Incongruent	Incongruent	84.009326	84.309269	n	0.509193	Correct	Correct
7	43	Flanker_LR	LRL	Incongruent	Incongruent	86.009126	86.309098	g	0.549338	Correct	Correct
7	44	Flanker_UD	UDU	Incongruent	Incongruent	88.008952	88.308921	n	0.573479	Correct	Correct
7	45	Flanker_LR	RLR	Incongruent	Incongruent	90.008779	90.308744	f	0.621618	Correct	Correct
7	46	Flanker_UD	DUD	Incongruent	Incongruent	92.008612	92.308572	j	0.509725	Correct	Correct
7	47	Flanker_LR	LLL	Congruent	Incongruent	94.008434	94.308407	f	0.429826	Correct	Correct
7	48	Flanker_UD	UDU	Incongruent	Congruent	96.008258	96.308229	n	0.462234	Correct	Correct
7	49	Flanker_LR	LRL	Incongruent	Incongruent	98.008079	98.308048	g	0.750030	Correct	Correct
7	50	Flanker_UD	UUU	Congruent	Incongruent	100.007913	100.307879	j	0.478255	Correct	Correct
7	51	Flanker_LR	RLR	Incongruent	Congruent	102.007731	102.307698	f	0.454259	Correct	Correct
7	52	Flanker_UD	UDU	Incongruent	Incongruent	104.007552	104.307529	n	0.390458	Correct	Correct
7	53	Flanker_LR	RRR	Congruent	Incongruent	106.007379	106.307356	g	0.486606	Correct	Correct
7	54	Flanker_UD	DUD	Incongruent	Congruent	108.007204	108.307169	j	0.558691	Correct	Correct
7	55	Flanker_LR	RRR	Congruent	Incongruent	110.007031	110.306996	g	0.566832	Correct	Correct
7	56	Flanker_UD	UUU	Congruent	Congruent	112.006857	112.306830	j	0.423092	Correct	Correct
7	57	Flanker_LR	LLL	Congruent	Congruent	114.006680	114.306650	f	0.383028	Correct	Correct
7	58	Flanker_UD	UUU	Congruent	Congruent	116.006502	116.306469	j	0.399230	Correct	Correct
7	59	Flanker_LR	RRR	Congruent	Congruent	118.006334	118.306309	g	0.727285	Correct	Correct
7	60	Flanker_UD	UDU	Incongruent	Congruent	120.006153	120.306115	n	0.503375	Correct	Correct
7	61	Flanker_LR	LLL	Congruent	Incongruent	122.005987	122.305956	f	0.407519	Correct	Correct
7	62	Flanker_UD	UUU	Congruent	Congruent	124.005809	124.305787	j	0.415693	Correct	Correct
7	63	Flanker_LR	RRR	Congruent	Congruent	126.005635	126.305606	g	0.544183	Correct	Correct
7	64	Flanker_UD	UDU	Incongruent	Congruent	128.005452	128.305419	n	0.567967	Correct	Correct
7	65	Flanker_LR	RRR	Congruent	Incongruent	130.005277	130.305259	g	0.440068	Correct	Correct
7	66	Flanker_UD	DUD	Incongruent	Congruent	132.005101	132.305038	j	0.576134	Correct	Correct
7	67	Flanker_LR	LRL	Incongruent	Incongruent	134.004936	134.304889	g	0.624293	Correct	Correct
7	68	Flanker_UD	UDU	Incongruent	Incongruent	136.004748	136.304718	n	0.592478	Correct	Correct
7	69	Flanker_LR	RRR	Congruent	Incongruent	138.004579	138.304508	g	0.528564	Correct	Correct
7	70	Flanker_UD	UDU	Incongruent	Congruent	140.004439	140.304363	n	0.488584	Correct	Correct
7	71	Flanker_LR	LRL	Incongruent	Incongruent	142.004221	142.304177	g	0.632720	Correct	Correct
7	72	Flanker_UD	UUU	Congruent	Incongruent	144.004045	144.304016	j	0.568911	Correct	Correct
7	73	Flanker_LR	LLL	Congruent	Congruent	146.003865	146.303839	f	0.417052	Correct	Correct
7	74	Flanker_UD	DDD	Congruent	Congruent	148.003700	148.303661	n	0.561090	Correct	Correct
7	75	Flanker_LR	RLR	Incongruent	Congruent	150.003520	150.303486	f	0.593268	Correct	Correct
7	76	Flanker_UD	DDD	Congruent	Incongruent	152.003336	152.303312	n	0.353462	Correct	Correct
7	77	Flanker_LR	LRL	Incongruent	Congruent	154.003166	154.303161	g	0.489534	Correct	Correct
7	78	Flanker_UD	DDD	Congruent	Incongruent	156.002982	156.302973	n	0.417684	Correct	Correct
7	79	Flanker_LR	RRR	Congruent	Congruent	158.002831	158.302789	g	0.433736	Correct	Correct
7	80	Flanker_UD	DUD	Incongruent	Congruent	160.002654	160.302628	j	0.545853	Correct	Correct
7	81	Flanker_LR	LLL	Congruent	Incongruent	162.002473	162.302438	f	0.490014	Correct	Correct
7	82	Flanker_UD	UUU	Congruent	Congruent	164.002309	164.302270	j	0.418148	Correct	Correct
7	83	Flanker_LR	RRR	Congruent	Congruent	166.002126	166.302095	g	0.514659	Correct	Correct
7	84	Flanker_UD	DDD	Congruent	Congruent	168.001919	168.301922	n	0.426310	Correct	Correct
7	85	Flanker_LR	RLR	Incongruent	Congruent	170.001776	170.301748	f	0.674486	Correct	Correct
7	86	Flanker_UD	DDD	Congruent	Incongruent	172.001603	172.301574	n	0.410634	Correct	Correct
7	87	Flanker_LR	LLL	Congruent	Congruent	174.001419	174.301384	f	0.386739	Correct	Correct
7	88	Flanker_UD	DDD	Congruent	Congruent	176.001243	176.301209	n	0.418855	Correct	Correct
7	89	Flanker_LR	RLR	Incongruent	Congruent	178.001059	178.301031	f	0.683070	Correct	Correct
7	90	Flanker_UD	DDD	Congruent	Incongruent	180.000901	180.300857	n	0.419075	Correct	Correct
7	91	Flanker_LR	LLL	Congruent	Congruent	182.000700	182.300664	f	0.435320	Correct	Correct
7	92	Flanker_UD	UUU	Congruent	Congruent	184.000538	184.300516	j	0.491419	Correct	Correct
7	93	Flanker_LR	RRR	Congruent	Congruent	186.000366	186.300334	g	0.475398	Correct	Correct
7	94	Flanker_UD	DUD	Incongruent	Congruent	188.000187	188.300122	j	0.611670	Correct	Correct
7	95	Flanker_LR	LRL	Incongruent	Incongruent	190.000018	190.299981	g	0.659712	Correct	Correct
7	96	Flanker_UD	UUU	Congruent	Incongruent	191.999842	192.299847	j	0.491827	Correct	Correct
8	1	Flanker_LR	LLL	Congruent	None	1.999769	2.299731	f	0.639834	Correct	None
8	2	Flanker_UD	DDD	Congruent	Congruent	3.999574	4.299545	n	0.479942	Correct	Correct
8	3	Flanker_LR	LRL	Incongruent	Congruent	5.999414	6.299371	g	0.728097	Correct	Correct
8	4	Flanker_UD	DUD	Incongruent	Incongruent	7.999230	8.299198	j	0.568224	Correct	Correct
8	5	Flanker_LR	RRR	Congruent	Incongruent	9.999061	10.299028	g	0.624258	Correct	Correct
8	6	Flanker_UD	UUU	Congruent	Congruent	11.998872	12.298843	j	0.409080	Correct	Correct
8	7	Flanker_LR	LLL	Congruent	Congruent	13.998691	14.298667	f	0.712540	Correct	Correct
8	8	Flanker_UD	UDU	Incongruent	Congruent	15.998523	16.298493	n	0.616784	Correct	Correct
8	9	Flanker_LR	RLR	Incongruent	Incongruent	17.998315	18.298316	f	0.576834	Correct	Correct
8	10	Flanker_UD	DDD	Congruent	Incongruent	19.998172	20.298144	n	0.464890	Correct	Correct
8	11	Flanker_LR	LRL	Incongruent	Congruent	21.997994	22.297969	g	0.561032	Correct	Correct
8	12	Flanker_UD	DUD	Incongruent	Incongruent	23.997824	24.297792	j	0.513287	Correct	Correct
8	13	Flanker_LR	RRR	Congruent	Incongruent	25.997648	26.297627	g	0.729277	Correct	Correct
8	14	Flanker_UD	UUU	Congruent	Congruent	27.997472	28.314115	j	0.401797	Correct	Correct
8	15	Flanker_LR	LLL	Congruent	Congruent	29.997296	30.313933	f	0.361514	Correct	Correct
8	16	Flanker_UD	DUD	Incongruent	Congruent	31.997118	32.313750	j	0.528940	Correct	Correct
8	17	Flanker_LR	RRR	Congruent	Incongruent	33.996919	34.313579	g	0.537157	Correct	Correct
8	18	Flanker_UD	DDD	Congruent	Congruent	35.996738	36.313408	n	0.441266	Correct	Correct
8	19	Flanker_LR	LLL	Congruent	Congruent	37.996595	38.313235	f	0.441431	Correct	Correct
8	20	Flanker_UD	UUU	Congruent	Congruent	39.996421	40.313062	j	0.369525	Correct	Correct
8	21	Flanker_LR	LRL	Incongruent	Congruent	41.996243	42.312929	g	0.617656	Correct	Correct
8	22	Flanker_UD	DUD	Incongruent	Incongruent	43.996070	44.312700	j	0.577699	Correct	Correct
8	23	Flanker_LR	LRL	Incongruent	Incongruent	45.995894	46.312531	g	0.649836	Correct	Correct
8	24	Flanker_UD	UDU	Incongruent	Incongruent	47.995725	48.312354	n	0.465982	Correct	Correct
8	25	Flanker_LR	RLR	Incongruent	Incongruent	49.995541	50.312199	f	0.578070	Correct	Correct
8	26	Flanker_UD	DDD	Congruent	Incongruent	51.995396	52.312004	n	0.586091	Correct	Correct
8	27	Flanker_LR	RLR	Incongruent	Congruent	53.995194	54.311861	f	0.530261	Correct	Correct
8	28	Flanker_UD	DDD	Congruent	Incongruent	55.995027	56.311671	n	0.466467	Correct	Correct
8	29	Flanker_LR	RRR	Congruent	Congruent	57.994842	58.311479	g	0.610559	Correct	Correct
8	30	Flanker_UD	DDD	Congruent	Congruent	59.994636	60.311310	n	0.442676	Correct	Correct
8	31	Flanker_LR	LRL	Incongruent	Congruent	61.994491	62.311150	g	0.538761	Correct	Correct
8	32	Flanker_UD	DUD	Incongruent	Incongruent	63.994311	64.310960	j	0.554990	Correct	Correct
8	33	Flanker_LR	RRR	Congruent	Incongruent	65.994108	66.310770	g	0.475009	Correct	Correct
8	34	Flanker_UD	UUU	Congruent	Congruent	68.010629	68.310600	j	0.419120	Correct	Correct
8	35	Flanker_LR	LRL	Incongruent	Congruent	70.010462	70.310445	g	0.571207	Correct	Correct
8	36	Flanker_UD	UUU	Congruent	Incongruent	72.010272	72.310234	j	0.395998	Correct	Correct
8	37	Flanker_LR	RLR	Incongruent	Congruent	74.010101	74.310076	f	0.563569	Correct	Correct
8	38	Flanker_UD	UDU	Incongruent	Incongruent	76.009940	76.309898	n	0.483703	Correct	Correct
8	39	Flanker_LR	LLL	Congruent	Incongruent	78.009758	78.309734	f	0.555828	Correct	Correct
8	40	Flanker_UD	UUU	Congruent	Congruent	80.009575	80.309552	j	0.499905	Correct	Correct
8	41	Flanker_LR	LRL	Incongruent	Congruent	82.009402	82.309368	g	0.588057	Correct	Correct
8	42	Flanker_UD	UDU	Incongruent	Incongruent	84.009227	84.309197	n	0.492149	Correct	Correct
8	43	Flanker_LR	LRL	Incongruent	Incongruent	86.009052	86.309056	g	0.540340	Correct	Correct
8	44	Flanker_UD	DDD	Congruent	Incongruent	88.008876	88.308845	n	0.428406	Correct	Correct
8	45	Flanker_LR	RLR	Incongruent	Congruent	90.008710	90.308669	f	0.604606	Correct	Correct
8	46	Flanker_UD	UUU	Congruent	Incongruent	92.008534	92.308497	j	0.476662	Correct	Correct
8	47	Flanker_LR	LRL	Incongruent	Congruent	94.008353	94.308353	g	0.540821	Correct	Correct
8	48	Flanker_UD	DUD	Incongruent	Incongruent	96.008168	96.308146	j	0.492967	Correct	Correct
8	49	Flanker_LR	LLL	Congruent	Incongruent	98.008000	98.307973	f	0.533037	Correct	Correct
8	50	Flanker_UD	UUU	Congruent	Congruent	100.007824	100.307794	j	0.437539	Correct	Correct
8	51	Flanker_LR	RLR	Incongruent	Congruent	102.007648	102.307650	f	0.605366	Correct	Correct
8	52	Flanker_UD	DDD	Congruent	Incongruent	104.007474	104.307443	n	0.453348	Correct	Correct
8	53	Flanker_LR	RRR	Congruent	Congruent	106.007300	106.307270	g	0.453471	Correct	Correct
8	54	Flanker_UD	UDU	Incongruent	Congruent	108.007127	108.307095	n	0.477649	Correct	Correct
8	55	Flanker_LR	RRR	Congruent	Incongruent	110.006949	110.306956	g	0.645733	Correct	Correct
8	56	Flanker_UD	DUD	Incongruent	Congruent	112.006774	112.306740	j	0.469917	Correct	Correct
8	57	Flanker_LR	RLR	Incongruent	Incongruent	114.006613	114.306582	f	0.542000	Correct	Correct
8	58	Flanker_UD	UDU	Incongruent	Incongruent	116.006430	116.306397	n	0.574160	Correct	Correct
8	59	Flanker_LR	LRL	Incongruent	Incongruent	118.006267	118.306264	g	0.590298	Correct	Correct
8	60	Flanker_UD	DUD	Incongruent	Incongruent	120.006086	120.306064	j	0.462397	Correct	Correct
8	61	Flanker_LR	LLL	Congruent	Incongruent	122.005898	122.305868	f	0.430465	Correct	Correct
8	62	Flanker_UD	DUD	Incongruent	Congruent	124.005723	124.305698	j	0.486645	Correct	Correct
8	63	Flanker_LR	RRR	Congruent	Incongruent	126.005555	126.305536	g	0.478802	Correct	Correct
8	64	Flanker_UD	UDU	Incongruent	Congruent	128.005374	128.305344	n	0.414863	Correct	Correct
8	65	Flanker_LR	RLR	Incongruent	Incongruent	130.005198	130.305170	f	0.647017	Correct	Correct
8	66	Flanker_UD	DUD	Incongruent	Incongruent	132.005029	132.305010	j	0.463069	Correct	Correct
8	67	Flanker_LR	LLL	Congruent	Incongruent	134.004890	134.304846	f	0.439256	Correct	Correct
8	68	Flanker_UD	UUU	Congruent	Congruent	136.004672	136.304651	j	0.487345	Correct	Correct
8	69	Flanker_LR	RLR	Incongruent	Congruent	138.004498	138.304465	f	0.551458	Correct	Correct
8	70	Flanker_UD	UDU	Incongruent	Incongruent	140.004295	140.304297	n	0.527610	Correct	Correct
8	71	Flanker_LR	LRL	Incongruent	Incongruent	142.004161	142.304112	g	0.615768	Correct	Correct
8	72	Flanker_UD	DDD	Congruent	Incongruent	144.003976	144.303939	n	0.511873	Correct	Correct
8	73	Flanker_LR	RRR	Congruent	Congruent	146.003796	146.303771	g	0.559983	Correct	Correct
8	74	Flanker_UD	UUU	Congruent	Congruent	148.003628	148.303596	j	0.416134	Correct	Correct
8	75	Flanker_LR	LLL	Congruent	Congruent	150.003465	150.303408	f	0.400341	Correct	Correct
8	76	Flanker_UD	DDD	Congruent	Congruent	152.003266	152.303238	n	0.432706	Correct	Correct
8	77	Flanker_LR	LLL	Congruent	Congruent	154.003095	154.303069	f	0.336944	Correct	Correct
8	78	Flanker_UD	UDU	Incongruent	Congruent	156.002921	156.302900	n	0.576786	Correct	Correct
8	79	Flanker_LR	LLL	Congruent	Incongruent	158.002765	158.302742	f	0.360678	Correct	Correct
8	80	Flanker_UD	UDU	Incongruent	Congruent	160.002571	160.302539	n	0.608817	Correct	Correct
8	81	Flanker_LR	RLR	Incongruent	Incongruent	162.002391	162.302387	f	0.496964	Correct	Correct
8	82	Flanker_UD	DDD	Congruent	Incongruent	164.002229	164.302205	n	0.441115	Correct	Correct
8	83	Flanker_LR	RRR	Congruent	Congruent	166.002037	166.302042	g	0.561202	Correct	Correct
8	84	Flanker_UD	DUD	Incongruent	Congruent	168.001872	168.301842	j	0.569336	Correct	Correct
8	85	Flanker_LR	LRL	Incongruent	Incongruent	170.001705	170.301671	g	0.745400	Correct	Correct
8	86	Flanker_UD	UUU	Congruent	Incongruent	172.001608	172.301509	j	0.481547	Correct	Correct
8	87	Flanker_LR	RRR	Congruent	Congruent	174.001392	174.301339	g	0.465640	Correct	Correct
8	88	Flanker_UD	DUD	Incongruent	Congruent	176.001171	176.301136	j	0.689840	Correct	Correct
8	89	Flanker_LR	RLR	Incongruent	Incongruent	178.000995	178.300963	f	0.505996	Correct	Correct
8	90	Flanker_UD	DDD	Congruent	Incongruent	180.000817	180.300789	n	0.538092	Correct	Correct
8	91	Flanker_LR	RRR	Congruent	Congruent	182.000685	182.300648	g	0.490194	Correct	Correct
8	92	Flanker_UD	UDU	Incongruent	Congruent	184.000471	184.300439	n	0.490322	Correct	Correct
8	93	Flanker_LR	RLR	Incongruent	Incongruent	186.000294	186.300264	f	0.594484	Correct	Correct
8	94	Flanker_UD	UUU	Congruent	Incongruent	188.000125	188.300090	j	0.378492	Correct	Correct
8	95	Flanker_LR	LLL	Congruent	Congruent	189.999993	190.299940	f	0.410646	Correct	Correct
8	96	Flanker_UD	UDU	Incongruent	Congruent	191.999771	192.299730	n	0.650789	Correct	Correct
