# Supplementary material for: Congruency Sequence Effects without Feature Integration or Contingency Learning Confounds
Source: PLoS One. 2014 Jul 14;9(7):e102337. doi: 10.1371/journal.pone.0102337 (PMC4096924; doi:10.1371/journal.pone.0102337)
Supplement: Raw Data S1 — The raw data collected from each participant in Experiments 1 and 2. (ZIP) [file pone.0102337.s001.zip › RAW DATA/Experiment2/Prime_Word_Flanker_3D_Subject_7_log.txt]

Experiment ID	Prime_Word_Flanker_Paradigm
Subject	7
Run Time	10-May-2013 13:39:19
Run Number	Trial Number	Task	Stimulus	Current Trial Type	Previous Trial Type	StimulusOnsetTime	StimulusOffsetTime	Response	RT	Accuracy	PreviousAccuracy
practice	1	Flanker_LR	LLL	Congruent	None	1.999842	2.299811	Omission	5000.000000	Omission	None
practice	2	Flanker_UD	UUU	Congruent	Congruent	3.999686	4.299666	j	0.978243	Correct	Omission
practice	3	Flanker_LR	LRL	Incongruent	Congruent	5.999542	6.299511	g	1.467000	Correct	Correct
practice	4	Flanker_UD	DUD	Incongruent	Incongruent	7.999404	8.299364	j	1.122584	Correct	Correct
practice	5	Flanker_LR	LLL	Congruent	Incongruent	9.999235	10.299209	f	1.018734	Correct	Correct
practice	6	Flanker_UD	DUD	Incongruent	Congruent	11.999079	12.299057	j	1.458800	Correct	Correct
practice	7	Flanker_LR	RRR	Congruent	Incongruent	13.998933	14.298906	f	0.874936	Error	Correct
practice	8	Flanker_UD	UUU	Congruent	Congruent	15.998799	16.298759	Omission	5000.000000	Omission	Error
practice	9	Flanker_LR	LLL	Congruent	Congruent	17.998628	18.298614	Omission	5000.000000	Omission	Omission
practice	10	Flanker_UD	UDU	Incongruent	Congruent	19.998479	20.298463	n	1.075374	Correct	Omission
practice	11	Flanker_LR	RLR	Incongruent	Incongruent	21.998332	22.298305	Omission	5000.000000	Omission	Correct
practice	12	Flanker_UD	DDD	Congruent	Incongruent	23.998194	24.298149	n	0.923624	Correct	Omission
practice	13	Flanker_LR	RRR	Congruent	Congruent	25.998038	26.298003	f	0.611689	Error	Correct
practice	14	Flanker_UD	DDD	Congruent	Congruent	27.997876	28.297849	n	0.731879	Correct	Error
practice	15	Flanker_LR	LRL	Incongruent	Congruent	29.997728	30.297714	g	1.091965	Correct	Correct
practice	16	Flanker_UD	UDU	Incongruent	Incongruent	31.997542	32.297560	n	0.860151	Correct	Correct
practice	17	Flanker_LR	LRL	Incongruent	Incongruent	33.997394	34.297394	g	1.228268	Correct	Correct
practice	18	Flanker_UD	UUU	Congruent	Incongruent	35.997271	36.313928	j	0.572393	Correct	Correct
practice	19	Flanker_LR	RLR	Incongruent	Congruent	37.997138	38.313777	f	0.691779	Correct	Correct
practice	20	Flanker_UD	DUD	Incongruent	Incongruent	39.996940	40.313609	j	0.811914	Correct	Correct
practice	21	Flanker_LR	RRR	Congruent	Incongruent	41.996817	42.313467	g	1.108073	Correct	Correct
practice	22	Flanker_UD	UDU	Incongruent	Congruent	43.996669	44.313312	n	0.684213	Correct	Correct
practice	23	Flanker_LR	RLR	Incongruent	Incongruent	45.996524	46.313152	f	0.820275	Correct	Correct
practice	24	Flanker_UD	DDD	Congruent	Incongruent	47.996367	48.313001	n	0.588460	Correct	Correct
1	1	Flanker_LR	LLL	Congruent	None	1.999878	2.299837	f	0.676999	Correct	None
1	2	Flanker_UD	DUD	Incongruent	Congruent	3.999699	4.299669	j	0.805151	Correct	Correct
1	3	Flanker_LR	LLL	Congruent	Incongruent	5.999544	6.299520	f	0.501258	Correct	Correct
1	4	Flanker_UD	UDU	Incongruent	Congruent	7.999400	8.299366	n	0.573351	Correct	Correct
1	5	Flanker_LR	RRR	Congruent	Incongruent	9.999274	10.299227	g	0.549515	Correct	Correct
1	6	Flanker_UD	DUD	Incongruent	Congruent	11.999063	12.299058	j	0.589667	Correct	Correct
1	7	Flanker_LR	LRL	Incongruent	Incongruent	13.998949	14.298917	g	0.581803	Correct	Correct
1	8	Flanker_UD	DUD	Incongruent	Incongruent	15.998792	16.298765	j	0.589935	Correct	Correct
1	9	Flanker_LR	RLR	Incongruent	Incongruent	17.998647	18.298622	f	0.677994	Correct	Correct
1	10	Flanker_UD	UDU	Incongruent	Incongruent	19.998491	20.298465	n	0.574798	Correct	Correct
1	11	Flanker_LR	RRR	Congruent	Incongruent	21.998349	22.298313	g	0.598285	Correct	Correct
1	12	Flanker_UD	UUU	Congruent	Congruent	23.998190	24.298162	j	0.614541	Correct	Correct
1	13	Flanker_LR	LRL	Incongruent	Congruent	25.998051	26.298009	g	0.942601	Correct	Correct
1	14	Flanker_UD	DDD	Congruent	Incongruent	27.997891	28.297860	n	0.758674	Correct	Correct
1	15	Flanker_LR	RRR	Congruent	Congruent	29.997735	30.297708	g	0.743067	Correct	Correct
1	16	Flanker_UD	DUD	Incongruent	Congruent	31.997588	32.297559	j	0.711016	Correct	Correct
1	17	Flanker_LR	RLR	Incongruent	Incongruent	33.997450	34.297407	f	0.615096	Correct	Correct
1	18	Flanker_UD	UDU	Incongruent	Incongruent	35.997283	36.297255	n	0.879230	Correct	Correct
1	19	Flanker_LR	RRR	Congruent	Incongruent	37.997139	38.313791	g	0.718711	Correct	Correct
1	20	Flanker_UD	UUU	Congruent	Congruent	39.996988	40.313638	j	0.446790	Correct	Correct
1	21	Flanker_LR	RRR	Congruent	Congruent	41.996838	42.313480	f	0.806947	Error	Correct
1	22	Flanker_UD	DUD	Incongruent	Congruent	43.996680	44.313341	j	1.007036	Correct	Error
1	23	Flanker_LR	LLL	Congruent	Incongruent	45.996543	46.313189	f	0.575087	Correct	Correct
1	24	Flanker_UD	UDU	Incongruent	Congruent	47.996392	48.313028	n	0.567350	Correct	Correct
1	25	Flanker_LR	RLR	Incongruent	Incongruent	49.996245	50.312871	f	0.687444	Correct	Correct
1	26	Flanker_UD	DDD	Congruent	Incongruent	51.996105	52.312720	n	0.591570	Correct	Correct
1	27	Flanker_LR	RRR	Congruent	Congruent	53.995942	54.312580	g	0.607689	Correct	Correct
1	28	Flanker_UD	DDD	Congruent	Congruent	55.995791	56.312421	n	0.503797	Correct	Correct
1	29	Flanker_LR	LLL	Congruent	Congruent	57.995645	58.312273	f	0.479971	Correct	Correct
1	30	Flanker_UD	UUU	Congruent	Congruent	59.995491	60.312126	j	0.528114	Correct	Correct
1	31	Flanker_LR	RLR	Incongruent	Congruent	61.995346	62.311974	f	0.672179	Correct	Correct
1	32	Flanker_UD	UUU	Congruent	Incongruent	63.995183	64.311819	j	0.568360	Correct	Correct
1	33	Flanker_LR	LLL	Congruent	Congruent	65.995044	66.311678	f	0.808492	Correct	Correct
1	34	Flanker_UD	DUD	Incongruent	Congruent	67.994889	68.311519	j	0.648585	Correct	Correct
1	35	Flanker_LR	LLL	Congruent	Incongruent	69.994737	70.311385	f	0.568686	Correct	Correct
1	36	Flanker_UD	DDD	Congruent	Congruent	71.994579	72.311246	n	0.784777	Correct	Correct
1	37	Flanker_LR	RLR	Incongruent	Congruent	73.994412	74.311073	f	0.688948	Correct	Correct
1	38	Flanker_UD	UUU	Congruent	Incongruent	75.994262	76.310925	j	0.537084	Correct	Correct
1	39	Flanker_LR	LRL	Incongruent	Congruent	77.994137	78.310766	g	0.625255	Correct	Correct
1	40	Flanker_UD	DUD	Incongruent	Incongruent	79.993980	80.310619	j	0.529437	Correct	Correct
1	41	Flanker_LR	LRL	Incongruent	Incongruent	81.993856	82.310468	g	0.753525	Correct	Correct
1	42	Flanker_UD	DDD	Congruent	Incongruent	83.993694	84.310321	n	0.529614	Correct	Correct
1	43	Flanker_LR	RLR	Incongruent	Congruent	85.993534	86.310182	f	0.673733	Correct	Correct
1	44	Flanker_UD	DDD	Congruent	Incongruent	87.993425	88.310017	n	0.433812	Correct	Correct
1	45	Flanker_LR	LRL	Incongruent	Congruent	89.993209	90.309880	g	0.713941	Correct	Correct
1	46	Flanker_UD	UDU	Incongruent	Incongruent	92.009803	92.309720	n	0.554150	Correct	Correct
1	47	Flanker_LR	LRL	Incongruent	Incongruent	94.009611	94.309570	g	0.610157	Correct	Correct
1	48	Flanker_UD	UUU	Congruent	Incongruent	96.009453	96.309417	j	0.426297	Correct	Correct
1	49	Flanker_LR	RLR	Incongruent	Congruent	98.009313	98.309304	f	0.602501	Correct	Correct
1	50	Flanker_UD	UUU	Congruent	Incongruent	100.009195	100.309136	j	0.594665	Correct	Correct
1	51	Flanker_LR	LLL	Congruent	Congruent	102.009004	102.308971	f	0.690720	Correct	Correct
1	52	Flanker_UD	DDD	Congruent	Congruent	104.008855	104.308842	n	0.770795	Correct	Correct
1	53	Flanker_LR	RRR	Congruent	Congruent	106.008705	106.308670	g	0.947005	Correct	Correct
1	54	Flanker_UD	DDD	Congruent	Congruent	108.008563	108.308532	n	0.675110	Correct	Correct
1	55	Flanker_LR	RRR	Congruent	Congruent	110.008411	110.308369	g	0.755266	Correct	Correct
1	56	Flanker_UD	UUU	Congruent	Congruent	112.008259	112.308218	j	0.811409	Correct	Correct
1	57	Flanker_LR	RLR	Incongruent	Congruent	114.008109	114.308081	f	0.947432	Correct	Correct
1	58	Flanker_UD	UUU	Congruent	Incongruent	116.007960	116.307938	j	0.499525	Correct	Correct
1	59	Flanker_LR	LRL	Incongruent	Congruent	118.007809	118.307771	g	0.667738	Correct	Correct
1	60	Flanker_UD	UDU	Incongruent	Incongruent	120.007659	120.307621	n	0.539920	Correct	Correct
1	61	Flanker_LR	LRL	Incongruent	Incongruent	122.007501	122.307472	f	0.604004	Error	Correct
1	62	Flanker_UD	DDD	Congruent	Incongruent	124.007357	124.307326	n	0.684119	Correct	Error
1	63	Flanker_LR	LLL	Congruent	Congruent	126.007195	126.307176	f	1.164179	Correct	Correct
1	64	Flanker_UD	UUU	Congruent	Congruent	128.007024	128.307025	j	0.612360	Correct	Correct
1	65	Flanker_LR	LRL	Incongruent	Congruent	130.006902	130.306876	g	0.828435	Correct	Correct
1	66	Flanker_UD	UDU	Incongruent	Incongruent	132.006782	132.306749	n	0.588668	Correct	Correct
1	67	Flanker_LR	RRR	Congruent	Incongruent	134.006605	134.306576	g	0.836759	Correct	Correct
1	68	Flanker_UD	UDU	Incongruent	Congruent	136.006455	136.306421	n	0.588859	Correct	Correct
1	69	Flanker_LR	RLR	Incongruent	Incongruent	138.006307	138.306251	f	0.684987	Correct	Correct
1	70	Flanker_UD	DUD	Incongruent	Incongruent	140.006149	140.306146	j	0.645118	Correct	Correct
1	71	Flanker_LR	LRL	Incongruent	Incongruent	142.006007	142.305967	g	0.693275	Correct	Correct
1	72	Flanker_UD	UUU	Congruent	Incongruent	144.005862	144.305831	j	0.685355	Correct	Correct
1	73	Flanker_LR	LLL	Congruent	Congruent	146.005704	146.305681	f	0.597440	Correct	Correct
1	74	Flanker_UD	UDU	Incongruent	Congruent	148.005587	148.305553	n	0.701644	Correct	Correct
1	75	Flanker_LR	RLR	Incongruent	Incongruent	150.005410	150.305383	f	0.749708	Correct	Correct
1	76	Flanker_UD	DDD	Congruent	Incongruent	152.005262	152.305209	n	0.870267	Correct	Correct
1	77	Flanker_LR	RRR	Congruent	Congruent	154.005107	154.305095	g	1.166011	Correct	Correct
1	78	Flanker_UD	UUU	Congruent	Congruent	156.004997	156.304948	j	0.486197	Correct	Correct
1	79	Flanker_LR	RRR	Congruent	Congruent	158.004813	158.304795	g	0.662319	Correct	Correct
1	80	Flanker_UD	DDD	Congruent	Congruent	160.004658	160.304638	n	0.478447	Correct	Correct
1	81	Flanker_LR	RLR	Incongruent	Congruent	162.004522	162.304490	f	1.126593	Correct	Correct
1	82	Flanker_UD	UDU	Incongruent	Incongruent	164.004381	164.304349	n	0.590695	Correct	Correct
1	83	Flanker_LR	RLR	Incongruent	Incongruent	166.004219	166.304192	f	0.686781	Correct	Correct
1	84	Flanker_UD	UDU	Incongruent	Incongruent	168.004078	168.304040	n	0.934882	Correct	Correct
1	85	Flanker_LR	LRL	Incongruent	Incongruent	170.003934	170.303892	g	0.975127	Correct	Correct
1	86	Flanker_UD	DUD	Incongruent	Incongruent	172.003772	172.303759	j	1.143107	Correct	Correct
1	87	Flanker_LR	LLL	Congruent	Incongruent	174.003621	174.303596	f	0.471325	Correct	Correct
1	88	Flanker_UD	DUD	Incongruent	Congruent	176.003470	176.303446	j	1.055435	Correct	Correct
1	89	Flanker_LR	LLL	Congruent	Incongruent	178.003324	178.303305	f	0.559495	Correct	Correct
1	90	Flanker_UD	UDU	Incongruent	Congruent	180.003183	180.303166	n	0.839610	Correct	Correct
1	91	Flanker_LR	LLL	Congruent	Incongruent	182.003028	182.303003	f	0.583766	Correct	Correct
1	92	Flanker_UD	DDD	Congruent	Congruent	184.002879	184.302851	n	0.559936	Correct	Correct
1	93	Flanker_LR	LRL	Incongruent	Congruent	186.002730	186.302704	f	0.760148	Error	Correct
1	94	Flanker_UD	DUD	Incongruent	Incongruent	188.002585	188.302551	j	0.952118	Correct	Error
1	95	Flanker_LR	RRR	Congruent	Incongruent	190.002433	190.302404	g	0.968219	Correct	Correct
1	96	Flanker_UD	DUD	Incongruent	Congruent	192.002284	192.302257	j	0.752350	Correct	Correct
2	1	Flanker_LR	RLR	Incongruent	None	1.999866	2.299832	f	0.720615	Correct	None
2	2	Flanker_UD	UUU	Congruent	Incongruent	3.999718	4.299685	j	0.496071	Correct	Correct
2	3	Flanker_LR	RLR	Incongruent	Congruent	5.999569	6.299573	f	0.688233	Correct	Correct
2	4	Flanker_UD	UUU	Congruent	Incongruent	7.999423	8.299386	j	0.480355	Correct	Correct
2	5	Flanker_LR	RRR	Congruent	Congruent	9.999259	10.299256	g	0.648414	Correct	Correct
2	6	Flanker_UD	DUD	Incongruent	Congruent	11.999123	12.299122	j	0.568659	Correct	Correct
2	7	Flanker_LR	RRR	Congruent	Incongruent	13.998976	14.298947	g	0.488743	Correct	Correct
2	8	Flanker_UD	UDU	Incongruent	Congruent	15.998834	16.298796	n	0.528825	Correct	Correct
2	9	Flanker_LR	LLL	Congruent	Incongruent	17.998687	18.298658	f	0.456935	Correct	Correct
2	10	Flanker_UD	DUD	Incongruent	Congruent	19.998593	20.298509	j	0.593210	Correct	Correct
2	11	Flanker_LR	LRL	Incongruent	Incongruent	21.998382	22.298360	g	0.593303	Correct	Correct
2	12	Flanker_UD	DDD	Congruent	Incongruent	23.998239	24.298203	n	0.457372	Correct	Correct
2	13	Flanker_LR	LLL	Congruent	Congruent	25.998065	26.298056	f	0.537484	Correct	Correct
2	14	Flanker_UD	DDD	Congruent	Congruent	27.997944	28.297916	n	0.417489	Correct	Correct
2	15	Flanker_LR	LLL	Congruent	Congruent	29.997822	30.297760	f	0.497712	Correct	Correct
2	16	Flanker_UD	UUU	Congruent	Congruent	31.997648	32.297611	j	0.473830	Correct	Correct
2	17	Flanker_LR	LLL	Congruent	Congruent	33.997477	34.297462	f	0.497965	Correct	Correct
2	18	Flanker_UD	UDU	Incongruent	Congruent	35.997375	36.297315	n	0.625989	Correct	Correct
2	19	Flanker_LR	RRR	Congruent	Incongruent	37.997203	38.313836	g	0.673494	Correct	Correct
2	20	Flanker_UD	DUD	Incongruent	Congruent	39.997062	40.313705	j	0.537568	Correct	Correct
2	21	Flanker_LR	LLL	Congruent	Incongruent	41.996920	42.313606	f	0.401688	Correct	Correct
2	22	Flanker_UD	DUD	Incongruent	Congruent	43.996764	44.313391	j	0.594382	Correct	Correct
2	23	Flanker_LR	LLL	Congruent	Incongruent	45.996625	46.313244	f	0.553977	Correct	Correct
2	24	Flanker_UD	UDU	Incongruent	Congruent	47.996468	48.313088	n	0.658138	Correct	Correct
2	25	Flanker_LR	LRL	Incongruent	Incongruent	49.996313	50.312998	g	0.690300	Correct	Correct
2	26	Flanker_UD	DDD	Congruent	Incongruent	51.996168	52.312801	n	0.618346	Correct	Correct
2	27	Flanker_LR	LLL	Congruent	Congruent	53.996024	54.312682	f	0.490557	Correct	Correct
2	28	Flanker_UD	DUD	Incongruent	Congruent	55.995877	56.312550	j	0.538663	Correct	Correct
2	29	Flanker_LR	RLR	Incongruent	Incongruent	57.995730	58.312441	f	1.242620	Correct	Correct
2	30	Flanker_UD	UUU	Congruent	Incongruent	59.995585	60.312212	j	0.514872	Correct	Correct
2	31	Flanker_LR	LRL	Incongruent	Congruent	61.995437	62.312088	n	0.475222	Error	Correct
2	32	Flanker_UD	UUU	Congruent	Incongruent	63.995277	64.311924	j	0.475200	Correct	Error
2	33	Flanker_LR	LRL	Incongruent	Congruent	65.995126	66.311815	g	0.827300	Correct	Correct
2	34	Flanker_UD	DUD	Incongruent	Incongruent	67.994982	68.311624	j	0.747362	Correct	Correct
2	35	Flanker_LR	RRR	Congruent	Incongruent	69.994811	70.311477	g	0.739496	Correct	Correct
2	36	Flanker_UD	DUD	Incongruent	Congruent	71.994679	72.311330	j	0.763548	Correct	Correct
2	37	Flanker_LR	RLR	Incongruent	Incongruent	73.994541	74.311219	f	0.643736	Correct	Correct
2	38	Flanker_UD	DUD	Incongruent	Incongruent	75.994394	76.311038	j	0.563884	Correct	Correct
2	39	Flanker_LR	RLR	Incongruent	Incongruent	77.994246	78.310886	f	0.532150	Correct	Correct
2	40	Flanker_UD	UDU	Incongruent	Incongruent	79.994098	80.310744	n	0.620109	Correct	Correct
2	41	Flanker_LR	LLL	Congruent	Incongruent	81.993948	82.310598	f	0.588738	Correct	Correct
2	42	Flanker_UD	DDD	Congruent	Congruent	83.993803	84.310449	n	0.732422	Correct	Correct
2	43	Flanker_LR	LLL	Congruent	Congruent	86.010324	86.310303	f	0.636436	Correct	Correct
2	44	Flanker_UD	UDU	Incongruent	Congruent	88.010212	88.310186	n	0.876548	Correct	Correct
2	45	Flanker_LR	RLR	Incongruent	Incongruent	90.010049	90.310007	f	1.060695	Correct	Correct
2	46	Flanker_UD	DUD	Incongruent	Incongruent	92.009900	92.309848	j	0.564938	Correct	Correct
2	47	Flanker_LR	LLL	Congruent	Incongruent	94.009733	94.309735	f	0.613084	Correct	Correct
2	48	Flanker_UD	UDU	Incongruent	Congruent	96.009583	96.309580	n	0.685178	Correct	Correct
2	49	Flanker_LR	LLL	Congruent	Incongruent	98.009460	98.309415	f	0.685270	Correct	Correct
2	50	Flanker_UD	UUU	Congruent	Congruent	100.009259	100.309268	j	0.749406	Correct	Correct
2	51	Flanker_LR	RRR	Congruent	Congruent	102.009142	102.309141	g	0.597463	Correct	Correct
2	52	Flanker_UD	UDU	Incongruent	Congruent	104.009007	104.308978	n	0.805630	Correct	Correct
2	53	Flanker_LR	RRR	Congruent	Incongruent	106.008861	106.308861	g	0.773822	Correct	Correct
2	54	Flanker_UD	DDD	Congruent	Congruent	108.008704	108.308681	n	0.741870	Correct	Correct
2	55	Flanker_LR	RRR	Congruent	Congruent	110.008564	110.308550	g	0.950040	Correct	Correct
2	56	Flanker_UD	UUU	Congruent	Congruent	112.008408	112.308396	j	0.463171	Correct	Correct
2	57	Flanker_LR	RRR	Congruent	Congruent	114.008295	114.308267	g	0.814255	Correct	Correct
2	58	Flanker_UD	DDD	Congruent	Congruent	116.008115	116.308090	n	0.782391	Correct	Correct
2	59	Flanker_LR	RLR	Incongruent	Congruent	118.007965	118.307944	f	1.110491	Correct	Correct
2	60	Flanker_UD	DUD	Incongruent	Incongruent	120.007820	120.307796	j	0.758797	Correct	Correct
2	61	Flanker_LR	RLR	Incongruent	Incongruent	122.007687	122.307668	f	0.582705	Correct	Correct
2	62	Flanker_UD	UDU	Incongruent	Incongruent	124.007524	124.307500	n	0.678856	Correct	Correct
2	63	Flanker_LR	RRR	Congruent	Incongruent	126.007383	126.307357	g	0.646996	Correct	Correct
2	64	Flanker_UD	UUU	Congruent	Congruent	128.007280	128.307224	j	0.807132	Correct	Correct
2	65	Flanker_LR	RRR	Congruent	Congruent	130.007091	130.307078	g	0.671174	Correct	Correct
2	66	Flanker_UD	DDD	Congruent	Congruent	132.007023	132.306915	n	0.455342	Correct	Correct
2	67	Flanker_LR	LRL	Incongruent	Congruent	134.006791	134.306765	g	0.615481	Correct	Correct
2	68	Flanker_UD	UUU	Congruent	Incongruent	136.006651	136.306646	j	0.471660	Correct	Correct
2	69	Flanker_LR	RLR	Incongruent	Congruent	138.006494	138.306474	f	0.695731	Correct	Correct
2	70	Flanker_UD	UDU	Incongruent	Incongruent	140.006352	140.306325	n	0.735836	Correct	Correct
2	71	Flanker_LR	LRL	Incongruent	Incongruent	142.006194	142.306145	g	0.663924	Correct	Correct
2	72	Flanker_UD	UDU	Incongruent	Incongruent	144.006120	144.306030	n	0.616071	Correct	Correct
2	73	Flanker_LR	LRL	Incongruent	Incongruent	146.005933	146.305883	g	1.024192	Correct	Correct
2	74	Flanker_UD	UDU	Incongruent	Incongruent	148.005771	148.305736	n	0.712335	Correct	Correct
2	75	Flanker_LR	LRL	Incongruent	Incongruent	150.005606	150.305599	g	1.056494	Correct	Correct
2	76	Flanker_UD	DUD	Incongruent	Incongruent	152.005487	152.305462	j	0.680615	Correct	Correct
2	77	Flanker_LR	LRL	Incongruent	Incongruent	154.005343	154.305298	g	0.704692	Correct	Correct
2	78	Flanker_UD	UUU	Congruent	Incongruent	156.005174	156.305169	j	0.984889	Correct	Correct
2	79	Flanker_LR	RRR	Congruent	Congruent	158.005026	158.305001	g	0.672990	Correct	Correct
2	80	Flanker_UD	DDD	Congruent	Congruent	160.004878	160.304866	n	0.737038	Correct	Correct
2	81	Flanker_LR	LRL	Incongruent	Congruent	162.004739	162.304707	g	0.553248	Correct	Correct
2	82	Flanker_UD	DDD	Congruent	Incongruent	164.004586	164.304555	n	0.849470	Correct	Correct
2	83	Flanker_LR	RLR	Incongruent	Congruent	166.004429	166.304413	f	0.681360	Correct	Correct
2	84	Flanker_UD	DUD	Incongruent	Incongruent	168.004290	168.304295	j	0.673625	Correct	Correct
2	85	Flanker_LR	LLL	Congruent	Incongruent	170.004144	170.304131	f	0.713701	Correct	Correct
2	86	Flanker_UD	UUU	Congruent	Congruent	172.004002	172.303974	j	0.641875	Correct	Correct
2	87	Flanker_LR	RRR	Congruent	Congruent	174.003851	174.303827	g	0.801956	Correct	Correct
2	88	Flanker_UD	DDD	Congruent	Congruent	176.003726	176.303662	n	0.314103	Correct	Correct
2	89	Flanker_LR	RLR	Incongruent	Congruent	178.003555	178.303533	f	0.578257	Correct	Correct
2	90	Flanker_UD	DDD	Congruent	Incongruent	180.003409	180.303385	n	0.434354	Correct	Correct
2	91	Flanker_LR	LRL	Incongruent	Congruent	182.003264	182.303241	g	0.762420	Correct	Correct
2	92	Flanker_UD	UDU	Incongruent	Incongruent	184.003118	184.303093	n	0.602623	Correct	Correct
2	93	Flanker_LR	LRL	Incongruent	Incongruent	186.002969	186.302947	g	0.586680	Correct	Correct
2	94	Flanker_UD	UUU	Congruent	Incongruent	188.002839	188.302801	j	0.626826	Correct	Correct
2	95	Flanker_LR	RLR	Incongruent	Congruent	190.002675	190.302653	f	0.530941	Correct	Correct
2	96	Flanker_UD	DDD	Congruent	Incongruent	192.002525	192.302524	n	0.571081	Correct	Correct
3	1	Flanker_LR	RLR	Incongruent	None	1.999868	2.299841	f	0.650762	Correct	None
3	2	Flanker_UD	UDU	Incongruent	Incongruent	3.999708	4.299713	n	0.634945	Correct	Correct
3	3	Flanker_LR	RRR	Congruent	Incongruent	5.999566	6.299539	g	0.515003	Correct	Correct
3	4	Flanker_UD	DUD	Incongruent	Congruent	7.999418	8.299392	j	0.531607	Correct	Correct
3	5	Flanker_LR	LLL	Congruent	Incongruent	9.999280	10.299246	f	0.459167	Correct	Correct
3	6	Flanker_UD	UUU	Congruent	Congruent	11.999142	12.299131	j	0.483348	Correct	Correct
3	7	Flanker_LR	LLL	Congruent	Congruent	13.998977	14.298951	f	0.395918	Correct	Correct
3	8	Flanker_UD	DDD	Congruent	Congruent	15.998826	16.298806	n	0.395538	Correct	Correct
3	9	Flanker_LR	LLL	Congruent	Congruent	17.998685	18.298659	f	0.483931	Correct	Correct
3	10	Flanker_UD	UDU	Incongruent	Congruent	19.998538	20.298520	n	0.627908	Correct	Correct
3	11	Flanker_LR	LRL	Incongruent	Incongruent	21.998396	22.298366	g	0.604040	Correct	Correct
3	12	Flanker_UD	UDU	Incongruent	Incongruent	23.998248	24.298217	n	0.572108	Correct	Correct
3	13	Flanker_LR	RRR	Congruent	Incongruent	25.998103	26.298071	g	0.540214	Correct	Correct
3	14	Flanker_UD	DUD	Incongruent	Congruent	27.997956	28.297948	j	0.564388	Correct	Correct
3	15	Flanker_LR	RLR	Incongruent	Incongruent	29.997799	30.297777	f	0.684406	Correct	Correct
3	16	Flanker_UD	UDU	Incongruent	Incongruent	31.997660	32.297630	n	0.628658	Correct	Correct
3	17	Flanker_LR	LLL	Congruent	Incongruent	33.997514	34.297476	f	0.476688	Correct	Correct
3	18	Flanker_UD	UUU	Congruent	Congruent	35.997401	36.297365	j	0.533015	Correct	Correct
3	19	Flanker_LR	RLR	Incongruent	Congruent	37.997219	38.313861	f	0.724358	Correct	Correct
3	20	Flanker_UD	UUU	Congruent	Incongruent	39.997099	40.313723	j	0.468506	Correct	Correct
3	21	Flanker_LR	RRR	Congruent	Congruent	41.996917	42.313564	g	0.684577	Correct	Correct
3	22	Flanker_UD	DUD	Incongruent	Congruent	43.996797	44.313413	j	0.524717	Correct	Correct
3	23	Flanker_LR	LRL	Incongruent	Incongruent	45.996636	46.313275	g	0.564739	Correct	Correct
3	24	Flanker_UD	DUD	Incongruent	Incongruent	47.996489	48.313126	j	0.516932	Correct	Correct
3	25	Flanker_LR	RLR	Incongruent	Incongruent	49.996340	50.312999	f	0.661055	Correct	Correct
3	26	Flanker_UD	DDD	Congruent	Incongruent	51.996201	52.312831	n	0.389202	Correct	Correct
3	27	Flanker_LR	RRR	Congruent	Congruent	53.996047	54.312685	g	0.445392	Correct	Correct
3	28	Flanker_UD	DUD	Incongruent	Congruent	55.995903	56.312538	j	0.557640	Correct	Correct
3	29	Flanker_LR	LLL	Congruent	Incongruent	57.995755	58.312400	f	0.485582	Correct	Correct
3	30	Flanker_UD	UDU	Incongruent	Congruent	59.995612	60.312246	n	0.525731	Correct	Correct
3	31	Flanker_LR	RLR	Incongruent	Incongruent	61.995460	62.312085	f	0.757840	Correct	Correct
3	32	Flanker_UD	DUD	Incongruent	Incongruent	63.995315	64.311952	j	0.445961	Correct	Correct
3	33	Flanker_LR	LRL	Incongruent	Incongruent	65.995168	66.311814	g	0.678034	Correct	Correct
3	34	Flanker_UD	UDU	Incongruent	Incongruent	67.995030	68.311659	n	0.582149	Correct	Correct
3	35	Flanker_LR	RLR	Incongruent	Incongruent	69.994886	70.311512	f	0.654263	Correct	Correct
3	36	Flanker_UD	DDD	Congruent	Incongruent	71.994730	72.311367	n	0.494417	Correct	Correct
3	37	Flanker_LR	RRR	Congruent	Congruent	73.994583	74.311217	g	0.478438	Correct	Correct
3	38	Flanker_UD	DUD	Incongruent	Congruent	75.994454	76.311166	j	0.542611	Correct	Correct
3	39	Flanker_LR	RLR	Incongruent	Incongruent	77.994289	78.310928	f	0.646783	Correct	Correct
3	40	Flanker_UD	DDD	Congruent	Incongruent	79.994135	80.310780	n	0.422874	Correct	Correct
3	41	Flanker_LR	LRL	Incongruent	Congruent	81.993994	82.310644	g	0.575069	Correct	Correct
3	42	Flanker_UD	UUU	Congruent	Incongruent	84.010499	84.310507	j	0.631119	Correct	Correct
3	43	Flanker_LR	LRL	Incongruent	Congruent	86.010370	86.310361	g	0.887211	Correct	Correct
3	44	Flanker_UD	UDU	Incongruent	Incongruent	88.010229	88.310197	n	0.607306	Correct	Correct
3	45	Flanker_LR	RRR	Congruent	Incongruent	90.010084	90.310061	g	0.559579	Correct	Correct
3	46	Flanker_UD	UUU	Congruent	Congruent	92.009940	92.309903	j	0.415547	Correct	Correct
3	47	Flanker_LR	RRR	Congruent	Congruent	94.009831	94.309823	g	0.535716	Correct	Correct
3	48	Flanker_UD	DDD	Congruent	Congruent	96.009640	96.309644	n	0.487978	Correct	Correct
3	49	Flanker_LR	RRR	Congruent	Congruent	98.009513	98.309452	g	0.632006	Correct	Correct
3	50	Flanker_UD	UDU	Incongruent	Congruent	100.009386	100.309325	n	0.824143	Correct	Correct
3	51	Flanker_LR	LLL	Congruent	Incongruent	102.009189	102.309173	f	0.488216	Correct	Correct
3	52	Flanker_UD	DUD	Incongruent	Congruent	104.009060	104.309022	j	0.856346	Correct	Correct
3	53	Flanker_LR	LRL	Incongruent	Incongruent	106.008922	106.308879	g	0.520492	Correct	Correct
3	54	Flanker_UD	UDU	Incongruent	Incongruent	108.008780	108.308734	n	0.616608	Correct	Correct
3	55	Flanker_LR	LLL	Congruent	Incongruent	110.008638	110.308630	f	0.464942	Correct	Correct
3	56	Flanker_UD	UDU	Incongruent	Congruent	112.008462	112.308477	n	0.608926	Correct	Correct
3	57	Flanker_LR	LLL	Congruent	Incongruent	114.008319	114.308293	f	0.489045	Correct	Correct
3	58	Flanker_UD	DUD	Incongruent	Congruent	116.008174	116.308152	j	0.593152	Correct	Correct
3	59	Flanker_LR	RRR	Congruent	Incongruent	118.008039	118.308011	control	0.321208	Error	Correct
3	60	Flanker_UD	UUU	Congruent	Congruent	120.007887	120.307852	j	0.625393	Correct	Error
3	61	Flanker_LR	RRR	Congruent	Congruent	122.007743	122.307706	g	1.065452	Correct	Correct
3	62	Flanker_UD	DUD	Incongruent	Congruent	124.007594	124.307560	j	0.626142	Correct	Correct
3	63	Flanker_LR	LLL	Congruent	Incongruent	126.007450	126.307442	f	0.585682	Correct	Correct
3	64	Flanker_UD	UUU	Congruent	Congruent	128.007308	128.307267	j	0.489827	Correct	Correct
3	65	Flanker_LR	LRL	Incongruent	Congruent	130.007159	130.307121	g	0.706002	Correct	Correct
3	66	Flanker_UD	DDD	Congruent	Incongruent	132.007006	132.306974	n	0.706129	Correct	Correct
3	67	Flanker_LR	RLR	Incongruent	Congruent	134.006868	134.306843	f	0.866210	Correct	Correct
3	68	Flanker_UD	DDD	Congruent	Incongruent	136.006758	136.306707	n	0.506405	Correct	Correct
3	69	Flanker_LR	LRL	Incongruent	Congruent	138.006578	138.306555	g	0.634478	Correct	Correct
3	70	Flanker_UD	DDD	Congruent	Incongruent	140.006428	140.306389	n	0.562541	Correct	Correct
3	71	Flanker_LR	LRL	Incongruent	Congruent	142.006282	142.306254	g	0.666626	Correct	Correct
3	72	Flanker_UD	DUD	Incongruent	Incongruent	144.006147	144.306093	j	0.546820	Correct	Correct
3	73	Flanker_LR	LRL	Incongruent	Incongruent	146.006013	146.305953	g	0.578932	Correct	Correct
3	74	Flanker_UD	UDU	Incongruent	Incongruent	148.005842	148.305804	n	0.635119	Correct	Correct
3	75	Flanker_LR	LLL	Congruent	Incongruent	150.005698	150.305668	f	0.555193	Correct	Correct
3	76	Flanker_UD	UUU	Congruent	Congruent	152.005557	152.305519	j	0.667359	Correct	Correct
3	77	Flanker_LR	RRR	Congruent	Congruent	154.005444	154.305422	g	0.587433	Correct	Correct
3	78	Flanker_UD	DDD	Congruent	Congruent	156.005261	156.305229	n	0.475612	Correct	Correct
3	79	Flanker_LR	LLL	Congruent	Congruent	158.005110	158.305083	f	0.667635	Correct	Correct
3	80	Flanker_UD	UUU	Congruent	Congruent	160.004976	160.304959	j	0.427808	Correct	Correct
3	81	Flanker_LR	RLR	Incongruent	Congruent	162.004818	162.304783	f	0.651940	Correct	Correct
3	82	Flanker_UD	DDD	Congruent	Incongruent	164.004672	164.304633	n	0.580100	Correct	Correct
3	83	Flanker_LR	LRL	Incongruent	Congruent	166.004525	166.304489	g	0.820117	Correct	Correct
3	84	Flanker_UD	UDU	Incongruent	Incongruent	168.004391	168.304352	n	0.620313	Correct	Correct
3	85	Flanker_LR	RLR	Incongruent	Incongruent	170.004231	170.304202	f	0.780504	Correct	Correct
3	86	Flanker_UD	DDD	Congruent	Incongruent	172.004088	172.304049	n	0.524587	Correct	Correct
3	87	Flanker_LR	RLR	Incongruent	Congruent	174.003940	174.303902	f	0.764748	Correct	Correct
3	88	Flanker_UD	DUD	Incongruent	Incongruent	176.003803	176.303775	j	0.916844	Correct	Correct
3	89	Flanker_LR	LRL	Incongruent	Incongruent	178.003649	178.303611	f	1.012907	Error	Correct
3	90	Flanker_UD	UUU	Congruent	Incongruent	180.003500	180.303465	j	0.789084	Correct	Error
3	91	Flanker_LR	LLL	Congruent	Congruent	182.003347	182.303318	f	0.533202	Correct	Correct
3	92	Flanker_UD	UUU	Congruent	Congruent	184.003201	184.303157	j	0.645301	Correct	Correct
3	93	Flanker_LR	RRR	Congruent	Congruent	186.003053	186.303048	g	0.845457	Correct	Correct
3	94	Flanker_UD	UUU	Congruent	Congruent	188.002909	188.302882	j	0.717503	Correct	Correct
3	95	Flanker_LR	RLR	Incongruent	Congruent	190.002765	190.302737	g	1.133714	Error	Correct
3	96	Flanker_UD	DDD	Congruent	Incongruent	192.002616	192.302573	n	0.557773	Correct	Error
4	1	Flanker_LR	LRL	Incongruent	None	1.999900	2.299861	g	0.679476	Correct	None
4	2	Flanker_UD	UDU	Incongruent	Incongruent	3.999760	4.299712	n	0.631696	Correct	Correct
4	3	Flanker_LR	LLL	Congruent	Incongruent	5.999565	6.299558	f	0.823799	Correct	Correct
4	4	Flanker_UD	UDU	Incongruent	Congruent	7.999448	8.299424	n	0.607923	Correct	Correct
4	5	Flanker_LR	RRR	Congruent	Incongruent	9.999307	10.299269	g	0.672238	Correct	Correct
4	6	Flanker_UD	DDD	Congruent	Congruent	11.999157	12.299118	n	0.528082	Correct	Correct
4	7	Flanker_LR	RLR	Incongruent	Congruent	13.999007	14.298988	f	0.680296	Correct	Correct
4	8	Flanker_UD	DUD	Incongruent	Incongruent	15.998868	16.298836	j	0.696284	Correct	Correct
4	9	Flanker_LR	RRR	Congruent	Incongruent	17.998760	18.298680	f	0.704464	Error	Correct
4	10	Flanker_UD	UDU	Incongruent	Congruent	19.998611	20.298584	n	0.912653	Correct	Error
4	11	Flanker_LR	RLR	Incongruent	Incongruent	21.998411	22.298386	f	0.704794	Correct	Correct
4	12	Flanker_UD	UDU	Incongruent	Incongruent	23.998239	24.298263	n	0.680874	Correct	Correct
4	13	Flanker_LR	RRR	Congruent	Incongruent	25.998136	26.298114	g	0.568987	Correct	Correct
4	14	Flanker_UD	DDD	Congruent	Congruent	27.998063	28.297958	n	0.505090	Correct	Correct
4	15	Flanker_LR	RLR	Incongruent	Congruent	29.997806	30.297827	f	0.753212	Correct	Correct
4	16	Flanker_UD	DDD	Congruent	Incongruent	31.997667	32.297661	n	0.489324	Correct	Correct
4	17	Flanker_LR	RRR	Congruent	Congruent	33.997508	34.297523	g	0.537465	Correct	Correct
4	18	Flanker_UD	DUD	Incongruent	Congruent	35.997393	36.297365	j	0.601661	Correct	Correct
4	19	Flanker_LR	RLR	Incongruent	Incongruent	37.997215	38.313886	f	0.665749	Correct	Correct
4	20	Flanker_UD	UDU	Incongruent	Incongruent	39.997102	40.313800	n	0.569092	Correct	Correct
4	21	Flanker_LR	LRL	Incongruent	Incongruent	41.996955	42.313596	g	0.697324	Correct	Correct
4	22	Flanker_UD	UUU	Congruent	Incongruent	43.996875	44.313442	j	0.593400	Correct	Correct
4	23	Flanker_LR	LLL	Congruent	Congruent	45.996665	46.313303	f	0.505563	Correct	Correct
4	24	Flanker_UD	UUU	Congruent	Congruent	47.996512	48.313141	j	0.585699	Correct	Correct
4	25	Flanker_LR	LLL	Congruent	Congruent	49.996363	50.313053	f	0.753777	Correct	Correct
4	26	Flanker_UD	UDU	Incongruent	Congruent	51.996198	52.312865	n	0.625900	Correct	Correct
4	27	Flanker_LR	RLR	Incongruent	Incongruent	53.996064	54.312720	f	1.033943	Correct	Correct
4	28	Flanker_UD	UUU	Congruent	Incongruent	55.995903	56.312592	j	0.610219	Correct	Correct
4	29	Flanker_LR	RLR	Incongruent	Congruent	57.995792	58.312454	g	0.818253	Error	Correct
4	30	Flanker_UD	DDD	Congruent	Incongruent	59.995646	60.312302	n	0.650435	Correct	Error
4	31	Flanker_LR	LRL	Incongruent	Congruent	61.995494	62.312108	g	0.682543	Correct	Correct
4	32	Flanker_UD	UUU	Congruent	Incongruent	63.995349	64.311991	j	0.682675	Correct	Correct
4	33	Flanker_LR	LRL	Incongruent	Congruent	65.995204	66.311844	g	0.746934	Correct	Correct
4	34	Flanker_UD	UUU	Congruent	Incongruent	67.995055	68.311696	j	0.482939	Correct	Correct
4	35	Flanker_LR	LRL	Incongruent	Congruent	69.994878	70.311550	f	0.579055	Error	Correct
4	36	Flanker_UD	DUD	Incongruent	Incongruent	71.994773	72.311430	j	1.139137	Correct	Error
4	37	Flanker_LR	LLL	Congruent	Incongruent	73.994628	74.311267	f	0.587292	Correct	Correct
4	38	Flanker_UD	DUD	Incongruent	Congruent	75.994472	76.311123	j	0.739388	Correct	Correct
4	39	Flanker_LR	LLL	Congruent	Incongruent	77.994327	78.310967	f	0.419465	Correct	Correct
4	40	Flanker_UD	DDD	Congruent	Congruent	79.994195	80.310843	n	0.451658	Correct	Correct
4	41	Flanker_LR	LRL	Incongruent	Congruent	81.994021	82.310701	g	0.635772	Correct	Correct
4	42	Flanker_UD	DDD	Congruent	Incongruent	83.993907	84.310592	n	0.604238	Correct	Correct
4	43	Flanker_LR	RLR	Incongruent	Congruent	85.993722	86.310398	f	0.659924	Correct	Correct
4	44	Flanker_UD	UUU	Congruent	Incongruent	87.993576	88.310263	j	0.444113	Correct	Correct
4	45	Flanker_LR	RLR	Incongruent	Congruent	89.993440	90.310091	f	0.588409	Correct	Correct
4	46	Flanker_UD	DUD	Incongruent	Incongruent	91.993282	92.309964	j	0.532284	Correct	Correct
4	47	Flanker_LR	LRL	Incongruent	Incongruent	94.009848	94.309826	g	0.916435	Correct	Correct
4	48	Flanker_UD	UUU	Congruent	Incongruent	96.009697	96.309660	j	0.572678	Correct	Correct
4	49	Flanker_LR	LRL	Incongruent	Congruent	98.009568	98.309507	g	0.932645	Correct	Correct
4	50	Flanker_UD	DUD	Incongruent	Incongruent	100.009425	100.309380	j	0.524778	Correct	Correct
4	51	Flanker_LR	RRR	Congruent	Incongruent	102.009264	102.309216	g	0.468937	Correct	Correct
4	52	Flanker_UD	DDD	Congruent	Congruent	104.009126	104.309087	n	0.357056	Correct	Correct
4	53	Flanker_LR	LRL	Incongruent	Congruent	106.008957	106.308925	g	0.573258	Correct	Correct
4	54	Flanker_UD	DUD	Incongruent	Incongruent	108.008779	108.308790	j	0.501341	Correct	Correct
4	55	Flanker_LR	LLL	Congruent	Incongruent	110.008659	110.308631	f	0.421428	Correct	Correct
4	56	Flanker_UD	DDD	Congruent	Congruent	112.008529	112.308503	n	0.445639	Correct	Correct
4	57	Flanker_LR	LLL	Congruent	Congruent	114.008380	114.308367	Omission	5000.000000	Omission	Correct
4	58	Flanker_UD	UUU	Congruent	Congruent	116.008228	116.308196	j	1.445808	Correct	Omission
4	59	Flanker_LR	RRR	Congruent	Congruent	118.008104	118.308049	Omission	5000.000000	Omission	Correct
4	60	Flanker_UD	UUU	Congruent	Congruent	120.007937	120.307914	j	0.894156	Correct	Omission
4	61	Flanker_LR	RRR	Congruent	Congruent	122.007780	122.307758	Omission	5000.000000	Omission	Correct
4	62	Flanker_UD	DDD	Congruent	Congruent	124.007644	124.307669	n	0.990475	Correct	Omission
4	63	Flanker_LR	LLL	Congruent	Congruent	126.007500	126.307468	f	0.686383	Correct	Correct
4	64	Flanker_UD	UDU	Incongruent	Congruent	128.007367	128.307331	n	0.926571	Correct	Correct
4	65	Flanker_LR	LLL	Congruent	Incongruent	130.007178	130.307173	f	0.566683	Correct	Correct
4	66	Flanker_UD	DUD	Incongruent	Congruent	132.007065	132.307027	j	0.678924	Correct	Correct
4	67	Flanker_LR	RRR	Congruent	Incongruent	134.006923	134.306883	g	0.622955	Correct	Correct
4	68	Flanker_UD	DDD	Congruent	Congruent	136.006775	136.306742	n	0.543043	Correct	Correct
4	69	Flanker_LR	RRR	Congruent	Congruent	138.006627	138.306575	g	0.647185	Correct	Correct
4	70	Flanker_UD	DUD	Incongruent	Congruent	140.006480	140.306443	j	0.727258	Correct	Correct
4	71	Flanker_LR	RLR	Incongruent	Incongruent	142.006335	142.306298	f	0.759462	Correct	Correct
4	72	Flanker_UD	UDU	Incongruent	Incongruent	144.006211	144.306254	n	0.695566	Correct	Correct
4	73	Flanker_LR	LRL	Incongruent	Incongruent	146.006009	146.306007	g	1.007616	Correct	Correct
4	74	Flanker_UD	DUD	Incongruent	Incongruent	148.005895	148.305861	j	0.631813	Correct	Correct
4	75	Flanker_LR	RRR	Congruent	Incongruent	150.005751	150.305716	g	1.135967	Correct	Correct
4	76	Flanker_UD	DDD	Congruent	Congruent	152.005590	152.305638	n	0.576034	Correct	Correct
4	77	Flanker_LR	LLL	Congruent	Congruent	154.005459	154.305430	Omission	5000.000000	Omission	Correct
4	78	Flanker_UD	DDD	Congruent	Congruent	156.005302	156.305280	n	0.720281	Correct	Omission
4	79	Flanker_LR	LLL	Congruent	Congruent	158.005172	158.305134	f	0.576429	Correct	Correct
4	80	Flanker_UD	DUD	Incongruent	Congruent	160.005101	160.305051	j	0.664250	Correct	Correct
4	81	Flanker_LR	RLR	Incongruent	Incongruent	162.004867	162.304846	f	0.768888	Correct	Correct
4	82	Flanker_UD	UUU	Congruent	Incongruent	164.004716	164.304698	j	1.048775	Correct	Correct
4	83	Flanker_LR	RRR	Congruent	Congruent	166.004557	166.304555	Omission	5000.000000	Omission	Correct
4	84	Flanker_UD	UDU	Incongruent	Congruent	168.004505	168.304511	n	1.154014	Correct	Omission
4	85	Flanker_LR	RRR	Congruent	Incongruent	170.004292	170.304261	f	0.593141	Error	Correct
4	86	Flanker_UD	UDU	Incongruent	Congruent	172.004157	172.304114	n	1.073705	Correct	Error
4	87	Flanker_LR	LRL	Incongruent	Incongruent	174.004011	174.304035	g	1.193397	Correct	Correct
4	88	Flanker_UD	DUD	Incongruent	Incongruent	176.003857	176.303819	j	0.617591	Correct	Correct
4	89	Flanker_LR	RLR	Incongruent	Incongruent	178.003712	178.303669	f	0.561623	Correct	Correct
4	90	Flanker_UD	UDU	Incongruent	Incongruent	180.003566	180.303524	n	0.561800	Correct	Correct
4	91	Flanker_LR	LRL	Incongruent	Incongruent	182.003431	182.303390	g	0.609921	Correct	Correct
4	92	Flanker_UD	UUU	Congruent	Incongruent	184.003251	184.303245	j	0.441991	Correct	Correct
4	93	Flanker_LR	LLL	Congruent	Congruent	186.003129	186.303096	f	0.442203	Correct	Correct
4	94	Flanker_UD	UDU	Incongruent	Congruent	188.002995	188.302954	n	0.578241	Correct	Correct
4	95	Flanker_LR	RLR	Incongruent	Incongruent	190.002809	190.302801	f	0.706375	Correct	Correct
4	96	Flanker_UD	UUU	Congruent	Incongruent	192.002674	192.302675	g	0.618458	Error	Correct
5	1	Flanker_LR	RRR	Congruent	None	1.999857	2.299828	g	0.581493	Correct	None
5	2	Flanker_UD	UUU	Congruent	Congruent	3.999709	4.299682	j	0.461541	Correct	Correct
5	3	Flanker_LR	LRL	Incongruent	Congruent	5.999563	6.299549	g	0.749695	Correct	Correct
5	4	Flanker_UD	DUD	Incongruent	Incongruent	7.999417	8.299405	j	0.549851	Correct	Correct
5	5	Flanker_LR	LRL	Incongruent	Incongruent	9.999266	10.299246	g	0.613982	Correct	Correct
5	6	Flanker_UD	DUD	Incongruent	Incongruent	11.999130	12.299099	control	0.334065	Error	Correct
5	7	Flanker_LR	RRR	Congruent	Incongruent	13.998988	14.298953	g	0.798239	Correct	Error
5	8	Flanker_UD	DUD	Incongruent	Congruent	15.998882	16.298807	j	0.550415	Correct	Correct
5	9	Flanker_LR	LRL	Incongruent	Incongruent	17.998699	18.298655	g	0.526485	Correct	Correct
5	10	Flanker_UD	DDD	Congruent	Incongruent	19.998553	20.298506	n	0.590534	Correct	Correct
5	11	Flanker_LR	LRL	Incongruent	Congruent	21.998407	22.298382	g	0.886821	Correct	Correct
5	12	Flanker_UD	UUU	Congruent	Incongruent	23.998270	24.298224	j	0.382860	Correct	Correct
5	13	Flanker_LR	LLL	Congruent	Congruent	25.998112	26.298080	f	0.463076	Correct	Correct
5	14	Flanker_UD	UDU	Incongruent	Congruent	27.997973	28.297934	n	0.519094	Correct	Correct
5	15	Flanker_LR	RRR	Congruent	Incongruent	29.997826	30.297799	g	0.639231	Correct	Correct
5	16	Flanker_UD	UDU	Incongruent	Congruent	31.997704	32.297640	n	0.623374	Correct	Correct
5	17	Flanker_LR	RLR	Incongruent	Incongruent	33.997537	34.297495	f	0.647517	Correct	Correct
5	18	Flanker_UD	UDU	Incongruent	Incongruent	35.997382	36.297349	n	0.551551	Correct	Correct
5	19	Flanker_LR	LRL	Incongruent	Incongruent	37.997243	38.313869	g	0.703025	Correct	Correct
5	20	Flanker_UD	DUD	Incongruent	Incongruent	39.997095	40.313731	j	0.479086	Correct	Correct
5	21	Flanker_LR	LRL	Incongruent	Incongruent	41.996945	42.313577	g	0.543286	Correct	Correct
5	22	Flanker_UD	UUU	Congruent	Incongruent	43.996805	44.313471	j	0.519382	Correct	Correct
5	23	Flanker_LR	LLL	Congruent	Congruent	45.996660	46.313288	f	0.455564	Correct	Correct
5	24	Flanker_UD	UDU	Incongruent	Congruent	47.996514	48.313140	n	0.639668	Correct	Correct
5	25	Flanker_LR	RRR	Congruent	Incongruent	49.996368	50.313002	g	0.455926	Correct	Correct
5	26	Flanker_UD	UUU	Congruent	Congruent	51.996223	52.312873	j	0.407905	Correct	Correct
5	27	Flanker_LR	LLL	Congruent	Congruent	53.996078	54.312705	f	0.696091	Correct	Correct
5	28	Flanker_UD	DUD	Incongruent	Congruent	55.995932	56.312565	j	0.584091	Correct	Correct
5	29	Flanker_LR	RLR	Incongruent	Incongruent	57.995787	58.312438	f	0.808298	Correct	Correct
5	30	Flanker_UD	DUD	Incongruent	Incongruent	59.995641	60.312300	j	0.528420	Correct	Correct
5	31	Flanker_LR	RRR	Congruent	Incongruent	61.995495	62.312123	g	0.528505	Correct	Correct
5	32	Flanker_UD	UUU	Congruent	Congruent	63.995358	64.311989	g	0.456702	Error	Correct
5	33	Flanker_LR	LRL	Incongruent	Congruent	65.995203	66.311832	g	1.112758	Correct	Error
5	34	Flanker_UD	DUD	Incongruent	Incongruent	67.995055	68.311707	j	0.664816	Correct	Correct
5	35	Flanker_LR	RLR	Incongruent	Incongruent	69.994898	70.311555	f	0.673038	Correct	Correct
5	36	Flanker_UD	UUU	Congruent	Incongruent	71.994758	72.311406	j	0.745157	Correct	Correct
5	37	Flanker_LR	LLL	Congruent	Congruent	73.994613	74.311251	f	0.529202	Correct	Correct
5	38	Flanker_UD	UDU	Incongruent	Congruent	75.994467	76.311154	n	1.033362	Correct	Correct
5	39	Flanker_LR	RLR	Incongruent	Incongruent	77.994322	78.310963	f	0.609436	Correct	Correct
5	40	Flanker_UD	UDU	Incongruent	Incongruent	79.994173	80.310829	n	0.681611	Correct	Correct
5	41	Flanker_LR	RRR	Congruent	Incongruent	81.994026	82.310676	g	0.721736	Correct	Correct
5	42	Flanker_UD	UDU	Incongruent	Congruent	83.993884	84.310561	n	0.593844	Correct	Correct
5	43	Flanker_LR	LLL	Congruent	Incongruent	85.993759	86.310426	f	0.529981	Correct	Correct
5	44	Flanker_UD	UDU	Incongruent	Congruent	88.010271	88.310197	n	0.554158	Correct	Correct
5	45	Flanker_LR	RRR	Congruent	Incongruent	90.010111	90.310099	g	0.698181	Correct	Correct
5	46	Flanker_UD	UUU	Congruent	Congruent	92.009982	92.309944	j	0.442559	Correct	Correct
5	47	Flanker_LR	RRR	Congruent	Congruent	94.009848	94.309798	g	0.658522	Correct	Correct
5	48	Flanker_UD	DUD	Incongruent	Congruent	96.009675	96.309643	j	0.714559	Correct	Correct
5	49	Flanker_LR	RLR	Incongruent	Incongruent	98.009529	98.309505	Omission	5000.000000	Omission	Correct
5	50	Flanker_UD	DDD	Congruent	Incongruent	100.009407	100.309370	n	0.714872	Correct	Omission
5	51	Flanker_LR	LLL	Congruent	Congruent	102.009254	102.309226	f	0.530967	Correct	Correct
5	52	Flanker_UD	UUU	Congruent	Congruent	104.009096	104.309069	g	0.627078	Error	Correct
5	53	Flanker_LR	LRL	Incongruent	Congruent	106.008967	106.308935	g	0.747260	Correct	Error
5	54	Flanker_UD	UDU	Incongruent	Incongruent	108.008839	108.308781	n	0.571365	Correct	Correct
5	55	Flanker_LR	RRR	Congruent	Incongruent	110.008694	110.308654	g	1.076008	Correct	Correct
5	56	Flanker_UD	DDD	Congruent	Congruent	112.008525	112.308497	n	0.435600	Correct	Correct
5	57	Flanker_LR	LLL	Congruent	Congruent	114.008380	114.308344	f	0.435665	Correct	Correct
5	58	Flanker_UD	UDU	Incongruent	Congruent	116.008266	116.308196	n	0.691782	Correct	Correct
5	59	Flanker_LR	LRL	Incongruent	Incongruent	118.008090	118.308050	g	0.923915	Correct	Correct
5	60	Flanker_UD	DDD	Congruent	Incongruent	120.007944	120.307916	n	0.444110	Correct	Correct
5	61	Flanker_LR	RRR	Congruent	Congruent	122.007795	122.307759	g	0.564165	Correct	Correct
5	62	Flanker_UD	UDU	Incongruent	Congruent	124.007680	124.307641	n	0.668382	Correct	Correct
5	63	Flanker_LR	LLL	Congruent	Incongruent	126.007505	126.307470	Omission	5000.000000	Omission	Correct
5	64	Flanker_UD	DDD	Congruent	Congruent	128.007366	128.307347	n	0.588970	Correct	Omission
5	65	Flanker_LR	RLR	Incongruent	Congruent	130.007223	130.307196	f	0.596686	Correct	Correct
5	66	Flanker_UD	UUU	Congruent	Incongruent	132.007097	132.307039	j	0.580768	Correct	Correct
5	67	Flanker_LR	RLR	Incongruent	Congruent	134.007006	134.306888	f	0.636903	Correct	Correct
5	68	Flanker_UD	DUD	Incongruent	Incongruent	136.006780	136.306744	j	0.557092	Correct	Correct
5	69	Flanker_LR	RLR	Incongruent	Incongruent	138.006626	138.306672	j	0.781121	Error	Correct
5	70	Flanker_UD	UUU	Congruent	Incongruent	140.006500	140.306469	j	0.653324	Correct	Error
5	71	Flanker_LR	LRL	Incongruent	Congruent	142.006416	142.306384	g	1.013293	Correct	Correct
5	72	Flanker_UD	DUD	Incongruent	Incongruent	144.006184	144.306192	j	0.565541	Correct	Correct
5	73	Flanker_LR	RRR	Congruent	Incongruent	146.006043	146.306018	g	0.733756	Correct	Correct
5	74	Flanker_UD	DUD	Incongruent	Congruent	148.005971	148.305864	j	0.909911	Correct	Correct
5	75	Flanker_LR	RRR	Congruent	Incongruent	150.005753	150.305719	Omission	5000.000000	Omission	Correct
5	76	Flanker_UD	DDD	Congruent	Congruent	152.005614	152.305580	n	0.598072	Correct	Omission
5	77	Flanker_LR	LLL	Congruent	Congruent	154.005471	154.305436	f	0.566113	Correct	Correct
5	78	Flanker_UD	UUU	Congruent	Congruent	156.005348	156.305289	j	0.686247	Correct	Correct
5	79	Flanker_LR	RLR	Incongruent	Congruent	158.005219	158.305232	f	0.678342	Correct	Correct
5	80	Flanker_UD	DDD	Congruent	Incongruent	160.005097	160.304998	n	0.454505	Correct	Correct
5	81	Flanker_LR	LRL	Incongruent	Congruent	162.004891	162.304864	g	0.814698	Correct	Correct
5	82	Flanker_UD	UDU	Incongruent	Incongruent	164.004745	164.304708	n	0.526875	Correct	Correct
5	83	Flanker_LR	LLL	Congruent	Incongruent	166.004706	166.304565	f	0.550844	Correct	Correct
5	84	Flanker_UD	DDD	Congruent	Congruent	168.004454	168.304445	n	0.447055	Correct	Correct
5	85	Flanker_LR	RLR	Incongruent	Congruent	170.004358	170.304261	f	0.623079	Correct	Correct
5	86	Flanker_UD	DDD	Congruent	Incongruent	172.004216	172.304113	n	0.391206	Correct	Correct
5	87	Flanker_LR	LLL	Congruent	Congruent	174.004083	174.303959	f	0.551398	Correct	Correct
5	88	Flanker_UD	DDD	Congruent	Congruent	176.003877	176.303866	n	0.415415	Correct	Correct
5	89	Flanker_LR	LLL	Congruent	Congruent	178.003730	178.303686	f	0.463631	Correct	Correct
5	90	Flanker_UD	UUU	Congruent	Congruent	180.003582	180.303543	j	0.503687	Correct	Correct
5	91	Flanker_LR	RLR	Incongruent	Congruent	182.003430	182.303401	f	0.575911	Correct	Correct
5	92	Flanker_UD	DUD	Incongruent	Incongruent	184.003290	184.303253	j	0.575928	Correct	Correct
5	93	Flanker_LR	LRL	Incongruent	Incongruent	186.003153	186.303137	g	0.656132	Correct	Correct
5	94	Flanker_UD	DDD	Congruent	Incongruent	188.003006	188.302958	n	0.688246	Correct	Correct
5	95	Flanker_LR	RLR	Incongruent	Congruent	190.002867	190.302821	Omission	5000.000000	Omission	Correct
5	96	Flanker_UD	DDD	Congruent	Incongruent	192.002707	192.302675	n	0.432478	Correct	Omission
6	1	Flanker_LR	RRR	Congruent	None	1.999857	2.299825	g	0.641533	Correct	None
6	2	Flanker_UD	DDD	Congruent	Congruent	3.999717	4.299694	n	0.393702	Correct	Correct
6	3	Flanker_LR	RRR	Congruent	Congruent	5.999541	6.299550	g	0.513816	Correct	Correct
6	4	Flanker_UD	UDU	Incongruent	Congruent	7.999424	8.299370	n	0.609896	Correct	Correct
6	5	Flanker_LR	LRL	Incongruent	Incongruent	9.999283	10.299258	g	0.626123	Correct	Correct
6	6	Flanker_UD	DDD	Congruent	Incongruent	11.999134	12.299098	n	0.386152	Correct	Correct
6	7	Flanker_LR	RLR	Incongruent	Congruent	13.999019	14.298968	f	0.554288	Correct	Correct
6	8	Flanker_UD	UDU	Incongruent	Incongruent	15.998841	16.298864	n	0.530388	Correct	Correct
6	9	Flanker_LR	RLR	Incongruent	Incongruent	17.998700	18.298743	f	0.586459	Correct	Correct
6	10	Flanker_UD	UUU	Congruent	Incongruent	19.998558	20.298536	j	0.403040	Correct	Correct
6	11	Flanker_LR	RRR	Congruent	Congruent	21.998418	22.298414	g	0.626835	Correct	Correct
6	12	Flanker_UD	UUU	Congruent	Congruent	23.998263	24.298238	j	0.506945	Correct	Correct
6	13	Flanker_LR	LRL	Incongruent	Congruent	25.998116	26.298097	g	0.603000	Correct	Correct
6	14	Flanker_UD	UUU	Congruent	Incongruent	27.997971	28.297920	j	0.411071	Correct	Correct
6	15	Flanker_LR	RRR	Congruent	Congruent	29.997845	30.297818	g	0.435588	Correct	Correct
6	16	Flanker_UD	DUD	Incongruent	Congruent	31.997688	32.297627	j	0.499366	Correct	Correct
6	17	Flanker_LR	LRL	Incongruent	Incongruent	33.997545	34.297510	g	0.611478	Correct	Correct
6	18	Flanker_UD	DDD	Congruent	Incongruent	35.997400	36.297355	n	0.371672	Correct	Correct
6	19	Flanker_LR	LLL	Congruent	Congruent	37.997291	38.313869	f	0.427240	Correct	Correct
6	20	Flanker_UD	UUU	Congruent	Congruent	39.997111	40.313768	j	0.403281	Correct	Correct
6	21	Flanker_LR	RLR	Incongruent	Congruent	41.996961	42.313607	f	0.611370	Correct	Correct
6	22	Flanker_UD	DDD	Congruent	Incongruent	43.996812	44.313461	n	0.467382	Correct	Correct
6	23	Flanker_LR	LLL	Congruent	Congruent	45.996673	46.313328	f	0.635510	Correct	Correct
6	24	Flanker_UD	UDU	Incongruent	Congruent	47.996524	48.313167	j	0.707733	Error	Correct
6	25	Flanker_LR	LLL	Congruent	Incongruent	49.996390	50.313000	f	0.819833	Correct	Error
6	26	Flanker_UD	DUD	Incongruent	Congruent	51.996240	52.312865	j	0.707967	Correct	Correct
6	27	Flanker_LR	RLR	Incongruent	Incongruent	53.996110	54.312727	f	0.676051	Correct	Correct
6	28	Flanker_UD	UUU	Congruent	Incongruent	55.995947	56.312593	Omission	5000.000000	Omission	Correct
6	29	Flanker_LR	RRR	Congruent	Congruent	57.995791	58.312448	g	0.668335	Correct	Omission
6	30	Flanker_UD	DUD	Incongruent	Congruent	59.995656	60.312314	j	0.500501	Correct	Correct
6	31	Flanker_LR	LRL	Incongruent	Incongruent	61.995497	62.312154	g	0.884504	Correct	Correct
6	32	Flanker_UD	DUD	Incongruent	Incongruent	63.995335	64.312019	j	0.740649	Correct	Correct
6	33	Flanker_LR	LRL	Incongruent	Incongruent	65.995219	66.311880	g	0.988736	Correct	Correct
6	34	Flanker_UD	DDD	Congruent	Incongruent	67.995075	68.311725	n	0.420916	Correct	Correct
6	35	Flanker_LR	LRL	Incongruent	Congruent	69.994899	70.311589	g	0.676996	Correct	Correct
6	36	Flanker_UD	UUU	Congruent	Incongruent	71.994781	72.311426	j	0.437230	Correct	Correct
6	37	Flanker_LR	RRR	Congruent	Congruent	73.994640	74.311297	g	0.541260	Correct	Correct
6	38	Flanker_UD	UUU	Congruent	Congruent	75.994485	76.311135	j	0.413468	Correct	Correct
6	39	Flanker_LR	RLR	Incongruent	Congruent	77.994348	78.310968	f	0.517477	Correct	Correct
6	40	Flanker_UD	DUD	Incongruent	Incongruent	79.994203	80.310816	j	0.581613	Correct	Correct
6	41	Flanker_LR	RLR	Incongruent	Incongruent	81.994053	82.310702	f	0.893748	Correct	Correct
6	42	Flanker_UD	UDU	Incongruent	Incongruent	83.993904	84.310555	n	0.557833	Correct	Correct
6	43	Flanker_LR	LLL	Congruent	Incongruent	85.993765	86.310412	f	0.590555	Correct	Correct
6	44	Flanker_UD	UDU	Incongruent	Congruent	88.010293	88.310278	n	0.670121	Correct	Correct
6	45	Flanker_LR	LLL	Congruent	Incongruent	90.010143	90.310114	f	0.510276	Correct	Correct
6	46	Flanker_UD	DUD	Incongruent	Congruent	92.009982	92.310022	j	0.558415	Correct	Correct
6	47	Flanker_LR	LRL	Incongruent	Incongruent	94.009851	94.309796	g	0.686488	Correct	Correct
6	48	Flanker_UD	UDU	Incongruent	Incongruent	96.009710	96.309692	n	0.630723	Correct	Correct
6	49	Flanker_LR	LLL	Congruent	Incongruent	98.009572	98.309539	f	0.654865	Correct	Correct
6	50	Flanker_UD	DDD	Congruent	Congruent	100.009430	100.309406	n	0.462807	Correct	Correct
6	51	Flanker_LR	LRL	Incongruent	Congruent	102.009255	102.309225	g	0.550901	Correct	Correct
6	52	Flanker_UD	UDU	Incongruent	Incongruent	104.009185	104.309076	n	0.543116	Correct	Correct
6	53	Flanker_LR	LRL	Incongruent	Incongruent	106.008980	106.308935	g	0.623603	Correct	Correct
6	54	Flanker_UD	UDU	Incongruent	Incongruent	108.008858	108.308815	n	0.535310	Correct	Correct
6	55	Flanker_LR	RLR	Incongruent	Incongruent	110.008700	110.308677	f	0.527470	Correct	Correct
6	56	Flanker_UD	DUD	Incongruent	Incongruent	112.008551	112.308540	j	0.631709	Correct	Correct
6	57	Flanker_LR	RLR	Incongruent	Incongruent	114.008375	114.308347	f	0.519724	Correct	Correct
6	58	Flanker_UD	DDD	Congruent	Incongruent	116.008265	116.308233	n	0.431811	Correct	Correct
6	59	Flanker_LR	RLR	Incongruent	Congruent	118.008115	118.308080	f	0.520002	Correct	Correct
6	60	Flanker_UD	UUU	Congruent	Incongruent	120.007940	120.307937	j	0.648089	Correct	Correct
6	61	Flanker_LR	LLL	Congruent	Congruent	122.007825	122.307777	f	0.472243	Correct	Correct
6	62	Flanker_UD	DUD	Incongruent	Congruent	124.007691	124.307645	j	0.488366	Correct	Correct
6	63	Flanker_LR	RRR	Congruent	Incongruent	126.007536	126.307475	g	0.672495	Correct	Correct
6	64	Flanker_UD	UUU	Congruent	Congruent	128.007391	128.307365	j	0.512588	Correct	Correct
6	65	Flanker_LR	RLR	Incongruent	Congruent	130.007246	130.307224	f	0.616664	Correct	Correct
6	66	Flanker_UD	DDD	Congruent	Incongruent	132.007103	132.307079	n	0.384881	Correct	Correct
6	67	Flanker_LR	RRR	Congruent	Congruent	134.006957	134.306895	g	0.576955	Correct	Correct
6	68	Flanker_UD	DDD	Congruent	Congruent	136.006813	136.306777	n	0.481047	Correct	Correct
6	69	Flanker_LR	RRR	Congruent	Congruent	138.006668	138.306643	g	0.569249	Correct	Correct
6	70	Flanker_UD	UUU	Congruent	Congruent	140.006522	140.306497	j	0.657264	Correct	Correct
6	71	Flanker_LR	LRL	Incongruent	Congruent	142.006376	142.306353	f	0.833385	Error	Correct
6	72	Flanker_UD	UUU	Congruent	Incongruent	144.006230	144.306208	j	0.393596	Correct	Error
6	73	Flanker_LR	LLL	Congruent	Congruent	146.006089	146.306028	f	0.481614	Correct	Correct
6	74	Flanker_UD	DDD	Congruent	Congruent	148.005944	148.305927	n	0.393816	Correct	Correct
6	75	Flanker_LR	RRR	Congruent	Congruent	150.005799	150.305738	g	0.553914	Correct	Correct
6	76	Flanker_UD	DUD	Incongruent	Congruent	152.005660	152.305629	j	0.546048	Correct	Correct
6	77	Flanker_LR	LLL	Congruent	Incongruent	154.005511	154.305474	f	0.458195	Correct	Correct
6	78	Flanker_UD	DUD	Incongruent	Congruent	156.005366	156.305340	j	0.690240	Correct	Correct
6	79	Flanker_LR	RLR	Incongruent	Incongruent	158.005220	158.305166	f	0.642430	Correct	Correct
6	80	Flanker_UD	DUD	Incongruent	Incongruent	160.005077	160.305051	j	0.634585	Correct	Correct
6	81	Flanker_LR	RRR	Congruent	Incongruent	162.004932	162.304899	f	0.642690	Error	Correct
6	82	Flanker_UD	DDD	Congruent	Congruent	164.004793	164.304759	n	0.474763	Correct	Error
6	83	Flanker_LR	LRL	Incongruent	Congruent	166.004653	166.304616	g	0.810897	Correct	Correct
6	84	Flanker_UD	DUD	Incongruent	Incongruent	168.004510	168.304472	j	0.563018	Correct	Correct
6	85	Flanker_LR	LLL	Congruent	Incongruent	170.004364	170.304318	f	0.427806	Correct	Correct
6	86	Flanker_UD	UDU	Incongruent	Congruent	172.004223	172.304227	n	0.555224	Correct	Correct
6	87	Flanker_LR	RRR	Congruent	Incongruent	174.004073	174.304037	g	0.435405	Correct	Correct
6	88	Flanker_UD	DDD	Congruent	Congruent	176.003929	176.303893	n	0.395509	Correct	Correct
6	89	Flanker_LR	RLR	Incongruent	Congruent	178.003784	178.303747	f	0.603639	Correct	Correct
6	90	Flanker_UD	UDU	Incongruent	Incongruent	180.003639	180.303603	n	0.539707	Correct	Correct
6	91	Flanker_LR	LLL	Congruent	Incongruent	182.003466	182.303450	f	0.515918	Correct	Correct
6	92	Flanker_UD	UDU	Incongruent	Congruent	184.003342	184.303314	n	0.955895	Correct	Correct
6	93	Flanker_LR	LLL	Congruent	Incongruent	186.003204	186.303169	f	0.676074	Correct	Correct
6	94	Flanker_UD	UUU	Congruent	Congruent	188.003069	188.303023	j	0.388154	Correct	Correct
6	95	Flanker_LR	LRL	Incongruent	Congruent	190.002916	190.302880	g	0.564387	Correct	Correct
6	96	Flanker_UD	UDU	Incongruent	Incongruent	192.002771	192.302726	n	0.572490	Correct	Correct
7	1	Flanker_LR	LRL	Incongruent	None	1.999836	2.299829	g	0.638094	Correct	None
7	2	Flanker_UD	UDU	Incongruent	Incongruent	3.999723	4.299683	n	0.510321	Correct	Correct
7	3	Flanker_LR	LLL	Congruent	Incongruent	5.999576	6.299539	f	0.470490	Correct	Correct
7	4	Flanker_UD	UDU	Incongruent	Congruent	7.999433	8.299393	n	0.526482	Correct	Correct
7	5	Flanker_LR	RRR	Congruent	Incongruent	9.999288	10.299252	g	0.446591	Correct	Correct
7	6	Flanker_UD	UUU	Congruent	Congruent	11.999144	12.299105	j	0.414777	Correct	Correct
7	7	Flanker_LR	LRL	Incongruent	Congruent	13.998999	14.298980	g	0.582851	Correct	Correct
7	8	Flanker_UD	UUU	Congruent	Incongruent	15.998852	16.298813	j	0.367014	Correct	Correct
7	9	Flanker_LR	LLL	Congruent	Congruent	17.998708	18.298670	f	0.431215	Correct	Correct
7	10	Flanker_UD	UUU	Congruent	Congruent	19.998564	20.298535	j	0.335300	Correct	Correct
7	11	Flanker_LR	LLL	Congruent	Congruent	21.998419	22.298384	f	0.287309	Correct	Correct
7	12	Flanker_UD	DUD	Incongruent	Congruent	23.998274	24.298235	j	0.471444	Correct	Correct
7	13	Flanker_LR	LRL	Incongruent	Incongruent	25.998129	26.298093	g	0.391648	Correct	Correct
7	14	Flanker_UD	DDD	Congruent	Incongruent	27.997985	28.297948	n	0.415707	Correct	Correct
7	15	Flanker_LR	LLL	Congruent	Congruent	29.997840	30.297803	f	0.479837	Correct	Correct
7	16	Flanker_UD	DUD	Incongruent	Congruent	31.997697	32.297656	j	0.648013	Correct	Correct
7	17	Flanker_LR	RRR	Congruent	Incongruent	33.997550	34.297512	g	0.528079	Correct	Correct
7	18	Flanker_UD	UDU	Incongruent	Congruent	35.997406	36.297367	j	0.888243	Error	Correct
7	19	Flanker_LR	LRL	Incongruent	Incongruent	37.997251	38.313892	f	0.583645	Error	Error
7	20	Flanker_UD	DUD	Incongruent	Incongruent	39.997104	40.313746	j	0.871717	Correct	Error
7	21	Flanker_LR	LRL	Incongruent	Incongruent	41.996955	42.313634	g	0.751994	Correct	Correct
7	22	Flanker_UD	UUU	Congruent	Incongruent	43.996811	44.313465	g	0.568024	Error	Correct
7	23	Flanker_LR	LRL	Incongruent	Congruent	45.996668	46.313310	g	0.592141	Correct	Error
7	24	Flanker_UD	DUD	Incongruent	Incongruent	47.996539	48.313164	j	0.496406	Correct	Correct
7	25	Flanker_LR	RLR	Incongruent	Incongruent	49.996394	50.313022	f	0.552433	Correct	Correct
7	26	Flanker_UD	DUD	Incongruent	Incongruent	51.996251	52.312874	j	0.576844	Correct	Correct
7	27	Flanker_LR	RLR	Incongruent	Incongruent	53.996129	54.312732	f	0.744619	Correct	Correct
7	28	Flanker_UD	DDD	Congruent	Incongruent	55.995959	56.312585	n	0.512761	Correct	Correct
7	29	Flanker_LR	RLR	Incongruent	Congruent	57.995782	58.312450	f	0.608858	Correct	Correct
7	30	Flanker_UD	UDU	Incongruent	Incongruent	59.995669	60.312295	n	0.497013	Correct	Correct
7	31	Flanker_LR	LLL	Congruent	Incongruent	61.995525	62.312151	f	0.497088	Correct	Correct
7	32	Flanker_UD	DDD	Congruent	Congruent	63.995379	64.312008	n	0.465346	Correct	Correct
7	33	Flanker_LR	RLR	Incongruent	Congruent	65.995237	66.311859	f	0.585468	Correct	Correct
7	34	Flanker_UD	DDD	Congruent	Incongruent	67.995090	68.311716	n	0.385434	Correct	Correct
7	35	Flanker_LR	RLR	Incongruent	Congruent	69.994946	70.311572	f	0.633630	Correct	Correct
7	36	Flanker_UD	DUD	Incongruent	Incongruent	71.994801	72.311438	j	0.521750	Correct	Correct
7	37	Flanker_LR	RLR	Incongruent	Incongruent	73.994656	74.311311	f	0.649849	Correct	Correct
7	38	Flanker_UD	DUD	Incongruent	Incongruent	75.994512	76.311138	j	0.594042	Correct	Correct
7	39	Flanker_LR	RRR	Congruent	Incongruent	77.994366	78.310993	g	0.682212	Correct	Correct
7	40	Flanker_UD	DDD	Congruent	Congruent	79.994217	80.310849	n	0.466155	Correct	Correct
7	41	Flanker_LR	RLR	Incongruent	Congruent	81.994069	82.310745	f	0.666341	Correct	Correct
7	42	Flanker_UD	UDU	Incongruent	Incongruent	83.993934	84.310563	n	0.682468	Correct	Correct
7	43	Flanker_LR	LRL	Incongruent	Incongruent	85.993781	86.310416	g	0.562643	Correct	Correct
7	44	Flanker_UD	UDU	Incongruent	Incongruent	87.993640	88.310271	n	0.522720	Correct	Correct
7	45	Flanker_LR	RLR	Incongruent	Incongruent	89.993498	90.310154	f	0.730937	Correct	Correct
7	46	Flanker_UD	DUD	Incongruent	Incongruent	91.993352	92.309980	j	0.554972	Correct	Correct
7	47	Flanker_LR	LLL	Congruent	Incongruent	93.993206	94.309835	f	0.459171	Correct	Correct
7	48	Flanker_UD	UDU	Incongruent	Congruent	96.009731	96.309693	n	0.531246	Correct	Correct
7	49	Flanker_LR	LRL	Incongruent	Incongruent	98.009582	98.309566	g	0.883619	Correct	Correct
7	50	Flanker_UD	UUU	Congruent	Incongruent	100.009439	100.309401	j	0.579463	Correct	Correct
7	51	Flanker_LR	RLR	Incongruent	Congruent	102.009292	102.309257	f	0.595628	Correct	Correct
7	52	Flanker_UD	UDU	Incongruent	Incongruent	104.009149	104.309113	n	0.643666	Correct	Correct
7	53	Flanker_LR	RRR	Congruent	Incongruent	106.009009	106.308983	g	0.723795	Correct	Correct
7	54	Flanker_UD	DUD	Incongruent	Congruent	108.008860	108.308822	j	0.827975	Correct	Correct
7	55	Flanker_LR	RRR	Congruent	Incongruent	110.008710	110.308679	g	0.923993	Correct	Correct
7	56	Flanker_UD	UUU	Congruent	Congruent	112.008573	112.308535	j	0.612131	Correct	Correct
7	57	Flanker_LR	LLL	Congruent	Congruent	114.008426	114.308431	f	0.524253	Correct	Correct
7	58	Flanker_UD	UUU	Congruent	Congruent	116.008284	116.308244	j	0.740623	Correct	Correct
7	59	Flanker_LR	RRR	Congruent	Congruent	118.008139	118.308101	g	0.924587	Correct	Correct
7	60	Flanker_UD	UDU	Incongruent	Congruent	120.007993	120.307963	n	0.732689	Correct	Correct
7	61	Flanker_LR	LLL	Congruent	Incongruent	122.007849	122.307851	f	0.564829	Correct	Correct
7	62	Flanker_UD	UUU	Congruent	Congruent	124.007706	124.307667	j	0.428848	Correct	Correct
7	63	Flanker_LR	RRR	Congruent	Congruent	126.007559	126.307522	g	0.812965	Correct	Correct
7	64	Flanker_UD	UDU	Incongruent	Congruent	128.007406	128.307376	n	0.549129	Correct	Correct
7	65	Flanker_LR	RRR	Congruent	Incongruent	130.007270	130.307243	g	0.621339	Correct	Correct
7	66	Flanker_UD	DUD	Incongruent	Congruent	132.007125	132.307085	j	0.549426	Correct	Correct
7	67	Flanker_LR	LRL	Incongruent	Incongruent	134.006980	134.306941	g	0.605495	Correct	Correct
7	68	Flanker_UD	UDU	Incongruent	Incongruent	136.006836	136.306797	n	0.573573	Correct	Correct
7	69	Flanker_LR	RRR	Congruent	Incongruent	138.006689	138.306645	g	0.533693	Correct	Correct
7	70	Flanker_UD	UDU	Incongruent	Congruent	140.006546	140.306506	n	0.533919	Correct	Correct
7	71	Flanker_LR	LRL	Incongruent	Incongruent	142.006399	142.306363	g	0.574048	Correct	Correct
7	72	Flanker_UD	UUU	Congruent	Incongruent	144.006255	144.306219	j	0.654119	Correct	Correct
7	73	Flanker_LR	LLL	Congruent	Congruent	146.006112	146.306082	f	0.414242	Correct	Correct
7	74	Flanker_UD	DDD	Congruent	Congruent	148.005966	148.305928	n	0.422424	Correct	Correct
7	75	Flanker_LR	RLR	Incongruent	Congruent	150.005820	150.305784	g	0.614443	Error	Correct
7	76	Flanker_UD	DDD	Congruent	Incongruent	152.005664	152.305639	n	0.542610	Correct	Error
7	77	Flanker_LR	LRL	Incongruent	Congruent	154.005539	154.305518	g	0.670687	Correct	Correct
7	78	Flanker_UD	DDD	Congruent	Incongruent	156.005376	156.305350	n	0.430870	Correct	Correct
7	79	Flanker_LR	RRR	Congruent	Congruent	158.005233	158.305206	g	0.670940	Correct	Correct
7	80	Flanker_UD	DUD	Incongruent	Congruent	160.005088	160.305060	j	0.575037	Correct	Correct
7	81	Flanker_LR	LLL	Congruent	Incongruent	162.004942	162.304926	f	0.583227	Correct	Correct
7	82	Flanker_UD	UUU	Congruent	Congruent	164.004800	164.304770	Omission	5000.000000	Omission	Correct
7	83	Flanker_LR	RRR	Congruent	Congruent	166.004650	166.304626	g	0.559485	Correct	Omission
7	84	Flanker_UD	DDD	Congruent	Congruent	168.004522	168.304480	n	0.455602	Correct	Correct
7	85	Flanker_LR	RLR	Incongruent	Congruent	170.004365	170.304343	f	0.687711	Correct	Correct
7	86	Flanker_UD	DDD	Congruent	Incongruent	172.004220	172.304199	n	0.423816	Correct	Correct
7	87	Flanker_LR	LLL	Congruent	Congruent	174.004073	174.304048	f	0.463957	Correct	Correct
7	88	Flanker_UD	DDD	Congruent	Congruent	176.003932	176.303902	n	0.456055	Correct	Correct
7	89	Flanker_LR	RLR	Incongruent	Congruent	178.003791	178.303786	f	0.704189	Correct	Correct
7	90	Flanker_UD	DDD	Congruent	Incongruent	180.003638	180.303612	n	0.432285	Correct	Correct
7	91	Flanker_LR	LLL	Congruent	Congruent	182.003495	182.303467	f	0.528384	Correct	Correct
7	92	Flanker_UD	UUU	Congruent	Congruent	184.003348	184.303323	j	0.544502	Correct	Correct
7	93	Flanker_LR	RRR	Congruent	Congruent	186.003262	186.303170	g	0.776682	Correct	Correct
7	94	Flanker_UD	DUD	Incongruent	Congruent	188.003059	188.303033	j	0.792815	Correct	Correct
7	95	Flanker_LR	LRL	Incongruent	Incongruent	190.002915	190.302888	g	0.840922	Correct	Correct
7	96	Flanker_UD	UUU	Congruent	Incongruent	192.002771	192.302743	Omission	5000.000000	Omission	Correct
8	1	Flanker_LR	LLL	Congruent	None	1.999876	2.299830	f	0.457450	Correct	None
8	2	Flanker_UD	DDD	Congruent	Congruent	3.999724	4.299726	n	0.401597	Correct	Correct
8	3	Flanker_LR	LRL	Incongruent	Congruent	5.999576	6.299542	g	0.513711	Correct	Correct
8	4	Flanker_UD	DUD	Incongruent	Incongruent	7.999433	8.299397	j	0.521921	Correct	Correct
8	5	Flanker_LR	RRR	Congruent	Incongruent	9.999287	10.299251	g	0.585992	Correct	Correct
8	6	Flanker_UD	UUU	Congruent	Congruent	11.999143	12.299124	j	0.490133	Correct	Correct
8	7	Flanker_LR	LLL	Congruent	Congruent	13.998998	14.298961	f	0.442251	Correct	Correct
8	8	Flanker_UD	UDU	Incongruent	Congruent	15.998860	16.298880	n	0.730432	Correct	Correct
8	9	Flanker_LR	RLR	Incongruent	Incongruent	17.998718	18.298670	f	1.090426	Correct	Correct
8	10	Flanker_UD	DDD	Congruent	Incongruent	19.998582	20.298523	n	0.410686	Correct	Correct
8	11	Flanker_LR	LRL	Incongruent	Congruent	21.998451	22.298401	g	0.946779	Correct	Correct
8	12	Flanker_UD	DUD	Incongruent	Incongruent	23.998336	24.298225	j	0.962885	Correct	Correct
8	13	Flanker_LR	RRR	Congruent	Incongruent	25.998198	26.298102	g	1.011160	Correct	Correct
8	14	Flanker_UD	UUU	Congruent	Congruent	27.997999	28.297933	j	0.523125	Correct	Correct
8	15	Flanker_LR	LLL	Congruent	Congruent	29.997859	30.297833	f	0.443275	Correct	Correct
8	16	Flanker_UD	DUD	Incongruent	Congruent	31.997695	32.297673	j	0.587340	Correct	Correct
8	17	Flanker_LR	RRR	Congruent	Incongruent	33.997535	34.297536	g	0.499839	Correct	Correct
8	18	Flanker_UD	DDD	Congruent	Congruent	35.997466	36.314097	n	0.418950	Correct	Correct
8	19	Flanker_LR	LLL	Congruent	Congruent	37.997305	38.313945	f	0.434954	Correct	Correct
8	20	Flanker_UD	UUU	Congruent	Congruent	39.997111	40.313811	j	0.419466	Correct	Correct
8	21	Flanker_LR	LRL	Incongruent	Congruent	41.996979	42.313719	g	0.963327	Correct	Correct
8	22	Flanker_UD	DUD	Incongruent	Incongruent	43.996827	44.313507	j	0.547335	Correct	Correct
8	23	Flanker_LR	LRL	Incongruent	Incongruent	45.996683	46.313387	g	0.587526	Correct	Correct
8	24	Flanker_UD	UDU	Incongruent	Incongruent	47.996541	48.313202	n	0.611633	Correct	Correct
8	25	Flanker_LR	RLR	Incongruent	Incongruent	49.996387	50.313096	f	0.595619	Correct	Correct
8	26	Flanker_UD	DDD	Congruent	Incongruent	51.996271	52.312955	n	0.459810	Correct	Correct
8	27	Flanker_LR	RLR	Incongruent	Congruent	53.996164	54.312798	f	1.083972	Correct	Correct
8	28	Flanker_UD	DDD	Congruent	Incongruent	55.995967	56.312656	n	0.540213	Correct	Correct
8	29	Flanker_LR	RRR	Congruent	Congruent	57.995784	58.312481	n	0.612195	Error	Correct
8	30	Flanker_UD	DDD	Congruent	Congruent	59.995660	60.312382	n	0.380319	Correct	Error
8	31	Flanker_LR	LRL	Incongruent	Congruent	61.995515	62.312219	g	0.524406	Correct	Correct
8	32	Flanker_UD	DUD	Incongruent	Incongruent	63.995363	64.312086	j	0.516572	Correct	Correct
8	33	Flanker_LR	RRR	Congruent	Incongruent	65.995240	66.311917	g	0.460762	Correct	Correct
8	34	Flanker_UD	UUU	Congruent	Congruent	67.995096	68.311786	g	0.516815	Error	Correct
8	35	Flanker_LR	LRL	Incongruent	Congruent	69.994936	70.311652	g	0.893037	Correct	Error
8	36	Flanker_UD	UUU	Congruent	Incongruent	71.994759	72.311515	j	0.413065	Correct	Correct
8	37	Flanker_LR	RLR	Incongruent	Congruent	73.994645	74.311371	f	0.749227	Correct	Correct
8	38	Flanker_UD	UDU	Incongruent	Incongruent	75.994497	76.311216	n	0.669305	Correct	Correct
8	39	Flanker_LR	LLL	Congruent	Incongruent	77.994346	78.311075	f	0.445350	Correct	Correct
8	40	Flanker_UD	UUU	Congruent	Congruent	79.994222	80.310931	j	0.541492	Correct	Correct
8	41	Flanker_LR	LRL	Incongruent	Congruent	81.994034	82.310784	g	0.645679	Correct	Correct
8	42	Flanker_UD	UDU	Incongruent	Incongruent	83.993886	84.310667	n	0.829753	Correct	Correct
8	43	Flanker_LR	LRL	Incongruent	Incongruent	86.010505	86.310499	g	0.725877	Correct	Correct
8	44	Flanker_UD	DDD	Congruent	Incongruent	88.010383	88.310367	n	0.558049	Correct	Correct
8	45	Flanker_LR	RLR	Incongruent	Congruent	90.010219	90.310206	f	0.630210	Correct	Correct
8	46	Flanker_UD	UUU	Congruent	Incongruent	92.010083	92.310017	j	0.438700	Correct	Correct
8	47	Flanker_LR	LRL	Incongruent	Congruent	94.009938	94.309933	g	0.862528	Correct	Correct
8	48	Flanker_UD	DUD	Incongruent	Incongruent	96.009792	96.309767	j	0.734493	Correct	Correct
8	49	Flanker_LR	LLL	Congruent	Incongruent	98.009647	98.309645	f	0.518658	Correct	Correct
8	50	Flanker_UD	UUU	Congruent	Congruent	100.009457	100.309475	f	0.502766	Error	Correct
8	51	Flanker_LR	RLR	Incongruent	Congruent	102.009367	102.309340	f	0.718882	Correct	Error
8	52	Flanker_UD	DDD	Congruent	Incongruent	104.009218	104.309196	n	0.463040	Correct	Correct
8	53	Flanker_LR	RRR	Congruent	Congruent	106.009094	106.309019	g	0.815166	Correct	Correct
8	54	Flanker_UD	UDU	Incongruent	Congruent	108.008838	108.308820	n	0.871486	Correct	Correct
8	55	Flanker_LR	RRR	Congruent	Incongruent	110.008710	110.308675	g	0.607406	Correct	Correct
8	56	Flanker_UD	DUD	Incongruent	Congruent	112.008566	112.308530	j	0.527669	Correct	Correct
8	57	Flanker_LR	RLR	Incongruent	Incongruent	114.008457	114.308380	f	0.591721	Correct	Correct
8	58	Flanker_UD	UDU	Incongruent	Incongruent	116.008276	116.308240	n	0.735793	Correct	Correct
8	59	Flanker_LR	LRL	Incongruent	Incongruent	118.008127	118.308096	f	1.391914	Error	Correct
8	60	Flanker_UD	DUD	Incongruent	Incongruent	120.107966	120.307952	j	0.608443	Correct	Error
8	61	Flanker_LR	LLL	Congruent	Incongruent	122.007834	122.307807	f	0.432183	Correct	Correct
8	62	Flanker_UD	DUD	Incongruent	Congruent	124.007688	124.307666	j	0.520345	Correct	Correct
8	63	Flanker_LR	RRR	Congruent	Incongruent	126.007542	126.307519	g	0.544462	Correct	Correct
8	64	Flanker_UD	UDU	Incongruent	Congruent	128.007398	128.307374	n	0.672534	Correct	Correct
8	65	Flanker_LR	RLR	Incongruent	Incongruent	130.007254	130.307237	f	0.624648	Correct	Correct
8	66	Flanker_UD	DUD	Incongruent	Incongruent	132.007109	132.307084	j	0.656766	Correct	Correct
8	67	Flanker_LR	LLL	Congruent	Incongruent	134.006964	134.306941	f	0.632900	Correct	Correct
8	68	Flanker_UD	UUU	Congruent	Congruent	136.006812	136.306795	j	0.505079	Correct	Correct
8	69	Flanker_LR	RLR	Incongruent	Congruent	138.006676	138.306676	g	0.569139	Error	Correct
8	70	Flanker_UD	UDU	Incongruent	Incongruent	140.006527	140.306506	n	0.801273	Correct	Error
8	71	Flanker_LR	LRL	Incongruent	Incongruent	142.006389	142.306364	g	0.897397	Correct	Correct
8	72	Flanker_UD	DDD	Congruent	Incongruent	144.006242	144.306218	n	0.409736	Correct	Correct
8	73	Flanker_LR	RRR	Congruent	Congruent	146.006115	146.306076	g	0.433686	Correct	Correct
8	74	Flanker_UD	UUU	Congruent	Congruent	148.005951	148.305927	j	0.433748	Correct	Correct
8	75	Flanker_LR	LLL	Congruent	Congruent	150.005807	150.305784	f	0.385980	Correct	Correct
8	76	Flanker_UD	DDD	Congruent	Congruent	152.005663	152.305638	n	0.426109	Correct	Correct
8	77	Flanker_LR	LLL	Congruent	Congruent	154.005518	154.305494	f	0.466161	Correct	Correct
8	78	Flanker_UD	UDU	Incongruent	Congruent	156.005374	156.305353	n	0.626257	Correct	Correct
8	79	Flanker_LR	LLL	Congruent	Incongruent	158.005229	158.305203	f	0.434316	Correct	Correct
8	80	Flanker_UD	UDU	Incongruent	Congruent	160.005085	160.305061	n	0.666519	Correct	Correct
8	81	Flanker_LR	RLR	Incongruent	Incongruent	162.004954	162.304917	f	0.586605	Correct	Correct
8	82	Flanker_UD	DDD	Congruent	Incongruent	164.004796	164.304770	n	0.610846	Correct	Correct
8	83	Flanker_LR	RRR	Congruent	Congruent	166.004651	166.304626	g	0.594846	Correct	Correct
8	84	Flanker_UD	DUD	Incongruent	Congruent	168.004501	168.304481	j	0.603192	Correct	Correct
8	85	Flanker_LR	LRL	Incongruent	Incongruent	170.004356	170.304351	g	0.835115	Correct	Correct
8	86	Flanker_UD	UUU	Congruent	Incongruent	172.004217	172.304192	j	0.563159	Correct	Correct
8	87	Flanker_LR	RRR	Congruent	Congruent	174.004072	174.304047	g	0.419328	Correct	Correct
8	88	Flanker_UD	DUD	Incongruent	Congruent	176.003928	176.303903	j	0.579425	Correct	Correct
8	89	Flanker_LR	RLR	Incongruent	Incongruent	178.003799	178.303762	f	0.635550	Correct	Correct
8	90	Flanker_UD	DDD	Congruent	Incongruent	180.003638	180.303614	n	0.403696	Correct	Correct
8	91	Flanker_LR	RRR	Congruent	Congruent	182.003495	182.303470	g	0.515829	Correct	Correct
8	92	Flanker_UD	UDU	Incongruent	Congruent	184.003349	184.303328	n	0.636009	Correct	Correct
8	93	Flanker_LR	RLR	Incongruent	Incongruent	186.003222	186.303181	f	0.660035	Correct	Correct
8	94	Flanker_UD	UUU	Congruent	Incongruent	188.003060	188.303040	j	0.572213	Correct	Correct
8	95	Flanker_LR	LLL	Congruent	Congruent	190.002918	190.302892	f	0.660380	Correct	Correct
8	96	Flanker_UD	UDU	Incongruent	Congruent	192.002771	192.302747	n	0.780451	Correct	Correct
