# Supplementary material for: Congruency Sequence Effects without Feature Integration or Contingency Learning Confounds
Source: PLoS One. 2014 Jul 14;9(7):e102337. doi: 10.1371/journal.pone.0102337 (PMC4096924; doi:10.1371/journal.pone.0102337)
Supplement: Raw Data S1 — The raw data collected from each participant in Experiments 1 and 2. (ZIP) [file pone.0102337.s001.zip › RAW DATA/Experiment2/Prime_Word_Flanker_3D_Subject_8_log.txt]

Experiment ID	Prime_Word_Flanker_Paradigm
Subject	8
Run Time	10-May-2013 14:27:58
Run Number	Trial Number	Task	Stimulus	Current Trial Type	Previous Trial Type	StimulusOnsetTime	StimulusOffsetTime	Response	RT	Accuracy	PreviousAccuracy
practice	1	Flanker_LR	LLL	Congruent	None	1.999883	2.299845	f	1.279590	Correct	None
practice	2	Flanker_UD	UDU	Incongruent	Congruent	3.999722	4.299700	n	1.031668	Correct	Correct
practice	3	Flanker_LR	LRL	Incongruent	Incongruent	5.999556	6.299549	Omission	5000.000000	Omission	Correct
practice	4	Flanker_UD	UDU	Incongruent	Incongruent	7.999435	8.299402	n	1.296003	Correct	Omission
practice	5	Flanker_LR	LRL	Incongruent	Incongruent	9.999317	10.299282	g	0.824065	Correct	Correct
practice	6	Flanker_UD	DDD	Congruent	Incongruent	11.999143	12.299107	n	0.824262	Correct	Correct
practice	7	Flanker_LR	RLR	Incongruent	Congruent	13.998966	14.298955	f	0.624345	Correct	Correct
practice	8	Flanker_UD	DUD	Incongruent	Incongruent	15.998819	16.298813	j	0.520513	Correct	Correct
practice	9	Flanker_LR	RLR	Incongruent	Incongruent	17.998721	18.298682	f	0.704562	Correct	Correct
practice	10	Flanker_UD	UDU	Incongruent	Incongruent	19.998556	20.298519	n	0.584697	Correct	Correct
practice	11	Flanker_LR	RRR	Congruent	Incongruent	21.998409	22.298369	g	0.712791	Correct	Correct
practice	12	Flanker_UD	DUD	Incongruent	Congruent	23.998260	24.298219	j	0.568904	Correct	Correct
practice	13	Flanker_LR	LLL	Congruent	Incongruent	25.998121	26.298082	f	0.585093	Correct	Correct
practice	14	Flanker_UD	DUD	Incongruent	Congruent	27.997933	28.297928	j	0.665248	Correct	Correct
practice	15	Flanker_LR	RRR	Congruent	Incongruent	29.997812	30.297778	g	0.665380	Correct	Correct
practice	16	Flanker_UD	DDD	Congruent	Congruent	31.997636	32.297631	n	0.481402	Correct	Correct
practice	17	Flanker_LR	RRR	Congruent	Congruent	33.997532	34.297482	g	0.633510	Correct	Correct
practice	18	Flanker_UD	DDD	Congruent	Congruent	35.997351	36.314000	n	0.513627	Correct	Correct
practice	19	Flanker_LR	LLL	Congruent	Congruent	37.997227	38.313879	f	0.521178	Correct	Correct
practice	20	Flanker_UD	UUU	Congruent	Congruent	39.997080	40.313732	j	0.553215	Correct	Correct
practice	21	Flanker_LR	LRL	Incongruent	Congruent	41.996938	42.313561	g	0.545384	Correct	Correct
practice	22	Flanker_UD	UUU	Congruent	Incongruent	43.996786	44.313412	j	0.665471	Correct	Correct
practice	23	Flanker_LR	RLR	Incongruent	Congruent	45.996631	46.313272	f	0.569624	Correct	Correct
practice	24	Flanker_UD	UUU	Congruent	Incongruent	47.996490	48.313088	j	0.585645	Correct	Correct
1	1	Flanker_LR	RRR	Congruent	None	1.999856	2.299808	g	0.595289	Correct	None
1	2	Flanker_UD	UDU	Incongruent	Congruent	3.999682	4.299674	n	0.603336	Correct	Correct
1	3	Flanker_LR	RLR	Incongruent	Incongruent	5.999567	6.299521	f	0.596010	Correct	Correct
1	4	Flanker_UD	UDU	Incongruent	Incongruent	7.999394	8.299386	n	0.547680	Correct	Correct
1	5	Flanker_LR	LRL	Incongruent	Incongruent	9.999242	10.299229	g	0.587766	Correct	Correct
1	6	Flanker_UD	UUU	Congruent	Incongruent	11.999119	12.299083	j	0.516075	Correct	Correct
1	7	Flanker_LR	RRR	Congruent	Congruent	13.998976	14.298935	g	0.508006	Correct	Correct
1	8	Flanker_UD	DDD	Congruent	Congruent	15.998846	16.298786	n	0.524138	Correct	Correct
1	9	Flanker_LR	LLL	Congruent	Congruent	17.998651	18.298631	f	0.500264	Correct	Correct
1	10	Flanker_UD	DUD	Incongruent	Congruent	19.998504	20.298494	j	0.612384	Correct	Correct
1	11	Flanker_LR	RLR	Incongruent	Incongruent	21.998388	22.298363	f	0.676498	Correct	Correct
1	12	Flanker_UD	DUD	Incongruent	Incongruent	23.998229	24.298209	j	0.588583	Correct	Correct
1	13	Flanker_LR	RLR	Incongruent	Incongruent	25.998094	26.298051	f	0.476776	Correct	Correct
1	14	Flanker_UD	DUD	Incongruent	Incongruent	27.997946	28.297905	j	0.500866	Correct	Correct
1	15	Flanker_LR	RLR	Incongruent	Incongruent	29.997804	30.297756	g	0.476934	Error	Correct
1	16	Flanker_UD	DDD	Congruent	Incongruent	31.997683	32.297633	n	0.733166	Correct	Error
1	17	Flanker_LR	LRL	Incongruent	Congruent	33.997496	34.297464	g	0.638158	Correct	Correct
1	18	Flanker_UD	DDD	Congruent	Incongruent	35.997347	36.313991	n	0.653376	Correct	Correct
1	19	Flanker_LR	RRR	Congruent	Congruent	37.997204	38.313844	g	0.500858	Correct	Correct
1	20	Flanker_UD	UDU	Incongruent	Congruent	39.997066	40.313697	n	0.636930	Correct	Correct
1	21	Flanker_LR	LRL	Incongruent	Incongruent	41.996904	42.313538	g	0.572989	Correct	Correct
1	22	Flanker_UD	UUU	Congruent	Incongruent	43.996756	44.313392	j	0.533156	Correct	Correct
1	23	Flanker_LR	LLL	Congruent	Congruent	45.996609	46.313244	f	0.469255	Correct	Correct
1	24	Flanker_UD	UDU	Incongruent	Congruent	47.996471	48.313098	n	0.509459	Correct	Correct
1	25	Flanker_LR	LRL	Incongruent	Incongruent	49.996314	50.312950	g	0.509614	Correct	Correct
1	26	Flanker_UD	UUU	Congruent	Incongruent	51.996171	52.312803	j	0.453692	Correct	Correct
1	27	Flanker_LR	RRR	Congruent	Congruent	53.996021	54.312654	g	0.469796	Correct	Correct
1	28	Flanker_UD	DDD	Congruent	Congruent	55.995896	56.312477	n	0.437904	Correct	Correct
1	29	Flanker_LR	LLL	Congruent	Congruent	57.995727	58.312363	f	0.390108	Correct	Correct
1	30	Flanker_UD	UUU	Congruent	Congruent	59.995579	60.312217	j	0.406228	Correct	Correct
1	31	Flanker_LR	RRR	Congruent	Congruent	61.995432	62.312070	g	0.510251	Correct	Correct
1	32	Flanker_UD	UDU	Incongruent	Congruent	63.995311	64.311923	n	0.526407	Correct	Correct
1	33	Flanker_LR	LLL	Congruent	Incongruent	65.995138	66.311774	f	0.590466	Correct	Correct
1	34	Flanker_UD	DDD	Congruent	Congruent	67.994992	68.311629	n	0.462768	Correct	Correct
1	35	Flanker_LR	RLR	Incongruent	Congruent	69.994847	70.311483	f	0.638769	Correct	Correct
1	36	Flanker_UD	DUD	Incongruent	Incongruent	71.994714	72.311334	j	0.590885	Correct	Correct
1	37	Flanker_LR	LLL	Congruent	Incongruent	73.994551	74.311188	f	0.478947	Correct	Correct
1	38	Flanker_UD	UUU	Congruent	Congruent	75.994403	76.311041	j	0.519194	Correct	Correct
1	39	Flanker_LR	LRL	Incongruent	Congruent	77.994258	78.310892	g	0.591282	Correct	Correct
1	40	Flanker_UD	DDD	Congruent	Incongruent	79.994138	80.310748	n	0.447476	Correct	Correct
1	41	Flanker_LR	LRL	Incongruent	Congruent	81.993963	82.310602	g	0.583561	Correct	Correct
1	42	Flanker_UD	DUD	Incongruent	Incongruent	83.993816	84.310464	j	0.527724	Correct	Correct
1	43	Flanker_LR	RLR	Incongruent	Incongruent	86.010332	86.310308	f	0.471854	Correct	Correct
1	44	Flanker_UD	DDD	Congruent	Incongruent	88.010186	88.310188	n	0.487890	Correct	Correct
1	45	Flanker_LR	RRR	Congruent	Congruent	90.010043	90.310015	g	0.495977	Correct	Correct
1	46	Flanker_UD	DUD	Incongruent	Congruent	92.009866	92.309888	j	0.552297	Correct	Correct
1	47	Flanker_LR	LRL	Incongruent	Incongruent	94.009749	94.309721	g	0.592318	Correct	Correct
1	48	Flanker_UD	UUU	Congruent	Incongruent	96.009571	96.309574	j	0.488367	Correct	Correct
1	49	Flanker_LR	RLR	Incongruent	Congruent	98.009457	98.309427	f	0.664487	Correct	Correct
1	50	Flanker_UD	UUU	Congruent	Incongruent	100.009319	100.309280	j	0.544700	Correct	Correct
1	51	Flanker_LR	RLR	Incongruent	Congruent	102.009164	102.309136	f	0.632827	Correct	Correct
1	52	Flanker_UD	UDU	Incongruent	Incongruent	104.009021	104.308987	n	0.440961	Correct	Correct
1	53	Flanker_LR	RLR	Incongruent	Incongruent	106.008836	106.308840	f	0.465051	Correct	Correct
1	54	Flanker_UD	DDD	Congruent	Incongruent	108.008725	108.308695	n	0.625173	Correct	Correct
1	55	Flanker_LR	LRL	Incongruent	Congruent	110.008573	110.308580	g	0.617292	Correct	Correct
1	56	Flanker_UD	UUU	Congruent	Incongruent	112.008438	112.308402	j	0.465795	Correct	Correct
1	57	Flanker_LR	LRL	Incongruent	Congruent	114.008284	114.308255	g	0.865546	Correct	Correct
1	58	Flanker_UD	DDD	Congruent	Incongruent	116.008134	116.308134	n	0.473586	Correct	Correct
1	59	Flanker_LR	LLL	Congruent	Congruent	118.007990	118.308003	f	0.497847	Correct	Correct
1	60	Flanker_UD	DUD	Incongruent	Congruent	120.007844	120.307814	j	0.569916	Correct	Correct
1	61	Flanker_LR	LLL	Congruent	Incongruent	122.007698	122.307672	f	0.562050	Correct	Correct
1	62	Flanker_UD	DUD	Incongruent	Congruent	124.007530	124.307562	j	0.746113	Correct	Correct
1	63	Flanker_LR	LRL	Incongruent	Incongruent	126.007405	126.307375	g	0.546282	Correct	Correct
1	64	Flanker_UD	DUD	Incongruent	Incongruent	128.007259	128.307229	j	0.634406	Correct	Correct
1	65	Flanker_LR	LLL	Congruent	Incongruent	130.007110	130.307083	f	0.586484	Correct	Correct
1	66	Flanker_UD	DDD	Congruent	Congruent	132.006938	132.306973	n	0.427094	Correct	Correct
1	67	Flanker_LR	RRR	Congruent	Congruent	134.006817	134.306803	g	0.474823	Correct	Correct
1	68	Flanker_UD	UUU	Congruent	Congruent	136.006679	136.306643	j	0.426909	Correct	Correct
1	69	Flanker_LR	LRL	Incongruent	Congruent	138.006526	138.306501	g	0.563087	Correct	Correct
1	70	Flanker_UD	DUD	Incongruent	Incongruent	140.006386	140.306391	j	0.891143	Correct	Correct
1	71	Flanker_LR	RLR	Incongruent	Incongruent	142.006232	142.306206	f	0.563222	Correct	Correct
1	72	Flanker_UD	DUD	Incongruent	Incongruent	144.006089	144.306081	j	0.547390	Correct	Correct
1	73	Flanker_LR	RRR	Congruent	Incongruent	146.005940	146.305917	g	0.467437	Correct	Correct
1	74	Flanker_UD	DDD	Congruent	Congruent	148.005772	148.305784	n	0.483698	Correct	Correct
1	75	Flanker_LR	RLR	Incongruent	Congruent	150.005648	150.305619	f	0.555727	Correct	Correct
1	76	Flanker_UD	UDU	Incongruent	Incongruent	152.005501	152.305487	n	0.563775	Correct	Correct
1	77	Flanker_LR	RRR	Congruent	Incongruent	154.005354	154.305327	g	0.476102	Correct	Correct
1	78	Flanker_UD	UDU	Incongruent	Congruent	156.005216	156.305186	n	0.604161	Correct	Correct
1	79	Flanker_LR	LLL	Congruent	Incongruent	158.005062	158.305035	f	0.484193	Correct	Correct
1	80	Flanker_UD	UDU	Incongruent	Congruent	160.004915	160.304895	n	0.540406	Correct	Correct
1	81	Flanker_LR	LLL	Congruent	Incongruent	162.004770	162.304744	f	0.484429	Correct	Correct
1	82	Flanker_UD	DUD	Incongruent	Congruent	164.004616	164.304613	j	0.548580	Correct	Correct
1	83	Flanker_LR	RRR	Congruent	Incongruent	166.004503	166.304449	g	0.532743	Correct	Correct
1	84	Flanker_UD	UDU	Incongruent	Congruent	168.004332	168.304304	n	0.436844	Correct	Correct
1	85	Flanker_LR	LLL	Congruent	Incongruent	170.004247	170.304238	f	0.493537	Correct	Correct
1	86	Flanker_UD	UUU	Congruent	Congruent	172.004049	172.304032	j	0.869029	Correct	Correct
1	87	Flanker_LR	LRL	Incongruent	Congruent	174.003895	174.303879	g	0.573208	Correct	Correct
1	88	Flanker_UD	UDU	Incongruent	Incongruent	176.003752	176.303720	n	0.541284	Correct	Correct
1	89	Flanker_LR	LLL	Congruent	Incongruent	178.003601	178.303574	f	0.397414	Correct	Correct
1	90	Flanker_UD	DDD	Congruent	Congruent	180.003454	180.303450	n	0.637594	Correct	Correct
1	91	Flanker_LR	RRR	Congruent	Congruent	182.003309	182.303281	g	0.541750	Correct	Correct
1	92	Flanker_UD	UUU	Congruent	Congruent	184.003163	184.303136	j	0.637794	Correct	Correct
1	93	Flanker_LR	RLR	Incongruent	Congruent	186.003021	186.302990	f	0.453970	Correct	Correct
1	94	Flanker_UD	UDU	Incongruent	Incongruent	188.002892	188.302872	n	0.430071	Correct	Correct
1	95	Flanker_LR	RRR	Congruent	Incongruent	190.002725	190.302698	g	0.462166	Correct	Correct
1	96	Flanker_UD	UUU	Congruent	Congruent	192.002580	192.302553	j	0.422304	Correct	Correct
2	1	Flanker_LR	RLR	Incongruent	None	1.999856	2.299841	f	0.673553	Correct	None
2	2	Flanker_UD	DUD	Incongruent	Incongruent	3.999706	4.299680	j	0.457732	Correct	Correct
2	3	Flanker_LR	LLL	Congruent	Incongruent	5.999560	6.299545	f	0.513839	Correct	Correct
2	4	Flanker_UD	UDU	Incongruent	Congruent	7.999424	8.299389	n	0.490069	Correct	Correct
2	5	Flanker_LR	LLL	Congruent	Incongruent	9.999268	10.299243	f	0.386065	Correct	Correct
2	6	Flanker_UD	UUU	Congruent	Congruent	11.999126	12.299099	j	0.426351	Correct	Correct
2	7	Flanker_LR	LLL	Congruent	Congruent	13.998947	14.298959	f	0.338252	Correct	Correct
2	8	Flanker_UD	DUD	Incongruent	Congruent	15.998832	16.298805	j	0.594362	Correct	Correct
2	9	Flanker_LR	LLL	Congruent	Incongruent	17.998679	18.298661	f	0.466806	Correct	Correct
2	10	Flanker_UD	UUU	Congruent	Congruent	19.998551	20.298516	j	0.370656	Correct	Correct
2	11	Flanker_LR	LRL	Incongruent	Congruent	21.998402	22.298399	g	0.490740	Correct	Correct
2	12	Flanker_UD	UDU	Incongruent	Incongruent	23.998246	24.298223	n	0.466924	Correct	Correct
2	13	Flanker_LR	RRR	Congruent	Incongruent	25.998103	26.298072	g	0.402989	Correct	Correct
2	14	Flanker_UD	UUU	Congruent	Congruent	27.997959	28.297931	j	0.427148	Correct	Correct
2	15	Flanker_LR	LRL	Incongruent	Congruent	29.997807	30.297807	f	0.355276	Error	Correct
2	16	Flanker_UD	UDU	Incongruent	Incongruent	31.997668	32.297630	n	0.443432	Correct	Error
2	17	Flanker_LR	LLL	Congruent	Incongruent	33.997530	34.297493	f	0.467504	Correct	Correct
2	18	Flanker_UD	UDU	Incongruent	Congruent	35.997388	36.314004	n	0.524082	Correct	Correct
2	19	Flanker_LR	LLL	Congruent	Incongruent	37.997241	38.313868	f	0.435808	Correct	Correct
2	20	Flanker_UD	UUU	Congruent	Congruent	39.997094	40.313722	j	0.651281	Correct	Correct
2	21	Flanker_LR	LLL	Congruent	Congruent	41.996945	42.313577	f	0.451433	Correct	Correct
2	22	Flanker_UD	DDD	Congruent	Congruent	43.996827	44.313431	n	0.443433	Correct	Correct
2	23	Flanker_LR	RRR	Congruent	Congruent	45.996626	46.313285	g	0.467659	Correct	Correct
2	24	Flanker_UD	UUU	Congruent	Congruent	47.996518	48.313140	j	0.731728	Correct	Correct
2	25	Flanker_LR	RRR	Congruent	Congruent	49.996369	50.312998	g	0.491909	Correct	Correct
2	26	Flanker_UD	DDD	Congruent	Congruent	51.996223	52.312880	n	0.404103	Correct	Correct
2	27	Flanker_LR	LRL	Incongruent	Congruent	53.996083	54.312705	g	0.676060	Correct	Correct
2	28	Flanker_UD	UDU	Incongruent	Incongruent	55.995938	56.312559	n	0.452203	Correct	Correct
2	29	Flanker_LR	RRR	Congruent	Incongruent	57.995791	58.312419	g	0.484369	Correct	Correct
2	30	Flanker_UD	UUU	Congruent	Congruent	59.995642	60.312278	j	0.420605	Correct	Correct
2	31	Flanker_LR	RLR	Incongruent	Congruent	61.995468	62.312125	f	0.628560	Correct	Correct
2	32	Flanker_UD	UUU	Congruent	Incongruent	63.995351	64.311977	j	0.476800	Correct	Correct
2	33	Flanker_LR	LLL	Congruent	Congruent	65.995206	66.311833	f	0.453097	Correct	Correct
2	34	Flanker_UD	DUD	Incongruent	Congruent	67.995055	68.311698	j	0.572862	Correct	Correct
2	35	Flanker_LR	RRR	Congruent	Incongruent	69.994915	70.311554	g	0.413052	Correct	Correct
2	36	Flanker_UD	UDU	Incongruent	Congruent	71.994738	72.311396	n	0.501178	Correct	Correct
2	37	Flanker_LR	LLL	Congruent	Incongruent	73.994622	74.311252	f	0.389279	Correct	Correct
2	38	Flanker_UD	DDD	Congruent	Congruent	75.994470	76.311131	n	0.373424	Correct	Correct
2	39	Flanker_LR	LRL	Incongruent	Congruent	77.994338	78.310962	g	0.485494	Correct	Correct
2	40	Flanker_UD	UDU	Incongruent	Incongruent	79.994179	80.310819	n	0.461645	Correct	Correct
2	41	Flanker_LR	RRR	Congruent	Incongruent	81.994040	82.310671	g	0.397783	Correct	Correct
2	42	Flanker_UD	DUD	Incongruent	Congruent	83.993897	84.310524	j	0.589909	Correct	Correct
2	43	Flanker_LR	RLR	Incongruent	Incongruent	85.993719	86.310381	f	0.470515	Correct	Correct
2	44	Flanker_UD	UUU	Congruent	Incongruent	87.993605	88.310235	j	0.590158	Correct	Correct
2	45	Flanker_LR	RLR	Incongruent	Congruent	89.993456	90.310088	f	0.646250	Correct	Correct
2	46	Flanker_UD	UDU	Incongruent	Incongruent	91.993284	92.309944	n	0.518758	Correct	Correct
2	47	Flanker_LR	LRL	Incongruent	Incongruent	94.009837	94.309795	g	0.566604	Correct	Correct
2	48	Flanker_UD	UUU	Congruent	Incongruent	96.009687	96.309655	j	0.478695	Correct	Correct
2	49	Flanker_LR	RRR	Congruent	Congruent	98.009543	98.309509	g	0.463246	Correct	Correct
2	50	Flanker_UD	DDD	Congruent	Congruent	100.009414	100.309369	n	0.550854	Correct	Correct
2	51	Flanker_LR	LLL	Congruent	Congruent	102.009248	102.309221	f	0.334986	Correct	Correct
2	52	Flanker_UD	DUD	Incongruent	Congruent	104.009109	104.309074	j	0.551133	Correct	Correct
2	53	Flanker_LR	LLL	Congruent	Incongruent	106.008989	106.308929	f	0.415191	Correct	Correct
2	54	Flanker_UD	DDD	Congruent	Congruent	108.008842	108.308794	n	0.447352	Correct	Correct
2	55	Flanker_LR	RRR	Congruent	Congruent	110.008643	110.308639	g	0.479564	Correct	Correct
2	56	Flanker_UD	UDU	Incongruent	Congruent	112.008528	112.308494	n	0.631562	Correct	Correct
2	57	Flanker_LR	LLL	Congruent	Incongruent	114.008384	114.308328	f	0.432139	Correct	Correct
2	58	Flanker_UD	DUD	Incongruent	Congruent	116.008253	116.308210	j	0.567853	Correct	Correct
2	59	Flanker_LR	RLR	Incongruent	Incongruent	118.008093	118.308056	f	0.632013	Correct	Correct
2	60	Flanker_UD	DDD	Congruent	Incongruent	120.007978	120.307915	n	0.464605	Correct	Correct
2	61	Flanker_LR	RRR	Congruent	Congruent	122.007777	122.307768	g	0.424251	Correct	Correct
2	62	Flanker_UD	DUD	Incongruent	Congruent	124.007671	124.307624	n	0.704405	Error	Correct
2	63	Flanker_LR	LRL	Incongruent	Incongruent	126.007511	126.307477	g	0.592469	Correct	Error
2	64	Flanker_UD	DDD	Congruent	Incongruent	128.007362	128.307333	n	0.520575	Correct	Correct
2	65	Flanker_LR	RLR	Incongruent	Congruent	130.007215	130.307182	f	0.624736	Correct	Correct
2	66	Flanker_UD	DUD	Incongruent	Incongruent	132.007050	132.307048	j	0.576870	Correct	Correct
2	67	Flanker_LR	RLR	Incongruent	Incongruent	134.006918	134.306900	f	0.528950	Correct	Correct
2	68	Flanker_UD	DUD	Incongruent	Incongruent	136.006777	136.306754	j	0.529134	Correct	Correct
2	69	Flanker_LR	LRL	Incongruent	Incongruent	138.006645	138.306609	g	0.545235	Correct	Correct
2	70	Flanker_UD	DUD	Incongruent	Incongruent	140.006523	140.306476	j	0.737320	Correct	Correct
2	71	Flanker_LR	RLR	Incongruent	Incongruent	142.006348	142.306318	f	0.545439	Correct	Correct
2	72	Flanker_UD	DDD	Congruent	Incongruent	144.006200	144.306173	n	0.601577	Correct	Correct
2	73	Flanker_LR	RLR	Incongruent	Congruent	146.006054	146.306024	f	0.593771	Correct	Correct
2	74	Flanker_UD	DUD	Incongruent	Incongruent	148.005996	148.305886	j	0.649911	Correct	Correct
2	75	Flanker_LR	RLR	Incongruent	Incongruent	150.005736	150.305740	f	0.745905	Correct	Correct
2	76	Flanker_UD	UUU	Congruent	Incongruent	152.005606	152.305594	j	0.650045	Correct	Correct
2	77	Flanker_LR	RRR	Congruent	Congruent	154.005563	154.305435	g	0.602313	Correct	Correct
2	78	Flanker_UD	UUU	Congruent	Congruent	156.005328	156.305316	j	0.586241	Correct	Correct
2	79	Flanker_LR	LRL	Incongruent	Congruent	158.005185	158.305160	g	0.602408	Correct	Correct
2	80	Flanker_UD	UDU	Incongruent	Incongruent	160.005038	160.305017	n	0.586510	Correct	Correct
2	81	Flanker_LR	LRL	Incongruent	Incongruent	162.004891	162.304869	g	0.634696	Correct	Correct
2	82	Flanker_UD	UDU	Incongruent	Incongruent	164.004770	164.304737	n	0.714773	Correct	Correct
2	83	Flanker_LR	LRL	Incongruent	Incongruent	166.004576	166.304622	g	0.570930	Correct	Correct
2	84	Flanker_UD	DDD	Congruent	Incongruent	168.004432	168.304434	g	0.611040	Error	Correct
2	85	Flanker_LR	RRR	Congruent	Congruent	170.004311	170.304291	g	0.611124	Correct	Error
2	86	Flanker_UD	DUD	Incongruent	Congruent	172.004209	172.304151	j	0.603249	Correct	Correct
2	87	Flanker_LR	RLR	Incongruent	Incongruent	174.004049	174.304001	f	0.555392	Correct	Correct
2	88	Flanker_UD	DDD	Congruent	Incongruent	176.003891	176.303856	n	0.443550	Correct	Correct
2	89	Flanker_LR	RRR	Congruent	Congruent	178.003735	178.303711	g	0.627671	Correct	Correct
2	90	Flanker_UD	UDU	Incongruent	Congruent	180.003614	180.303586	n	0.627787	Correct	Correct
2	91	Flanker_LR	RLR	Incongruent	Incongruent	182.003475	182.303421	f	0.467911	Correct	Correct
2	92	Flanker_UD	DDD	Congruent	Incongruent	184.003321	184.303275	n	0.340719	Correct	Correct
2	93	Flanker_LR	LRL	Incongruent	Congruent	186.003156	186.303130	g	0.604078	Correct	Correct
2	94	Flanker_UD	UUU	Congruent	Incongruent	188.003011	188.302986	j	0.444198	Correct	Correct
2	95	Flanker_LR	LRL	Incongruent	Congruent	190.002866	190.302853	g	0.628410	Correct	Correct
2	96	Flanker_UD	DDD	Congruent	Incongruent	192.002721	192.302700	n	0.420461	Correct	Correct
3	1	Flanker_LR	LRL	Incongruent	None	1.999879	2.299833	g	0.506564	Correct	None
3	2	Flanker_UD	UDU	Incongruent	Incongruent	3.999729	4.299690	n	0.530784	Correct	Correct
3	3	Flanker_LR	LLL	Congruent	Incongruent	5.999584	6.299547	f	0.418772	Correct	Correct
3	4	Flanker_UD	UUU	Congruent	Congruent	7.999438	8.299374	j	0.434958	Correct	Correct
3	5	Flanker_LR	RLR	Incongruent	Congruent	9.999325	10.299255	g	0.667022	Error	Correct
3	6	Flanker_UD	DDD	Congruent	Incongruent	11.999136	12.299112	n	0.459201	Correct	Error
3	7	Flanker_LR	LRL	Incongruent	Congruent	13.999001	14.298968	g	0.627332	Correct	Correct
3	8	Flanker_UD	UDU	Incongruent	Incongruent	15.998845	16.298823	n	0.587418	Correct	Correct
3	9	Flanker_LR	RLR	Incongruent	Incongruent	17.998714	18.298680	f	0.563553	Correct	Correct
3	10	Flanker_UD	DUD	Incongruent	Incongruent	19.998560	20.298532	j	0.475731	Correct	Correct
3	11	Flanker_LR	RLR	Incongruent	Incongruent	21.998412	22.298387	f	0.579728	Correct	Correct
3	12	Flanker_UD	DDD	Congruent	Incongruent	23.998328	24.298248	n	0.443904	Correct	Correct
3	13	Flanker_LR	RRR	Congruent	Congruent	25.998172	26.298101	g	0.460014	Correct	Correct
3	14	Flanker_UD	UDU	Incongruent	Congruent	27.997980	28.297954	n	0.516188	Correct	Correct
3	15	Flanker_LR	RRR	Congruent	Incongruent	29.997839	30.297811	g	0.428303	Correct	Correct
3	16	Flanker_UD	DUD	Incongruent	Congruent	31.997691	32.297664	j	0.500373	Correct	Correct
3	17	Flanker_LR	LRL	Incongruent	Incongruent	33.997561	34.297518	g	0.564518	Correct	Correct
3	18	Flanker_UD	DUD	Incongruent	Incongruent	35.997403	36.314044	j	0.565366	Correct	Correct
3	19	Flanker_LR	RLR	Incongruent	Incongruent	37.997258	38.313941	f	0.516755	Correct	Correct
3	20	Flanker_UD	DDD	Congruent	Incongruent	39.997113	40.313769	n	0.452251	Correct	Correct
3	21	Flanker_LR	RRR	Congruent	Congruent	41.996970	42.313620	g	0.380418	Correct	Correct
3	22	Flanker_UD	DUD	Incongruent	Congruent	43.996824	44.313461	j	0.540456	Correct	Correct
3	23	Flanker_LR	LRL	Incongruent	Incongruent	45.996679	46.313351	g	0.628634	Correct	Correct
3	24	Flanker_UD	DUD	Incongruent	Incongruent	47.996534	48.313171	j	0.636751	Correct	Correct
3	25	Flanker_LR	LRL	Incongruent	Incongruent	49.996395	50.313027	g	0.556830	Correct	Correct
3	26	Flanker_UD	UDU	Incongruent	Incongruent	51.996245	52.312906	n	0.684951	Correct	Correct
3	27	Flanker_LR	LRL	Incongruent	Incongruent	53.996100	54.312768	g	0.597112	Correct	Correct
3	28	Flanker_UD	DUD	Incongruent	Incongruent	55.995967	56.312594	j	0.485252	Correct	Correct
3	29	Flanker_LR	LLL	Congruent	Incongruent	57.995820	58.312490	f	0.437338	Correct	Correct
3	30	Flanker_UD	UDU	Incongruent	Congruent	59.995666	60.312308	n	0.533398	Correct	Correct
3	31	Flanker_LR	LLL	Congruent	Incongruent	61.995507	62.312141	f	0.461659	Correct	Correct
3	32	Flanker_UD	UDU	Incongruent	Congruent	63.995417	64.312013	n	0.501663	Correct	Correct
3	33	Flanker_LR	LLL	Congruent	Incongruent	65.995231	66.311873	f	0.509786	Correct	Correct
3	34	Flanker_UD	DUD	Incongruent	Congruent	67.995088	68.311728	j	0.501838	Correct	Correct
3	35	Flanker_LR	LLL	Congruent	Incongruent	69.994943	70.311591	f	0.462078	Correct	Correct
3	36	Flanker_UD	DDD	Congruent	Congruent	71.994792	72.311436	n	0.398204	Correct	Correct
3	37	Flanker_LR	RLR	Incongruent	Congruent	73.994655	74.311322	f	0.566252	Correct	Correct
3	38	Flanker_UD	UDU	Incongruent	Incongruent	75.994509	76.311159	n	0.502443	Correct	Correct
3	39	Flanker_LR	RLR	Incongruent	Incongruent	77.994368	78.311043	f	0.526532	Correct	Correct
3	40	Flanker_UD	UDU	Incongruent	Incongruent	79.994222	80.310860	n	0.686667	Correct	Correct
3	41	Flanker_LR	LRL	Incongruent	Incongruent	81.994080	82.310720	g	0.542779	Correct	Correct
3	42	Flanker_UD	UDU	Incongruent	Incongruent	83.993931	84.310569	n	0.494842	Correct	Correct
3	43	Flanker_LR	RLR	Incongruent	Incongruent	86.010459	86.310427	f	0.527046	Correct	Correct
3	44	Flanker_UD	UDU	Incongruent	Incongruent	88.010318	88.310280	n	0.631204	Correct	Correct
3	45	Flanker_LR	LRL	Incongruent	Incongruent	90.010168	90.310137	g	0.879267	Correct	Correct
3	46	Flanker_UD	DUD	Incongruent	Incongruent	92.010015	92.309993	j	0.567451	Correct	Correct
3	47	Flanker_LR	RRR	Congruent	Incongruent	94.009904	94.309884	g	0.471468	Correct	Correct
3	48	Flanker_UD	UDU	Incongruent	Congruent	96.009730	96.309702	n	0.599676	Correct	Correct
3	49	Flanker_LR	RRR	Congruent	Incongruent	98.009579	98.309570	g	0.495830	Correct	Correct
3	50	Flanker_UD	DUD	Incongruent	Congruent	100.009439	100.309412	j	0.511856	Correct	Correct
3	51	Flanker_LR	RRR	Congruent	Incongruent	102.009294	102.309316	g	0.488183	Correct	Correct
3	52	Flanker_UD	DDD	Congruent	Congruent	104.009150	104.309164	n	0.408128	Correct	Correct
3	53	Flanker_LR	RLR	Incongruent	Congruent	106.009003	106.308980	f	0.544260	Correct	Correct
3	54	Flanker_UD	DDD	Congruent	Incongruent	108.008865	108.308836	n	0.528307	Correct	Correct
3	55	Flanker_LR	RLR	Incongruent	Congruent	110.008741	110.308707	f	0.544442	Correct	Correct
3	56	Flanker_UD	UUU	Congruent	Incongruent	112.008576	112.308552	j	0.480593	Correct	Correct
3	57	Flanker_LR	RLR	Incongruent	Congruent	114.008430	114.308402	f	0.648690	Correct	Correct
3	58	Flanker_UD	UUU	Congruent	Incongruent	116.008290	116.308265	j	0.416811	Correct	Correct
3	59	Flanker_LR	LRL	Incongruent	Congruent	118.008139	118.308143	g	0.544900	Correct	Correct
3	60	Flanker_UD	UUU	Congruent	Incongruent	120.007996	120.307982	j	0.505099	Correct	Correct
3	61	Flanker_LR	LLL	Congruent	Congruent	122.007851	122.307826	f	0.393241	Correct	Correct
3	62	Flanker_UD	DDD	Congruent	Congruent	124.007707	124.307679	n	0.465262	Correct	Correct
3	63	Flanker_LR	LRL	Incongruent	Congruent	126.007564	126.307581	g	0.545503	Correct	Correct
3	64	Flanker_UD	UUU	Congruent	Incongruent	128.007418	128.307391	j	0.402117	Correct	Correct
3	65	Flanker_LR	RLR	Incongruent	Congruent	130.007274	130.307248	f	0.585660	Correct	Correct
3	66	Flanker_UD	UUU	Congruent	Incongruent	132.007107	132.307097	j	0.409734	Correct	Correct
3	67	Flanker_LR	RRR	Congruent	Congruent	134.006996	134.306983	g	0.425884	Correct	Correct
3	68	Flanker_UD	UUU	Congruent	Congruent	136.006841	136.306814	j	0.386041	Correct	Correct
3	69	Flanker_LR	RRR	Congruent	Congruent	138.006704	138.306681	g	0.426193	Correct	Correct
3	70	Flanker_UD	DUD	Incongruent	Congruent	140.006561	140.306536	j	0.546246	Correct	Correct
3	71	Flanker_LR	LRL	Incongruent	Incongruent	142.006446	142.306411	g	0.458414	Correct	Correct
3	72	Flanker_UD	UUU	Congruent	Incongruent	144.006265	144.306241	j	0.370624	Correct	Correct
3	73	Flanker_LR	RRR	Congruent	Congruent	146.006127	146.306101	g	0.458733	Correct	Correct
3	74	Flanker_UD	DUD	Incongruent	Congruent	148.005975	148.305975	j	0.642711	Correct	Correct
3	75	Flanker_LR	RRR	Congruent	Incongruent	150.005830	150.305844	g	0.434912	Correct	Correct
3	76	Flanker_UD	DDD	Congruent	Congruent	152.005684	152.305673	n	0.635048	Correct	Correct
3	77	Flanker_LR	LRL	Incongruent	Congruent	154.005545	154.305514	g	0.611138	Correct	Correct
3	78	Flanker_UD	UUU	Congruent	Incongruent	156.005406	156.305375	j	0.507301	Correct	Correct
3	79	Flanker_LR	LLL	Congruent	Congruent	158.005263	158.305254	f	0.515349	Correct	Correct
3	80	Flanker_UD	DDD	Congruent	Congruent	160.005122	160.305089	n	0.395582	Correct	Correct
3	81	Flanker_LR	RLR	Incongruent	Congruent	162.004963	162.304938	f	0.547672	Correct	Correct
3	82	Flanker_UD	DDD	Congruent	Incongruent	164.004790	164.304793	n	0.555714	Correct	Correct
3	83	Flanker_LR	LLL	Congruent	Congruent	166.004689	166.304693	f	0.491872	Correct	Correct
3	84	Flanker_UD	DUD	Incongruent	Congruent	168.004504	168.304508	j	0.571992	Correct	Correct
3	85	Flanker_LR	LLL	Congruent	Incongruent	170.004390	170.304359	f	0.428147	Correct	Correct
3	86	Flanker_UD	UUU	Congruent	Congruent	172.004242	172.304214	j	0.500205	Correct	Correct
3	87	Flanker_LR	RRR	Congruent	Congruent	174.004099	174.304111	g	0.620376	Correct	Correct
3	88	Flanker_UD	UDU	Incongruent	Congruent	176.003957	176.303962	n	0.636507	Correct	Correct
3	89	Flanker_LR	LLL	Congruent	Incongruent	178.003817	178.303799	f	0.468557	Correct	Correct
3	90	Flanker_UD	DDD	Congruent	Congruent	180.003674	180.303641	n	0.460766	Correct	Correct
3	91	Flanker_LR	RRR	Congruent	Congruent	182.003529	182.303528	g	0.420789	Correct	Correct
3	92	Flanker_UD	UUU	Congruent	Congruent	184.003375	184.303349	j	0.524944	Correct	Correct
3	93	Flanker_LR	LLL	Congruent	Congruent	186.003231	186.303203	f	0.389138	Correct	Correct
3	94	Flanker_UD	UUU	Congruent	Congruent	188.003096	188.303061	j	0.517224	Correct	Correct
3	95	Flanker_LR	LLL	Congruent	Congruent	190.002970	190.302963	f	0.453778	Correct	Correct
3	96	Flanker_UD	DDD	Congruent	Congruent	192.002796	192.302781	n	0.541430	Correct	Correct
4	1	Flanker_LR	LRL	Incongruent	None	1.999857	2.299818	g	0.518966	Correct	None
4	2	Flanker_UD	UDU	Incongruent	Incongruent	3.999700	4.299692	j	0.743226	Error	Correct
4	3	Flanker_LR	RRR	Congruent	Incongruent	5.999573	6.299527	Omission	5000.000000	Omission	Error
4	4	Flanker_UD	DDD	Congruent	Congruent	7.999411	8.299387	n	0.511323	Correct	Omission
4	5	Flanker_LR	LLL	Congruent	Congruent	9.999271	10.299242	f	0.535365	Correct	Correct
4	6	Flanker_UD	DDD	Congruent	Congruent	11.999154	12.299096	n	0.519592	Correct	Correct
4	7	Flanker_LR	LLL	Congruent	Congruent	13.998960	14.298953	f	0.455690	Correct	Correct
4	8	Flanker_UD	DUD	Incongruent	Congruent	15.998852	16.298807	j	0.671827	Correct	Correct
4	9	Flanker_LR	LRL	Incongruent	Incongruent	17.998690	18.298664	g	0.511949	Correct	Correct
4	10	Flanker_UD	UUU	Congruent	Incongruent	19.998547	20.298520	j	0.424061	Correct	Correct
4	11	Flanker_LR	LLL	Congruent	Congruent	21.998368	22.298375	f	0.392244	Correct	Correct
4	12	Flanker_UD	UDU	Incongruent	Congruent	23.998237	24.298270	n	0.528265	Correct	Correct
4	13	Flanker_LR	LRL	Incongruent	Incongruent	25.998111	26.298086	g	0.600369	Correct	Correct
4	14	Flanker_UD	DDD	Congruent	Incongruent	27.997994	28.297960	n	0.400497	Correct	Correct
4	15	Flanker_LR	RLR	Incongruent	Congruent	29.997826	30.297797	f	0.504602	Correct	Correct
4	16	Flanker_UD	UDU	Incongruent	Incongruent	31.997689	32.297653	n	0.472766	Correct	Correct
4	17	Flanker_LR	RLR	Incongruent	Incongruent	33.997535	34.297508	f	0.640936	Correct	Correct
4	18	Flanker_UD	DUD	Incongruent	Incongruent	35.997392	36.314029	j	0.552301	Correct	Correct
4	19	Flanker_LR	RRR	Congruent	Incongruent	37.997245	38.313900	g	0.472444	Correct	Correct
4	20	Flanker_UD	UUU	Congruent	Congruent	39.997131	40.313789	j	0.520582	Correct	Correct
4	21	Flanker_LR	RLR	Incongruent	Congruent	41.996960	42.313593	f	0.512695	Correct	Correct
4	22	Flanker_UD	DDD	Congruent	Incongruent	43.996822	44.313478	n	0.496825	Correct	Correct
4	23	Flanker_LR	RRR	Congruent	Congruent	45.996668	46.313372	g	0.488916	Correct	Correct
4	24	Flanker_UD	UUU	Congruent	Congruent	47.996554	48.313201	j	0.448997	Correct	Correct
4	25	Flanker_LR	RLR	Incongruent	Congruent	49.996384	50.313032	f	0.561167	Correct	Correct
4	26	Flanker_UD	UDU	Incongruent	Incongruent	51.996230	52.312900	n	0.529298	Correct	Correct
4	27	Flanker_LR	LRL	Incongruent	Incongruent	53.996105	54.312733	g	0.905447	Correct	Correct
4	28	Flanker_UD	DUD	Incongruent	Incongruent	55.995986	56.312588	j	0.553524	Correct	Correct
4	29	Flanker_LR	LRL	Incongruent	Incongruent	57.995797	58.312420	g	0.578227	Correct	Correct
4	30	Flanker_UD	UUU	Congruent	Incongruent	59.995658	60.312299	j	0.593769	Correct	Correct
4	31	Flanker_LR	RLR	Incongruent	Congruent	61.995515	62.312213	f	0.489962	Correct	Correct
4	32	Flanker_UD	UDU	Incongruent	Incongruent	63.995390	64.312023	n	0.546053	Correct	Correct
4	33	Flanker_LR	LLL	Congruent	Incongruent	65.995229	66.311881	f	0.402178	Correct	Correct
4	34	Flanker_UD	UUU	Congruent	Congruent	67.995080	68.311730	j	0.434356	Correct	Correct
4	35	Flanker_LR	LLL	Congruent	Congruent	69.994937	70.311577	f	0.410422	Correct	Correct
4	36	Flanker_UD	DDD	Congruent	Congruent	71.994831	72.311433	n	0.410558	Correct	Correct
4	37	Flanker_LR	LLL	Congruent	Congruent	73.994649	74.311290	f	0.338666	Correct	Correct
4	38	Flanker_UD	UUU	Congruent	Congruent	75.994531	76.311151	j	0.434717	Correct	Correct
4	39	Flanker_LR	LLL	Congruent	Congruent	77.994363	78.311001	f	0.354913	Correct	Correct
4	40	Flanker_UD	UUU	Congruent	Congruent	79.994243	80.310856	j	0.394998	Correct	Correct
4	41	Flanker_LR	RRR	Congruent	Congruent	81.994075	82.310711	g	0.659111	Correct	Correct
4	42	Flanker_UD	UDU	Incongruent	Congruent	83.993928	84.310568	n	0.507210	Correct	Correct
4	43	Flanker_LR	RLR	Incongruent	Incongruent	85.993782	86.310424	f	0.451244	Correct	Correct
4	44	Flanker_UD	DUD	Incongruent	Incongruent	88.010310	88.310281	j	0.587453	Correct	Correct
4	45	Flanker_LR	LRL	Incongruent	Incongruent	90.010158	90.310138	g	0.635529	Correct	Correct
4	46	Flanker_UD	DUD	Incongruent	Incongruent	92.010014	92.310009	j	0.579704	Correct	Correct
4	47	Flanker_LR	LRL	Incongruent	Incongruent	94.009884	94.309818	g	0.571887	Correct	Correct
4	48	Flanker_UD	DUD	Incongruent	Incongruent	96.009727	96.309706	j	0.524015	Correct	Correct
4	49	Flanker_LR	RRR	Congruent	Incongruent	98.009583	98.309566	g	0.532716	Correct	Correct
4	50	Flanker_UD	UDU	Incongruent	Congruent	100.009473	100.309434	n	0.532182	Correct	Correct
4	51	Flanker_LR	LLL	Congruent	Incongruent	102.009304	102.309288	f	0.380361	Correct	Correct
4	52	Flanker_UD	DUD	Incongruent	Congruent	104.009191	104.309140	j	0.492488	Correct	Correct
4	53	Flanker_LR	LLL	Congruent	Incongruent	106.009020	106.308974	f	0.532540	Correct	Correct
4	54	Flanker_UD	DDD	Congruent	Congruent	108.008877	108.308839	n	0.452654	Correct	Correct
4	55	Flanker_LR	RRR	Congruent	Congruent	110.008742	110.308695	g	0.572947	Correct	Correct
4	56	Flanker_UD	DDD	Congruent	Congruent	112.008573	112.308558	n	0.484955	Correct	Correct
4	57	Flanker_LR	RLR	Incongruent	Congruent	114.008433	114.308407	f	0.517021	Correct	Correct
4	58	Flanker_UD	UDU	Incongruent	Incongruent	116.008289	116.308264	n	0.573180	Correct	Correct
4	59	Flanker_LR	RRR	Congruent	Incongruent	118.008152	118.308118	g	0.413295	Correct	Correct
4	60	Flanker_UD	DUD	Incongruent	Congruent	120.008000	120.307976	j	0.461358	Correct	Correct
4	61	Flanker_LR	LRL	Incongruent	Incongruent	122.007856	122.307832	g	0.533692	Correct	Correct
4	62	Flanker_UD	UDU	Incongruent	Incongruent	124.007711	124.307690	n	0.469693	Correct	Correct
4	63	Flanker_LR	RRR	Congruent	Incongruent	126.007567	126.307544	g	0.453816	Correct	Correct
4	64	Flanker_UD	DUD	Incongruent	Congruent	128.007424	128.307403	j	0.477929	Correct	Correct
4	65	Flanker_LR	LRL	Incongruent	Incongruent	130.007279	130.307240	g	0.526039	Correct	Correct
4	66	Flanker_UD	DUD	Incongruent	Incongruent	132.007140	132.307113	j	0.558169	Correct	Correct
4	67	Flanker_LR	LLL	Congruent	Incongruent	134.007010	134.306978	f	0.470301	Correct	Correct
4	68	Flanker_UD	UDU	Incongruent	Congruent	136.006850	136.306825	n	0.542364	Correct	Correct
4	69	Flanker_LR	RRR	Congruent	Incongruent	138.006676	138.306681	j	0.606482	Error	Correct
4	70	Flanker_UD	UDU	Incongruent	Congruent	140.006559	140.306538	n	0.550707	Correct	Error
4	71	Flanker_LR	LRL	Incongruent	Incongruent	142.006423	142.306384	g	0.566798	Correct	Correct
4	72	Flanker_UD	DDD	Congruent	Incongruent	144.006276	144.306249	n	0.438950	Correct	Correct
4	73	Flanker_LR	RLR	Incongruent	Congruent	146.006135	146.306111	f	0.567428	Correct	Correct
4	74	Flanker_UD	UUU	Congruent	Incongruent	148.005957	148.305962	j	0.487290	Correct	Correct
4	75	Flanker_LR	RRR	Congruent	Congruent	150.005852	150.305815	g	0.447322	Correct	Correct
4	76	Flanker_UD	DUD	Incongruent	Congruent	152.005697	152.305674	j	0.647375	Correct	Correct
4	77	Flanker_LR	LLL	Congruent	Incongruent	154.005557	154.305529	f	0.463576	Correct	Correct
4	78	Flanker_UD	UUU	Congruent	Congruent	156.005423	156.305396	j	0.463612	Correct	Correct
4	79	Flanker_LR	LRL	Incongruent	Congruent	158.005263	158.305249	g	0.551704	Correct	Correct
4	80	Flanker_UD	DDD	Congruent	Incongruent	160.005119	160.305094	n	0.567860	Correct	Correct
4	81	Flanker_LR	RRR	Congruent	Congruent	162.004976	162.304959	g	0.535929	Correct	Correct
4	82	Flanker_UD	DDD	Congruent	Congruent	164.004830	164.304806	n	0.688154	Correct	Correct
4	83	Flanker_LR	RLR	Incongruent	Congruent	166.004669	166.304668	f	0.512160	Correct	Correct
4	84	Flanker_UD	UUU	Congruent	Incongruent	168.004543	168.304547	j	0.384280	Correct	Correct
4	85	Flanker_LR	RRR	Congruent	Congruent	170.004371	170.304376	g	0.512493	Correct	Correct
4	86	Flanker_UD	DUD	Incongruent	Congruent	172.004249	172.304238	j	0.664769	Correct	Correct
4	87	Flanker_LR	LLL	Congruent	Incongruent	174.004119	174.304086	f	0.568676	Correct	Correct
4	88	Flanker_UD	UDU	Incongruent	Congruent	176.003967	176.303945	n	0.576871	Correct	Correct
4	89	Flanker_LR	RLR	Incongruent	Incongruent	178.003822	178.303815	f	0.584995	Correct	Correct
4	90	Flanker_UD	UUU	Congruent	Incongruent	180.003729	180.303653	j	0.441016	Correct	Correct
4	91	Flanker_LR	RLR	Incongruent	Congruent	182.003561	182.303518	f	0.641189	Correct	Correct
4	92	Flanker_UD	UUU	Congruent	Incongruent	184.003393	184.303365	j	0.569248	Correct	Correct
4	93	Flanker_LR	RLR	Incongruent	Congruent	186.003217	186.303222	f	0.537385	Correct	Correct
4	94	Flanker_UD	DDD	Congruent	Incongruent	188.003120	188.303086	n	0.377544	Correct	Correct
4	95	Flanker_LR	LRL	Incongruent	Congruent	190.002968	190.302954	g	0.657635	Correct	Correct
4	96	Flanker_UD	DDD	Congruent	Incongruent	192.002814	192.302800	n	0.465832	Correct	Correct
5	1	Flanker_LR	RLR	Incongruent	None	1.999892	2.299824	f	0.618539	Correct	None
5	2	Flanker_UD	UUU	Congruent	Incongruent	3.999726	4.299686	j	0.482619	Correct	Correct
5	3	Flanker_LR	RLR	Incongruent	Congruent	5.999579	6.299523	f	0.482761	Correct	Correct
5	4	Flanker_UD	UUU	Congruent	Incongruent	7.999433	8.299392	j	0.394910	Correct	Correct
5	5	Flanker_LR	RLR	Incongruent	Congruent	9.999290	10.299247	f	0.418939	Correct	Correct
5	6	Flanker_UD	UDU	Incongruent	Incongruent	11.999141	12.299117	n	0.515097	Correct	Correct
5	7	Flanker_LR	RRR	Congruent	Incongruent	13.998997	14.298961	g	0.435130	Correct	Correct
5	8	Flanker_UD	DUD	Incongruent	Congruent	15.998865	16.298812	j	0.475335	Correct	Correct
5	9	Flanker_LR	LLL	Congruent	Incongruent	17.998720	18.298670	f	0.483404	Correct	Correct
5	10	Flanker_UD	UUU	Congruent	Congruent	19.998565	20.298528	j	0.435591	Correct	Correct
5	11	Flanker_LR	LLL	Congruent	Congruent	21.998420	22.298386	f	0.371621	Correct	Correct
5	12	Flanker_UD	DDD	Congruent	Congruent	23.998259	24.298242	n	0.371748	Correct	Correct
5	13	Flanker_LR	RRR	Congruent	Congruent	25.998139	26.298100	g	0.435988	Correct	Correct
5	14	Flanker_UD	UDU	Incongruent	Congruent	27.997993	28.297952	n	0.540056	Correct	Correct
5	15	Flanker_LR	LRL	Incongruent	Incongruent	29.997847	30.297808	g	0.548149	Correct	Correct
5	16	Flanker_UD	DUD	Incongruent	Incongruent	31.997682	32.297688	j	0.532263	Correct	Correct
5	17	Flanker_LR	LRL	Incongruent	Incongruent	33.997566	34.297517	g	0.588451	Correct	Correct
5	18	Flanker_UD	DUD	Incongruent	Incongruent	35.997407	36.297374	j	0.524534	Correct	Correct
5	19	Flanker_LR	RLR	Incongruent	Incongruent	37.997294	38.313928	f	0.660625	Correct	Correct
5	20	Flanker_UD	UDU	Incongruent	Incongruent	39.997129	40.313764	n	0.460136	Correct	Correct
5	21	Flanker_LR	LRL	Incongruent	Incongruent	41.997000	42.313627	g	0.524155	Correct	Correct
5	22	Flanker_UD	UDU	Incongruent	Incongruent	43.996836	44.313464	n	0.884274	Correct	Correct
5	23	Flanker_LR	RLR	Incongruent	Incongruent	45.996693	46.313350	f	0.604482	Correct	Correct
5	24	Flanker_UD	DDD	Congruent	Incongruent	47.996548	48.313177	n	0.468597	Correct	Correct
5	25	Flanker_LR	LRL	Incongruent	Congruent	49.996403	50.313042	g	0.532648	Correct	Correct
5	26	Flanker_UD	DDD	Congruent	Incongruent	51.996260	52.312888	n	0.404891	Correct	Correct
5	27	Flanker_LR	LRL	Incongruent	Congruent	53.996117	54.312786	f	0.300892	Error	Correct
5	28	Flanker_UD	UDU	Incongruent	Incongruent	55.995956	56.312611	n	0.509147	Correct	Error
5	29	Flanker_LR	RLR	Incongruent	Incongruent	57.995817	58.312456	f	0.517192	Correct	Correct
5	30	Flanker_UD	UUU	Congruent	Incongruent	59.995678	60.312314	j	0.509273	Correct	Correct
5	31	Flanker_LR	RRR	Congruent	Congruent	61.995536	62.312182	g	0.413482	Correct	Correct
5	32	Flanker_UD	UUU	Congruent	Congruent	63.995360	64.312017	j	0.509498	Correct	Correct
5	33	Flanker_LR	LRL	Incongruent	Congruent	65.995242	66.311881	g	0.549702	Correct	Correct
5	34	Flanker_UD	UDU	Incongruent	Incongruent	67.995101	68.311739	n	0.477748	Correct	Correct
5	35	Flanker_LR	RRR	Congruent	Incongruent	69.994957	70.311621	g	0.437965	Correct	Correct
5	36	Flanker_UD	DDD	Congruent	Congruent	71.994814	72.311453	n	0.422067	Correct	Correct
5	37	Flanker_LR	LRL	Incongruent	Congruent	73.994676	74.311306	g	0.550142	Correct	Correct
5	38	Flanker_UD	UDU	Incongruent	Incongruent	75.994527	76.311163	n	0.478267	Correct	Correct
5	39	Flanker_LR	RLR	Incongruent	Incongruent	77.994386	78.311041	f	0.526560	Correct	Correct
5	40	Flanker_UD	DDD	Congruent	Incongruent	79.994238	80.310875	n	0.414560	Correct	Correct
5	41	Flanker_LR	RRR	Congruent	Congruent	81.994094	82.310737	g	0.502668	Correct	Correct
5	42	Flanker_UD	UDU	Incongruent	Congruent	83.993917	84.310597	n	0.606736	Correct	Correct
5	43	Flanker_LR	LLL	Congruent	Incongruent	86.010483	86.310456	f	0.438988	Correct	Correct
5	44	Flanker_UD	UUU	Congruent	Congruent	88.010334	88.310300	j	0.566989	Correct	Correct
5	45	Flanker_LR	LLL	Congruent	Congruent	90.010164	90.310155	f	0.407200	Correct	Correct
5	46	Flanker_UD	DUD	Incongruent	Congruent	92.010039	92.310011	j	0.575231	Correct	Correct
5	47	Flanker_LR	RRR	Congruent	Incongruent	94.009901	94.309888	g	0.535398	Correct	Correct
5	48	Flanker_UD	DUD	Incongruent	Congruent	96.009749	96.309723	j	0.607497	Correct	Correct
5	49	Flanker_LR	LLL	Congruent	Incongruent	98.009605	98.309572	f	0.439566	Correct	Correct
5	50	Flanker_UD	DUD	Incongruent	Congruent	100.009462	100.309437	j	0.487778	Correct	Correct
5	51	Flanker_LR	LRL	Incongruent	Incongruent	102.009352	102.309298	g	0.543878	Correct	Correct
5	52	Flanker_UD	UDU	Incongruent	Incongruent	104.009176	104.309147	n	0.600395	Correct	Correct
5	53	Flanker_LR	RLR	Incongruent	Incongruent	106.009033	106.309004	f	0.600052	Correct	Correct
5	54	Flanker_UD	DDD	Congruent	Incongruent	108.008891	108.308858	n	0.488247	Correct	Correct
5	55	Flanker_LR	RLR	Incongruent	Congruent	110.008726	110.308745	f	0.456437	Correct	Correct
5	56	Flanker_UD	DDD	Congruent	Incongruent	112.008596	112.308571	n	0.440488	Correct	Correct
5	57	Flanker_LR	RRR	Congruent	Congruent	114.008453	114.308425	g	0.432642	Correct	Correct
5	58	Flanker_UD	DDD	Congruent	Congruent	116.008282	116.308281	n	0.416651	Correct	Correct
5	59	Flanker_LR	RLR	Incongruent	Congruent	118.008180	118.308139	f	0.432794	Correct	Correct
5	60	Flanker_UD	UUU	Congruent	Incongruent	120.008019	120.307993	j	0.704911	Correct	Correct
5	61	Flanker_LR	LLL	Congruent	Congruent	122.007942	122.307847	f	0.449001	Correct	Correct
5	62	Flanker_UD	DDD	Congruent	Congruent	124.007702	124.307705	n	0.473846	Correct	Correct
5	63	Flanker_LR	LRL	Incongruent	Congruent	126.007622	126.307582	g	0.561331	Correct	Correct
5	64	Flanker_UD	UUU	Congruent	Incongruent	128.007457	128.307445	j	0.489403	Correct	Correct
5	65	Flanker_LR	RRR	Congruent	Congruent	130.007297	130.307287	g	0.681579	Correct	Correct
5	66	Flanker_UD	DUD	Incongruent	Congruent	132.007188	132.307199	j	0.625639	Correct	Correct
5	67	Flanker_LR	RLR	Incongruent	Incongruent	134.007069	134.306977	f	0.545777	Correct	Correct
5	68	Flanker_UD	DUD	Incongruent	Incongruent	136.006879	136.306844	j	0.553885	Correct	Correct
5	69	Flanker_LR	RRR	Congruent	Incongruent	138.006724	138.306745	g	0.433971	Correct	Correct
5	70	Flanker_UD	UUU	Congruent	Congruent	140.006589	140.306568	j	0.554177	Correct	Correct
5	71	Flanker_LR	RLR	Incongruent	Congruent	142.006477	142.306508	f	0.530184	Correct	Correct
5	72	Flanker_UD	DUD	Incongruent	Incongruent	144.006283	144.306267	j	0.522434	Correct	Correct
5	73	Flanker_LR	LRL	Incongruent	Incongruent	146.006174	146.306151	g	0.578495	Correct	Correct
5	74	Flanker_UD	DDD	Congruent	Incongruent	148.006005	148.305980	n	0.538605	Correct	Correct
5	75	Flanker_LR	RRR	Congruent	Congruent	150.005889	150.305887	g	0.514794	Correct	Correct
5	76	Flanker_UD	DDD	Congruent	Congruent	152.005717	152.305700	n	0.514811	Correct	Correct
5	77	Flanker_LR	LRL	Incongruent	Congruent	154.005574	154.305550	g	0.563008	Correct	Correct
5	78	Flanker_UD	DUD	Incongruent	Incongruent	156.005436	156.305421	j	0.531529	Correct	Correct
5	79	Flanker_LR	LLL	Congruent	Incongruent	158.005286	158.305272	f	0.443221	Correct	Correct
5	80	Flanker_UD	UUU	Congruent	Congruent	160.005143	160.305128	j	0.403333	Correct	Correct
5	81	Flanker_LR	LLL	Congruent	Congruent	162.004999	162.304981	f	0.635509	Correct	Correct
5	82	Flanker_UD	UUU	Congruent	Congruent	164.004850	164.304831	j	0.443522	Correct	Correct
5	83	Flanker_LR	LRL	Incongruent	Congruent	166.004726	166.304737	g	0.547683	Correct	Correct
5	84	Flanker_UD	UUU	Congruent	Incongruent	168.004574	168.304547	j	0.467874	Correct	Correct
5	85	Flanker_LR	RRR	Congruent	Congruent	170.004432	170.304421	g	0.451976	Correct	Correct
5	86	Flanker_UD	DUD	Incongruent	Congruent	172.004266	172.304263	j	0.532052	Correct	Correct
5	87	Flanker_LR	LLL	Congruent	Incongruent	174.004165	174.304148	f	0.372192	Correct	Correct
5	88	Flanker_UD	DDD	Congruent	Congruent	176.003995	176.303965	n	0.396367	Correct	Correct
5	89	Flanker_LR	LLL	Congruent	Congruent	178.003861	178.303822	f	0.381017	Correct	Correct
5	90	Flanker_UD	DUD	Incongruent	Congruent	180.003709	180.303678	j	0.460608	Correct	Correct
5	91	Flanker_LR	LLL	Congruent	Incongruent	182.003579	182.303550	f	0.365108	Correct	Correct
5	92	Flanker_UD	UDU	Incongruent	Congruent	184.003420	184.303396	n	0.468747	Correct	Correct
5	93	Flanker_LR	LLL	Congruent	Incongruent	186.003271	186.303237	f	0.316962	Correct	Correct
5	94	Flanker_UD	UDU	Incongruent	Congruent	188.003136	188.303104	n	0.477497	Correct	Correct
5	95	Flanker_LR	RRR	Congruent	Incongruent	190.003010	190.302997	g	0.485157	Correct	Correct
5	96	Flanker_UD	UDU	Incongruent	Congruent	192.002851	192.302811	n	0.573347	Correct	Correct
6	1	Flanker_LR	RRR	Congruent	None	1.999845	2.299839	g	0.432511	Correct	None
6	2	Flanker_UD	UDU	Incongruent	Congruent	3.999711	4.299695	n	0.472749	Correct	Correct
6	3	Flanker_LR	LLL	Congruent	Incongruent	5.999571	6.299553	f	0.336787	Correct	Correct
6	4	Flanker_UD	UDU	Incongruent	Congruent	7.999520	8.299417	n	0.440923	Correct	Correct
6	5	Flanker_LR	RRR	Congruent	Incongruent	9.999281	10.299273	g	0.416989	Correct	Correct
6	6	Flanker_UD	DUD	Incongruent	Congruent	11.999175	12.299116	j	0.697057	Correct	Correct
6	7	Flanker_LR	LLL	Congruent	Incongruent	13.999001	14.298958	f	0.345192	Correct	Correct
6	8	Flanker_UD	DUD	Incongruent	Congruent	15.998860	16.298841	j	0.609352	Correct	Correct
6	9	Flanker_LR	RLR	Incongruent	Incongruent	17.998689	18.298688	f	0.505448	Correct	Correct
6	10	Flanker_UD	UDU	Incongruent	Incongruent	19.998545	20.298542	n	0.561606	Correct	Correct
6	11	Flanker_LR	RRR	Congruent	Incongruent	21.998397	22.298421	g	0.393689	Correct	Correct
6	12	Flanker_UD	DDD	Congruent	Congruent	23.998259	24.298260	n	0.633834	Correct	Correct
6	13	Flanker_LR	RLR	Incongruent	Congruent	25.998138	26.298109	f	0.441927	Correct	Correct
6	14	Flanker_UD	UUU	Congruent	Incongruent	27.997994	28.297972	j	0.482130	Correct	Correct
6	15	Flanker_LR	RRR	Congruent	Congruent	29.997872	30.297855	g	0.354182	Correct	Correct
6	16	Flanker_UD	DDD	Congruent	Congruent	31.997702	32.297683	n	0.426365	Correct	Correct
6	17	Flanker_LR	LRL	Incongruent	Congruent	33.997565	34.297535	f	0.290479	Error	Correct
6	18	Flanker_UD	UUU	Congruent	Incongruent	35.997425	36.297400	j	0.434618	Correct	Error
6	19	Flanker_LR	RLR	Incongruent	Congruent	37.997291	38.313906	f	0.538043	Correct	Correct
6	20	Flanker_UD	DDD	Congruent	Incongruent	39.997140	40.313782	n	0.378130	Correct	Correct
6	21	Flanker_LR	RRR	Congruent	Congruent	41.996974	42.313613	g	0.418220	Correct	Correct
6	22	Flanker_UD	DUD	Incongruent	Congruent	43.996847	44.313472	n	0.346492	Error	Correct
6	23	Flanker_LR	LRL	Incongruent	Incongruent	45.996682	46.313396	g	0.562562	Correct	Error
6	24	Flanker_UD	DDD	Congruent	Incongruent	47.996555	48.313186	n	0.410658	Correct	Correct
6	25	Flanker_LR	LLL	Congruent	Congruent	49.996411	50.313045	f	0.402719	Correct	Correct
6	26	Flanker_UD	DDD	Congruent	Congruent	51.996286	52.312932	n	0.410806	Correct	Correct
6	27	Flanker_LR	LRL	Incongruent	Congruent	53.996102	54.312755	g	0.603015	Correct	Correct
6	28	Flanker_UD	UUU	Congruent	Incongruent	55.995975	56.312643	j	0.419026	Correct	Correct
6	29	Flanker_LR	RLR	Incongruent	Congruent	57.995836	58.312465	f	0.619236	Correct	Correct
6	30	Flanker_UD	DDD	Congruent	Incongruent	59.995693	60.312323	n	0.387369	Correct	Correct
6	31	Flanker_LR	LRL	Incongruent	Congruent	61.995522	62.312170	g	0.547504	Correct	Correct
6	32	Flanker_UD	UUU	Congruent	Incongruent	63.995402	64.312056	j	0.403535	Correct	Correct
6	33	Flanker_LR	RRR	Congruent	Congruent	65.995261	66.311911	g	0.379839	Correct	Correct
6	34	Flanker_UD	DDD	Congruent	Congruent	67.995117	68.311748	n	0.347868	Correct	Correct
6	35	Flanker_LR	RLR	Incongruent	Congruent	69.994984	70.311653	f	0.547891	Correct	Correct
6	36	Flanker_UD	UDU	Incongruent	Incongruent	71.994831	72.311461	n	0.468093	Correct	Correct
6	37	Flanker_LR	RLR	Incongruent	Incongruent	73.994683	74.311322	g	0.652185	Error	Correct
6	38	Flanker_UD	DUD	Incongruent	Incongruent	75.994545	76.311276	j	0.524277	Correct	Error
6	39	Flanker_LR	RLR	Incongruent	Incongruent	77.994399	78.311061	f	0.492395	Correct	Correct
6	40	Flanker_UD	UDU	Incongruent	Incongruent	79.994256	80.310902	n	0.492547	Correct	Correct
6	41	Flanker_LR	LRL	Incongruent	Incongruent	81.994116	82.310767	g	0.564622	Correct	Correct
6	42	Flanker_UD	DUD	Incongruent	Incongruent	83.993972	84.310624	j	0.668786	Correct	Correct
6	43	Flanker_LR	LLL	Congruent	Incongruent	86.010472	86.310470	f	0.484908	Correct	Correct
6	44	Flanker_UD	DDD	Congruent	Congruent	88.010357	88.310339	n	0.397078	Correct	Correct
6	45	Flanker_LR	RLR	Incongruent	Congruent	90.010209	90.310171	f	0.461100	Correct	Correct
6	46	Flanker_UD	DUD	Incongruent	Incongruent	92.010069	92.310042	j	0.509286	Correct	Correct
6	47	Flanker_LR	RRR	Congruent	Incongruent	94.009921	94.309897	g	0.421411	Correct	Correct
6	48	Flanker_UD	UDU	Incongruent	Congruent	96.009783	96.309771	n	0.501861	Correct	Correct
6	49	Flanker_LR	LLL	Congruent	Incongruent	98.009606	98.309600	f	0.413667	Correct	Correct
6	50	Flanker_UD	DDD	Congruent	Congruent	100.009512	100.309471	n	0.445782	Correct	Correct
6	51	Flanker_LR	RRR	Congruent	Congruent	102.009348	102.309305	g	0.405888	Correct	Correct
6	52	Flanker_UD	UUU	Congruent	Congruent	104.009202	104.309159	j	0.430003	Correct	Correct
6	53	Flanker_LR	LRL	Incongruent	Congruent	106.009059	106.309041	f	0.318065	Error	Correct
6	54	Flanker_UD	UUU	Congruent	Incongruent	108.008934	108.308913	j	0.518257	Correct	Error
6	55	Flanker_LR	LRL	Incongruent	Congruent	110.008799	110.308750	g	0.518310	Correct	Correct
6	56	Flanker_UD	UUU	Congruent	Incongruent	112.008644	112.308603	j	0.526427	Correct	Correct
6	57	Flanker_LR	LRL	Incongruent	Congruent	114.008504	114.308445	g	0.510548	Correct	Correct
6	58	Flanker_UD	UUU	Congruent	Incongruent	116.008352	116.308311	j	0.439179	Correct	Correct
6	59	Flanker_LR	RLR	Incongruent	Congruent	118.008213	118.308182	f	0.566862	Correct	Correct
6	60	Flanker_UD	DUD	Incongruent	Incongruent	120.008065	120.308054	j	0.535407	Correct	Correct
6	61	Flanker_LR	LRL	Incongruent	Incongruent	122.007927	122.307881	g	0.511012	Correct	Correct
6	62	Flanker_UD	DUD	Incongruent	Incongruent	124.007795	124.307777	j	0.559279	Correct	Correct
6	63	Flanker_LR	RLR	Incongruent	Incongruent	126.007647	126.307640	f	0.487293	Correct	Correct
6	64	Flanker_UD	UDU	Incongruent	Incongruent	128.007490	128.307454	n	0.511401	Correct	Correct
6	65	Flanker_LR	RRR	Congruent	Incongruent	130.007358	130.307293	g	0.487530	Correct	Correct
6	66	Flanker_UD	UUU	Congruent	Congruent	132.007220	132.307200	j	0.447686	Correct	Correct
6	67	Flanker_LR	LLL	Congruent	Congruent	134.007052	134.307017	f	0.359774	Correct	Correct
6	68	Flanker_UD	UUU	Congruent	Congruent	136.006909	136.306877	j	0.408007	Correct	Correct
6	69	Flanker_LR	LLL	Congruent	Congruent	138.006764	138.306727	f	0.376082	Correct	Correct
6	70	Flanker_UD	UDU	Incongruent	Congruent	140.006658	140.306606	n	0.576218	Correct	Correct
6	71	Flanker_LR	LLL	Congruent	Incongruent	142.006477	142.306444	f	0.392954	Correct	Correct
6	72	Flanker_UD	UDU	Incongruent	Congruent	144.006332	144.306276	n	0.784402	Correct	Correct
6	73	Flanker_LR	LRL	Incongruent	Incongruent	146.006190	146.306156	g	0.544842	Correct	Correct
6	74	Flanker_UD	DUD	Incongruent	Incongruent	148.006055	148.306029	j	0.537386	Correct	Correct
6	75	Flanker_LR	LLL	Congruent	Incongruent	150.005902	150.305846	f	0.368887	Correct	Correct
6	76	Flanker_UD	UUU	Congruent	Congruent	152.005757	152.305699	j	0.480858	Correct	Correct
6	77	Flanker_LR	LLL	Congruent	Congruent	154.005615	154.305581	f	0.369084	Correct	Correct
6	78	Flanker_UD	DDD	Congruent	Congruent	156.005480	156.305421	n	0.465122	Correct	Correct
6	79	Flanker_LR	RRR	Congruent	Congruent	158.005329	158.305270	g	0.409674	Correct	Correct
6	80	Flanker_UD	DDD	Congruent	Congruent	160.005184	160.305153	n	0.529376	Correct	Correct
6	81	Flanker_LR	LLL	Congruent	Congruent	162.005040	162.304984	f	0.449512	Correct	Correct
6	82	Flanker_UD	DUD	Incongruent	Congruent	164.004899	164.304855	j	0.601638	Correct	Correct
6	83	Flanker_LR	LRL	Incongruent	Incongruent	166.004755	166.304702	g	0.553765	Correct	Correct
6	84	Flanker_UD	UUU	Congruent	Incongruent	168.004610	168.304574	j	0.489957	Correct	Correct
6	85	Flanker_LR	RRR	Congruent	Congruent	170.004467	170.304433	g	0.434018	Correct	Correct
6	86	Flanker_UD	DUD	Incongruent	Congruent	172.004329	172.304290	j	0.562132	Correct	Correct
6	87	Flanker_LR	LRL	Incongruent	Incongruent	174.004179	174.304142	g	0.506252	Correct	Correct
6	88	Flanker_UD	DUD	Incongruent	Incongruent	176.004035	176.304006	j	0.498323	Correct	Correct
6	89	Flanker_LR	RRR	Congruent	Incongruent	178.003892	178.303859	g	0.418435	Correct	Correct
6	90	Flanker_UD	UDU	Incongruent	Congruent	180.003748	180.303693	n	0.458636	Correct	Correct
6	91	Flanker_LR	RLR	Incongruent	Incongruent	182.003606	182.303568	f	0.474714	Correct	Correct
6	92	Flanker_UD	UDU	Incongruent	Incongruent	184.003462	184.303424	n	0.474788	Correct	Correct
6	93	Flanker_LR	RLR	Incongruent	Incongruent	186.003318	186.303289	f	0.539013	Correct	Correct
6	94	Flanker_UD	DDD	Congruent	Incongruent	188.003175	188.303139	n	0.499087	Correct	Correct
6	95	Flanker_LR	LLL	Congruent	Congruent	190.003031	190.302999	f	0.419212	Correct	Correct
6	96	Flanker_UD	UDU	Incongruent	Congruent	192.002888	192.302855	n	0.523357	Correct	Correct
7	1	Flanker_LR	LLL	Congruent	None	1.999867	2.299830	f	0.431356	Correct	None
7	2	Flanker_UD	UUU	Congruent	Congruent	3.999741	4.299687	j	0.455471	Correct	Correct
7	3	Flanker_LR	LLL	Congruent	Congruent	5.999580	6.299542	f	0.295522	Correct	Correct
7	4	Flanker_UD	DUD	Incongruent	Congruent	7.999436	8.299399	j	0.623725	Correct	Correct
7	5	Flanker_LR	LLL	Congruent	Incongruent	9.999295	10.299255	f	0.415865	Correct	Correct
7	6	Flanker_UD	DUD	Incongruent	Congruent	11.999148	12.299112	j	0.423931	Correct	Correct
7	7	Flanker_LR	RRR	Congruent	Incongruent	13.999008	14.298967	g	0.400018	Correct	Correct
7	8	Flanker_UD	UUU	Congruent	Congruent	15.998863	16.298826	j	0.480142	Correct	Correct
7	9	Flanker_LR	LRL	Incongruent	Congruent	17.998720	18.298682	g	0.576345	Correct	Correct
7	10	Flanker_UD	DDD	Congruent	Incongruent	19.998591	20.298538	n	0.376502	Correct	Correct
7	11	Flanker_LR	LLL	Congruent	Congruent	21.998431	22.298393	f	0.368659	Correct	Correct
7	12	Flanker_UD	DUD	Incongruent	Congruent	23.998290	24.298251	j	0.608556	Correct	Correct
7	13	Flanker_LR	RLR	Incongruent	Incongruent	25.998145	26.298107	f	0.464743	Correct	Correct
7	14	Flanker_UD	UDU	Incongruent	Incongruent	27.998016	28.297964	n	0.504932	Correct	Correct
7	15	Flanker_LR	RLR	Incongruent	Incongruent	29.997859	30.297820	f	0.433014	Correct	Correct
7	16	Flanker_UD	UUU	Congruent	Incongruent	31.997715	32.297677	j	0.409216	Correct	Correct
7	17	Flanker_LR	LRL	Incongruent	Congruent	33.997571	34.297532	g	0.505249	Correct	Correct
7	18	Flanker_UD	UUU	Congruent	Incongruent	35.997438	36.297389	j	0.377459	Correct	Correct
7	19	Flanker_LR	RLR	Incongruent	Congruent	37.997283	38.297244	f	0.521549	Correct	Correct
7	20	Flanker_UD	DDD	Congruent	Incongruent	39.997139	40.313816	n	0.377009	Correct	Correct
7	21	Flanker_LR	RRR	Congruent	Congruent	41.996997	42.313625	g	0.361123	Correct	Correct
7	22	Flanker_UD	DUD	Incongruent	Congruent	43.996853	44.313481	j	0.561296	Correct	Correct
7	23	Flanker_LR	RLR	Incongruent	Incongruent	45.996709	46.313334	f	0.433347	Correct	Correct
7	24	Flanker_UD	DDD	Congruent	Incongruent	47.996567	48.313220	n	0.337380	Correct	Correct
7	25	Flanker_LR	LLL	Congruent	Congruent	49.996421	50.313049	f	0.361557	Correct	Correct
7	26	Flanker_UD	DUD	Incongruent	Congruent	51.996282	52.312906	j	0.497709	Correct	Correct
7	27	Flanker_LR	LLL	Congruent	Incongruent	53.996135	54.312761	f	0.353827	Correct	Correct
7	28	Flanker_UD	UUU	Congruent	Congruent	55.995959	56.312659	j	0.313950	Correct	Correct
7	29	Flanker_LR	LRL	Incongruent	Congruent	57.995848	58.312474	g	0.474109	Correct	Correct
7	30	Flanker_UD	UDU	Incongruent	Incongruent	59.995704	60.312331	n	0.474180	Correct	Correct
7	31	Flanker_LR	LRL	Incongruent	Incongruent	61.995560	62.312187	f	0.370265	Error	Correct
7	32	Flanker_UD	UDU	Incongruent	Incongruent	63.995405	64.312070	n	0.546399	Correct	Error
7	33	Flanker_LR	RLR	Incongruent	Incongruent	65.995264	66.311902	f	0.466618	Correct	Correct
7	34	Flanker_UD	DUD	Incongruent	Incongruent	67.995125	68.311758	j	0.506631	Correct	Correct
7	35	Flanker_LR	LRL	Incongruent	Incongruent	69.994978	70.311613	g	0.514798	Correct	Correct
7	36	Flanker_UD	UDU	Incongruent	Incongruent	71.994834	72.311504	n	0.474842	Correct	Correct
7	37	Flanker_LR	RLR	Incongruent	Incongruent	73.994691	74.311327	f	0.419003	Correct	Correct
7	38	Flanker_UD	DDD	Congruent	Incongruent	75.994532	76.311184	n	0.427112	Correct	Correct
7	39	Flanker_LR	LRL	Incongruent	Congruent	77.994402	78.311042	g	0.491243	Correct	Correct
7	40	Flanker_UD	DDD	Congruent	Incongruent	79.994260	80.310927	g	0.467412	Error	Correct
7	41	Flanker_LR	LLL	Congruent	Congruent	81.994112	82.310752	f	0.459744	Correct	Error
7	42	Flanker_UD	UUU	Congruent	Congruent	83.993971	84.310608	j	0.483660	Correct	Correct
7	43	Flanker_LR	RLR	Incongruent	Congruent	85.993826	86.310467	f	0.459726	Correct	Correct
7	44	Flanker_UD	UUU	Congruent	Incongruent	88.010374	88.310380	j	0.435897	Correct	Correct
7	45	Flanker_LR	RRR	Congruent	Congruent	90.010203	90.310179	g	0.467918	Correct	Correct
7	46	Flanker_UD	DUD	Incongruent	Congruent	92.010059	92.310034	j	0.628093	Correct	Correct
7	47	Flanker_LR	RLR	Incongruent	Incongruent	94.009917	94.309891	f	0.460292	Correct	Correct
7	48	Flanker_UD	DDD	Congruent	Incongruent	96.009775	96.309782	n	0.412326	Correct	Correct
7	49	Flanker_LR	LLL	Congruent	Congruent	98.009631	98.309606	f	0.412532	Correct	Correct
7	50	Flanker_UD	UUU	Congruent	Congruent	100.009484	100.309461	j	0.420552	Correct	Correct
7	51	Flanker_LR	RRR	Congruent	Congruent	102.009343	102.309319	g	0.388710	Correct	Correct
7	52	Flanker_UD	UDU	Incongruent	Congruent	104.009201	104.309204	n	0.524850	Correct	Correct
7	53	Flanker_LR	LRL	Incongruent	Incongruent	106.009055	106.309032	g	0.564986	Correct	Correct
7	54	Flanker_UD	DUD	Incongruent	Incongruent	108.008913	108.308888	j	0.469148	Correct	Correct
7	55	Flanker_LR	LRL	Incongruent	Incongruent	110.008771	110.308745	g	0.541227	Correct	Correct
7	56	Flanker_UD	DDD	Congruent	Incongruent	112.008627	112.308635	n	0.413266	Correct	Correct
7	57	Flanker_LR	LRL	Incongruent	Congruent	114.008485	114.308457	g	0.533368	Correct	Correct
7	58	Flanker_UD	DDD	Congruent	Incongruent	116.008342	116.308314	n	0.429551	Correct	Correct
7	59	Flanker_LR	RLR	Incongruent	Congruent	118.008196	118.308170	f	0.517665	Correct	Correct
7	60	Flanker_UD	UDU	Incongruent	Incongruent	120.008054	120.308027	n	0.493790	Correct	Correct
7	61	Flanker_LR	RRR	Congruent	Incongruent	122.007911	122.307883	g	0.398622	Correct	Correct
7	62	Flanker_UD	DDD	Congruent	Congruent	124.007762	124.307739	n	0.438078	Correct	Correct
7	63	Flanker_LR	LLL	Congruent	Congruent	126.007623	126.307596	f	0.358100	Correct	Correct
7	64	Flanker_UD	DUD	Incongruent	Congruent	128.007479	128.307469	j	0.494208	Correct	Correct
7	65	Flanker_LR	LLL	Congruent	Incongruent	130.007335	130.307309	f	0.358501	Correct	Correct
7	66	Flanker_UD	UUU	Congruent	Congruent	132.007192	132.307166	j	0.470504	Correct	Correct
7	67	Flanker_LR	RRR	Congruent	Congruent	134.007049	134.307022	g	0.470606	Correct	Correct
7	68	Flanker_UD	UUU	Congruent	Congruent	136.006904	136.306891	f	0.486775	Error	Correct
7	69	Flanker_LR	RRR	Congruent	Congruent	138.006767	138.306733	g	0.478936	Correct	Error
7	70	Flanker_UD	UDU	Incongruent	Congruent	140.006627	140.306590	n	0.526971	Correct	Correct
7	71	Flanker_LR	RRR	Congruent	Incongruent	142.006484	142.306446	g	0.455079	Correct	Correct
7	72	Flanker_UD	UDU	Incongruent	Congruent	144.006334	144.306283	n	0.615175	Correct	Correct
7	73	Flanker_LR	RRR	Congruent	Incongruent	146.006168	146.306159	g	0.375344	Correct	Correct
7	74	Flanker_UD	DUD	Incongruent	Congruent	148.006052	148.306015	j	0.543473	Correct	Correct
7	75	Flanker_LR	RRR	Congruent	Incongruent	150.005908	150.305873	g	0.447524	Correct	Correct
7	76	Flanker_UD	DDD	Congruent	Congruent	152.005767	152.305729	n	0.415747	Correct	Correct
7	77	Flanker_LR	LRL	Incongruent	Congruent	154.005620	154.305570	g	0.567856	Correct	Correct
7	78	Flanker_UD	UDU	Incongruent	Incongruent	156.005480	156.305442	n	0.679926	Correct	Correct
7	79	Flanker_LR	LRL	Incongruent	Incongruent	158.005304	158.305298	g	0.552028	Correct	Correct
7	80	Flanker_UD	UUU	Congruent	Incongruent	160.005191	160.305155	j	0.408199	Correct	Correct
7	81	Flanker_LR	RLR	Incongruent	Congruent	162.005047	162.305010	f	0.504337	Correct	Correct
7	82	Flanker_UD	UDU	Incongruent	Incongruent	164.004903	164.304866	n	0.432478	Correct	Correct
7	83	Flanker_LR	RLR	Incongruent	Incongruent	166.004759	166.304723	f	0.520497	Correct	Correct
7	84	Flanker_UD	DUD	Incongruent	Incongruent	168.004618	168.304605	j	0.520696	Correct	Correct
7	85	Flanker_LR	RRR	Congruent	Incongruent	170.004487	170.304434	g	0.472780	Correct	Correct
7	86	Flanker_UD	UUU	Congruent	Congruent	172.004329	172.304291	j	0.504855	Correct	Correct
7	87	Flanker_LR	RLR	Incongruent	Congruent	174.004187	174.304149	f	0.568963	Correct	Correct
7	88	Flanker_UD	DUD	Incongruent	Incongruent	176.004042	176.304005	j	0.697175	Correct	Correct
7	89	Flanker_LR	RRR	Congruent	Incongruent	178.003915	178.303862	g	0.473279	Correct	Correct
7	90	Flanker_UD	DDD	Congruent	Congruent	180.003758	180.303719	n	0.409429	Correct	Correct
7	91	Flanker_LR	LRL	Incongruent	Congruent	182.003612	182.303574	g	0.553481	Correct	Correct
7	92	Flanker_UD	UDU	Incongruent	Incongruent	184.003467	184.303440	n	0.489738	Correct	Correct
7	93	Flanker_LR	LLL	Congruent	Incongruent	186.003340	186.303286	f	0.386278	Correct	Correct
7	94	Flanker_UD	UDU	Incongruent	Congruent	188.003182	188.303143	n	0.529847	Correct	Correct
7	95	Flanker_LR	LLL	Congruent	Incongruent	190.003038	190.303000	f	0.425953	Correct	Correct
7	96	Flanker_UD	DDD	Congruent	Congruent	192.002893	192.302857	n	0.394174	Correct	Correct
8	1	Flanker_LR	LRL	Incongruent	None	1.999832	2.299797	g	0.529838	Correct	None
8	2	Flanker_UD	UUU	Congruent	Incongruent	3.999689	4.299653	j	0.450058	Correct	Correct
8	3	Flanker_LR	RRR	Congruent	Congruent	5.999545	6.299509	g	0.378141	Correct	Correct
8	4	Flanker_UD	UDU	Incongruent	Congruent	7.999432	8.299414	n	0.466193	Correct	Correct
8	5	Flanker_LR	RRR	Congruent	Incongruent	9.999259	10.299223	g	0.346389	Correct	Correct
8	6	Flanker_UD	DUD	Incongruent	Congruent	11.999114	12.299080	j	0.538526	Correct	Correct
8	7	Flanker_LR	RLR	Incongruent	Incongruent	13.998970	14.298935	g	0.354566	Error	Correct
8	8	Flanker_UD	DDD	Congruent	Incongruent	15.998834	16.298834	n	0.410657	Correct	Error
8	9	Flanker_LR	RLR	Incongruent	Congruent	17.998675	18.298650	f	0.482825	Correct	Correct
8	10	Flanker_UD	UDU	Incongruent	Incongruent	19.998530	20.298506	n	0.587006	Correct	Correct
8	11	Flanker_LR	LRL	Incongruent	Incongruent	21.998386	22.298363	g	0.507013	Correct	Correct
8	12	Flanker_UD	UUU	Congruent	Incongruent	23.998243	24.298255	j	0.419196	Correct	Correct
8	13	Flanker_LR	LLL	Congruent	Congruent	25.998099	26.298074	f	0.331348	Correct	Correct
8	14	Flanker_UD	UDU	Incongruent	Congruent	27.997957	28.297937	n	0.499468	Correct	Correct
8	15	Flanker_LR	RLR	Incongruent	Incongruent	29.997819	30.297787	f	0.595594	Correct	Correct
8	16	Flanker_UD	DDD	Congruent	Incongruent	31.997648	32.297663	n	0.419745	Correct	Correct
8	17	Flanker_LR	RLR	Incongruent	Congruent	33.997524	34.297499	f	0.595828	Correct	Correct
8	18	Flanker_UD	DDD	Congruent	Incongruent	35.997381	36.297355	n	0.387982	Correct	Correct
8	19	Flanker_LR	RLR	Incongruent	Congruent	37.997236	38.313877	f	0.516055	Correct	Correct
8	20	Flanker_UD	UUU	Congruent	Incongruent	39.997093	40.313733	j	0.371478	Correct	Correct
8	21	Flanker_LR	RLR	Incongruent	Congruent	41.996958	42.313590	f	0.483602	Correct	Correct
8	22	Flanker_UD	DUD	Incongruent	Incongruent	43.996806	44.313445	j	0.859933	Correct	Correct
8	23	Flanker_LR	LLL	Congruent	Incongruent	45.996661	46.313322	f	0.403802	Correct	Correct
8	24	Flanker_UD	DDD	Congruent	Congruent	47.996518	48.313158	n	0.340181	Correct	Correct
8	25	Flanker_LR	RRR	Congruent	Congruent	49.996375	50.313013	f	0.372038	Error	Correct
8	26	Flanker_UD	DUD	Incongruent	Congruent	51.996229	52.312869	j	0.572245	Correct	Error
8	27	Flanker_LR	RLR	Incongruent	Incongruent	53.996087	54.312736	f	0.460537	Correct	Correct
8	28	Flanker_UD	DUD	Incongruent	Incongruent	55.995943	56.312583	j	0.556580	Correct	Correct
8	29	Flanker_LR	RLR	Incongruent	Incongruent	57.995804	58.312439	f	0.452568	Correct	Correct
8	30	Flanker_UD	DDD	Congruent	Incongruent	59.995656	60.312295	n	0.412761	Correct	Correct
8	31	Flanker_LR	RLR	Incongruent	Congruent	61.995512	62.312166	f	0.452859	Correct	Correct
8	32	Flanker_UD	UDU	Incongruent	Incongruent	63.995367	64.312008	n	0.484980	Correct	Correct
8	33	Flanker_LR	RRR	Congruent	Incongruent	65.995225	66.311864	g	0.469096	Correct	Correct
8	34	Flanker_UD	UDU	Incongruent	Congruent	67.995081	68.311721	n	0.541213	Correct	Correct
8	35	Flanker_LR	RRR	Congruent	Incongruent	69.994937	70.311585	f	0.341261	Error	Correct
8	36	Flanker_UD	UUU	Congruent	Congruent	71.994809	72.311432	j	0.405410	Correct	Error
8	37	Flanker_LR	LLL	Congruent	Congruent	73.994659	74.311287	f	0.421496	Correct	Correct
8	38	Flanker_UD	UDU	Incongruent	Congruent	75.994515	76.311146	n	0.485769	Correct	Correct
8	39	Flanker_LR	LRL	Incongruent	Incongruent	77.994371	78.311027	g	0.565810	Correct	Correct
8	40	Flanker_UD	DUD	Incongruent	Incongruent	79.994228	80.310856	j	0.653898	Correct	Correct
8	41	Flanker_LR	LLL	Congruent	Incongruent	81.994083	82.310712	f	0.462042	Correct	Correct
8	42	Flanker_UD	DDD	Congruent	Congruent	83.993927	84.310673	n	0.414096	Correct	Correct
8	43	Flanker_LR	LLL	Congruent	Congruent	85.993767	86.310520	f	0.350287	Correct	Correct
8	44	Flanker_UD	UUU	Congruent	Congruent	87.993654	88.310335	j	0.430337	Correct	Correct
8	45	Flanker_LR	LRL	Incongruent	Congruent	89.993514	90.310204	g	0.526480	Correct	Correct
8	46	Flanker_UD	UUU	Congruent	Incongruent	91.993362	92.310037	j	0.414729	Correct	Correct
8	47	Flanker_LR	RRR	Congruent	Congruent	93.993186	94.309971	g	0.439092	Correct	Correct
8	48	Flanker_UD	UDU	Incongruent	Congruent	96.009819	96.309801	n	0.502800	Correct	Correct
8	49	Flanker_LR	RRR	Congruent	Incongruent	98.009672	98.309609	g	0.551253	Correct	Correct
8	50	Flanker_UD	UUU	Congruent	Congruent	100.009456	100.309421	j	0.927007	Correct	Correct
8	51	Flanker_LR	RLR	Incongruent	Congruent	102.009387	102.309350	f	0.551116	Correct	Correct
8	52	Flanker_UD	DUD	Incongruent	Incongruent	104.009201	104.309199	j	0.543339	Correct	Correct
8	53	Flanker_LR	RLR	Incongruent	Incongruent	106.009100	106.309070	f	0.519355	Correct	Correct
8	54	Flanker_UD	DUD	Incongruent	Incongruent	108.008942	108.308914	j	0.495890	Correct	Correct
8	55	Flanker_LR	LRL	Incongruent	Incongruent	110.008816	110.308773	g	0.511615	Correct	Correct
8	56	Flanker_UD	UDU	Incongruent	Incongruent	112.008671	112.308629	n	0.511827	Correct	Correct
8	57	Flanker_LR	RRR	Congruent	Incongruent	114.008525	114.308479	g	0.368066	Correct	Correct
8	58	Flanker_UD	UUU	Congruent	Congruent	116.008397	116.308318	j	0.464032	Correct	Correct
8	59	Flanker_LR	RLR	Incongruent	Congruent	118.008245	118.308207	f	0.512109	Correct	Correct
8	60	Flanker_UD	DUD	Incongruent	Incongruent	120.008099	120.308046	j	0.520218	Correct	Correct
8	61	Flanker_LR	LRL	Incongruent	Incongruent	122.007989	122.307874	g	0.504528	Correct	Correct
8	62	Flanker_UD	UDU	Incongruent	Incongruent	124.007795	124.307766	n	0.496516	Correct	Correct
8	63	Flanker_LR	LLL	Congruent	Incongruent	126.007655	126.307612	f	0.360661	Correct	Correct
8	64	Flanker_UD	DDD	Congruent	Congruent	128.007520	128.307482	n	0.384817	Correct	Correct
8	65	Flanker_LR	LLL	Congruent	Congruent	130.007302	130.307272	f	0.329121	Correct	Correct
8	66	Flanker_UD	UUU	Congruent	Congruent	132.007201	132.307185	j	0.401156	Correct	Correct
8	67	Flanker_LR	LRL	Incongruent	Congruent	134.007090	134.307059	g	0.601177	Correct	Correct
8	68	Flanker_UD	UUU	Congruent	Incongruent	136.006938	136.306906	j	0.513287	Correct	Correct
8	69	Flanker_LR	LRL	Incongruent	Congruent	138.006790	138.306774	g	0.497307	Correct	Correct
8	70	Flanker_UD	DUD	Incongruent	Incongruent	140.006651	140.306627	j	0.505528	Correct	Correct
8	71	Flanker_LR	LRL	Incongruent	Incongruent	142.006501	142.306473	g	0.489587	Correct	Correct
8	72	Flanker_UD	UUU	Congruent	Incongruent	144.006379	144.306314	j	0.401965	Correct	Correct
8	73	Flanker_LR	LRL	Incongruent	Congruent	146.006225	146.306194	g	0.465870	Correct	Correct
8	74	Flanker_UD	DDD	Congruent	Incongruent	148.006041	148.306058	n	0.401938	Correct	Correct
8	75	Flanker_LR	RRR	Congruent	Congruent	150.005943	150.305950	g	0.498045	Correct	Correct
8	76	Flanker_UD	UDU	Incongruent	Congruent	152.005778	152.305715	n	0.546212	Correct	Correct
8	77	Flanker_LR	LRL	Incongruent	Incongruent	154.005654	154.305559	g	0.506299	Correct	Correct
8	78	Flanker_UD	DDD	Congruent	Incongruent	156.005495	156.305454	n	0.410422	Correct	Correct
8	79	Flanker_LR	LLL	Congruent	Congruent	158.005372	158.305266	f	0.378508	Correct	Correct
8	80	Flanker_UD	DUD	Incongruent	Congruent	160.005150	160.305176	j	0.482617	Correct	Correct
8	81	Flanker_LR	LLL	Congruent	Incongruent	162.005078	162.305038	f	0.394788	Correct	Correct
8	82	Flanker_UD	DDD	Congruent	Congruent	164.004959	164.304903	n	0.411000	Correct	Correct
8	83	Flanker_LR	RRR	Congruent	Congruent	166.004742	166.304767	g	0.378998	Correct	Correct
8	84	Flanker_UD	UDU	Incongruent	Congruent	168.004638	168.304607	n	0.603154	Correct	Correct
8	85	Flanker_LR	LRL	Incongruent	Incongruent	170.004510	170.304432	g	0.563243	Correct	Correct
8	86	Flanker_UD	DUD	Incongruent	Incongruent	172.004341	172.304315	j	0.555410	Correct	Correct
8	87	Flanker_LR	RRR	Congruent	Incongruent	174.004201	174.304140	g	0.419498	Correct	Correct
8	88	Flanker_UD	UDU	Incongruent	Congruent	176.003995	176.304065	n	0.499580	Correct	Correct
8	89	Flanker_LR	LLL	Congruent	Incongruent	178.003860	178.303864	f	0.387862	Correct	Correct
8	90	Flanker_UD	DUD	Incongruent	Congruent	180.003704	180.303666	j	0.516006	Correct	Correct
8	91	Flanker_LR	RRR	Congruent	Incongruent	182.003574	182.303529	g	0.356094	Correct	Correct
8	92	Flanker_UD	DDD	Congruent	Congruent	184.003414	184.303388	n	0.428186	Correct	Correct
8	93	Flanker_LR	LLL	Congruent	Congruent	186.003272	186.303242	f	0.364247	Correct	Correct
8	94	Flanker_UD	UUU	Congruent	Congruent	188.003133	188.303099	j	0.364405	Correct	Correct
8	95	Flanker_LR	LLL	Congruent	Congruent	190.002991	190.302950	f	0.340559	Correct	Correct
8	96	Flanker_UD	DDD	Congruent	Congruent	192.002848	192.302812	n	0.396652	Correct	Correct
