# Supplementary material for: Congruency Sequence Effects without Feature Integration or Contingency Learning Confounds
Source: PLoS One. 2014 Jul 14;9(7):e102337. doi: 10.1371/journal.pone.0102337 (PMC4096924; doi:10.1371/journal.pone.0102337)
Supplement: Raw Data S1 — The raw data collected from each participant in Experiments 1 and 2. (ZIP) [file pone.0102337.s001.zip › RAW DATA/Experiment2/Prime_Word_Flanker_3D_Subject_9_log.txt]

Experiment ID	Prime_Word_Flanker_Paradigm
Subject	9
Run Time	10-May-2013 16:08:00
Run Number	Trial Number	Task	Stimulus	Current Trial Type	Previous Trial Type	StimulusOnsetTime	StimulusOffsetTime	Response	RT	Accuracy	PreviousAccuracy
practice	1	Flanker_LR	LLL	Congruent	None	1.999849	2.299823	f	0.981865	Correct	None
practice	2	Flanker_UD	DUD	Incongruent	Congruent	3.999707	4.299692	j	1.301948	Correct	Correct
practice	3	Flanker_LR	RRR	Congruent	Incongruent	5.999552	6.299527	g	1.022074	Correct	Correct
practice	4	Flanker_UD	DUD	Incongruent	Congruent	7.999405	8.299378	j	0.710400	Correct	Correct
practice	5	Flanker_LR	LRL	Incongruent	Incongruent	9.999259	10.299234	g	0.662554	Correct	Correct
practice	6	Flanker_UD	UDU	Incongruent	Incongruent	11.999116	12.299100	j	0.502443	Error	Correct
practice	7	Flanker_LR	RLR	Incongruent	Incongruent	13.998961	14.298937	f	1.182738	Correct	Error
practice	8	Flanker_UD	DDD	Congruent	Incongruent	15.998816	16.298793	n	0.638847	Correct	Correct
practice	9	Flanker_LR	RLR	Incongruent	Congruent	17.998668	18.298641	f	0.758964	Correct	Correct
practice	10	Flanker_UD	UDU	Incongruent	Incongruent	19.998520	20.298514	n	0.910962	Correct	Correct
practice	11	Flanker_LR	LLL	Congruent	Incongruent	21.998373	22.298348	f	0.503086	Correct	Correct
practice	12	Flanker_UD	UUU	Congruent	Congruent	23.998227	24.298200	j	0.759297	Correct	Correct
practice	13	Flanker_LR	LLL	Congruent	Congruent	25.998077	26.298051	f	0.551324	Correct	Correct
practice	14	Flanker_UD	DDD	Congruent	Congruent	27.997939	28.297902	n	0.663344	Correct	Correct
practice	15	Flanker_LR	RRR	Congruent	Congruent	29.997780	30.297756	g	0.711668	Correct	Correct
practice	16	Flanker_UD	UDU	Incongruent	Congruent	31.997633	32.297608	j	0.799816	Error	Correct
practice	17	Flanker_LR	LRL	Incongruent	Incongruent	33.997492	34.297459	g	1.039972	Correct	Error
practice	18	Flanker_UD	UUU	Congruent	Incongruent	35.997350	36.297312	j	0.712451	Correct	Correct
practice	19	Flanker_LR	RLR	Incongruent	Congruent	37.997199	38.313828	f	0.639422	Correct	Correct
practice	20	Flanker_UD	UUU	Congruent	Incongruent	39.997054	40.313682	j	0.575662	Correct	Correct
practice	21	Flanker_LR	LRL	Incongruent	Congruent	41.996903	42.313532	g	0.727944	Correct	Correct
practice	22	Flanker_UD	DUD	Incongruent	Incongruent	43.996757	44.313386	j	0.607819	Correct	Correct
practice	23	Flanker_LR	RRR	Congruent	Incongruent	45.996608	46.313238	j	0.640086	Error	Correct
practice	24	Flanker_UD	DDD	Congruent	Congruent	47.996449	48.313095	n	0.872031	Correct	Error
1	1	Flanker_LR	RRR	Congruent	None	1.999887	2.299862	g	0.915464	Correct	None
1	2	Flanker_UD	DDD	Congruent	Congruent	3.999706	4.299678	n	0.531683	Correct	Correct
1	3	Flanker_LR	LRL	Incongruent	Congruent	5.999557	6.299534	g	0.731418	Correct	Correct
1	4	Flanker_UD	DDD	Congruent	Incongruent	7.999412	8.299385	n	0.499664	Correct	Correct
1	5	Flanker_LR	LRL	Incongruent	Congruent	9.999291	10.299260	g	0.691808	Correct	Correct
1	6	Flanker_UD	UUU	Congruent	Incongruent	11.999115	12.299089	j	0.507862	Correct	Correct
1	7	Flanker_LR	RLR	Incongruent	Congruent	13.998969	14.298940	f	0.619899	Correct	Correct
1	8	Flanker_UD	DDD	Congruent	Incongruent	15.998820	16.298793	n	0.692006	Correct	Correct
1	9	Flanker_LR	LLL	Congruent	Congruent	17.998708	18.298646	f	0.516115	Correct	Correct
1	10	Flanker_UD	UUU	Congruent	Congruent	19.998525	20.298498	j	0.572310	Correct	Correct
1	11	Flanker_LR	RLR	Incongruent	Congruent	21.998376	22.298349	f	0.652583	Correct	Correct
1	12	Flanker_UD	DUD	Incongruent	Incongruent	23.998228	24.298203	j	0.564744	Correct	Correct
1	13	Flanker_LR	RLR	Incongruent	Incongruent	25.998112	26.298065	f	0.565103	Correct	Correct
1	14	Flanker_UD	UDU	Incongruent	Incongruent	27.997928	28.297906	n	0.597338	Correct	Correct
1	15	Flanker_LR	LLL	Congruent	Incongruent	29.997781	30.297759	f	0.372906	Correct	Correct
1	16	Flanker_UD	UDU	Incongruent	Congruent	31.997641	32.297612	n	0.637220	Correct	Correct
1	17	Flanker_LR	RRR	Congruent	Incongruent	33.997503	34.297463	g	0.517176	Correct	Correct
1	18	Flanker_UD	DDD	Congruent	Congruent	35.997342	36.297316	n	0.509272	Correct	Correct
1	19	Flanker_LR	RLR	Incongruent	Congruent	37.997195	38.313835	f	0.596792	Correct	Correct
1	20	Flanker_UD	UUU	Congruent	Incongruent	39.997048	40.313687	j	0.373059	Correct	Correct
1	21	Flanker_LR	LRL	Incongruent	Congruent	41.996901	42.313539	g	0.549575	Correct	Correct
1	22	Flanker_UD	DDD	Congruent	Incongruent	43.996753	44.313391	n	0.389229	Correct	Correct
1	23	Flanker_LR	RLR	Incongruent	Congruent	45.996606	46.313256	f	0.645283	Correct	Correct
1	24	Flanker_UD	DUD	Incongruent	Incongruent	47.996460	48.313096	j	0.573422	Correct	Correct
1	25	Flanker_LR	LLL	Congruent	Incongruent	49.996310	50.312949	f	0.445676	Correct	Correct
1	26	Flanker_UD	UUU	Congruent	Congruent	51.996164	52.312800	j	0.477932	Correct	Correct
1	27	Flanker_LR	RLR	Incongruent	Congruent	53.996014	54.312693	f	0.469706	Correct	Correct
1	28	Flanker_UD	UUU	Congruent	Incongruent	55.995869	56.312506	j	0.477856	Correct	Correct
1	29	Flanker_LR	RRR	Congruent	Congruent	57.995721	58.312357	g	0.438372	Correct	Correct
1	30	Flanker_UD	UUU	Congruent	Congruent	59.995574	60.312210	j	0.374082	Correct	Correct
1	31	Flanker_LR	RRR	Congruent	Congruent	61.995426	62.312066	g	0.430267	Correct	Correct
1	32	Flanker_UD	DDD	Congruent	Congruent	63.995279	64.311915	n	0.606411	Correct	Correct
1	33	Flanker_LR	RLR	Incongruent	Congruent	65.995131	66.311767	f	0.502457	Correct	Correct
1	34	Flanker_UD	UDU	Incongruent	Incongruent	67.994983	68.311618	n	0.655236	Correct	Correct
1	35	Flanker_LR	LRL	Incongruent	Incongruent	69.994804	70.311514	g	0.566779	Correct	Correct
1	36	Flanker_UD	UUU	Congruent	Incongruent	71.994690	72.311326	j	0.494911	Correct	Correct
1	37	Flanker_LR	RRR	Congruent	Congruent	73.994555	74.311178	g	0.502986	Correct	Correct
1	38	Flanker_UD	UDU	Incongruent	Congruent	75.994395	76.311031	n	0.615602	Correct	Correct
1	39	Flanker_LR	LLL	Congruent	Incongruent	77.994246	78.310892	f	0.375260	Correct	Correct
1	40	Flanker_UD	UUU	Congruent	Congruent	79.994068	80.310735	j	0.367680	Correct	Correct
1	41	Flanker_LR	LRL	Incongruent	Congruent	81.993970	82.310590	g	0.607522	Correct	Correct
1	42	Flanker_UD	DUD	Incongruent	Incongruent	84.010467	84.310442	j	0.863536	Correct	Correct
1	43	Flanker_LR	RRR	Congruent	Incongruent	86.010320	86.310324	g	0.463746	Correct	Correct
1	44	Flanker_UD	DUD	Incongruent	Congruent	88.010176	88.310150	j	0.735849	Correct	Correct
1	45	Flanker_LR	LLL	Congruent	Incongruent	90.010027	90.310000	f	0.423865	Correct	Correct
1	46	Flanker_UD	UDU	Incongruent	Congruent	92.009878	92.309854	n	0.568066	Correct	Correct
1	47	Flanker_LR	LRL	Incongruent	Incongruent	94.009703	94.309720	g	0.536634	Correct	Correct
1	48	Flanker_UD	DDD	Congruent	Incongruent	96.009583	96.309561	n	0.616241	Correct	Correct
1	49	Flanker_LR	LRL	Incongruent	Congruent	98.009436	98.309414	g	0.592582	Correct	Correct
1	50	Flanker_UD	DUD	Incongruent	Incongruent	100.009292	100.309284	j	1.464617	Correct	Correct
1	51	Flanker_LR	LLL	Congruent	Incongruent	102.009180	102.309127	f	0.936972	Correct	Correct
1	52	Flanker_UD	UUU	Congruent	Congruent	104.008998	104.308972	j	0.464887	Correct	Correct
1	53	Flanker_LR	RRR	Congruent	Congruent	106.008851	106.308825	g	0.537154	Correct	Correct
1	54	Flanker_UD	DDD	Congruent	Congruent	108.008704	108.308679	n	0.593398	Correct	Correct
1	55	Flanker_LR	RLR	Incongruent	Congruent	110.008557	110.308648	f	0.545644	Correct	Correct
1	56	Flanker_UD	UDU	Incongruent	Incongruent	112.008411	112.308384	g	0.465364	Error	Correct
1	57	Flanker_LR	RRR	Congruent	Incongruent	114.008269	114.308235	g	0.657867	Correct	Error
1	58	Flanker_UD	DUD	Incongruent	Congruent	116.008126	116.308089	j	0.585613	Correct	Correct
1	59	Flanker_LR	LLL	Congruent	Incongruent	118.007963	118.307964	f	0.449857	Correct	Correct
1	60	Flanker_UD	UDU	Incongruent	Congruent	120.007802	120.307794	n	0.665928	Correct	Correct
1	61	Flanker_LR	LLL	Congruent	Incongruent	122.007684	122.307648	f	0.497946	Correct	Correct
1	62	Flanker_UD	UUU	Congruent	Congruent	124.007533	124.307502	j	0.474080	Correct	Correct
1	63	Flanker_LR	RRR	Congruent	Congruent	126.007414	126.307372	g	0.434182	Correct	Correct
1	64	Flanker_UD	UDU	Incongruent	Congruent	128.007244	128.307208	n	0.626356	Correct	Correct
1	65	Flanker_LR	LLL	Congruent	Incongruent	130.007099	130.307062	f	0.474948	Correct	Correct
1	66	Flanker_UD	DUD	Incongruent	Congruent	132.006953	132.306918	j	0.578657	Correct	Correct
1	67	Flanker_LR	LRL	Incongruent	Incongruent	134.006836	134.306774	g	0.650843	Correct	Correct
1	68	Flanker_UD	DDD	Congruent	Incongruent	136.006626	136.306621	n	0.506747	Correct	Correct
1	69	Flanker_LR	LLL	Congruent	Congruent	138.006510	138.306476	f	0.402841	Correct	Correct
1	70	Flanker_UD	DDD	Congruent	Congruent	140.006335	140.306326	n	0.579062	Correct	Correct
1	71	Flanker_LR	RRR	Congruent	Congruent	142.006256	142.306186	g	0.571555	Correct	Correct
1	72	Flanker_UD	UDU	Incongruent	Congruent	144.006065	144.306034	n	0.763367	Correct	Correct
1	73	Flanker_LR	LRL	Incongruent	Incongruent	146.005925	146.305887	g	0.643456	Correct	Correct
1	74	Flanker_UD	DUD	Incongruent	Incongruent	148.005777	148.305742	j	0.571616	Correct	Correct
1	75	Flanker_LR	RLR	Incongruent	Incongruent	150.005658	150.305593	f	0.771860	Correct	Correct
1	76	Flanker_UD	DUD	Incongruent	Incongruent	152.005486	152.305448	j	0.739813	Correct	Correct
1	77	Flanker_LR	LRL	Incongruent	Incongruent	154.005338	154.305300	g	0.683922	Correct	Correct
1	78	Flanker_UD	UDU	Incongruent	Incongruent	156.005192	156.305154	n	0.524053	Correct	Correct
1	79	Flanker_LR	LRL	Incongruent	Incongruent	158.005062	158.305006	g	0.556542	Correct	Correct
1	80	Flanker_UD	UUU	Congruent	Incongruent	160.004899	160.304861	j	0.716313	Correct	Correct
1	81	Flanker_LR	RRR	Congruent	Congruent	162.004752	162.304713	g	0.556582	Correct	Correct
1	82	Flanker_UD	DDD	Congruent	Congruent	164.004604	164.304567	n	0.828633	Correct	Correct
1	83	Flanker_LR	RRR	Congruent	Congruent	166.004469	166.304428	g	0.829254	Correct	Correct
1	84	Flanker_UD	UDU	Incongruent	Congruent	168.004311	168.304275	n	1.020990	Correct	Correct
1	85	Flanker_LR	RLR	Incongruent	Incongruent	170.004164	170.304130	f	0.636954	Correct	Correct
1	86	Flanker_UD	UUU	Congruent	Incongruent	172.004019	172.303983	j	0.613126	Correct	Correct
1	87	Flanker_LR	LLL	Congruent	Congruent	174.003873	174.303835	f	0.533171	Correct	Correct
1	88	Flanker_UD	DUD	Incongruent	Congruent	176.003726	176.303689	j	0.557670	Correct	Correct
1	89	Flanker_LR	LRL	Incongruent	Incongruent	178.003582	178.303542	g	0.557301	Correct	Correct
1	90	Flanker_UD	UDU	Incongruent	Incongruent	180.003433	180.303398	n	0.573924	Correct	Correct
1	91	Flanker_LR	RLR	Incongruent	Incongruent	182.003289	182.303247	f	0.549742	Correct	Correct
1	92	Flanker_UD	DDD	Congruent	Incongruent	184.003142	184.303103	n	0.733721	Correct	Correct
1	93	Flanker_LR	LLL	Congruent	Congruent	186.002995	186.302958	f	0.445872	Correct	Correct
1	94	Flanker_UD	DUD	Incongruent	Congruent	188.002848	188.302832	j	0.702017	Correct	Correct
1	95	Flanker_LR	RLR	Incongruent	Incongruent	190.002704	190.302663	f	0.582215	Correct	Correct
1	96	Flanker_UD	DUD	Incongruent	Incongruent	192.002555	192.302519	j	0.790495	Correct	Correct
2	1	Flanker_LR	RLR	Incongruent	None	1.999890	2.299850	f	0.629162	Correct	None
2	2	Flanker_UD	DDD	Congruent	Incongruent	3.999743	4.299704	n	0.493301	Correct	Correct
2	3	Flanker_LR	RLR	Incongruent	Congruent	5.999595	6.299561	f	0.525596	Correct	Correct
2	4	Flanker_UD	DDD	Congruent	Incongruent	7.999509	8.299419	n	0.397547	Correct	Correct
2	5	Flanker_LR	RRR	Congruent	Congruent	9.999303	10.299264	g	0.405549	Correct	Correct
2	6	Flanker_UD	UUU	Congruent	Congruent	11.999156	12.299120	j	0.429945	Correct	Correct
2	7	Flanker_LR	LLL	Congruent	Congruent	13.999010	14.298974	f	0.333906	Correct	Correct
2	8	Flanker_UD	UUU	Congruent	Congruent	15.998905	16.298851	j	0.398127	Correct	Correct
2	9	Flanker_LR	RLR	Incongruent	Congruent	17.998687	18.298682	f	0.742094	Correct	Correct
2	10	Flanker_UD	UDU	Incongruent	Incongruent	19.998574	20.298538	n	0.814301	Correct	Correct
2	11	Flanker_LR	RRR	Congruent	Incongruent	21.998396	22.298391	Omission	5000.000000	Omission	Correct
2	12	Flanker_UD	UUU	Congruent	Congruent	23.998294	24.298276	j	1.086509	Correct	Omission
2	13	Flanker_LR	RRR	Congruent	Congruent	25.998125	26.298099	g	0.495040	Correct	Correct
2	14	Flanker_UD	UUU	Congruent	Congruent	27.997949	28.297955	j	0.446743	Correct	Correct
2	15	Flanker_LR	LLL	Congruent	Congruent	29.997834	30.297810	f	0.414820	Correct	Correct
2	16	Flanker_UD	DDD	Congruent	Congruent	31.997697	32.297691	n	0.407007	Correct	Correct
2	17	Flanker_LR	LRL	Incongruent	Congruent	33.997511	34.297516	g	0.511147	Correct	Correct
2	18	Flanker_UD	DUD	Incongruent	Incongruent	35.997397	36.297370	j	0.527249	Correct	Correct
2	19	Flanker_LR	LRL	Incongruent	Incongruent	37.997251	38.297224	g	0.511397	Correct	Correct
2	20	Flanker_UD	UUU	Congruent	Incongruent	39.997097	40.313745	j	0.374840	Correct	Correct
2	21	Flanker_LR	LLL	Congruent	Congruent	41.996934	42.313599	f	0.423360	Correct	Correct
2	22	Flanker_UD	DDD	Congruent	Congruent	43.996813	44.313452	n	0.615088	Correct	Correct
2	23	Flanker_LR	RLR	Incongruent	Congruent	45.996667	46.313318	f	0.655195	Correct	Correct
2	24	Flanker_UD	UDU	Incongruent	Incongruent	47.996569	48.313162	n	0.799429	Correct	Correct
2	25	Flanker_LR	LRL	Incongruent	Incongruent	49.996376	50.313014	g	0.703478	Correct	Correct
2	26	Flanker_UD	UUU	Congruent	Incongruent	51.996231	52.312870	j	0.767751	Correct	Correct
2	27	Flanker_LR	LLL	Congruent	Congruent	53.996085	54.312723	f	0.447676	Correct	Correct
2	28	Flanker_UD	DDD	Congruent	Congruent	55.995949	56.312577	n	0.367990	Correct	Correct
2	29	Flanker_LR	LRL	Incongruent	Congruent	57.995793	58.312433	g	0.512165	Correct	Correct
2	30	Flanker_UD	DUD	Incongruent	Incongruent	59.995655	60.312288	j	0.640066	Correct	Correct
2	31	Flanker_LR	RRR	Congruent	Incongruent	61.995502	62.312141	g	0.584648	Correct	Correct
2	32	Flanker_UD	UUU	Congruent	Congruent	63.995333	64.311996	j	0.432345	Correct	Correct
2	33	Flanker_LR	RRR	Congruent	Congruent	65.995209	66.311848	g	0.720515	Correct	Correct
2	34	Flanker_UD	DUD	Incongruent	Congruent	67.995065	68.311704	j	0.504544	Correct	Correct
2	35	Flanker_LR	RLR	Incongruent	Incongruent	69.994920	70.311575	f	0.464861	Correct	Correct
2	36	Flanker_UD	UDU	Incongruent	Incongruent	71.994783	72.311410	n	1.112981	Correct	Correct
2	37	Flanker_LR	LRL	Incongruent	Incongruent	73.994628	74.311267	g	0.776851	Correct	Correct
2	38	Flanker_UD	UUU	Congruent	Incongruent	75.994483	76.311122	j	0.673053	Correct	Correct
2	39	Flanker_LR	LLL	Congruent	Congruent	77.994335	78.310977	f	0.433186	Correct	Correct
2	40	Flanker_UD	DDD	Congruent	Congruent	79.994204	80.310830	n	0.753297	Correct	Correct
2	41	Flanker_LR	LRL	Incongruent	Congruent	81.994045	82.310684	g	0.897341	Correct	Correct
2	42	Flanker_UD	DDD	Congruent	Incongruent	83.993898	84.310539	g	0.817540	Error	Correct
2	43	Flanker_LR	RRR	Congruent	Congruent	85.993749	86.310391	g	0.849809	Correct	Error
2	44	Flanker_UD	DDD	Congruent	Congruent	88.010272	88.310249	n	0.505746	Correct	Correct
2	45	Flanker_LR	RLR	Incongruent	Congruent	90.010125	90.310103	f	0.641944	Correct	Correct
2	46	Flanker_UD	UDU	Incongruent	Incongruent	92.009984	92.309962	n	0.754170	Correct	Correct
2	47	Flanker_LR	LLL	Congruent	Incongruent	94.009835	94.309821	f	0.578154	Correct	Correct
2	48	Flanker_UD	DUD	Incongruent	Congruent	96.009684	96.309668	j	0.610537	Correct	Correct
2	49	Flanker_LR	RLR	Incongruent	Incongruent	98.009547	98.309522	f	0.626334	Correct	Correct
2	50	Flanker_UD	UDU	Incongruent	Incongruent	100.009399	100.309375	n	0.866553	Correct	Correct
2	51	Flanker_LR	LLL	Congruent	Incongruent	102.009260	102.309229	f	0.554761	Correct	Correct
2	52	Flanker_UD	UDU	Incongruent	Congruent	104.009107	104.309085	n	0.706794	Correct	Correct
2	53	Flanker_LR	LRL	Incongruent	Incongruent	106.008961	106.308943	g	0.786907	Correct	Correct
2	54	Flanker_UD	UUU	Congruent	Incongruent	108.008812	108.308835	j	0.483186	Correct	Correct
2	55	Flanker_LR	RRR	Congruent	Congruent	110.008694	110.308647	g	0.459520	Correct	Correct
2	56	Flanker_UD	DDD	Congruent	Congruent	112.008529	112.308503	n	0.755240	Correct	Correct
2	57	Flanker_LR	LRL	Incongruent	Congruent	114.008384	114.308356	g	0.843453	Correct	Correct
2	58	Flanker_UD	DDD	Congruent	Incongruent	116.008238	116.308252	n	0.899522	Correct	Correct
2	59	Flanker_LR	LLL	Congruent	Congruent	118.008103	118.308066	f	0.699647	Correct	Correct
2	60	Flanker_UD	UUU	Congruent	Congruent	120.007946	120.307921	j	0.564098	Correct	Correct
2	61	Flanker_LR	LLL	Congruent	Congruent	122.007800	122.307776	f	0.475835	Correct	Correct
2	62	Flanker_UD	DUD	Incongruent	Congruent	124.007657	124.307631	j	0.980037	Correct	Correct
2	63	Flanker_LR	RRR	Congruent	Incongruent	126.007478	126.307485	g	0.556560	Correct	Correct
2	64	Flanker_UD	UDU	Incongruent	Congruent	128.007358	128.307342	n	0.588413	Correct	Correct
2	65	Flanker_LR	LLL	Congruent	Incongruent	130.007221	130.307196	f	0.508336	Correct	Correct
2	66	Flanker_UD	UDU	Incongruent	Congruent	132.007074	132.307050	n	0.484477	Correct	Correct
2	67	Flanker_LR	LRL	Incongruent	Incongruent	134.006943	134.306905	g	0.620587	Correct	Correct
2	68	Flanker_UD	DDD	Congruent	Incongruent	136.006758	136.306759	n	0.429189	Correct	Correct
2	69	Flanker_LR	LRL	Incongruent	Congruent	138.006640	138.306612	g	0.796840	Correct	Correct
2	70	Flanker_UD	UUU	Congruent	Incongruent	140.006493	140.306468	j	0.436941	Correct	Correct
2	71	Flanker_LR	LRL	Incongruent	Congruent	142.006367	142.306323	g	0.669235	Correct	Correct
2	72	Flanker_UD	DDD	Congruent	Incongruent	144.006203	144.306178	Omission	5000.000000	Omission	Correct
2	73	Flanker_LR	LRL	Incongruent	Congruent	146.006064	146.306032	g	0.661350	Correct	Omission
2	74	Flanker_UD	UUU	Congruent	Incongruent	148.005890	148.305887	j	0.421462	Correct	Correct
2	75	Flanker_LR	RLR	Incongruent	Congruent	150.005791	150.305741	f	0.597889	Correct	Correct
2	76	Flanker_UD	UDU	Incongruent	Incongruent	152.005633	152.305597	n	0.693714	Correct	Correct
2	77	Flanker_LR	LLL	Congruent	Incongruent	154.005488	154.305451	f	0.493890	Correct	Correct
2	78	Flanker_UD	DUD	Incongruent	Congruent	156.005340	156.305306	j	0.638244	Correct	Correct
2	79	Flanker_LR	RRR	Congruent	Incongruent	158.005216	158.305160	g	0.510103	Correct	Correct
2	80	Flanker_UD	DUD	Incongruent	Congruent	160.005052	160.305015	j	0.686182	Correct	Correct
2	81	Flanker_LR	RRR	Congruent	Incongruent	162.004908	162.304871	g	0.694371	Correct	Correct
2	82	Flanker_UD	DUD	Incongruent	Congruent	164.004764	164.304725	j	0.574549	Correct	Correct
2	83	Flanker_LR	RLR	Incongruent	Incongruent	166.004596	166.304579	f	0.574488	Correct	Correct
2	84	Flanker_UD	DUD	Incongruent	Incongruent	168.004470	168.304436	j	0.878603	Correct	Correct
2	85	Flanker_LR	RRR	Congruent	Incongruent	170.004325	170.304289	g	0.502712	Correct	Correct
2	86	Flanker_UD	DUD	Incongruent	Congruent	172.004180	172.304144	j	0.566920	Correct	Correct
2	87	Flanker_LR	LLL	Congruent	Incongruent	174.004037	174.303999	f	0.487413	Correct	Correct
2	88	Flanker_UD	DUD	Incongruent	Congruent	176.003857	176.303852	j	0.543147	Correct	Correct
2	89	Flanker_LR	RLR	Incongruent	Incongruent	178.003741	178.303721	f	0.559364	Correct	Correct
2	90	Flanker_UD	UDU	Incongruent	Incongruent	180.003601	180.303569	n	0.583447	Correct	Correct
2	91	Flanker_LR	RLR	Incongruent	Incongruent	182.003469	182.303418	f	0.520060	Correct	Correct
2	92	Flanker_UD	UDU	Incongruent	Incongruent	184.003310	184.303274	n	0.599648	Correct	Correct
2	93	Flanker_LR	RLR	Incongruent	Incongruent	186.003164	186.303128	f	0.487562	Correct	Correct
2	94	Flanker_UD	DUD	Incongruent	Incongruent	188.003019	188.302989	j	0.463988	Correct	Correct
2	95	Flanker_LR	RRR	Congruent	Incongruent	190.002866	190.302837	g	0.520052	Correct	Correct
2	96	Flanker_UD	UDU	Incongruent	Congruent	192.002728	192.302693	n	0.520296	Correct	Correct
3	1	Flanker_LR	LRL	Incongruent	None	1.999899	2.299859	g	0.567493	Correct	None
3	2	Flanker_UD	UDU	Incongruent	Incongruent	3.999746	4.299716	n	0.527605	Correct	Correct
3	3	Flanker_LR	LRL	Incongruent	Incongruent	5.999609	6.299573	g	0.623741	Correct	Correct
3	4	Flanker_UD	DUD	Incongruent	Incongruent	7.999479	8.299426	j	0.567986	Correct	Correct
3	5	Flanker_LR	LLL	Congruent	Incongruent	9.999319	10.299281	f	0.511918	Correct	Correct
3	6	Flanker_UD	UUU	Congruent	Congruent	11.999176	12.299138	j	0.544013	Correct	Correct
3	7	Flanker_LR	LRL	Incongruent	Congruent	13.999030	14.298993	g	0.624163	Correct	Correct
3	8	Flanker_UD	UUU	Congruent	Incongruent	15.998896	16.298847	j	0.472345	Correct	Correct
3	9	Flanker_LR	RLR	Incongruent	Congruent	17.998739	18.298701	f	0.544979	Correct	Correct
3	10	Flanker_UD	DDD	Congruent	Incongruent	19.998594	20.298556	n	0.608514	Correct	Correct
3	11	Flanker_LR	LRL	Incongruent	Congruent	21.998450	22.298412	g	0.561308	Correct	Correct
3	12	Flanker_UD	UDU	Incongruent	Incongruent	23.998320	24.298266	n	0.489183	Correct	Correct
3	13	Flanker_LR	LLL	Congruent	Incongruent	25.998160	26.298121	f	0.352828	Correct	Correct
3	14	Flanker_UD	UDU	Incongruent	Congruent	27.998013	28.297977	n	0.521042	Correct	Correct
3	15	Flanker_LR	LRL	Incongruent	Incongruent	29.997870	30.297832	g	0.553137	Correct	Correct
3	16	Flanker_UD	DUD	Incongruent	Incongruent	31.997700	32.297687	j	0.497593	Correct	Correct
3	17	Flanker_LR	LLL	Congruent	Incongruent	33.997580	34.297540	f	0.425801	Correct	Correct
3	18	Flanker_UD	UUU	Congruent	Congruent	35.997434	36.297396	j	0.529487	Correct	Correct
3	19	Flanker_LR	LRL	Incongruent	Congruent	37.997292	38.297250	g	0.569878	Correct	Correct
3	20	Flanker_UD	UUU	Congruent	Incongruent	39.997166	40.313772	j	0.569146	Correct	Correct
3	21	Flanker_LR	RRR	Congruent	Congruent	41.997001	42.313625	g	0.617266	Correct	Correct
3	22	Flanker_UD	UDU	Incongruent	Congruent	43.996856	44.313495	n	0.569718	Correct	Correct
3	23	Flanker_LR	LRL	Incongruent	Incongruent	45.996710	46.313337	d	0.241533	Error	Correct
3	24	Flanker_UD	UDU	Incongruent	Incongruent	47.996552	48.313193	Omission	5000.000000	Omission	Error
3	25	Flanker_LR	LRL	Incongruent	Incongruent	49.996404	50.313048	g	0.833964	Correct	Omission
3	26	Flanker_UD	DDD	Congruent	Incongruent	51.996267	52.312929	n	0.481866	Correct	Correct
3	27	Flanker_LR	RRR	Congruent	Congruent	53.996121	54.312759	g	0.522257	Correct	Correct
3	28	Flanker_UD	DDD	Congruent	Congruent	55.995976	56.312612	n	0.434115	Correct	Correct
3	29	Flanker_LR	RLR	Incongruent	Congruent	57.995801	58.312469	f	0.594418	Correct	Correct
3	30	Flanker_UD	DUD	Incongruent	Incongruent	59.995687	60.312336	j	0.514381	Correct	Correct
3	31	Flanker_LR	LRL	Incongruent	Incongruent	61.995541	62.312178	g	0.570502	Correct	Correct
3	32	Flanker_UD	DUD	Incongruent	Incongruent	63.995396	64.312034	j	0.619032	Correct	Correct
3	33	Flanker_LR	RLR	Incongruent	Incongruent	65.995253	66.311890	f	0.666716	Correct	Correct
3	34	Flanker_UD	UUU	Congruent	Incongruent	67.995107	68.311774	j	0.579096	Correct	Correct
3	35	Flanker_LR	RRR	Congruent	Congruent	69.994932	70.311602	g	0.499008	Correct	Correct
3	36	Flanker_UD	DUD	Incongruent	Congruent	71.994818	72.311457	j	0.619179	Correct	Correct
3	37	Flanker_LR	LLL	Congruent	Incongruent	73.994676	74.311305	f	0.587695	Correct	Correct
3	38	Flanker_UD	UUU	Congruent	Congruent	75.994531	76.311195	j	0.491261	Correct	Correct
3	39	Flanker_LR	RLR	Incongruent	Congruent	77.994385	78.311021	f	0.595461	Correct	Correct
3	40	Flanker_UD	UUU	Congruent	Incongruent	79.994207	80.310877	j	0.387718	Correct	Correct
3	41	Flanker_LR	LLL	Congruent	Congruent	81.994094	82.310730	f	0.443716	Correct	Correct
3	42	Flanker_UD	UUU	Congruent	Congruent	83.993950	84.310616	j	0.460028	Correct	Correct
3	43	Flanker_LR	RLR	Incongruent	Congruent	86.010468	86.310445	f	0.516173	Correct	Correct
3	44	Flanker_UD	DDD	Congruent	Incongruent	88.010324	88.310297	g	0.652082	Error	Correct
3	45	Flanker_LR	RRR	Congruent	Congruent	89.993521	90.310152	g	0.708097	Correct	Error
3	46	Flanker_UD	DDD	Congruent	Congruent	91.993379	92.310029	n	0.548332	Correct	Correct
3	47	Flanker_LR	RLR	Incongruent	Congruent	93.993234	94.309861	f	0.524734	Correct	Correct
3	48	Flanker_UD	DDD	Congruent	Incongruent	96.009754	96.309718	n	0.692541	Correct	Correct
3	49	Flanker_LR	RRR	Congruent	Congruent	98.009609	98.309574	g	1.492689	Correct	Correct
3	50	Flanker_UD	DDD	Congruent	Congruent	100.009452	100.309448	n	0.764798	Correct	Correct
3	51	Flanker_LR	LLL	Congruent	Congruent	102.009315	102.309282	f	0.436912	Correct	Correct
3	52	Flanker_UD	UUU	Congruent	Congruent	104.009145	104.309140	j	0.484966	Correct	Correct
3	53	Flanker_LR	LRL	Incongruent	Congruent	106.009032	106.308994	g	0.765481	Correct	Correct
3	54	Flanker_UD	UDU	Incongruent	Incongruent	108.008903	108.308848	n	0.661240	Correct	Correct
3	55	Flanker_LR	LRL	Incongruent	Incongruent	110.008743	110.308704	g	0.789394	Correct	Correct
3	56	Flanker_UD	DUD	Incongruent	Incongruent	112.008598	112.308562	j	0.493535	Correct	Correct
3	57	Flanker_LR	RLR	Incongruent	Incongruent	114.008457	114.308415	f	0.541673	Correct	Correct
3	58	Flanker_UD	DDD	Congruent	Incongruent	116.008345	116.308293	n	0.429912	Correct	Correct
3	59	Flanker_LR	LRL	Incongruent	Congruent	118.008159	118.308126	g	0.549889	Correct	Correct
3	60	Flanker_UD	DUD	Incongruent	Incongruent	120.008013	120.307982	j	0.550010	Correct	Correct
3	61	Flanker_LR	RLR	Incongruent	Incongruent	122.007874	122.307837	f	0.486131	Correct	Correct
3	62	Flanker_UD	UDU	Incongruent	Incongruent	124.007716	124.307715	n	0.790567	Correct	Correct
3	63	Flanker_LR	LLL	Congruent	Incongruent	126.007588	126.307551	f	0.502368	Correct	Correct
3	64	Flanker_UD	DDD	Congruent	Congruent	128.007439	128.307404	n	0.511101	Correct	Correct
3	65	Flanker_LR	RRR	Congruent	Congruent	130.007297	130.307260	g	0.774579	Correct	Correct
3	66	Flanker_UD	UDU	Incongruent	Congruent	132.007189	132.307135	Omission	5000.000000	Omission	Correct
3	67	Flanker_LR	LLL	Congruent	Incongruent	134.006995	134.306970	f	0.990867	Correct	Omission
3	68	Flanker_UD	DDD	Congruent	Congruent	136.006854	136.306830	n	0.502892	Correct	Correct
3	69	Flanker_LR	RLR	Incongruent	Congruent	138.006710	138.306681	f	0.503288	Correct	Correct
3	70	Flanker_UD	DDD	Congruent	Incongruent	140.006600	140.306567	n	0.551258	Correct	Correct
3	71	Flanker_LR	RRR	Congruent	Congruent	142.006390	142.306392	g	0.399662	Correct	Correct
3	72	Flanker_UD	UDU	Incongruent	Congruent	144.006277	144.306250	n	0.599440	Correct	Correct
3	73	Flanker_LR	RLR	Incongruent	Incongruent	146.006131	146.306104	f	0.487614	Correct	Correct
3	74	Flanker_UD	UUU	Congruent	Incongruent	148.006024	148.305989	j	0.511790	Correct	Correct
3	75	Flanker_LR	LLL	Congruent	Congruent	150.005842	150.305816	f	0.359823	Correct	Correct
3	76	Flanker_UD	DUD	Incongruent	Congruent	152.005699	152.305671	j	0.567966	Correct	Correct
3	77	Flanker_LR	RRR	Congruent	Incongruent	154.005553	154.305525	f	0.415992	Error	Correct
3	78	Flanker_UD	UUU	Congruent	Congruent	156.005445	156.305411	j	0.560235	Correct	Error
3	79	Flanker_LR	RRR	Congruent	Congruent	158.005264	158.305237	g	0.440479	Correct	Correct
3	80	Flanker_UD	DUD	Incongruent	Congruent	160.005121	160.305093	j	0.888570	Correct	Correct
3	81	Flanker_LR	LLL	Congruent	Incongruent	162.004974	162.304949	f	0.408647	Correct	Correct
3	82	Flanker_UD	UUU	Congruent	Congruent	164.004851	164.304833	j	0.400715	Correct	Correct
3	83	Flanker_LR	RRR	Congruent	Congruent	166.004682	166.304658	g	0.488939	Correct	Correct
3	84	Flanker_UD	UDU	Incongruent	Congruent	168.004541	168.304514	n	0.840889	Correct	Correct
3	85	Flanker_LR	RRR	Congruent	Incongruent	170.004398	170.304369	g	0.577018	Correct	Correct
3	86	Flanker_UD	DUD	Incongruent	Congruent	172.004279	172.304237	j	0.657157	Correct	Correct
3	87	Flanker_LR	LLL	Congruent	Incongruent	174.004106	174.304081	f	0.489300	Correct	Correct
3	88	Flanker_UD	UDU	Incongruent	Congruent	176.003963	176.303937	n	0.625560	Correct	Correct
3	89	Flanker_LR	RRR	Congruent	Incongruent	178.003820	178.303793	g	0.457871	Correct	Correct
3	90	Flanker_UD	DUD	Incongruent	Congruent	180.003688	180.303660	j	0.553636	Correct	Correct
3	91	Flanker_LR	LLL	Congruent	Incongruent	182.003530	182.303503	f	0.577785	Correct	Correct
3	92	Flanker_UD	UDU	Incongruent	Congruent	184.003385	184.303359	n	0.769899	Correct	Correct
3	93	Flanker_LR	RLR	Incongruent	Incongruent	186.003210	186.303216	f	0.826026	Correct	Correct
3	94	Flanker_UD	DUD	Incongruent	Incongruent	188.003135	188.303090	j	0.626373	Correct	Correct
3	95	Flanker_LR	RLR	Incongruent	Incongruent	190.002954	190.302925	f	0.490831	Correct	Correct
3	96	Flanker_UD	DDD	Congruent	Incongruent	192.002776	192.302780	n	0.482392	Correct	Correct
4	1	Flanker_LR	LRL	Incongruent	None	1.999900	2.299864	g	0.552718	Correct	None
4	2	Flanker_UD	UUU	Congruent	Incongruent	3.999753	4.299719	j	0.592870	Correct	Correct
4	3	Flanker_LR	RRR	Congruent	Congruent	5.999611	6.299574	g	0.449161	Correct	Correct
4	4	Flanker_UD	UUU	Congruent	Congruent	7.999465	8.299431	j	0.368997	Correct	Correct
4	5	Flanker_LR	RLR	Incongruent	Congruent	9.999340	10.299313	f	0.441120	Correct	Correct
4	6	Flanker_UD	UUU	Congruent	Incongruent	11.999179	12.299142	j	0.353862	Correct	Correct
4	7	Flanker_LR	LRL	Incongruent	Congruent	13.999033	14.298997	g	0.633773	Correct	Correct
4	8	Flanker_UD	DDD	Congruent	Incongruent	15.998888	16.298853	n	0.417504	Correct	Correct
4	9	Flanker_LR	LRL	Incongruent	Congruent	17.998747	18.298695	g	0.666056	Correct	Correct
4	10	Flanker_UD	DUD	Incongruent	Incongruent	19.998598	20.298564	j	0.561792	Correct	Correct
4	11	Flanker_LR	LLL	Congruent	Incongruent	21.998453	22.298419	f	0.481928	Correct	Correct
4	12	Flanker_UD	UUU	Congruent	Congruent	23.998278	24.298275	j	0.402055	Correct	Correct
4	13	Flanker_LR	LRL	Incongruent	Congruent	25.998166	26.298135	g	0.538132	Correct	Correct
4	14	Flanker_UD	DDD	Congruent	Incongruent	27.998020	28.297985	n	0.378250	Correct	Correct
4	15	Flanker_LR	RLR	Incongruent	Congruent	29.997877	30.297842	f	0.466394	Correct	Correct
4	16	Flanker_UD	UDU	Incongruent	Incongruent	31.997725	32.297696	n	0.578675	Correct	Correct
4	17	Flanker_LR	RLR	Incongruent	Incongruent	33.997605	34.297555	f	0.578666	Correct	Correct
4	18	Flanker_UD	UUU	Congruent	Incongruent	35.997456	36.297409	j	0.386026	Correct	Correct
4	19	Flanker_LR	LRL	Incongruent	Congruent	37.997266	38.297262	g	0.554832	Correct	Correct
4	20	Flanker_UD	DUD	Incongruent	Incongruent	39.997155	40.313784	j	0.626361	Correct	Correct
4	21	Flanker_LR	RLR	Incongruent	Incongruent	41.997024	42.313639	f	0.490491	Correct	Correct
4	22	Flanker_UD	UDU	Incongruent	Incongruent	43.996866	44.313496	n	1.018581	Correct	Correct
4	23	Flanker_LR	LRL	Incongruent	Incongruent	45.996722	46.313356	g	0.546730	Correct	Correct
4	24	Flanker_UD	UDU	Incongruent	Incongruent	47.996579	48.313210	n	0.754870	Correct	Correct
4	25	Flanker_LR	RLR	Incongruent	Incongruent	49.996445	50.313062	g	0.395130	Error	Correct
4	26	Flanker_UD	UUU	Congruent	Incongruent	51.996274	52.312922	j	0.491086	Correct	Error
4	27	Flanker_LR	RRR	Congruent	Congruent	53.996134	54.312774	g	0.491401	Correct	Correct
4	28	Flanker_UD	UUU	Congruent	Congruent	55.995990	56.312631	j	0.411320	Correct	Correct
4	29	Flanker_LR	LLL	Congruent	Congruent	57.995859	58.312490	f	0.459452	Correct	Correct
4	30	Flanker_UD	UDU	Incongruent	Congruent	59.995702	60.312340	n	0.651597	Correct	Correct
4	31	Flanker_LR	RRR	Congruent	Incongruent	61.995557	62.312200	g	0.595701	Correct	Correct
4	32	Flanker_UD	DDD	Congruent	Congruent	63.995413	64.312056	n	0.524160	Correct	Correct
4	33	Flanker_LR	RRR	Congruent	Congruent	65.995269	66.311909	f	0.427937	Error	Correct
4	34	Flanker_UD	UUU	Congruent	Congruent	67.995120	68.311764	j	0.412106	Correct	Error
4	35	Flanker_LR	LRL	Incongruent	Congruent	69.994980	70.311620	g	0.580110	Correct	Correct
4	36	Flanker_UD	DDD	Congruent	Incongruent	71.994835	72.311487	n	0.468214	Correct	Correct
4	37	Flanker_LR	LLL	Congruent	Congruent	73.994690	74.311331	f	0.396355	Correct	Correct
4	38	Flanker_UD	DDD	Congruent	Congruent	75.994547	76.311193	n	0.340527	Correct	Correct
4	39	Flanker_LR	LLL	Congruent	Congruent	77.994401	78.311043	f	0.493047	Correct	Correct
4	40	Flanker_UD	DUD	Incongruent	Congruent	79.994259	80.310902	j	0.708693	Correct	Correct
4	41	Flanker_LR	LLL	Congruent	Incongruent	81.994128	82.310752	f	0.516949	Correct	Correct
4	42	Flanker_UD	DUD	Incongruent	Congruent	83.993968	84.310609	j	0.645111	Correct	Correct
4	43	Flanker_LR	LRL	Incongruent	Incongruent	85.993791	86.310464	g	0.597031	Correct	Correct
4	44	Flanker_UD	UUU	Congruent	Incongruent	88.010354	88.310321	j	0.437536	Correct	Correct
4	45	Flanker_LR	RLR	Incongruent	Congruent	90.010168	90.310185	f	0.549749	Correct	Correct
4	46	Flanker_UD	UDU	Incongruent	Incongruent	92.010055	92.310031	n	0.901507	Correct	Correct
4	47	Flanker_LR	RRR	Congruent	Incongruent	94.009909	94.309887	g	1.157608	Correct	Correct
4	48	Flanker_UD	DUD	Incongruent	Congruent	96.009773	96.309742	j	1.133783	Correct	Correct
4	49	Flanker_LR	RRR	Congruent	Incongruent	98.009593	98.309613	g	0.518176	Correct	Correct
4	50	Flanker_UD	UDU	Incongruent	Congruent	100.009482	100.309460	n	0.774248	Correct	Correct
4	51	Flanker_LR	LLL	Congruent	Incongruent	102.009337	102.309310	f	0.566098	Correct	Correct
4	52	Flanker_UD	DDD	Congruent	Congruent	104.009215	104.309166	n	0.582182	Correct	Correct
4	53	Flanker_LR	LRL	Incongruent	Congruent	106.009046	106.309025	g	0.622463	Correct	Correct
4	54	Flanker_UD	DDD	Congruent	Incongruent	108.008901	108.308878	n	0.582453	Correct	Correct
4	55	Flanker_LR	LLL	Congruent	Congruent	110.008757	110.308734	f	0.382740	Correct	Correct
4	56	Flanker_UD	DDD	Congruent	Congruent	112.008620	112.308589	n	0.558679	Correct	Correct
4	57	Flanker_LR	LLL	Congruent	Congruent	114.008471	114.308437	f	0.367488	Correct	Correct
4	58	Flanker_UD	DDD	Congruent	Congruent	116.008294	116.308302	n	0.407357	Correct	Correct
4	59	Flanker_LR	RLR	Incongruent	Congruent	118.008181	118.308155	f	0.567037	Correct	Correct
4	60	Flanker_UD	DUD	Incongruent	Incongruent	120.008039	120.308013	j	0.495252	Correct	Correct
4	61	Flanker_LR	RLR	Incongruent	Incongruent	122.007892	122.307867	f	0.431290	Correct	Correct
4	62	Flanker_UD	UDU	Incongruent	Incongruent	124.007749	124.307725	n	0.599600	Correct	Correct
4	63	Flanker_LR	RRR	Congruent	Incongruent	126.007604	126.307583	g	0.431561	Correct	Correct
4	64	Flanker_UD	UDU	Incongruent	Congruent	128.007476	128.307448	n	0.519703	Correct	Correct
4	65	Flanker_LR	LLL	Congruent	Incongruent	130.007315	130.307292	f	0.415882	Correct	Correct
4	66	Flanker_UD	DUD	Incongruent	Congruent	132.007173	132.307149	j	0.551925	Correct	Correct
4	67	Flanker_LR	RRR	Congruent	Incongruent	134.007036	134.307004	g	0.536352	Correct	Correct
4	68	Flanker_UD	DUD	Incongruent	Congruent	136.006898	136.306859	j	0.456459	Correct	Correct
4	69	Flanker_LR	RRR	Congruent	Incongruent	138.006709	138.306714	g	0.512246	Correct	Correct
4	70	Flanker_UD	UDU	Incongruent	Congruent	140.006595	140.306571	j	0.360737	Error	Correct
4	71	Flanker_LR	LLL	Congruent	Incongruent	142.006456	142.306424	f	0.448526	Correct	Error
4	72	Flanker_UD	UUU	Congruent	Congruent	144.006332	144.306282	j	0.456672	Correct	Correct
4	73	Flanker_LR	RRR	Congruent	Congruent	146.006171	146.306136	g	0.440724	Correct	Correct
4	74	Flanker_UD	UUU	Congruent	Congruent	148.006028	148.305994	j	0.529297	Correct	Correct
4	75	Flanker_LR	LRL	Incongruent	Congruent	150.005883	150.305847	g	0.593252	Correct	Correct
4	76	Flanker_UD	DDD	Congruent	Incongruent	152.005754	152.305713	n	0.465046	Correct	Correct
4	77	Flanker_LR	RLR	Incongruent	Congruent	154.005594	154.305559	f	0.529445	Correct	Correct
4	78	Flanker_UD	UUU	Congruent	Incongruent	156.005452	156.305415	j	0.457387	Correct	Correct
4	79	Flanker_LR	RRR	Congruent	Congruent	158.005307	158.305270	Omission	5000.000000	Omission	Correct
4	80	Flanker_UD	DDD	Congruent	Congruent	160.005165	160.305132	n	0.994062	Correct	Omission
4	81	Flanker_LR	RRR	Congruent	Congruent	162.004977	162.304984	g	0.449845	Correct	Correct
4	82	Flanker_UD	UDU	Incongruent	Congruent	164.004862	164.304839	n	0.713877	Correct	Correct
4	83	Flanker_LR	LLL	Congruent	Incongruent	166.004720	166.304695	f	0.370031	Correct	Correct
4	84	Flanker_UD	DUD	Incongruent	Congruent	168.004592	168.304550	j	0.578092	Correct	Correct
4	85	Flanker_LR	LRL	Incongruent	Incongruent	170.004431	170.304407	g	0.530147	Correct	Correct
4	86	Flanker_UD	DDD	Congruent	Incongruent	172.004288	172.304262	n	0.394559	Correct	Correct
4	87	Flanker_LR	LLL	Congruent	Congruent	174.004143	174.304119	f	0.498358	Correct	Correct
4	88	Flanker_UD	UDU	Incongruent	Congruent	176.004019	176.303974	n	0.546583	Correct	Correct
4	89	Flanker_LR	LRL	Incongruent	Incongruent	178.003854	178.303830	g	0.522627	Correct	Correct
4	90	Flanker_UD	DUD	Incongruent	Incongruent	180.003678	180.303686	j	0.546987	Correct	Correct
4	91	Flanker_LR	RLR	Incongruent	Incongruent	182.003566	182.303545	f	0.587242	Correct	Correct
4	92	Flanker_UD	DUD	Incongruent	Incongruent	184.003448	184.303397	j	0.459017	Correct	Correct
4	93	Flanker_LR	RLR	Incongruent	Incongruent	186.003278	186.303256	f	0.459685	Correct	Correct
4	94	Flanker_UD	DUD	Incongruent	Incongruent	188.003135	188.303108	j	0.635308	Correct	Correct
4	95	Flanker_LR	RLR	Incongruent	Incongruent	190.002990	190.302966	f	0.499447	Correct	Correct
4	96	Flanker_UD	UDU	Incongruent	Incongruent	192.002846	192.302848	n	0.507559	Correct	Correct
5	1	Flanker_LR	RLR	Incongruent	None	1.999891	2.299863	f	0.492644	Correct	None
5	2	Flanker_UD	UUU	Congruent	Incongruent	3.999748	4.299717	j	0.397074	Correct	Correct
5	3	Flanker_LR	LLL	Congruent	Congruent	5.999568	6.299574	f	0.429156	Correct	Correct
5	4	Flanker_UD	DUD	Incongruent	Congruent	7.999457	8.299429	n	0.317384	Error	Correct
5	5	Flanker_LR	LRL	Incongruent	Incongruent	9.999324	10.299282	g	0.565250	Correct	Error
5	6	Flanker_UD	UUU	Congruent	Incongruent	11.999194	12.299141	j	0.509363	Correct	Correct
5	7	Flanker_LR	LRL	Incongruent	Congruent	13.999001	14.298998	g	0.565493	Correct	Correct
5	8	Flanker_UD	DDD	Congruent	Incongruent	15.998889	16.298854	n	0.605645	Correct	Correct
5	9	Flanker_LR	RRR	Congruent	Congruent	17.998745	18.298707	g	0.429815	Correct	Correct
5	10	Flanker_UD	DUD	Incongruent	Congruent	19.998625	20.298573	j	0.645846	Correct	Correct
5	11	Flanker_LR	RRR	Congruent	Incongruent	21.998457	22.298419	g	0.438106	Correct	Correct
5	12	Flanker_UD	UDU	Incongruent	Congruent	23.998314	24.298278	n	0.686087	Correct	Correct
5	13	Flanker_LR	LLL	Congruent	Incongruent	25.998172	26.298131	f	0.398160	Correct	Correct
5	14	Flanker_UD	UDU	Incongruent	Congruent	27.998028	28.297987	n	0.518821	Correct	Correct
5	15	Flanker_LR	LRL	Incongruent	Incongruent	29.997881	30.297843	g	0.534730	Correct	Correct
5	16	Flanker_UD	DUD	Incongruent	Incongruent	31.997704	32.297699	j	0.822597	Correct	Correct
5	17	Flanker_LR	LRL	Incongruent	Incongruent	33.997592	34.297555	g	0.550605	Correct	Correct
5	18	Flanker_UD	DDD	Congruent	Incongruent	35.997462	36.297409	n	0.422777	Correct	Correct
5	19	Flanker_LR	LLL	Congruent	Congruent	37.997305	38.297267	f	0.551130	Correct	Correct
5	20	Flanker_UD	DUD	Incongruent	Congruent	39.997161	40.313789	j	0.638385	Correct	Correct
5	21	Flanker_LR	RRR	Congruent	Incongruent	41.997016	42.313641	g	0.406520	Correct	Correct
5	22	Flanker_UD	UDU	Incongruent	Congruent	43.996889	44.313499	n	0.774653	Correct	Correct
5	23	Flanker_LR	LLL	Congruent	Incongruent	45.996696	46.313356	f	0.358653	Correct	Correct
5	24	Flanker_UD	UDU	Incongruent	Congruent	47.996585	48.313209	n	0.671231	Correct	Correct
5	25	Flanker_LR	LRL	Incongruent	Incongruent	49.996440	50.313066	f	0.327022	Error	Correct
5	26	Flanker_UD	UUU	Congruent	Incongruent	51.996306	52.312924	j	0.375137	Correct	Error
5	27	Flanker_LR	LLL	Congruent	Congruent	53.996142	54.312779	f	0.439308	Correct	Correct
5	28	Flanker_UD	UDU	Incongruent	Congruent	55.995998	56.312629	n	0.591341	Correct	Correct
5	29	Flanker_LR	RLR	Incongruent	Incongruent	57.995842	58.312492	f	0.575482	Correct	Correct
5	30	Flanker_UD	UDU	Incongruent	Incongruent	59.995711	60.312346	n	0.543623	Correct	Correct
5	31	Flanker_LR	RLR	Incongruent	Incongruent	61.995562	62.312205	f	0.559668	Correct	Correct
5	32	Flanker_UD	DDD	Congruent	Incongruent	63.995422	64.312059	n	0.640368	Correct	Correct
5	33	Flanker_LR	RLR	Incongruent	Congruent	65.995277	66.311913	f	0.591963	Correct	Correct
5	34	Flanker_UD	UUU	Congruent	Incongruent	67.995145	68.311771	j	0.504086	Correct	Correct
5	35	Flanker_LR	RLR	Incongruent	Congruent	69.994989	70.311628	f	0.536395	Correct	Correct
5	36	Flanker_UD	DDD	Congruent	Incongruent	71.994840	72.311484	n	0.448613	Correct	Correct
5	37	Flanker_LR	LRL	Incongruent	Congruent	73.994703	74.311339	g	0.656426	Correct	Correct
5	38	Flanker_UD	DUD	Incongruent	Incongruent	75.994578	76.311197	j	0.632581	Correct	Correct
5	39	Flanker_LR	LLL	Congruent	Incongruent	77.994413	78.311051	f	0.432920	Correct	Correct
5	40	Flanker_UD	UUU	Congruent	Congruent	79.994240	80.310908	j	0.504866	Correct	Correct
5	41	Flanker_LR	RLR	Incongruent	Congruent	81.994126	82.310763	f	0.712955	Correct	Correct
5	42	Flanker_UD	UUU	Congruent	Incongruent	83.993996	84.310622	j	0.417438	Correct	Correct
5	43	Flanker_LR	RRR	Congruent	Congruent	86.010502	86.310475	g	0.857170	Correct	Correct
5	44	Flanker_UD	UDU	Incongruent	Congruent	87.993694	88.310332	n	0.617255	Correct	Correct
5	45	Flanker_LR	RLR	Incongruent	Incongruent	90.010211	90.310187	f	0.553524	Correct	Correct
5	46	Flanker_UD	DUD	Incongruent	Incongruent	92.010069	92.310044	j	0.609726	Correct	Correct
5	47	Flanker_LR	LRL	Incongruent	Incongruent	94.009923	94.309904	g	0.657625	Correct	Correct
5	48	Flanker_UD	UDU	Incongruent	Incongruent	96.009779	96.309755	n	0.561802	Correct	Correct
5	49	Flanker_LR	RLR	Incongruent	Incongruent	98.009701	98.309613	f	0.401911	Correct	Correct
5	50	Flanker_UD	UUU	Congruent	Incongruent	100.009491	100.309472	j	0.466177	Correct	Correct
5	51	Flanker_LR	RLR	Incongruent	Congruent	102.009349	102.309325	f	0.650173	Correct	Correct
5	52	Flanker_UD	DDD	Congruent	Incongruent	104.009307	104.309190	n	0.874250	Correct	Correct
5	53	Flanker_LR	LRL	Incongruent	Congruent	106.009067	106.309039	g	0.690461	Correct	Correct
5	54	Flanker_UD	UDU	Incongruent	Incongruent	108.008917	108.308903	n	0.738446	Correct	Correct
5	55	Flanker_LR	LLL	Congruent	Incongruent	110.008775	110.308753	f	0.482809	Correct	Correct
5	56	Flanker_UD	UUU	Congruent	Congruent	112.008631	112.308607	j	0.459129	Correct	Correct
5	57	Flanker_LR	RRR	Congruent	Congruent	114.008511	114.308462	g	0.410903	Correct	Correct
5	58	Flanker_UD	UDU	Incongruent	Congruent	116.008347	116.308322	n	0.491035	Correct	Correct
5	59	Flanker_LR	RRR	Congruent	Incongruent	118.008171	118.308173	g	0.475131	Correct	Correct
5	60	Flanker_UD	UUU	Congruent	Congruent	120.008058	120.308027	j	0.603259	Correct	Correct
5	61	Flanker_LR	RLR	Incongruent	Congruent	122.007926	122.307887	f	0.483346	Correct	Correct
5	62	Flanker_UD	DUD	Incongruent	Incongruent	124.007770	124.307743	j	0.531475	Correct	Correct
5	63	Flanker_LR	LRL	Incongruent	Incongruent	126.007622	126.307596	g	0.667697	Correct	Correct
5	64	Flanker_UD	DDD	Congruent	Incongruent	128.007448	128.307452	n	0.427750	Correct	Correct
5	65	Flanker_LR	RRR	Congruent	Congruent	130.007346	130.307306	g	0.435894	Correct	Correct
5	66	Flanker_UD	DDD	Congruent	Congruent	132.007213	132.307166	g	0.540143	Error	Correct
5	67	Flanker_LR	RLR	Incongruent	Congruent	134.007044	134.307020	f	0.780571	Correct	Error
5	68	Flanker_UD	UDU	Incongruent	Incongruent	136.006902	136.306880	n	0.468159	Correct	Correct
5	69	Flanker_LR	LRL	Incongruent	Incongruent	138.006766	138.306730	g	0.580341	Correct	Correct
5	70	Flanker_UD	DUD	Incongruent	Incongruent	140.006685	140.306589	j	0.508449	Correct	Correct
5	71	Flanker_LR	RRR	Congruent	Incongruent	142.006471	142.306445	g	0.516606	Correct	Correct
5	72	Flanker_UD	UUU	Congruent	Congruent	144.006326	144.306300	j	0.620661	Correct	Correct
5	73	Flanker_LR	LLL	Congruent	Congruent	146.006189	146.306156	f	0.420758	Correct	Correct
5	74	Flanker_UD	DDD	Congruent	Congruent	148.006057	148.306017	n	0.516883	Correct	Correct
5	75	Flanker_LR	RRR	Congruent	Congruent	150.005899	150.305868	g	0.493251	Correct	Correct
5	76	Flanker_UD	DDD	Congruent	Congruent	152.005752	152.305724	n	0.405132	Correct	Correct
5	77	Flanker_LR	LRL	Incongruent	Congruent	154.005587	154.305579	g	0.589309	Correct	Correct
5	78	Flanker_UD	DUD	Incongruent	Incongruent	156.005511	156.305437	n	0.365534	Error	Correct
5	79	Flanker_LR	RRR	Congruent	Incongruent	158.005326	158.305290	g	0.509677	Correct	Error
5	80	Flanker_UD	UUU	Congruent	Congruent	160.005184	160.305148	j	0.509668	Correct	Correct
5	81	Flanker_LR	LRL	Incongruent	Congruent	162.005049	162.305002	g	0.590120	Correct	Correct
5	82	Flanker_UD	DUD	Incongruent	Incongruent	164.004906	164.304860	j	0.742433	Correct	Correct
5	83	Flanker_LR	RLR	Incongruent	Incongruent	166.004755	166.304714	f	0.621909	Correct	Correct
5	84	Flanker_UD	DUD	Incongruent	Incongruent	168.004581	168.304571	j	0.654113	Correct	Correct
5	85	Flanker_LR	LLL	Congruent	Incongruent	170.004437	170.304427	f	0.390270	Correct	Correct
5	86	Flanker_UD	UDU	Incongruent	Congruent	172.004327	172.304284	n	0.894426	Correct	Correct
5	87	Flanker_LR	LLL	Congruent	Incongruent	174.004177	174.304141	f	0.374505	Correct	Correct
5	88	Flanker_UD	DUD	Incongruent	Congruent	176.004033	176.303995	j	0.551059	Correct	Correct
5	89	Flanker_LR	RRR	Congruent	Incongruent	178.003906	178.303886	g	0.470689	Correct	Correct
5	90	Flanker_UD	DDD	Congruent	Congruent	180.003745	180.303709	n	0.414823	Correct	Correct
5	91	Flanker_LR	LLL	Congruent	Congruent	182.003603	182.303563	f	0.406908	Correct	Correct
5	92	Flanker_UD	UUU	Congruent	Congruent	184.003459	184.303418	j	0.423269	Correct	Correct
5	93	Flanker_LR	LLL	Congruent	Congruent	186.003314	186.303279	f	0.423247	Correct	Correct
5	94	Flanker_UD	DDD	Congruent	Congruent	188.003145	188.303133	n	0.431676	Correct	Correct
5	95	Flanker_LR	RRR	Congruent	Congruent	190.003026	190.302987	g	0.463435	Correct	Correct
5	96	Flanker_UD	DDD	Congruent	Congruent	192.002850	192.302844	n	0.552037	Correct	Correct
6	1	Flanker_LR	RLR	Incongruent	None	1.999869	2.299829	f	0.705475	Correct	None
6	2	Flanker_UD	UDU	Incongruent	Incongruent	3.999721	4.299693	n	0.530004	Correct	Correct
6	3	Flanker_LR	RLR	Incongruent	Incongruent	5.999595	6.299542	f	0.498137	Correct	Correct
6	4	Flanker_UD	UDU	Incongruent	Incongruent	7.999433	8.299398	n	0.690001	Correct	Correct
6	5	Flanker_LR	LLL	Congruent	Incongruent	9.999289	10.299253	f	0.473997	Correct	Correct
6	6	Flanker_UD	DUD	Incongruent	Congruent	11.999147	12.299114	j	0.546202	Correct	Correct
6	7	Flanker_LR	LRL	Incongruent	Incongruent	13.999018	14.298966	g	0.594410	Correct	Correct
6	8	Flanker_UD	UDU	Incongruent	Incongruent	15.998857	16.298822	n	0.762309	Correct	Correct
6	9	Flanker_LR	LRL	Incongruent	Incongruent	17.998714	18.298678	g	0.562431	Correct	Correct
6	10	Flanker_UD	DUD	Incongruent	Incongruent	19.998570	20.298534	j	0.570618	Correct	Correct
6	11	Flanker_LR	LRL	Incongruent	Incongruent	21.998442	22.298390	g	0.594719	Correct	Correct
6	12	Flanker_UD	UUU	Congruent	Incongruent	23.998282	24.298245	j	0.459394	Correct	Correct
6	13	Flanker_LR	LLL	Congruent	Congruent	25.998138	26.298101	f	0.442910	Correct	Correct
6	14	Flanker_UD	UUU	Congruent	Congruent	27.997994	28.297958	j	0.403475	Correct	Correct
6	15	Flanker_LR	LRL	Incongruent	Congruent	29.997817	30.297816	g	0.627214	Correct	Correct
6	16	Flanker_UD	DDD	Congruent	Incongruent	31.997708	32.297671	n	0.475463	Correct	Correct
6	17	Flanker_LR	RLR	Incongruent	Congruent	33.997561	34.297525	f	0.579599	Correct	Correct
6	18	Flanker_UD	DDD	Congruent	Incongruent	35.997419	36.297381	n	0.643479	Correct	Correct
6	19	Flanker_LR	LLL	Congruent	Congruent	37.997273	38.297237	g	0.435645	Error	Correct
6	20	Flanker_UD	DDD	Congruent	Congruent	39.997117	40.313760	n	0.443067	Correct	Error
6	21	Flanker_LR	LRL	Incongruent	Congruent	41.996945	42.313655	g	0.619296	Correct	Correct
6	22	Flanker_UD	DUD	Incongruent	Incongruent	43.996832	44.313471	j	0.699346	Correct	Correct
6	23	Flanker_LR	LRL	Incongruent	Incongruent	45.996705	46.313328	g	0.627567	Correct	Correct
6	24	Flanker_UD	UUU	Congruent	Incongruent	47.996546	48.313181	j	0.459727	Correct	Correct
6	25	Flanker_LR	RRR	Congruent	Congruent	49.996394	50.313042	g	0.707791	Correct	Correct
6	26	Flanker_UD	UUU	Congruent	Congruent	51.996271	52.312897	j	0.435878	Correct	Correct
6	27	Flanker_LR	LRL	Incongruent	Congruent	53.996112	54.312752	g	0.732019	Correct	Correct
6	28	Flanker_UD	UDU	Incongruent	Incongruent	55.995970	56.312608	n	0.724112	Correct	Correct
6	29	Flanker_LR	RLR	Incongruent	Incongruent	57.995824	58.312478	f	0.580116	Correct	Correct
6	30	Flanker_UD	DUD	Incongruent	Incongruent	59.995681	60.312322	j	0.444344	Correct	Correct
6	31	Flanker_LR	LLL	Congruent	Incongruent	61.995552	62.312176	f	0.444917	Correct	Correct
6	32	Flanker_UD	DUD	Incongruent	Congruent	63.995363	64.312033	j	0.541033	Correct	Correct
6	33	Flanker_LR	RLR	Incongruent	Incongruent	65.995249	66.311901	f	0.492724	Correct	Correct
6	34	Flanker_UD	DDD	Congruent	Incongruent	67.995106	68.311744	n	0.516841	Correct	Correct
6	35	Flanker_LR	LLL	Congruent	Congruent	69.994976	70.311601	f	0.389010	Correct	Correct
6	36	Flanker_UD	DDD	Congruent	Congruent	71.994817	72.311457	n	0.405401	Correct	Correct
6	37	Flanker_LR	LRL	Incongruent	Congruent	73.994666	74.311318	g	0.597211	Correct	Correct
6	38	Flanker_UD	UDU	Incongruent	Incongruent	75.994497	76.311170	n	0.733354	Correct	Correct
6	39	Flanker_LR	RRR	Congruent	Incongruent	77.994387	78.311005	g	0.669459	Correct	Correct
6	40	Flanker_UD	DDD	Congruent	Congruent	79.994241	80.310881	n	0.413682	Correct	Correct
6	41	Flanker_LR	LRL	Incongruent	Congruent	81.994098	82.310785	g	0.661864	Correct	Correct
6	42	Flanker_UD	DUD	Incongruent	Incongruent	83.993954	84.310594	j	0.534093	Correct	Correct
6	43	Flanker_LR	LRL	Incongruent	Incongruent	86.010475	86.310449	g	0.653986	Correct	Correct
6	44	Flanker_UD	UDU	Incongruent	Incongruent	87.993663	88.310307	n	0.726317	Correct	Correct
6	45	Flanker_LR	RLR	Incongruent	Incongruent	90.010205	90.310205	f	0.550467	Correct	Correct
6	46	Flanker_UD	DDD	Congruent	Incongruent	92.010041	92.310018	n	0.478368	Correct	Correct
6	47	Flanker_LR	RRR	Congruent	Congruent	94.009898	94.309875	g	0.558841	Correct	Correct
6	48	Flanker_UD	DUD	Incongruent	Congruent	96.009752	96.309730	j	0.694700	Correct	Correct
6	49	Flanker_LR	RLR	Incongruent	Incongruent	98.009610	98.309616	f	0.566680	Correct	Correct
6	50	Flanker_UD	DDD	Congruent	Incongruent	100.009469	100.309444	n	0.454792	Correct	Correct
6	51	Flanker_LR	RLR	Incongruent	Congruent	102.009321	102.309299	f	0.575366	Correct	Correct
6	52	Flanker_UD	DDD	Congruent	Incongruent	104.009179	104.309156	n	0.534984	Correct	Correct
6	53	Flanker_LR	RLR	Incongruent	Congruent	106.009030	106.309051	f	0.471269	Correct	Correct
6	54	Flanker_UD	UUU	Congruent	Incongruent	108.008890	108.308871	j	0.415303	Correct	Correct
6	55	Flanker_LR	RLR	Incongruent	Congruent	110.008748	110.308723	f	0.463557	Correct	Correct
6	56	Flanker_UD	DUD	Incongruent	Incongruent	112.008605	112.308580	j	0.711520	Correct	Correct
6	57	Flanker_LR	RRR	Congruent	Incongruent	114.008490	114.308474	g	0.879640	Correct	Correct
6	58	Flanker_UD	UUU	Congruent	Congruent	116.008286	116.308292	Omission	5000.000000	Omission	Correct
6	59	Flanker_LR	LRL	Incongruent	Congruent	118.008170	118.308148	g	0.735799	Correct	Omission
6	60	Flanker_UD	UDU	Incongruent	Incongruent	120.008029	120.308004	n	0.632017	Correct	Correct
6	61	Flanker_LR	RLR	Incongruent	Incongruent	122.007906	122.307891	f	0.504074	Correct	Correct
6	62	Flanker_UD	DDD	Congruent	Incongruent	124.007741	124.307717	n	0.440353	Correct	Correct
6	63	Flanker_LR	RLR	Incongruent	Congruent	126.007596	126.307571	f	0.536304	Correct	Correct
6	64	Flanker_UD	DDD	Congruent	Incongruent	128.007452	128.307427	n	0.560499	Correct	Correct
6	65	Flanker_LR	RRR	Congruent	Congruent	130.007311	130.307315	g	0.480554	Correct	Correct
6	66	Flanker_UD	UUU	Congruent	Congruent	132.007165	132.307140	j	0.472725	Correct	Correct
6	67	Flanker_LR	LLL	Congruent	Congruent	134.007021	134.306997	f	0.400809	Correct	Correct
6	68	Flanker_UD	UDU	Incongruent	Congruent	136.006878	136.306854	n	0.576904	Correct	Correct
6	69	Flanker_LR	LRL	Incongruent	Incongruent	138.006743	138.306714	g	0.697064	Correct	Correct
6	70	Flanker_UD	UUU	Congruent	Incongruent	140.006591	140.306566	j	1.041182	Correct	Correct
6	71	Flanker_LR	RRR	Congruent	Congruent	142.006445	142.306421	g	0.633337	Correct	Correct
6	72	Flanker_UD	UUU	Congruent	Congruent	144.006302	144.306278	j	0.729364	Correct	Correct
6	73	Flanker_LR	LLL	Congruent	Congruent	146.006160	146.306162	f	0.457550	Correct	Correct
6	74	Flanker_UD	UUU	Congruent	Congruent	148.006017	148.305991	j	0.401708	Correct	Correct
6	75	Flanker_LR	RRR	Congruent	Congruent	150.005870	150.305846	g	0.377791	Correct	Correct
6	76	Flanker_UD	UDU	Incongruent	Congruent	152.005725	152.305702	n	0.882282	Correct	Correct
6	77	Flanker_LR	LLL	Congruent	Incongruent	154.005583	154.305603	f	0.418107	Correct	Correct
6	78	Flanker_UD	UDU	Incongruent	Congruent	156.005440	156.305417	n	0.490235	Correct	Correct
6	79	Flanker_LR	RRR	Congruent	Incongruent	158.005298	158.305271	g	0.594707	Correct	Correct
6	80	Flanker_UD	DUD	Incongruent	Congruent	160.005152	160.305127	j	0.474394	Correct	Correct
6	81	Flanker_LR	LLL	Congruent	Incongruent	162.005014	162.305016	f	0.378661	Correct	Correct
6	82	Flanker_UD	UDU	Incongruent	Congruent	164.004864	164.304840	n	0.746643	Correct	Correct
6	83	Flanker_LR	LLL	Congruent	Incongruent	166.004713	166.304696	f	0.514756	Correct	Correct
6	84	Flanker_UD	DDD	Congruent	Congruent	168.004576	168.304552	n	0.459012	Correct	Correct
6	85	Flanker_LR	RRR	Congruent	Congruent	170.004445	170.304420	g	0.611208	Correct	Correct
6	86	Flanker_UD	UUU	Congruent	Congruent	172.004358	172.304296	j	0.427120	Correct	Correct
6	87	Flanker_LR	LLL	Congruent	Congruent	174.004145	174.304119	f	0.419789	Correct	Correct
6	88	Flanker_UD	DUD	Incongruent	Congruent	176.004001	176.303977	j	0.635425	Correct	Correct
6	89	Flanker_LR	LLL	Congruent	Incongruent	178.003856	178.303840	f	0.587488	Correct	Correct
6	90	Flanker_UD	DUD	Incongruent	Congruent	180.003713	180.303684	j	0.523452	Correct	Correct
6	91	Flanker_LR	RRR	Congruent	Incongruent	182.003571	182.303545	g	0.443746	Correct	Correct
6	92	Flanker_UD	UDU	Incongruent	Congruent	184.003425	184.303401	n	0.587859	Correct	Correct
6	93	Flanker_LR	RRR	Congruent	Incongruent	186.003251	186.303291	g	0.532002	Correct	Correct
6	94	Flanker_UD	DUD	Incongruent	Congruent	188.003138	188.303114	j	0.620147	Correct	Correct
6	95	Flanker_LR	RRR	Congruent	Incongruent	190.002996	190.302970	g	0.452224	Correct	Correct
6	96	Flanker_UD	UUU	Congruent	Congruent	192.002844	192.302826	j	0.428660	Correct	Correct
7	1	Flanker_LR	RRR	Congruent	None	1.999858	2.299824	g	0.626962	Correct	None
7	2	Flanker_UD	DDD	Congruent	Congruent	3.999721	4.299683	n	0.411566	Correct	Correct
7	3	Flanker_LR	RRR	Congruent	Congruent	5.999576	6.299538	g	0.395386	Correct	Correct
7	4	Flanker_UD	UUU	Congruent	Congruent	7.999433	8.299396	j	0.363362	Correct	Correct
7	5	Flanker_LR	RRR	Congruent	Congruent	9.999301	10.299252	g	0.355540	Correct	Correct
7	6	Flanker_UD	UDU	Incongruent	Congruent	11.999144	12.299107	n	0.539659	Correct	Correct
7	7	Flanker_LR	RLR	Incongruent	Incongruent	13.999001	14.298963	f	0.571799	Correct	Correct
7	8	Flanker_UD	UUU	Congruent	Incongruent	15.998856	16.298819	j	0.411788	Correct	Correct
7	9	Flanker_LR	LLL	Congruent	Congruent	17.998749	18.298674	f	0.435931	Correct	Correct
7	10	Flanker_UD	DUD	Incongruent	Congruent	19.998535	20.298531	Omission	5000.000000	Omission	Correct
7	11	Flanker_LR	LRL	Incongruent	Incongruent	21.998413	22.298388	g	0.772209	Correct	Omission
7	12	Flanker_UD	UDU	Incongruent	Incongruent	23.998241	24.298244	Omission	5000.000000	Omission	Correct
7	13	Flanker_LR	RLR	Incongruent	Incongruent	25.998149	26.298124	f	0.644438	Correct	Omission
7	14	Flanker_UD	DUD	Incongruent	Incongruent	27.997983	28.297956	j	0.500525	Correct	Correct
7	15	Flanker_LR	RRR	Congruent	Incongruent	29.997840	30.297811	g	0.484727	Correct	Correct
7	16	Flanker_UD	DUD	Incongruent	Congruent	31.997695	32.297670	n	0.660773	Error	Correct
7	17	Flanker_LR	RRR	Congruent	Incongruent	33.997582	34.297524	g	0.492925	Correct	Error
7	18	Flanker_UD	UUU	Congruent	Congruent	35.997415	36.297376	j	0.445127	Correct	Correct
7	19	Flanker_LR	RLR	Incongruent	Congruent	37.997272	38.297233	f	0.605398	Correct	Correct
7	20	Flanker_UD	DUD	Incongruent	Incongruent	39.997096	40.313755	j	0.612610	Correct	Correct
7	21	Flanker_LR	RLR	Incongruent	Incongruent	41.996991	42.313612	f	0.556727	Correct	Correct
7	22	Flanker_UD	UDU	Incongruent	Incongruent	43.996842	44.313472	n	0.589042	Correct	Correct
7	23	Flanker_LR	LLL	Congruent	Incongruent	45.996696	46.313323	f	0.437144	Correct	Correct
7	24	Flanker_UD	UUU	Congruent	Congruent	47.996552	48.313180	j	0.445048	Correct	Correct
7	25	Flanker_LR	LLL	Congruent	Congruent	49.996447	50.313036	f	0.373757	Correct	Correct
7	26	Flanker_UD	UDU	Incongruent	Congruent	51.996267	52.312893	n	0.749331	Correct	Correct
7	27	Flanker_LR	LLL	Congruent	Incongruent	53.996122	54.312748	f	0.453566	Correct	Correct
7	28	Flanker_UD	UUU	Congruent	Congruent	55.995969	56.312613	j	0.437589	Correct	Correct
7	29	Flanker_LR	RLR	Incongruent	Congruent	57.995833	58.312458	f	0.549671	Correct	Correct
7	30	Flanker_UD	DDD	Congruent	Incongruent	59.995689	60.312316	n	0.405761	Correct	Correct
7	31	Flanker_LR	LLL	Congruent	Congruent	61.995545	62.312172	f	0.341894	Correct	Correct
7	32	Flanker_UD	UDU	Incongruent	Congruent	63.995401	64.312035	n	0.510084	Correct	Correct
7	33	Flanker_LR	LRL	Incongruent	Incongruent	65.995252	66.311884	g	0.606189	Correct	Correct
7	34	Flanker_UD	DUD	Incongruent	Incongruent	67.995111	68.311739	j	0.846491	Correct	Correct
7	35	Flanker_LR	RRR	Congruent	Incongruent	69.994970	70.311594	Omission	5000.000000	Omission	Correct
7	36	Flanker_UD	DDD	Congruent	Congruent	71.994813	72.311455	n	0.558563	Correct	Omission
7	37	Flanker_LR	RRR	Congruent	Congruent	73.994672	74.311310	g	0.414674	Correct	Correct
7	38	Flanker_UD	DUD	Incongruent	Congruent	75.994524	76.311165	j	0.551265	Correct	Correct
7	39	Flanker_LR	LRL	Incongruent	Incongruent	77.994376	78.311022	g	0.870950	Correct	Correct
7	40	Flanker_UD	UDU	Incongruent	Incongruent	79.994233	80.310876	n	0.631234	Correct	Correct
7	41	Flanker_LR	LLL	Congruent	Incongruent	81.994076	82.310734	f	0.407164	Correct	Correct
7	42	Flanker_UD	UUU	Congruent	Congruent	83.993953	84.310590	j	0.447463	Correct	Correct
7	43	Flanker_LR	RRR	Congruent	Congruent	86.010472	86.310446	g	0.399707	Correct	Correct
7	44	Flanker_UD	UDU	Incongruent	Congruent	87.993664	88.310301	n	0.487532	Correct	Correct
7	45	Flanker_LR	RRR	Congruent	Incongruent	90.010151	90.310159	g	0.447604	Correct	Correct
7	46	Flanker_UD	DUD	Incongruent	Congruent	92.010039	92.310014	j	0.471733	Correct	Correct
7	47	Flanker_LR	RRR	Congruent	Incongruent	94.009897	94.309869	g	0.384327	Correct	Correct
7	48	Flanker_UD	DDD	Congruent	Congruent	96.009776	96.309732	n	0.472000	Correct	Correct
7	49	Flanker_LR	RLR	Incongruent	Congruent	98.009605	98.309581	f	0.528064	Correct	Correct
7	50	Flanker_UD	UDU	Incongruent	Incongruent	100.009457	100.309438	j	0.376336	Error	Correct
7	51	Flanker_LR	LRL	Incongruent	Incongruent	102.009317	102.309293	g	0.560586	Correct	Error
7	52	Flanker_UD	UDU	Incongruent	Incongruent	104.009211	104.309176	n	0.584524	Correct	Correct
7	53	Flanker_LR	RRR	Congruent	Incongruent	106.009030	106.309005	g	0.456747	Correct	Correct
7	54	Flanker_UD	UDU	Incongruent	Congruent	108.008880	108.308862	n	0.537144	Correct	Correct
7	55	Flanker_LR	LRL	Incongruent	Incongruent	110.008711	110.308718	g	0.609229	Correct	Correct
7	56	Flanker_UD	UUU	Congruent	Incongruent	112.008647	112.308583	j	0.385109	Correct	Correct
7	57	Flanker_LR	LLL	Congruent	Congruent	114.008458	114.308431	f	0.457099	Correct	Correct
7	58	Flanker_UD	UUU	Congruent	Congruent	116.008313	116.308286	j	0.417257	Correct	Correct
7	59	Flanker_LR	RLR	Incongruent	Congruent	118.008167	118.308143	f	0.617362	Correct	Correct
7	60	Flanker_UD	DUD	Incongruent	Incongruent	120.008045	120.308016	j	0.793571	Correct	Correct
7	61	Flanker_LR	RLR	Incongruent	Incongruent	122.007880	122.307871	f	0.737536	Correct	Correct
7	62	Flanker_UD	DDD	Congruent	Incongruent	124.007737	124.307710	n	1.001686	Correct	Correct
7	63	Flanker_LR	RLR	Incongruent	Congruent	126.007594	126.307566	f	0.602006	Correct	Correct
7	64	Flanker_UD	UUU	Congruent	Incongruent	128.007462	128.307431	j	0.489972	Correct	Correct
7	65	Flanker_LR	LLL	Congruent	Congruent	130.007307	130.307279	f	0.426201	Correct	Correct
7	66	Flanker_UD	DUD	Incongruent	Congruent	132.007160	132.307135	j	0.498167	Correct	Correct
7	67	Flanker_LR	RLR	Incongruent	Incongruent	134.007018	134.306989	f	0.522424	Correct	Correct
7	68	Flanker_UD	DDD	Congruent	Incongruent	136.006889	136.306863	n	0.594358	Correct	Correct
7	69	Flanker_LR	LLL	Congruent	Congruent	138.006730	138.306704	f	0.378599	Correct	Correct
7	70	Flanker_UD	DDD	Congruent	Congruent	140.006586	140.306559	n	0.466751	Correct	Correct
7	71	Flanker_LR	LLL	Congruent	Congruent	142.006443	142.306415	f	0.402721	Correct	Correct
7	72	Flanker_UD	DUD	Incongruent	Congruent	144.006319	144.306301	j	0.603040	Correct	Correct
7	73	Flanker_LR	RRR	Congruent	Incongruent	146.006153	146.306128	g	0.755500	Correct	Correct
7	74	Flanker_UD	DUD	Incongruent	Congruent	148.006010	148.305983	j	0.675087	Correct	Correct
7	75	Flanker_LR	LLL	Congruent	Incongruent	150.005868	150.305841	f	0.451284	Correct	Correct
7	76	Flanker_UD	UUU	Congruent	Congruent	152.005728	152.305698	j	0.379497	Correct	Correct
7	77	Flanker_LR	LRL	Incongruent	Congruent	154.005576	154.305553	g	0.587479	Correct	Correct
7	78	Flanker_UD	DDD	Congruent	Incongruent	156.005436	156.305409	n	0.371632	Correct	Correct
7	79	Flanker_LR	LRL	Incongruent	Congruent	158.005288	158.305265	f	0.347886	Error	Correct
7	80	Flanker_UD	UUU	Congruent	Incongruent	160.005182	160.305144	j	0.379811	Correct	Error
7	81	Flanker_LR	RLR	Incongruent	Congruent	162.005013	162.304977	f	0.579961	Correct	Correct
7	82	Flanker_UD	UDU	Incongruent	Incongruent	164.004869	164.304832	n	0.556236	Correct	Correct
7	83	Flanker_LR	RLR	Incongruent	Incongruent	166.004727	166.304689	f	0.612108	Correct	Correct
7	84	Flanker_UD	UDU	Incongruent	Incongruent	168.004587	168.304571	n	0.428367	Correct	Correct
7	85	Flanker_LR	LRL	Incongruent	Incongruent	170.004438	170.304401	j	0.836504	Error	Correct
7	86	Flanker_UD	UUU	Congruent	Incongruent	172.004282	172.304258	j	0.492607	Correct	Error
7	87	Flanker_LR	LRL	Incongruent	Congruent	174.004135	174.304115	g	0.572644	Correct	Correct
7	88	Flanker_UD	DDD	Congruent	Incongruent	176.004027	176.303996	n	0.588841	Correct	Correct
7	89	Flanker_LR	LRL	Incongruent	Congruent	178.003853	178.303826	g	0.565028	Correct	Correct
7	90	Flanker_UD	DUD	Incongruent	Incongruent	180.003709	180.303684	j	0.605166	Correct	Correct
7	91	Flanker_LR	LLL	Congruent	Incongruent	182.003565	182.303537	f	0.405194	Correct	Correct
7	92	Flanker_UD	DDD	Congruent	Congruent	184.003446	184.303415	n	0.477432	Correct	Correct
7	93	Flanker_LR	LRL	Incongruent	Congruent	186.003278	186.303250	g	0.533701	Correct	Correct
7	94	Flanker_UD	DDD	Congruent	Incongruent	188.003134	188.303107	n	0.485555	Correct	Correct
7	95	Flanker_LR	LRL	Incongruent	Congruent	190.002991	190.302963	g	0.621716	Correct	Correct
7	96	Flanker_UD	DDD	Congruent	Incongruent	192.002854	192.302855	n	0.749778	Correct	Correct
8	1	Flanker_LR	RLR	Incongruent	None	1.999889	2.299864	f	0.678386	Correct	None
8	2	Flanker_UD	DUD	Incongruent	Incongruent	3.999744	4.299718	j	0.574475	Correct	Correct
8	3	Flanker_LR	RRR	Congruent	Incongruent	5.999602	6.299577	g	0.494580	Correct	Correct
8	4	Flanker_UD	UDU	Incongruent	Congruent	7.999456	8.299432	n	0.606759	Correct	Correct
8	5	Flanker_LR	LRL	Incongruent	Incongruent	9.999312	10.299288	g	0.495167	Correct	Correct
8	6	Flanker_UD	UUU	Congruent	Incongruent	11.999170	12.299144	j	0.430991	Correct	Correct
8	7	Flanker_LR	RLR	Incongruent	Congruent	13.999024	14.299000	f	0.511004	Correct	Correct
8	8	Flanker_UD	UUU	Congruent	Incongruent	15.998882	16.298862	j	0.391202	Correct	Correct
8	9	Flanker_LR	LLL	Congruent	Congruent	17.998738	18.298712	f	0.335320	Correct	Correct
8	10	Flanker_UD	UDU	Incongruent	Congruent	19.998593	20.298568	n	0.487443	Correct	Correct
8	11	Flanker_LR	RLR	Incongruent	Incongruent	21.998449	22.298424	f	0.503534	Correct	Correct
8	12	Flanker_UD	UUU	Congruent	Incongruent	23.998311	24.298283	j	0.383903	Correct	Correct
8	13	Flanker_LR	RLR	Incongruent	Congruent	25.998172	26.298138	g	0.343770	Error	Correct
8	14	Flanker_UD	DDD	Congruent	Incongruent	27.998026	28.297993	n	0.383903	Correct	Error
8	15	Flanker_LR	LLL	Congruent	Congruent	29.997887	30.297850	f	0.376109	Correct	Correct
8	16	Flanker_UD	DDD	Congruent	Congruent	31.997709	32.297705	n	0.344156	Correct	Correct
8	17	Flanker_LR	LRL	Incongruent	Congruent	33.997596	34.297560	g	0.464432	Correct	Correct
8	18	Flanker_UD	UUU	Congruent	Incongruent	35.997462	36.297415	j	0.472578	Correct	Correct
8	19	Flanker_LR	RLR	Incongruent	Congruent	37.997309	38.314050	f	0.495763	Correct	Correct
8	20	Flanker_UD	DDD	Congruent	Incongruent	39.997166	40.313796	n	0.415987	Correct	Correct
8	21	Flanker_LR	RLR	Incongruent	Congruent	41.997038	42.313652	f	0.512118	Correct	Correct
8	22	Flanker_UD	UDU	Incongruent	Incongruent	43.996882	44.313509	n	0.568406	Correct	Correct
8	23	Flanker_LR	LRL	Incongruent	Incongruent	45.996738	46.313354	g	0.840352	Correct	Correct
8	24	Flanker_UD	DDD	Congruent	Incongruent	47.996591	48.313221	n	0.488419	Correct	Correct
8	25	Flanker_LR	LRL	Incongruent	Congruent	49.996473	50.313139	f	0.304598	Error	Correct
8	26	Flanker_UD	DUD	Incongruent	Incongruent	51.996289	52.312932	j	0.520652	Correct	Error
8	27	Flanker_LR	LLL	Congruent	Incongruent	53.996146	54.312804	f	0.432996	Correct	Correct
8	28	Flanker_UD	UUU	Congruent	Congruent	55.996005	56.312645	j	0.416964	Correct	Correct
8	29	Flanker_LR	RLR	Incongruent	Congruent	57.995881	58.312497	f	0.521388	Correct	Correct
8	30	Flanker_UD	DDD	Congruent	Incongruent	59.995717	60.312356	n	0.457157	Correct	Correct
8	31	Flanker_LR	LRL	Incongruent	Congruent	61.995574	62.312221	g	0.497283	Correct	Correct
8	32	Flanker_UD	UUU	Congruent	Incongruent	63.995432	64.312069	j	0.441429	Correct	Correct
8	33	Flanker_LR	LRL	Incongruent	Congruent	65.995293	66.311966	g	0.633854	Correct	Correct
8	34	Flanker_UD	UDU	Incongruent	Incongruent	67.995114	68.311782	n	0.633831	Correct	Correct
8	35	Flanker_LR	LRL	Incongruent	Incongruent	69.994999	70.311685	g	0.641968	Correct	Correct
8	36	Flanker_UD	UDU	Incongruent	Incongruent	71.994822	72.311493	n	0.761976	Correct	Correct
8	37	Flanker_LR	LLL	Congruent	Incongruent	73.994730	74.311357	f	0.489976	Correct	Correct
8	38	Flanker_UD	UUU	Congruent	Congruent	75.994539	76.311207	j	0.530173	Correct	Correct
8	39	Flanker_LR	RLR	Incongruent	Congruent	77.994426	78.311090	f	0.498386	Correct	Correct
8	40	Flanker_UD	UUU	Congruent	Incongruent	79.994281	80.310918	j	0.378442	Correct	Correct
8	41	Flanker_LR	RRR	Congruent	Congruent	81.994135	82.310786	g	0.378518	Correct	Correct
8	42	Flanker_UD	UUU	Congruent	Congruent	83.993960	84.310644	j	0.362988	Correct	Correct
8	43	Flanker_LR	RRR	Congruent	Congruent	86.010527	86.310529	g	0.562940	Correct	Correct
8	44	Flanker_UD	UUU	Congruent	Congruent	87.993704	88.310341	j	0.339138	Correct	Correct
8	45	Flanker_LR	LRL	Incongruent	Congruent	90.010215	90.310207	g	0.587288	Correct	Correct
8	46	Flanker_UD	DDD	Congruent	Incongruent	92.010053	92.310057	n	0.507000	Correct	Correct
8	47	Flanker_LR	RLR	Incongruent	Congruent	94.009950	94.309952	f	0.563406	Correct	Correct
8	48	Flanker_UD	DUD	Incongruent	Incongruent	96.009760	96.309769	j	0.675547	Correct	Correct
8	49	Flanker_LR	RRR	Congruent	Incongruent	98.009627	98.309634	g	0.611666	Correct	Correct
8	50	Flanker_UD	DUD	Incongruent	Congruent	100.009472	100.309482	j	0.659619	Correct	Correct
8	51	Flanker_LR	LLL	Congruent	Incongruent	102.009333	102.309369	f	0.499956	Correct	Correct
8	52	Flanker_UD	DDD	Congruent	Congruent	104.009186	104.309195	n	0.419902	Correct	Correct
8	53	Flanker_LR	RRR	Congruent	Congruent	106.009072	106.309052	g	0.420130	Correct	Correct
8	54	Flanker_UD	DDD	Congruent	Congruent	108.008928	108.308907	n	0.452155	Correct	Correct
8	55	Flanker_LR	RRR	Congruent	Congruent	110.008788	110.308782	g	0.412253	Correct	Correct
8	56	Flanker_UD	UUU	Congruent	Congruent	112.008643	112.308617	j	0.444349	Correct	Correct
8	57	Flanker_LR	RRR	Congruent	Congruent	114.008474	114.308478	g	0.460491	Correct	Correct
8	58	Flanker_UD	DUD	Incongruent	Congruent	116.008326	116.308332	j	0.556763	Correct	Correct
8	59	Flanker_LR	LRL	Incongruent	Incongruent	118.008242	118.308220	g	0.540711	Correct	Correct
8	60	Flanker_UD	UDU	Incongruent	Incongruent	120.008068	120.308044	n	0.476888	Correct	Correct
8	61	Flanker_LR	RRR	Congruent	Incongruent	122.007899	122.307906	g	0.380949	Correct	Correct
8	62	Flanker_UD	DDD	Congruent	Congruent	124.007748	124.307756	n	0.357022	Correct	Correct
8	63	Flanker_LR	LLL	Congruent	Congruent	126.007635	126.307642	f	0.437195	Correct	Correct
8	64	Flanker_UD	UDU	Incongruent	Congruent	128.007492	128.307467	n	0.781553	Correct	Correct
8	65	Flanker_LR	RRR	Congruent	Incongruent	130.007356	130.307319	g	1.037392	Correct	Correct
8	66	Flanker_UD	UUU	Congruent	Congruent	132.007205	132.307181	j	0.493707	Correct	Correct
8	67	Flanker_LR	RRR	Congruent	Congruent	134.007061	134.307065	g	0.437796	Correct	Correct
8	68	Flanker_UD	DUD	Incongruent	Congruent	136.006918	136.306893	j	0.613973	Correct	Correct
8	69	Flanker_LR	LLL	Congruent	Incongruent	138.006778	138.306754	f	0.365943	Correct	Correct
8	70	Flanker_UD	DDD	Congruent	Congruent	140.006598	140.306606	n	0.366111	Correct	Correct
8	71	Flanker_LR	LLL	Congruent	Congruent	142.006486	142.306505	f	0.494339	Correct	Correct
8	72	Flanker_UD	DDD	Congruent	Congruent	144.006342	144.306319	n	0.470293	Correct	Correct
8	73	Flanker_LR	RRR	Congruent	Congruent	146.006251	146.306215	g	0.390348	Correct	Correct
8	74	Flanker_UD	DUD	Incongruent	Congruent	148.006059	148.306029	j	0.534482	Correct	Correct
8	75	Flanker_LR	LLL	Congruent	Incongruent	150.005882	150.305926	f	0.382698	Correct	Correct
8	76	Flanker_UD	UDU	Incongruent	Congruent	152.005766	152.305745	n	0.590753	Correct	Correct
8	77	Flanker_LR	RRR	Congruent	Incongruent	154.005627	154.305602	g	0.431007	Correct	Correct
8	78	Flanker_UD	UDU	Incongruent	Congruent	156.005479	156.305456	n	0.670902	Correct	Correct
8	79	Flanker_LR	LRL	Incongruent	Incongruent	158.005344	158.305309	g	0.655103	Correct	Correct
8	80	Flanker_UD	UDU	Incongruent	Incongruent	160.005190	160.305169	n	0.591201	Correct	Correct
8	81	Flanker_LR	LLL	Congruent	Incongruent	162.005052	162.305027	f	0.415451	Correct	Correct
8	82	Flanker_UD	DUD	Incongruent	Congruent	164.004918	164.304881	j	0.711502	Correct	Correct
8	83	Flanker_LR	LLL	Congruent	Incongruent	166.004731	166.304757	f	0.471654	Correct	Correct
8	84	Flanker_UD	DUD	Incongruent	Congruent	168.004618	168.304597	j	0.695693	Correct	Correct
8	85	Flanker_LR	LRL	Incongruent	Incongruent	170.004537	170.304456	g	0.592063	Correct	Correct
8	86	Flanker_UD	DDD	Congruent	Incongruent	172.004307	172.304306	n	0.455936	Correct	Correct
8	87	Flanker_LR	LLL	Congruent	Congruent	174.004203	174.304166	f	0.448251	Correct	Correct
8	88	Flanker_UD	UDU	Incongruent	Congruent	176.004015	176.304019	n	0.544367	Correct	Correct
8	89	Flanker_LR	LRL	Incongruent	Incongruent	178.003877	178.303876	g	0.520487	Correct	Correct
8	90	Flanker_UD	DUD	Incongruent	Incongruent	180.003755	180.303728	j	0.472616	Correct	Correct
8	91	Flanker_LR	RLR	Incongruent	Incongruent	182.003608	182.303575	f	0.512581	Correct	Correct
8	92	Flanker_UD	UDU	Incongruent	Incongruent	184.003465	184.303443	n	0.504681	Correct	Correct
8	93	Flanker_LR	RLR	Incongruent	Incongruent	186.003292	186.303299	f	0.521072	Correct	Correct
8	94	Flanker_UD	DUD	Incongruent	Incongruent	188.003177	188.303155	j	0.617138	Correct	Correct
8	95	Flanker_LR	RLR	Incongruent	Incongruent	190.003005	190.303002	f	0.593469	Correct	Correct
8	96	Flanker_UD	DUD	Incongruent	Incongruent	192.002890	192.302871	j	0.601475	Correct	Correct
